# Supplementary material for: Towards a structurally resolved human protein interaction network
Source: Nat Struct Mol Biol. 2023 Jan 23;30(2):216–25. doi: 10.1038/s41594-022-00910-8 (PMC9935395; doi:10.1038/s41594-022-00910-8)
Supplement: Supplementary file 4 — Supplementary Tables 1–6. [file 41594_2022_910_MOESM4_ESM.xlsx]

## Sheet: TABLE S1
unique_ID	duplicates	id1	id2	NumRes	IF_plDDT	plDDT	pDockQ	DockQall	PDB	Dataset	Dataset_max	int3D_model_structure	Gen.id1	Gen.id2	CORUM_ID_selection	problematic_IDs	homodimers	Clinvar_interface	Clinvar_info	cross32	crosstotal	noMut_cancer	mutSite_cancer	mutRatio_cancer	phosphosite	Y2H_BioGRID	pulldown_BioGRID	Y2H_IntAct	pulldown_IntAct	ENSG_1(HURI)	ENSG_2(HURI)	structure_file	NumDiso1.90	NumDiso1.70.90	NumDiso1.50.70	NumDiso1.50	NumDiso2.90	NumDiso2.70.90	NumDiso2.50.70	NumDiso2.50	NumOverlap
A0A024R0Y4_O14964	1	O14964	A0A024R0Y4	92	67.0919	67.3745	0.0773035	NA		HURI	HURI	0	HGS	TADA2A		0	0	0		0	0									ENSG00000185359	ENSG00000276234	ENSG00000185359-ENSG00000276234.pdb	114	253	60	350	72	286	42	43	2
A0A024R0Y4_O15287	1	O15287	A0A024R0Y4	35	68.5388	77.0966	0.0387515	NA		HURI	HURI	0	FANCG	TADA2A		0	0	0		0	0									ENSG00000221829	ENSG00000276234	ENSG00000221829-ENSG00000276234.pdb	130	339	74	79	41	308	66	28	0
A0A024R0Y4_O60573	1	O60573	A0A024R0Y4	40	59.6933	78.5205	0.0348879	NA		HURI	HURI	0	EIF4E2	TADA2A		0	0	0		0	0									ENSG00000135930	ENSG00000276234	ENSG00000135930-ENSG00000276234.pdb	105	58	15	67	118	263	28	34	0
A0A024R0Y4_O75431	1	O75431	A0A024R0Y4	51	76.8229	81.0595	0.0755478	NA		HURI	HURI	0	MTX2	TADA2A		0	0	0		0	0									ENSG00000128654	ENSG00000276234	ENSG00000128654-ENSG00000276234.pdb	183	56	5	19	42	294	70	37	0
A0A024R0Y4_O75528	1	O75528	A0A024R0Y4	362	90.2699	76.7752	0.730883	NA		HURI	HURI	0	TADA3	TADA2A		0	0	0		0	0	38	A0A024R0Y4-O75528|A|358|4;A0A024R0Y4-O75528|A|62|4;A0A024R0Y4-O75528|A|144|2;A0A024R0Y4-O75528|A|146|2;A0A024R0Y4-O75528|A|152|2;A0A024R0Y4-O75528|A|162|2;A0A024R0Y4-O75528|A|171|2;A0A024R0Y4-O75528|A|347|2;A0A024R0Y4-O75528|A|395|2;A0A024R0Y4-O75528|A|402|2;A0A024R0Y4-O75528|A|424|2;A0A024R0Y4-O75528|B|165|1;A0A024R0Y4-O75528|B|174|1;A0A024R0Y4-O75528|B|192|1;A0A024R0Y4-O75528|B|194|1;A0A024R0Y4…	0.0806794	O75528_275|0.19021556|NA,O75528_280|0.24568304|NA,O75528_296|0.11110038|NA,O75528_297|0.22082881|NA,O75528_298|0.51024249|NA					ENSG00000171148	ENSG00000276234	ENSG00000171148-ENSG00000276234.pdb	134	119	52	127	180	210	22	31	0
A0A024R0Y4_O95363	1	O95363	A0A024R0Y4	5	82.2234	80.6518	0.031544	NA		HURI	HURI	0	FARS2	TADA2A		0	0	0		0	0									ENSG00000145982	ENSG00000276234	ENSG00000145982-ENSG00000276234.pdb	290	113	1	47	23	308	70	42	0
A0A024R0Y4_O95990	1	O95990	A0A024R0Y4	4	59.5592	78.6616	0.0313654	NA		HURI	HURI	0	FAM107A	TADA2A		0	0	0		0	0									ENSG00000168309	ENSG00000276234	ENSG00000168309-ENSG00000276234.pdb	0	64	40	40	181	209	30	23	0
A0A024R0Y4_P0C7X2	1	P0C7X2	A0A024R0Y4	33	57.474	69.1867	0.0332707	NA		HURI	HURI	0	ZNF688	TADA2A		0	0	0		0	0									ENSG00000229809	ENSG00000276234	ENSG00000229809-ENSG00000276234.pdb	0	100	25	151	42	321	45	35	0
A0A024R0Y4_P25800	1	P25800	A0A024R0Y4	16	87.611	81.6877	0.0385753	NA		HURI	HURI	0	LMO1	TADA2A		0	0	0		0	0									ENSG00000166407	ENSG00000276234	ENSG00000166407-ENSG00000276234.pdb	40	95	11	10	126	255	35	27	0
A0A024R0Y4_P47897	1	P47897	A0A024R0Y4	61	70.4418	81.8481	0.0618017	NA		HURI	HURI	0	QARS1	TADA2A		0	0	0		0	0									ENSG00000172053	ENSG00000276234	ENSG00000172053-ENSG00000276234.pdb	342	358	34	41	42	309	53	39	0
A0A024R0Y4_P52292	1	P52292	A0A024R0Y4	33	57.4672	80.6308	0.0332692	NA		HURI	HURI	0	KPNA2	TADA2A		0	0	0		0	0									ENSG00000182481	ENSG00000276234	ENSG00000182481-ENSG00000276234.pdb	372	47	27	83	73	276	48	46	0
A0A024R0Y4_P55081	1	P55081	A0A024R0Y4	60	63.1075	72.1574	0.0430541	NA		HURI	HURI	0	MFAP1	TADA2A		0	0	0		0	0									ENSG00000140259	ENSG00000276234	ENSG00000140259-ENSG00000276234.pdb	0	205	118	116	118	259	32	34	0
A0A024R0Y4_P61326	1	P61326	A0A024R0Y4	14	57.4526	84.5563	0.0317323	NA		HURI	HURI	0	MAGOH	TADA2A		0	0	0		0	0									ENSG00000162385	ENSG00000276234	ENSG00000162385-ENSG00000276234.pdb	94	38	8	6	190	203	18	32	0
A0A024R0Y4_Q12874	1	Q12874	A0A024R0Y4	21	77.1184	82.1863	0.0369515	NA		HURI	HURI	0	SF3A3	TADA2A		0	0	0		0	0									ENSG00000183431	ENSG00000276234	ENSG00000183431-ENSG00000276234.pdb	174	262	49	16	127	243	37	36	0
A0A024R0Y4_Q13064	1	Q13064	A0A024R0Y4	120	67.1544	65.4701	0.108801	NA		HURI	HURI	0	MKRN3	TADA2A		0	0	0		0	0									ENSG00000179455	ENSG00000276234	ENSG00000179455-ENSG00000276234.pdb	15	152	85	255	45	314	50	34	0
A0A024R0Y4_Q17RB0	1	Q17RB0	A0A024R0Y4	108	59.4833	80.9934	0.0531102	NA		HURI	HURI	0	RTL8B	TADA2A		0	0	0		0	0									ENSG00000212747	ENSG00000276234	ENSG00000212747-ENSG00000276234.pdb	53	30	6	24	113	267	38	25	0
A0A024R0Y4_Q2WGJ6	1	Q2WGJ6	A0A024R0Y4	22	62.8901	82.9899	0.0329071	NA		HURI	HURI	0	KLHL38	TADA2A		0	0	0		0	0									ENSG00000175946	ENSG00000276234	ENSG00000175946-ENSG00000276234.pdb	364	179	17	21	60	272	67	44	0
A0A024R0Y4_Q5W5X9	1	Q5W5X9	A0A024R0Y4	97	72.2529	79.0418	0.130707	NA		HURI	HURI	0	TTC23	TADA2A		0	0	0		0	0									ENSG00000103852	ENSG00000276234	ENSG00000103852-ENSG00000276234.pdb	259	103	16	69	46	288	61	48	0
A0A024R0Y4_Q6PEW1	1	Q6PEW1	A0A024R0Y4	89	63.4101	71.0591	0.0575649	NA		HURI	HURI	0	ZCCHC12	TADA2A		0	0	0		0	0									ENSG00000174460	ENSG00000276234	ENSG00000174460-ENSG00000276234.pdb	40	143	56	163	74	297	34	38	0
A0A024R0Y4_Q8IYI6	1	Q8IYI6	A0A024R0Y4	84	80.5615	76.6355	0.224402	NA		HURI	HURI	0	EXOC8	TADA2A		0	0	0		0	0									ENSG00000116903	ENSG00000276234	ENSG00000116903-ENSG00000276234.pdb	78	472	68	107	21	347	42	33	0
A0A024R0Y4_Q8IYX3	1	Q8IYX3	A0A024R0Y4	244	63.6566	55.5993	0.194972	NA		HURI	HURI	0	CCDC116	TADA2A		0	0	0		0	0									ENSG00000161180	ENSG00000276234	ENSG00000161180-ENSG00000276234.pdb	0	0	99	514	72	302	33	36	0
A0A024R0Y4_Q8N5M4	1	Q8N5M4	A0A024R0Y4	19	67.7554	80.7903	0.0331834	NA		HURI	HURI	0	TTC9C	TADA2A		0	0	0		0	0									ENSG00000162222	ENSG00000276234	ENSG00000162222-ENSG00000276234.pdb	127	28	9	7	28	323	63	29	0
A0A024R0Y4_Q8TAU3	1	Q8TAU3	A0A024R0Y4	179	66.0183	69.9962	0.167279	NA		HURI	HURI	0	ZNF417	TADA2A		0	0	0		0	0									ENSG00000173480	ENSG00000276234	ENSG00000173480-ENSG00000276234.pdb	4	324	46	201	71	294	47	31	0
A0A024R0Y4_Q8TBZ8	1	Q8TBZ8	A0A024R0Y4	106	63.014	74.2626	0.0659874	NA		HURI	HURI	0	ZNF564	TADA2A		0	0	0		0	0									ENSG00000249709	ENSG00000276234	ENSG00000249709-ENSG00000276234.pdb	0	388	59	106	55	307	43	38	0
A0A024R0Y4_Q8TD31	1	Q8TD31	A0A024R0Y4	102	73.1051	73.8769	0.152861	NA		HURI	HURI	0	CCHCR1	TADA2A		0	0	0		0	0									ENSG00000204536	ENSG00000276234	ENSG00000204536-ENSG00000276234.pdb	24	500	79	179	73	295	35	40	0
A0A024R0Y4_Q8TES7	1	Q8TES7	A0A024R0Y4	142	66.0111	62.8081	0.12192	NA		HURI	HURI	0	FBF1	TADA2A		0	0	0		0	0									ENSG00000188878	ENSG00000276234	ENSG00000188878-ENSG00000276234.pdb	158	277	90	608	55	300	46	42	0
A0A024R0Y4_Q8WVV9	1	Q8WVV9	A0A024R0Y4	124	61.1764	75.5096	0.067067	NA		HURI	HURI	0	HNRNPLL	TADA2A		0	0	0		0	0									ENSG00000143889	ENSG00000276234	ENSG00000143889-ENSG00000276234.pdb	204	178	14	146	58	295	50	40	0
A0A024R0Y4_Q8WW24	1	Q8WW24	A0A024R0Y4	58	74.2338	76.2989	0.0747298	NA		HURI	HURI	0	TEKT4	TADA2A		0	0	0		0	0									ENSG00000163060	ENSG00000276234	ENSG00000163060-ENSG00000276234.pdb	0	301	99	35	99	277	31	36	0
A0A024R0Y4_Q8WWY3	1	Q8WWY3	A0A024R0Y4	6	88.1797	73.953	0.0318243	NA		HURI	HURI	0	PRPF31	TADA2A		0	0	0		0	0							1		ENSG00000105618	ENSG00000276234	ENSG00000105618-ENSG00000276234.pdb	77	201	146	75	28	326	47	42	0
A0A024R0Y4_Q96A72	1	Q96A72	A0A024R0Y4	22	71.4736	84.131	0.0349701	NA		HURI	HURI	0	MAGOHB	TADA2A		0	0	0		0	0									ENSG00000111196	ENSG00000276234	ENSG00000111196-ENSG00000276234.pdb	91	42	7	8	205	186	19	33	0
A0A024R0Y4_Q96FV9	1	Q96FV9	A0A024R0Y4	40	81.0636	77.9584	0.0717659	NA		HURI	HURI	0	THOC1	TADA2A		0	0	0		0	0									ENSG00000079134	ENSG00000276234	ENSG00000079134-ENSG00000276234.pdb	170	317	75	95	80	288	38	37	0
A0A024R0Y4_Q96GN5	1	Q96GN5	A0A024R0Y4	183	60.2029	66.3816	0.0932807	NA		HURI	HURI	0	CDCA7L	TADA2A		0	0	0		0	0									ENSG00000164649	ENSG00000276234	ENSG00000164649-ENSG00000276234.pdb	33	118	33	270	48	319	44	32	0
A0A024R0Y4_Q96T49	1	Q96T49	A0A024R0Y4	78	67.3408	70.5767	0.065495	NA		HURI	HURI	0	PPP1R16B	TADA2A		0	0	0		0	0									ENSG00000101445	ENSG00000276234	ENSG00000101445-ENSG00000276234.pdb	122	177	69	199	30	329	47	37	0
A0A024R0Y4_Q9BRG1	1	Q9BRG1	A0A024R0Y4	6	87.7257	85.4601	0.0318115	NA		HURI	HURI	0	VPS25	TADA2A		0	0	0		0	0									ENSG00000131475	ENSG00000276234	ENSG00000131475-ENSG00000276234.pdb	81	90	3	2	220	173	22	28	0
A0A024R0Y4_Q9NSK0	1	Q9NSK0	A0A024R0Y4	158	55.158	70.6618	0.0536035	NA		HURI	HURI	0	KLC4	TADA2A		0	0	0		0	0									ENSG00000137171	ENSG00000276234	ENSG00000137171-ENSG00000276234.pdb	114	267	38	200	18	314	63	48	0
A0A024R0Y4_Q9NX04	1	Q9NX04	A0A024R0Y4	35	86.3462	85.3675	0.0824457	NA		HURI	HURI	0	C1orf109	TADA2A		0	0	0		0	0									ENSG00000116922	ENSG00000276234	ENSG00000116922-ENSG00000276234.pdb	127	70	5	1	161	232	27	23	0
A0A024R0Y4_Q9Y252	1	Q9Y252	A0A024R0Y4	209	57.0793	58.081	0.0794628	NA		HURI	HURI	0	RNF6	TADA2A		0	0	0		0	0									ENSG00000127870	ENSG00000276234	ENSG00000127870-ENSG00000276234.pdb	36	90	55	504	34	326	45	38	0
A0A024R0Y4_Q9Y4H4	1	Q9Y4H4	A0A024R0Y4	57	76.7033	75.0455	0.0873115	NA		HURI	HURI	0	GPSM3	TADA2A		0	0	0		0	0									ENSG00000213654	ENSG00000276234	ENSG00000213654-ENSG00000276234.pdb	0	32	40	88	179	209	26	29	0
A0A075B759_P0DN37	1	P0DN37	A0A075B759	44	86.3648	94.1283	0.12113	NA		HuMap	HuMap	0	PPIAL4G	PPIAL4E		0	0	0		0	0											P0DN37-A0A075B759.pdb	141	22	1	0	141	22	1	0	0
A0A087WU67_A8MQ03	1	A0A087WU67	A8MQ03	85	58.4233	73.8809	0.043487	NA		HURI	HURI	0	FADS6	CYSRT1		0	0	0		0	0									ENSG00000172782	ENSG00000197191	ENSG00000172782-ENSG00000197191.pdb	269	39	23	19	0	0	0	144	0
A0A087WU67_P40426	1	P40426	A0A087WU67	46	53.3691	70.3914	0.0334887	NA		HURI	HURI	0	PBX3	FADS6		0	0	0		0	0									ENSG00000167081	ENSG00000172782	ENSG00000167081-ENSG00000172782.pdb	27	134	85	188	240	64	23	23	0
A0A087WU67_P49638	1	P49638	A0A087WU67	49	71.9761	88.4356	0.0542059	NA		HURI	HURI	0	TTPA	FADS6		0	0	0		0	0									ENSG00000137561	ENSG00000172782	ENSG00000137561-ENSG00000172782.pdb	192	73	2	11	245	61	21	23	0
A0A087WU67_P53365	1	P53365	A0A087WU67	77	71.2617	80.4417	0.0863958	NA		HURI	HURI	0	ARFIP2	FADS6		0	0	0		0	0									ENSG00000132254	ENSG00000172782	ENSG00000132254-ENSG00000172782.pdb	154	74	26	87	246	60	20	24	0
A0A087WU67_P57075	1	P57075	A0A087WU67	78	57.8887	80.5787	0.0410081	NA		HURI	HURI	0	UBASH3A	FADS6		0	0	0		0	0									ENSG00000160185	ENSG00000172782	ENSG00000160185-ENSG00000172782.pdb	256	274	28	103	217	79	16	38	2
A0A087WU67_P60409	1	A0A087WU67	P60409	79	61.8454	59.414	0.048231	NA		HURI	HURI	0	FADS6	KRTAP10-7		0	0	0		0	0									ENSG00000172782	ENSG00000272804	ENSG00000172782-ENSG00000272804.pdb	239	68	23	20	0	0	0	370	0
A0A087WU67_P60410	1	A0A087WU67	P60410	68	59.8704	64.6564	0.041135	NA		HURI	HURI	0	FADS6	KRTAP10-8		0	0	0		0	0									ENSG00000172782	ENSG00000187766	ENSG00000172782-ENSG00000187766.pdb	269	40	21	20	0	0	0	259	0
A0A087WU67_Q05329	1	Q05329	A0A087WU67	37	72.3398	85.6286	0.0441274	NA		HURI	HURI	0	GAD2	FADS6		0	0	0		0	0									ENSG00000136750	ENSG00000172782	ENSG00000136750-ENSG00000172782.pdb	444	55	5	81	216	86	20	28	0
A0A087WU67_Q13049	1	Q13049	A0A087WU67	23	56.7858	77.0978	0.032269	NA		HURI	HURI	0	TRIM32	FADS6		0	0	0		0	0									ENSG00000119401	ENSG00000172782	ENSG00000119401-ENSG00000172782.pdb	118	335	92	108	211	91	14	34	0
A0A087WU67_Q13643	1	A0A087WU67	Q13643	55	73.0578	85.62	0.0648685	NA		HURI	HURI	0	FADS6	FHL3		0	0	0		0	0									ENSG00000172782	ENSG00000183386	ENSG00000172782-ENSG00000183386.pdb	230	73	21	26	65	196	17	2	0
A0A087WU67_Q3LI67	1	A0A087WU67	Q3LI67	99	57.3312	75.0973	0.0450411	NA		HURI	HURI	0	FADS6	KRTAP6-3		0	0	0		0	0									ENSG00000172782	ENSG00000212938	ENSG00000172782-ENSG00000212938.pdb	264	45	19	22	0	0	0	103	0
A0A087WU67_Q63HR2	1	Q63HR2	A0A087WU67	253	55.7637	58.6243	0.0848419	NA		HURI	HURI	0	TNS2	FADS6		0	0	0		0	0									ENSG00000111077	ENSG00000172782	ENSG00000111077-ENSG00000172782.pdb	139	374	104	792	186	106	21	37	0
A0A087WU67_Q96E29	1	Q96E29	A0A087WU67	100	62.9492	79.3813	0.0620919	NA		HURI	HURI	0	MTERF3	FADS6		0	0	0		0	0									ENSG00000156469	ENSG00000172782	ENSG00000156469-ENSG00000172782.pdb	236	39	17	125	235	72	17	26	0
A0A087WU67_Q96T60	1	Q96T60	A0A087WU67	62	72.1253	86.4254	0.0701606	NA		HURI	HURI	0	PNKP	FADS6		0	0	0		0	0									ENSG00000039650	ENSG00000172782	ENSG00000039650-ENSG00000172782.pdb	318	158	7	38	225	77	16	32	0
A0A087WU67_Q99750	1	Q99750	A0A087WU67	113	64.0395	69.4431	0.0764504	NA		HURI	HURI	0	MDFI	FADS6		0	0	0		0	0									ENSG00000112559	ENSG00000172782	ENSG00000112559-ENSG00000172782.pdb	0	27	23	196	260	48	26	16	0
A0A087WU67_Q9BT40	1	Q9BT40	A0A087WU67	134	65.254	82.6637	0.104775	NA		HURI	HURI	0	INPP5K	FADS6		0	0	0		0	0									ENSG00000132376	ENSG00000172782	ENSG00000132376-ENSG00000172782.pdb	189	160	64	35	212	88	21	29	0
A0A087WU67_Q9BYR6	1	A0A087WU67	Q9BYR6	45	64.2643	79.1052	0.0389755	NA		HURI	HURI	0	FADS6	KRTAP3-3		0	0	0		0	0									ENSG00000172782	ENSG00000212899	ENSG00000172782-ENSG00000212899.pdb	272	48	13	17	0	0	4	94	0
A0A087WU67_Q9BYS1	1	A0A087WU67	Q9BYS1	34	56.8126	70.4764	0.0332332	NA		HURI	HURI	0	FADS6	KRTAP1-5		0	0	0		0	0									ENSG00000172782	ENSG00000221852	ENSG00000172782-ENSG00000221852.pdb	269	46	16	19	0	0	0	174	0
A0A087WU67_Q9NR28	1	A0A087WU67	Q9NR28	71	61.9934	81.7746	0.0453902	NA		HURI	HURI	0	FADS6	DIABLO		0	0	0		0	0									ENSG00000172782	ENSG00000184047	ENSG00000172782-ENSG00000184047.pdb	255	50	15	30	90	64	20	65	0
A0A087WU67_Q9NUH8	1	Q9NUH8	A0A087WU67	82	83.8551	85.2246	0.284572	NA		HURI	HURI	0	TMEM14B	FADS6		0	0	0		0	0									ENSG00000137210	ENSG00000172782	ENSG00000137210-ENSG00000172782.pdb	3	87	18	6	237	75	18	20	0
A0A087WV42_O60883	1	O60883	A0A087WV42	106	78.4305	62.2061	0.265622	NA		HURI	HURI	0	GPR37L1	PRH1		0	0	0		0	0									ENSG00000170075	ENSG00000231887	ENSG00000170075-ENSG00000231887.pdb	110	157	68	146	0	14	33	140	0
A0A087WV42_P23284	1	P23284	A0A087WV42	32	70.7438	75.4518	0.039107	NA		HURI	HURI	0	PPIB	PRH1		0	0	0		0	0									ENSG00000166794	ENSG00000231887	ENSG00000166794-ENSG00000231887.pdb	176	11	28	1	0	24	98	65	0
A0A087WV42_Q12797	1	Q12797	A0A087WV42	76	62.5873	66.404	0.0486616	NA		HURI	HURI	0	ASPH	PRH1		0	0	0		0	0									ENSG00000198363	ENSG00000231887	ENSG00000198363-ENSG00000231887.pdb	397	71	31	259	0	12	15	160	0
A0A087WV42_Q13520	1	Q13520	A0A087WV42	69	74.5224	72.5699	0.0967636	NA		HURI	HURI	0	AQP6	PRH1		0	0	0		0	0									ENSG00000086159	ENSG00000231887	ENSG00000086159-ENSG00000231887.pdb	207	36	11	28	0	6	79	102	0
A0A087WV42_Q8N6Q1	1	Q8N6Q1	A0A087WV42	80	70.9921	68.3244	0.0889126	NA		HURI	HURI	0	TMCO5A	PRH1		0	0	0		0	0									ENSG00000166069	ENSG00000231887	ENSG00000166069-ENSG00000231887.pdb	125	88	47	28	0	18	56	113	0
A0A087WV42_Q9H2K0	1	Q9H2K0	A0A087WV42	3	74.6699	69.7849	0.0313646	NA		HURI	HURI	0	MTIF3	PRH1		0	0	0		0	0									ENSG00000122033	ENSG00000231887	ENSG00000122033-ENSG00000231887.pdb	134	50	51	43	8	21	102	56	0
A0A087WV42_Q9NUH8	1	Q9NUH8	A0A087WV42	60	60.1715	55.6855	0.0393992	NA		HURI	HURI	0	TMEM14B	PRH1		0	0	0		0	0									ENSG00000137210	ENSG00000231887	ENSG00000137210-ENSG00000231887.pdb	0	21	87	6	0	8	91	88	0
A0A087WV42_Q9UHF0	1	Q9UHF0	A0A087WV42	72	67.4435	57.7461	0.0607684	NA		HURI	HURI	0	TAC3	PRH1		0	0	0		0	0									ENSG00000166863	ENSG00000231887	ENSG00000166863-ENSG00000231887.pdb	0	45	46	30	0	28	87	72	0
A0A087WXY6_Q5J8X5	1	A0A087WXY6	Q5J8X5	57	71.7161	76.352	0.0621476	NA		HURI	HURI	0	TMC4	MS4A13		0	0	0		0	0									ENSG00000167608	ENSG00000204979	ENSG00000167608-ENSG00000204979.pdb	164	347	114	87	31	93	26	2	0
A0A087WXY6_Q8IXB3	1	A0A087WXY6	Q8IXB3	143	70.6667	70.9377	0.198068	NA		HURI	HURI	0	TMC4	TRARG1		0	0	0		0	0									ENSG00000167608	ENSG00000184811	ENSG00000167608-ENSG00000184811.pdb	162	368	98	84	0	64	11	102	0
A0A087WZ82_O00501	1	O00501	A0A087WZ82	176	66.6944	66.8037	0.175696	NA		HURI	HURI	0	CLDN5	FXYD6-FXYD2		0	0	0		0	0									ENSG00000184113	ENSG00000255245	ENSG00000184113-ENSG00000255245.pdb	56	105	35	22	0	0	75	69	0
A0A087WZ82_O15173	1	O15173	A0A087WZ82	57	66.3207	68.2514	0.0471771	NA		HURI	HURI	0	PGRMC2	FXYD6-FXYD2		0	0	0		0	0									ENSG00000164040	ENSG00000255245	ENSG00000164040-ENSG00000255245.pdb	71	65	43	44	0	51	50	43	0
A0A087WZ82_O60883	1	O60883	A0A087WZ82	156	69.7471	61.4972	0.20418	NA		HURI	HURI	0	GPR37L1	FXYD6-FXYD2		0	0	0		0	0									ENSG00000170075	ENSG00000255245	ENSG00000170075-ENSG00000255245.pdb	82	170	70	159	0	0	68	76	0
A0A087WZ82_O76090	1	O76090	A0A087WZ82	75	70.7594	66.84	0.0802682	NA		HURI	HURI	0	BEST1	FXYD6-FXYD2		0	0	0		0	0									ENSG00000167995	ENSG00000255245	ENSG00000167995-ENSG00000255245.pdb	241	130	6	208	0	52	34	58	0
A0A087WZ82_O95236	1	O95236	A0A087WZ82	23	53.5898	56.8678	0.0320121	NA		HURI	HURI	0	APOL3	FXYD6-FXYD2		0	0	0		0	0									ENSG00000128284	ENSG00000255245	ENSG00000128284-ENSG00000255245.pdb	1	141	68	192	0	51	57	36	0
A0A087WZ82_O95436	1	O95436	A0A087WZ82	148	63.4773	66.4463	0.0999604	NA		HURI	HURI	0	SLC34A2	FXYD6-FXYD2		0	0	0		0	0									ENSG00000157765	ENSG00000255245	ENSG00000157765-ENSG00000255245.pdb	98	364	94	134	0	0	66	78	0
A0A087WZ82_P30518	1	P30518	A0A087WZ82	165	68.7498	67.1412	0.199375	NA		HURI	HURI	0	AVPR2	FXYD6-FXYD2		0	0	1	P30518_272|A|Likely pathogenic|Nephrogenic diabetes insipidus, X-linked|-1;P30518_285|A|Likely pathogenic|Nephrogenic diabetes insipidus|193922122;P30518_321|A|Pathogenic|Nephrogenic diabetes insipidus, X-linked|886040961;P30518_34|A|Pathogenic|Nephrogenic diabetes insipidus, X-linked|1569545523;P30518_46|A|Pathogenic|Nephrogenic diabetes insipidus, X-linked|104894759	0	0									ENSG00000126895	ENSG00000255245	ENSG00000126895-ENSG00000255245.pdb	95	167	40	69	0	0	63	81	0
A0A087WZ82_P34981	1	P34981	A0A087WZ82	184	67.1733	66.9879	0.196457	NA		HURI	HURI	0	TRHR	FXYD6-FXYD2		0	0	0		0	0									ENSG00000174417	ENSG00000255245	ENSG00000174417-ENSG00000255245.pdb	118	153	60	67	0	0	43	101	0
A0A087WZ82_Q12983	1	Q12983	A0A087WZ82	51	60.2187	54.6858	0.0373109	NA		HURI	HURI	0	BNIP3	FXYD6-FXYD2		0	0	0		0	0									ENSG00000176171	ENSG00000255245	ENSG00000176171-ENSG00000255245.pdb	0	47	61	151	0	37	72	35	0
A0A087WZ82_Q13520	1	Q13520	A0A087WZ82	125	70.5952	72.7744	0.161812	NA		HURI	HURI	0	AQP6	FXYD6-FXYD2		0	0	0		0	0									ENSG00000086159	ENSG00000255245	ENSG00000086159-ENSG00000255245.pdb	172	68	11	31	0	0	72	72	0
A0A087WZ82_Q14973	1	Q14973	A0A087WZ82	177	62.9016	68.8329	0.118132	NA		HURI	HURI	0	SLC10A1	FXYD6-FXYD2		0	0	0		0	0									ENSG00000100652	ENSG00000255245	ENSG00000100652-ENSG00000255245.pdb	119	158	23	49	0	0	41	103	0
A0A087WZ82_Q3KNW5	1	Q3KNW5	A0A087WZ82	157	59.5444	65.8639	0.0742821	NA		HURI	HURI	0	SLC10A6	FXYD6-FXYD2		0	0	0		0	0									ENSG00000145283	ENSG00000255245	ENSG00000145283-ENSG00000255245.pdb	107	134	65	71	0	0	44	100	0
A0A087WZ82_Q6UW68	1	Q6UW68	A0A087WZ82	52	68.7973	70.1309	0.049085	NA		HURI	HURI	0	TMEM205	FXYD6-FXYD2		0	0	0		0	0									ENSG00000105518	ENSG00000255245	ENSG00000105518-ENSG00000255245.pdb	110	64	11	4	0	3	55	86	0
A0A087WZ82_Q6ZT21	1	Q6ZT21	A0A087WZ82	237	67.2742	78.0222	0.276108	NA		HURI	HURI	0	TMPPE	FXYD6-FXYD2		0	0	0		0	0									ENSG00000188167	ENSG00000255245	ENSG00000188167-ENSG00000255245.pdb	292	137	13	11	0	0	23	121	0
A0A087WZ82_Q7RTY0	1	Q7RTY0	A0A087WZ82	113	68.4695	76.0548	0.113665	NA		HURI	HURI	0	SLC16A13	FXYD6-FXYD2		0	0	0		0	0									ENSG00000174327	ENSG00000255245	ENSG00000174327-ENSG00000255245.pdb	266	115	13	32	0	0	42	102	0
A0A087WZ82_Q86WB7	1	Q86WB7	A0A087WZ82	134	71.7425	75.1259	0.200792	NA		HURI	HURI	0	UNC93A	FXYD6-FXYD2		0	0	0		0	0									ENSG00000112494	ENSG00000255245	ENSG00000112494-ENSG00000255245.pdb	230	159	44	24	0	0	45	99	0
A0A087WZ82_Q8TDT2	1	Q8TDT2	A0A087WZ82	115	64.9284	64.8015	0.0840969	NA		HURI	HURI	0	GPR152	FXYD6-FXYD2		0	0	0		0	0									ENSG00000175514	ENSG00000255245	ENSG00000175514-ENSG00000255245.pdb	129	136	47	158	0	1	77	66	0
A0A087WZ82_Q8WW43	1	Q8WW43	A0A087WZ82	95	72.0255	70.9498	0.124069	NA		HURI	HURI	0	APH1B	FXYD6-FXYD2		0	0	0		0	0									ENSG00000138613	ENSG00000255245	ENSG00000138613-ENSG00000255245.pdb	118	91	33	15	0	0	68	76	0
A0A087WZ82_Q96HV5	1	Q96HV5	A0A087WZ82	90	68.9612	72.1653	0.0876319	NA		HURI	HURI	0	TMEM41A	FXYD6-FXYD2		0	0	0		0	0									ENSG00000163900	ENSG00000255245	ENSG00000163900-ENSG00000255245.pdb	108	113	32	11	0	21	55	68	0
A0A087WZ82_Q96K19	1	Q96K19	A0A087WZ82	72	57.1329	64.1404	0.0389057	NA		HURI	HURI	0	RNF170	FXYD6-FXYD2		0	0	0		0	0									ENSG00000120925	ENSG00000255245	ENSG00000120925-ENSG00000255245.pdb	41	98	93	26	0	1	76	67	0
A0A087WZ82_Q96KR6	1	Q96KR6	A0A087WZ82	108	66.547	59.7566	0.0897382	NA		HURI	HURI	0	FAM210B	FXYD6-FXYD2		0	0	0		0	0									ENSG00000124098	ENSG00000255245	ENSG00000124098-ENSG00000255245.pdb	0	93	26	73	0	19	85	40	0
A0A087WZ82_Q96MV1	1	Q96MV1	A0A087WZ82	122	73.2969	76.4649	0.203798	NA		HURI	HURI	0	TLCD4	FXYD6-FXYD2		0	0	0		0	0									ENSG00000152078	ENSG00000255245	ENSG00000152078-ENSG00000255245.pdb	201	52	9	1	0	2	65	77	0
A0A087WZ82_Q96QE2	1	Q96QE2	A0A087WZ82	187	67.9717	73.6036	0.21834	NA		HURI	HURI	0	SLC2A13	FXYD6-FXYD2		0	0	0		0	0									ENSG00000151229	ENSG00000255245	ENSG00000151229-ENSG00000255245.pdb	245	267	55	81	0	0	52	92	0
A0A087WZ82_Q9BZV2	1	Q9BZV2	A0A087WZ82	169	73.8754	72.2804	0.334655	NA		HURI	HURI	0	SLC19A3	FXYD6-FXYD2		0	0	0		0	0									ENSG00000135917	ENSG00000255245	ENSG00000135917-ENSG00000255245.pdb	238	143	28	87	0	2	70	72	0
A0A087WZ82_Q9H2K0	1	Q9H2K0	A0A087WZ82	2	48.7177	70.9344	0.0313284	NA		HURI	HURI	0	MTIF3	FXYD6-FXYD2		0	0	0		0	0									ENSG00000122033	ENSG00000255245	ENSG00000122033-ENSG00000255245.pdb	109	77	31	61	0	60	45	39	0
A0A087WZ82_Q9HA82	1	Q9HA82	A0A087WZ82	167	66.5466	71.4064	0.160909	NA		HURI	HURI	0	CERS4	FXYD6-FXYD2		0	0	0		0	0									ENSG00000090661	ENSG00000255245	ENSG00000090661-ENSG00000255245.pdb	156	163	30	45	0	0	49	95	0
A0A087WZ82_Q9NQQ7	1	Q9NQQ7	A0A087WZ82	181	61.8603	67.3545	0.108974	NA		HURI	HURI	0	SLC35C2	FXYD6-FXYD2		0	0	0		0	0									ENSG00000080189	ENSG00000255245	ENSG00000080189-ENSG00000255245.pdb	92	197	34	42	0	0	4	140	0
A0A087WZ82_Q9NRX6	1	Q9NRX6	A0A087WZ82	58	53.5646	49.8066	0.0345979	NA		HURI	HURI	0	TMEM167B	FXYD6-FXYD2		0	0	0		0	0									ENSG00000215717	ENSG00000255245	ENSG00000215717-ENSG00000255245.pdb	0	0	58	16	0	0	66	78	0
A0A087WZ82_Q9NUH8	1	Q9NUH8	A0A087WZ82	81	59.6016	60.3674	0.0444087	NA		HURI	HURI	0	TMEM14B	FXYD6-FXYD2		0	0	0		0	0									ENSG00000137210	ENSG00000255245	ENSG00000137210-ENSG00000255245.pdb	0	46	58	10	0	26	69	49	0
A0A087WZ82_Q9NZD1	1	Q9NZD1	A0A087WZ82	185	71.2167	66.4802	0.296199	NA		HURI	HURI	0	GPRC5D	FXYD6-FXYD2		0	0	0		0	0									ENSG00000111291	ENSG00000255245	ENSG00000111291-ENSG00000255245.pdb	101	123	42	79	0	4	75	65	0
A0A087WZ82_Q9UHI5	1	Q9UHI5	A0A087WZ82	318	65.8236	73.3936	0.336321	NA		HURI	HURI	0	SLC7A8	FXYD6-FXYD2		0	0	0		0	0									ENSG00000092068	ENSG00000255245	ENSG00000092068-ENSG00000255245.pdb	253	199	14	69	0	0	43	101	2
A0A087WZ82_Q9Y320	1	Q9Y320	A0A087WZ82	70	71.9286	72.1596	0.0803912	NA		HURI	HURI	0	TMX2	FXYD6-FXYD2		0	0	0		0	0									ENSG00000213593	ENSG00000255245	ENSG00000213593-ENSG00000255245.pdb	137	105	30	24	0	6	64	74	0
A0A087WZ82_Q9Y6A9	1	Q9Y6A9	A0A087WZ82	121	69.9281	57.455	0.1444	NA		HURI	HURI	0	SPCS1	FXYD6-FXYD2		0	0	0		0	0									ENSG00000114902	ENSG00000255245	ENSG00000114902-ENSG00000255245.pdb	0	44	57	68	0	23	87	34	0
A0A087X009_Q96HH9	1	Q96HH9	A0A087X009	246	59.7341	64.9452	0.126275	NA		HURI	HURI	0	GRAMD2B	ABO		0	0	0		0	0									ENSG00000155324	ENSG00000175164	ENSG00000155324-ENSG00000175164.pdb	11	144	38	239	188	78	40	67	2
A0A087X009_Q9BSE2	1	Q9BSE2	A0A087X009	250	60.2721	65.9241	0.136923	NA		HURI	HURI	0	TMEM79	ABO		0	0	0		0	0									ENSG00000163472	ENSG00000175164	ENSG00000163472-ENSG00000175164.pdb	37	106	30	221	181	82	42	68	2
A0A087X2D5_P36406	1	P36406	A0A087X2D5	113	58.476	72.018	0.0517753	NA		HURI	HURI	0	TRIM23	MRPL45		0	0	0		0	0									ENSG00000113595	ENSG00000278845	ENSG00000113595-ENSG00000278845.pdb	73	391	60	50	1	82	75	98	0
A0A087X2D5_P50402	1	P50402	A0A087X2D5	41	61.6031	61.2756	0.0359854	NA		HURI	HURI	0	EMD	MRPL45		0	0	0		0	0									ENSG00000102119	ENSG00000278845	ENSG00000102119-ENSG00000278845.pdb	33	38	18	165	27	107	80	42	0
A0A087X2D5_Q6NZI2	1	Q6NZI2	A0A087X2D5	38	63.5893	64.6023	0.0363717	NA		HURI	HURI	0	CAVIN1	MRPL45		0	0	0		0	0									ENSG00000177469	ENSG00000278845	ENSG00000177469-ENSG00000278845.pdb	83	77	68	162	19	108	72	57	0
A0A087X2D5_Q99471	1	Q99471	A0A087X2D5	7	66.8506	74.4884	0.0315286	NA		HURI	HURI	0	PFDN5	MRPL45		0	0	0		0	0									ENSG00000123349	ENSG00000278845	ENSG00000123349-ENSG00000278845.pdb	91	53	7	3	16	112	79	49	0
A0A087X2D5_Q9HB20	1	Q9HB20	A0A087X2D5	42	47.8671	65.9268	0.032295	NA		HURI	HURI	0	PLEKHA3	MRPL45		0	0	0		0	0									ENSG00000116095	ENSG00000278845	ENSG00000116095-ENSG00000278845.pdb	94	66	18	122	16	113	82	45	0
A0A096LP49_A1L4K1	1	A1L4K1	A0A096LP49	276	45.4231	49.1591	0.0419835	NA		HURI	HURI	0	FSD2	CCDC187		0	0	0		0	0									ENSG00000186628	ENSG00000260220	ENSG00000186628-ENSG00000260220.pdb	163	300	110	176	0	69	42	952	3
A0A096LP49_A6NEM1	1	A6NEM1	A0A096LP49	206	63.0509	48.9426	0.146104	NA		HURI	HURI	0	GOLGA6L9	CCDC187		0	0	0		0	0									ENSG00000197978	ENSG00000260220	ENSG00000197978-ENSG00000260220.pdb	94	151	55	132	17	94	44	908	0
A0A096LP49_A8MQ03	1	A8MQ03	A0A096LP49	115	45.7096	41.006	0.0345361	NA		HURI	HURI	0	CYSRT1	CCDC187		0	0	0		0	0									ENSG00000197191	ENSG00000260220	ENSG00000197191-ENSG00000260220.pdb	0	0	13	131	43	65	56	899	2
A0A096LP49_O15084	1	O15084	A0A096LP49	532	53.2799	55.3213	0.141613	NA		HURI	HURI	0	ANKRD28	CCDC187		0	0	0		0	0									ENSG00000206560	ENSG00000260220	ENSG00000206560-ENSG00000260220.pdb	228	656	52	117	0	19	67	977	0
A0A096LP49_O43281	1	O43281	A0A096LP49	211	51.7051	43.6847	0.0519509	NA		HURI	HURI	0	EFS	CCDC187		0	0	0		0	0									ENSG00000100842	ENSG00000260220	ENSG00000100842-ENSG00000260220.pdb	143	44	14	360	24	91	17	931	2
A0A096LP49_O60504	1	O60504	A0A096LP49	319	49.9115	43.1596	0.0601666	NA		HURI	HURI	0	SORBS3	CCDC187		0	0	0		0	0									ENSG00000120896	ENSG00000260220	ENSG00000120896-ENSG00000260220.pdb	140	53	73	405	0	97	33	933	0
A0A096LP49_O75031	1	O75031	A0A096LP49	401	64.4249	49.2274	0.374309	NA		HURI	HURI	0	HSF2BP	CCDC187		0	0	0		0	0									ENSG00000160207	ENSG00000260220	ENSG00000160207-ENSG00000260220.pdb	192	110	15	17	4	69	47	943	3
A0A096LP49_O75525	1	O75525	A0A096LP49	105	53.3861	45.6394	0.0399431	NA		HURI	HURI	0	KHDRBS3	CCDC187		0	0	0		0	0									ENSG00000131773	ENSG00000260220	ENSG00000131773-ENSG00000260220.pdb	64	97	23	162	42	74	35	912	0
A0A096LP49_O95273	1	O95273	A0A096LP49	369	65.7028	49.262	0.386523	NA		HURI	HURI	0	CCNDBP1	CCDC187		0	0	0		0	0									ENSG00000166946	ENSG00000260220	ENSG00000166946-ENSG00000260220.pdb	204	84	30	42	5	90	36	932	0
A0A096LP49_P08670	1	P08670	A0A096LP49	247	62.3563	49.5835	0.171061	NA		HURI	HURI	0	VIM	CCDC187		0	0	1	P08670_5|A|Pathogenic/Likely pathogenic|Cataract 30;Congenital cataract|864309690	0	0									ENSG00000026025	ENSG00000260220	ENSG00000026025-ENSG00000260220.pdb	165	143	30	128	12	93	44	914	0
A0A096LP49_P14373	1	P14373	A0A096LP49	311	61.4336	50.851	0.205844	NA		HURI	HURI	0	TRIM27	CCDC187		0	0	0		0	0									ENSG00000204713	ENSG00000260220	ENSG00000204713-ENSG00000260220.pdb	114	328	37	34	2	60	52	949	0
A0A096LP49_P19012	1	P19012	A0A096LP49	421	58.2918	48.596	0.204275	NA		HURI	HURI	0	KRT15	CCDC187		0	0	0		0	0									ENSG00000171346	ENSG00000260220	ENSG00000171346-ENSG00000260220.pdb	185	99	32	140	7	100	39	917	46
A0A096LP49_P23508	1	P23508	A0A096LP49	491	54.5452	50.7917	0.152473	NA		HURI	HURI	0	MCC	CCDC187		0	0	0		0	0									ENSG00000171444	ENSG00000260220	ENSG00000171444-ENSG00000260220.pdb	118	397	99	215	1	95	27	940	0
A0A096LP49_P31321	1	P31321	A0A096LP49	428	56.431	48.1865	0.165422	NA		HURI	HURI	0	PRKAR1B	CCDC187		0	0	0		0	0									ENSG00000188191	ENSG00000260220	ENSG00000188191-ENSG00000260220.pdb	86	224	32	39	0	80	48	935	17
A0A096LP49_P35609	1	P35609	A0A096LP49	308	51.9064	54.2801	0.069882	NA		HURI	HURI	0	ACTN2	CCDC187		0	0	0		0	0									ENSG00000077522	ENSG00000260220	ENSG00000077522-ENSG00000260220.pdb	113	638	103	40	0	27	70	966	14
A0A096LP49_P43360	1	P43360	A0A096LP49	146	51.3462	44.931	0.0421815	NA		HURI	HURI	0	MAGEA6	CCDC187		0	0	0		0	0									ENSG00000197172	ENSG00000260220	ENSG00000197172-ENSG00000260220.pdb	65	108	28	113	22	65	48	928	5
A0A096LP49_P51114	1	P51114	A0A096LP49	247	47.2793	47.8593	0.0438405	NA		HURI	HURI	0	FXR1	CCDC187		0	0	0		0	0									ENSG00000114416	ENSG00000260220	ENSG00000114416-ENSG00000260220.pdb	127	219	47	228	6	96	27	934	0
A0A096LP49_P61978	1	P61978	A0A096LP49	202	46.9042	46.1188	0.0400845	NA		HURI	HURI	0	HNRNPK	CCDC187		0	0	0		0	0									ENSG00000165119	ENSG00000260220	ENSG00000165119-ENSG00000260220.pdb	99	138	31	195	24	87	21	931	3
A0A096LP49_P63010	1	P63010	A0A096LP49	480	48.9177	52.2972	0.0754871	NA		HURI	HURI	0	AP2B1	CCDC187		0	0	0		0	0									ENSG00000006125	ENSG00000260220	ENSG00000006125-ENSG00000260220.pdb	83	675	51	128	0	59	45	959	4
A0A096LP49_P67870	1	P67870	A0A096LP49	128	64.6539	47.9718	0.0934167	NA		HURI	HURI	0	CSNK2B	CCDC187		0	0	0		0	0									ENSG00000204435	ENSG00000260220	ENSG00000204435-ENSG00000260220.pdb	158	34	11	12	26	87	36	914	0
A0A096LP49_Q01850	1	Q01850	A0A096LP49	192	62.7736	49.4279	0.129359	NA		HURI	HURI	0	CDR2	CCDC187		0	0	0		0	0									ENSG00000140743	ENSG00000260220	ENSG00000140743-ENSG00000260220.pdb	144	111	76	123	29	84	38	912	0
A0A096LP49_Q05D60	1	Q05D60	A0A096LP49	320	61.4722	52.276	0.214145	NA		HURI	HURI	0	DEUP1	CCDC187		0	0	0		0	0									ENSG00000165325	ENSG00000260220	ENSG00000165325-ENSG00000260220.pdb	212	193	64	135	4	101	39	919	0
A0A096LP49_Q08379	1	Q08379	A0A096LP49	499	51.0616	53.0584	0.0999922	NA		HURI	HURI	0	GOLGA2	CCDC187		0	0	0		0	0									ENSG00000167110	ENSG00000260220	ENSG00000167110-ENSG00000260220.pdb	186	457	102	257	0	92	37	934	4
A0A096LP49_Q12933	1	Q12933	A0A096LP49	201	60.0137	52.758	0.10206	NA		HURI	HURI	0	TRAF2	CCDC187		0	0	0		0	0									ENSG00000127191	ENSG00000260220	ENSG00000127191-ENSG00000260220.pdb	217	248	16	20	6	95	34	928	0
A0A096LP49_Q13064	1	Q13064	A0A096LP49	260	53.7682	45.9946	0.071711	NA		HURI	HURI	0	MKRN3	CCDC187		0	0	0		0	0									ENSG00000179455	ENSG00000260220	ENSG00000179455-ENSG00000260220.pdb	44	150	75	238	22	88	33	920	5
A0A096LP49_Q13077	1	Q13077	A0A096LP49	145	64.0045	49.0969	0.102587	NA		HURI	HURI	0	TRAF1	CCDC187		0	0	0		0	0									ENSG00000056558	ENSG00000260220	ENSG00000056558-ENSG00000260220.pdb	213	69	27	107	11	83	42	927	0
A0A096LP49_Q14532	1	Q14532	A0A096LP49	236	57.532	48.6336	0.0945725	NA		HURI	HURI	0	KRT32	CCDC187		0	0	0		0	0									ENSG00000108759	ENSG00000260220	ENSG00000108759-ENSG00000260220.pdb	199	80	25	144	18	89	46	910	0
A0A096LP49_Q15323	1	Q15323	A0A096LP49	266	58.1451	48.6719	0.115916	NA		HURI	HURI	0	KRT31	CCDC187		0	0	0		0	0									ENSG00000094796	ENSG00000260220	ENSG00000094796-ENSG00000260220.pdb	159	123	19	115	9	96	43	915	0
A0A096LP49_Q15654	1	Q15654	A0A096LP49	220	50.0913	44.1807	0.0482016	NA		HURI	HURI	0	TRIP6	CCDC187		0	0	0		0	0									ENSG00000087077	ENSG00000260220	ENSG00000087077-ENSG00000260220.pdb	7	188	40	241	41	74	24	924	0
A0A096LP49_Q15742	1	Q15742	A0A096LP49	397	40.8921	45.0915	0.0389906	NA		HURI	HURI	0	NAB2	CCDC187		0	0	0		0	0									ENSG00000166886	ENSG00000260220	ENSG00000166886-ENSG00000260220.pdb	81	112	36	296	29	82	45	907	31
A0A096LP49_Q1MX18	1	Q1MX18	A0A096LP49	410	55.1437	49.8737	0.134024	NA		HURI	HURI	0	INSC	CCDC187		0	0	0		0	0									ENSG00000188487	ENSG00000260220	ENSG00000188487-ENSG00000260220.pdb	278	164	17	120	0	72	44	947	0
A0A096LP49_Q3LI64	1	Q3LI64	A0A096LP49	118	42.3639	42.6482	0.0333422	NA		HURI	HURI	0	KRTAP6-1	CCDC187		0	0	0		0	0									ENSG00000184724	ENSG00000260220	ENSG00000184724-ENSG00000260220.pdb	0	0	0	71	49	63	59	892	0
A0A096LP49_Q4V328	1	Q4V328	A0A096LP49	352	57.6227	54.9271	0.152132	NA		HURI	HURI	0	GRIPAP1	CCDC187		0	0	0		0	0									ENSG00000068400	ENSG00000260220	ENSG00000068400-ENSG00000260220.pdb	196	436	74	135	3	92	45	923	2
A0A096LP49_Q4VC12	1	Q4VC12	A0A096LP49	442	65.6339	50.8266	0.449453	NA		HURI	HURI	0	MSS51	CCDC187		0	0	0		0	0									ENSG00000166343	ENSG00000260220	ENSG00000166343-ENSG00000260220.pdb	225	156	30	49	0	81	65	917	0
A0A096LP49_Q68D86	1	Q68D86	A0A096LP49	149	57.8783	51.1872	0.0618407	NA		HURI	HURI	0	CCDC102B	CCDC187		0	0	0		0	0									ENSG00000150636	ENSG00000260220	ENSG00000150636-ENSG00000260220.pdb	241	94	28	150	31	85	37	910	5
A0A096LP49_Q6NT76	1	Q6NT76	A0A096LP49	162	51.7005	46.9048	0.0448675	NA		HURI	HURI	0	HMBOX1	CCDC187		0	0	0		0	0									ENSG00000147421	ENSG00000260220	ENSG00000147421-ENSG00000260220.pdb	97	106	42	175	34	62	53	914	0
A0A096LP49_Q6NUQ1	1	Q6NUQ1	A0A096LP49	525	60.3202	53.6701	0.328326	NA		HURI	HURI	0	RINT1	CCDC187		0	0	0		0	0									ENSG00000135249	ENSG00000260220	ENSG00000135249-ENSG00000260220.pdb	320	315	90	67	0	48	60	955	0
A0A096LP49_Q7Z3Y8	1	Q7Z3Y8	A0A096LP49	276	57.8433	48.6799	0.116975	NA		HURI	HURI	0	KRT27	CCDC187		0	0	0		0	0									ENSG00000171446	ENSG00000260220	ENSG00000171446-ENSG00000260220.pdb	199	84	32	144	20	86	44	913	0
A0A096LP49_Q86X02	1	Q86X02	A0A096LP49	229	57.8129	49.8222	0.0941994	NA		HURI	HURI	0	CDR2L	CCDC187		0	0	0		0	0									ENSG00000109089	ENSG00000260220	ENSG00000109089-ENSG00000260220.pdb	185	75	64	141	37	78	42	906	5
A0A096LP49_Q8IX15	1	Q8IX15	A0A096LP49	258	43.2766	44.6059	0.0380113	NA		HURI	HURI	0	HOMEZ	CCDC187		0	0	0		0	0									ENSG00000215271	ENSG00000260220	ENSG00000215271-ENSG00000260220.pdb	51	117	40	342	41	71	45	906	0
A0A096LP49_Q8N1B4	1	Q8N1B4	A0A096LP49	244	58.3524	54.6549	0.107234	NA		HURI	HURI	0	VPS52	CCDC187		0	0	0		0	0									ENSG00000223501	ENSG00000260220	ENSG00000223501-ENSG00000260220.pdb	376	234	57	56	0	83	36	944	0
A0A096LP49_Q8N4Y2	1	Q8N4Y2	A0A096LP49	130	65.0008	49.7988	0.0983855	NA		HURI	HURI	0	CRACR2B	CCDC187		0	0	0		0	0									ENSG00000177685	ENSG00000260220	ENSG00000177685-ENSG00000260220.pdb	145	138	23	93	25	92	36	910	0
A0A096LP49_Q8N6Y0	1	Q8N6Y0	A0A096LP49	380	51.1989	47.879	0.0783356	NA		HURI	HURI	0	USHBP1	CCDC187		0	0	0		0	0									ENSG00000130307	ENSG00000260220	ENSG00000130307-ENSG00000260220.pdb	96	260	62	285	3	81	35	944	5
A0A096LP49_Q8NA61	1	Q8NA61	A0A096LP49	264	54.6697	44.7119	0.07932	NA		HURI	HURI	0	CBY2	CCDC187		0	0	0		0	0									ENSG00000174015	ENSG00000260220	ENSG00000174015-ENSG00000260220.pdb	13	157	51	227	3	96	51	913	0
A0A096LP49_Q8ND90	1	Q8ND90	A0A096LP49	179	61.4204	48.5387	0.102744	NA		HURI	HURI	0	PNMA1	CCDC187		0	0	0		0	0									ENSG00000176903	ENSG00000260220	ENSG00000176903-ENSG00000260220.pdb	32	242	66	13	10	93	32	928	0
A0A096LP49_Q8NHQ1	1	Q8NHQ1	A0A096LP49	345	61.2775	50.7216	0.229411	NA		HURI	HURI	0	CEP70	CCDC187		0	0	0		0	0									ENSG00000114107	ENSG00000260220	ENSG00000114107-ENSG00000260220.pdb	103	310	127	57	1	100	30	932	0
A0A096LP49_Q8TD16	1	Q8TD16	A0A096LP49	267	55.855	54.598	0.0905771	NA		HURI	HURI	0	BICD2	CCDC187		0	0	0		0	0									ENSG00000185963	ENSG00000260220	ENSG00000185963-ENSG00000260220.pdb	313	273	66	172	2	97	32	932	0
A0A096LP49_Q8WXK1	1	Q8WXK1	A0A096LP49	401	58.1524	51.4525	0.189621	NA		HURI	HURI	0	ASB15	CCDC187		0	0	0		0	0									ENSG00000146809	ENSG00000260220	ENSG00000146809-ENSG00000260220.pdb	280	232	33	43	0	44	61	958	0
A0A096LP49_Q92841	1	Q92841	A0A096LP49	269	43.6561	48.2014	0.0388833	NA		HURI	HURI	0	DDX17	CCDC187		0	0	0		0	0									ENSG00000100201	ENSG00000260220	ENSG00000100201-ENSG00000260220.pdb	246	179	30	274	0	84	36	943	5
A0A096LP49_Q96ED9	1	Q96ED9	A0A096LP49	257	58.2841	54.0349	0.113074	NA		HURI	HURI	0	HOOK2	CCDC187		0	0	0		0	0									ENSG00000095066	ENSG00000260220	ENSG00000095066-ENSG00000260220.pdb	218	335	66	100	4	101	40	918	0
A0A096LP49_Q96MT8	1	Q96MT8	A0A096LP49	355	63.071	52.9948	0.288858	NA		HURI	HURI	0	CEP63	CCDC187		0	0	1	Q96MT8_61|A|Likely pathogenic|Seckel syndrome 6|746387482	0	0									ENSG00000182923	ENSG00000260220	ENSG00000182923-ENSG00000260220.pdb	280	204	59	160	6	99	42	916	0
A0A096LP49_Q99750	1	Q99750	A0A096LP49	237	50.1442	40.8738	0.050416	NA		HURI	HURI	0	MDFI	CCDC187		0	0	0		0	0									ENSG00000112559	ENSG00000260220	ENSG00000112559-ENSG00000260220.pdb	0	7	42	197	36	79	38	910	0
A0A096LP49_Q9BRK4	1	Q9BRK4	A0A096LP49	242	44.518	48.3141	0.03891	NA		HURI	HURI	0	LZTS2	CCDC187		0	0	0		0	0									ENSG00000107816	ENSG00000260220	ENSG00000107816-ENSG00000260220.pdb	245	43	31	350	21	99	43	900	15
A0A096LP49_Q9BVG8	1	Q9BVG8	A0A096LP49	310	52.5977	50.6884	0.0751271	NA		HURI	HURI	0	KIFC3	CCDC187		0	0	0		0	0									ENSG00000140859	ENSG00000260220	ENSG00000140859-ENSG00000260220.pdb	132	433	86	182	0	62	54	947	0
A0A096LP49_Q9BWT7	1	Q9BWT7	A0A096LP49	470	46.8037	50.4975	0.0603601	NA		HURI	HURI	0	CARD10	CCDC187		0	0	0		0	0									ENSG00000100065	ENSG00000260220	ENSG00000100065-ENSG00000260220.pdb	199	393	87	353	0	78	44	941	5
A0A096LP49_Q9NRD5	1	Q9NRD5	A0A096LP49	287	63.3415	47.8195	0.231222	NA		HURI	HURI	0	PICK1	CCDC187		0	0	0		0	0									ENSG00000100151	ENSG00000260220	ENSG00000100151-ENSG00000260220.pdb	131	187	33	64	4	94	30	935	0
A0A096LP49_Q9NSC5	1	Q9NSC5	A0A096LP49	180	58.3699	49.5942	0.076949	NA		HURI	HURI	0	HOMER3	CCDC187		0	0	0		0	0									ENSG00000051128	ENSG00000260220	ENSG00000051128-ENSG00000260220.pdb	182	89	32	58	25	80	39	919	0
A0A096LP49_Q9NYA3	1	Q9NYA3	A0A096LP49	281	55.6772	52.2701	0.093819	NA		HURI	HURI	0	GOLGA6A	CCDC187		0	0	0		0	0									ENSG00000159289	ENSG00000260220	ENSG00000159289-ENSG00000260220.pdb	182	248	103	160	23	86	32	922	4
A0A096LP49_Q9NZQ3	1	Q9NZQ3	A0A096LP49	563	57.1795	48.5558	0.248115	NA		HURI	HURI	0	NCKIPSD	CCDC187		0	0	0		0	0									ENSG00000213672	ENSG00000260220	ENSG00000213672-ENSG00000260220.pdb	134	339	47	202	1	48	57	957	0
A0A096LP49_Q9UBB9	1	Q9UBB9	A0A096LP49	370	47.3806	50.3835	0.054253	NA		HURI	HURI	0	TFIP11	CCDC187		0	0	0		0	0									ENSG00000100109	ENSG00000260220	ENSG00000100109-ENSG00000260220.pdb	139	340	146	212	0	69	46	948	0
A0A096LP49_Q9UGI0	1	Q9UGI0	A0A096LP49	374	54.1824	51.3212	0.107698	NA		HURI	HURI	0	ZRANB1	CCDC187		0	0	0		0	0									ENSG00000019995	ENSG00000260220	ENSG00000019995-ENSG00000260220.pdb	237	245	37	189	1	80	52	930	0
A0A096LP49_Q9UJV3	1	Q9UJV3	A0A096LP49	346	58.7146	51.239	0.170098	NA		HURI	HURI	0	MID2	CCDC187		0	0	0		0	0									ENSG00000080561	ENSG00000260220	ENSG00000080561-ENSG00000260220.pdb	167	380	72	116	0	31	76	956	0
A0A096LP49_Q9UKT9	1	Q9UKT9	A0A096LP49	236	42.1778	43.6112	0.0362378	NA		HURI	HURI	0	IKZF3	CCDC187		0	0	0		0	0									ENSG00000161405	ENSG00000260220	ENSG00000161405-ENSG00000260220.pdb	1	151	71	286	27	92	23	921	0
A0A096LP49_Q9UL41	1	Q9UL41	A0A096LP49	288	55.6511	47.1728	0.0960463	NA		HURI	HURI	0	PNMA3	CCDC187		0	0	0		0	0									ENSG00000183837	ENSG00000260220	ENSG00000183837-ENSG00000260220.pdb	35	257	71	100	17	58	50	938	4
A0A096LP49_Q9Y250	1	Q9Y250	A0A096LP49	192	49.6621	48.765	0.044082	NA		HURI	HURI	0	LZTS1	CCDC187		0	0	0		0	0									ENSG00000061337	ENSG00000260220	ENSG00000061337-ENSG00000260220.pdb	198	76	34	288	35	79	41	908	0
A0A096LP49_Q9Y2D8	1	Q9Y2D8	A0A096LP49	330	55.702	48.0669	0.112164	NA		HURI	HURI	0	SSX2IP	CCDC187		0	0	0		0	0									ENSG00000117155	ENSG00000260220	ENSG00000117155-ENSG00000260220.pdb	150	147	68	249	8	99	38	918	0
A0A096LP49_Q9Y2V7	1	Q9Y2V7	A0A096LP49	207	63.1463	54.0797	0.148589	NA		HURI	HURI	0	COG6	CCDC187		0	0	0		0	0									ENSG00000133103	ENSG00000260220	ENSG00000133103-ENSG00000260220.pdb	319	244	57	37	0	93	25	945	0
A0A0B4J1R5_O00526	1	O00526	A0A0B4J1R5	43	59.3598	72.796	0.0352472	NA		HURI	HURI	0	UPK2	KIR3DL3		0	0	0		0	0									ENSG00000110375	ENSG00000242019	ENSG00000110375-ENSG00000242019.pdb	0	84	37	63	184	116	29	81	0
A0A0B4J1R5_O95183	1	O95183	A0A0B4J1R5	90	73.0033	75.0386	0.125359	NA		HURI	HURI	0	VAMP5	KIR3DL3		0	0	0		0	0									ENSG00000168899	ENSG00000242019	ENSG00000168899-ENSG00000242019.pdb	0	80	23	13	159	126	46	79	0
A0A0B4J1R5_P01031	1	P01031	A0A0B4J1R5	135	62.9787	72.7736	0.0854137	NA		HURI	HURI	0	C5	KIR3DL3		0	0	0		0	0									ENSG00000106804	ENSG00000242019	ENSG00000106804-ENSG00000242019.pdb	102	1083	378	113	1	233	77	99	0
A0A0B4J1R5_P19397	1	P19397	A0A0B4J1R5	137	72.9632	75.6781	0.233474	NA		HURI	HURI	0	CD53	KIR3DL3		0	0	0		0	0									ENSG00000143119	ENSG00000242019	ENSG00000143119-ENSG00000242019.pdb	53	142	19	5	87	172	61	90	0
A0A0B4J1R5_P54852	1	P54852	A0A0B4J1R5	90	75.3767	77.5044	0.156294	NA		HURI	HURI	0	EMP3	KIR3DL3		0	0	0		0	0									ENSG00000142227	ENSG00000242019	ENSG00000142227-ENSG00000242019.pdb	77	72	14	0	113	158	60	79	0
A0A0B4J1R5_P56851	1	P56851	A0A0B4J1R5	80	69.782	77.6509	0.0806769	NA		HURI	HURI	0	EDDM3B	KIR3DL3		0	0	0		0	0									ENSG00000181552	ENSG00000242019	ENSG00000181552-ENSG00000242019.pdb	22	83	37	5	171	131	36	72	0
A0A0B4J1R5_P78348	1	P78348	A0A0B4J1R5	63	67.5286	75.9821	0.0539717	NA		HURI	HURI	0	ASIC1	KIR3DL3		0	0	0		0	0									ENSG00000110881	ENSG00000242019	ENSG00000110881-ENSG00000242019.pdb	241	181	33	73	56	204	61	89	0
A0A0B4J1R5_P78382	1	P78382	A0A0B4J1R5	166	65.8383	74.5555	0.148047	NA		HURI	HURI	0	SLC35A1	KIR3DL3		0	0	0		0	0									ENSG00000164414	ENSG00000242019	ENSG00000164414-ENSG00000242019.pdb	100	190	28	19	29	215	70	96	0
A0A0B4J1R5_Q13571	1	Q13571	A0A0B4J1R5	97	65.0245	69.7573	0.0699272	NA		HURI	HURI	0	LAPTM5	KIR3DL3		0	0	0		0	0									ENSG00000162511	ENSG00000242019	ENSG00000162511-ENSG00000242019.pdb	0	100	99	63	142	139	44	85	0
A0A0B4J1R5_Q4LDR2	1	Q4LDR2	A0A0B4J1R5	88	74.5459	75.919	0.139716	NA		HURI	HURI	0	CTXN3	KIR3DL3		0	0	0		0	0									ENSG00000205279	ENSG00000242019	ENSG00000205279-ENSG00000242019.pdb	0	27	11	43	206	102	28	74	0
A0A0B4J1R5_Q6RW13	1	Q6RW13	A0A0B4J1R5	83	73.2713	75.3415	0.113877	NA		HURI	HURI	0	AGTRAP	KIR3DL3		0	0	0		0	0									ENSG00000177674	ENSG00000242019	ENSG00000177674-ENSG00000242019.pdb	41	63	9	46	180	111	35	84	0
A0A0B4J1R5_Q6UX06	1	Q6UX06	A0A0B4J1R5	110	64.7143	71.763	0.0784163	NA		HURI	HURI	0	OLFM4	KIR3DL3		0	0	0		0	0									ENSG00000102837	ENSG00000242019	ENSG00000102837-ENSG00000242019.pdb	179	129	109	93	47	215	58	90	0
A0A0B4J1R5_Q8N2H4	1	Q8N2H4	A0A0B4J1R5	90	77.9339	78.1412	0.197989	NA		HURI	HURI	0	SYS1	KIR3DL3		0	0	0		0	0									ENSG00000204070	ENSG00000242019	ENSG00000204070-ENSG00000242019.pdb	63	67	16	10	173	115	45	77	0
A0A0B4J1R5_Q8N5M9	1	Q8N5M9	A0A0B4J1R5	97	68.7212	78.7435	0.0946346	NA		HURI	HURI	0	JAGN1	KIR3DL3		0	0	0		0	0									ENSG00000171135	ENSG00000242019	ENSG00000171135-ENSG00000242019.pdb	88	60	28	7	179	110	36	85	0
A0A0B4J1R5_Q96DZ9	1	Q96DZ9	A0A0B4J1R5	71	70.6579	69.4785	0.0744358	NA		HURI	HURI	0	CMTM5	KIR3DL3		0	0	0		0	0									ENSG00000166091	ENSG00000242019	ENSG00000166091-ENSG00000242019.pdb	6	89	37	91	134	141	52	83	0
A0A0B4J1R5_Q96F15	1	Q96F15	A0A0B4J1R5	84	77.1282	77.3367	0.164803	NA		HURI	HURI	0	GIMAP5	KIR3DL3		0	0	0		0	0									ENSG00000196329	ENSG00000242019	ENSG00000196329-ENSG00000242019.pdb	129	130	21	27	90	185	53	82	0
A0A0B4J1R5_Q96JW4	1	Q96JW4	A0A0B4J1R5	124	65.9784	71.5172	0.101586	NA		HURI	HURI	0	SLC41A2	KIR3DL3		0	0	0		0	0									ENSG00000136052	ENSG00000242019	ENSG00000136052-ENSG00000242019.pdb	172	214	27	160	58	203	64	85	0
A0A0B4J1R5_Q9BZ11	1	Q9BZ11	A0A0B4J1R5	117	57.1014	69.5777	0.0491352	NA		HURI	HURI	0	ADAM33	KIR3DL3		0	0	0		0	0									ENSG00000149451	ENSG00000242019	ENSG00000149451-ENSG00000242019.pdb	142	368	110	193	22	220	69	99	0
A0A0B4J1R5_Q9BZL3	1	A0A0B4J1R5	Q9BZL3	40	76.208	77.28	0.0549164	NA		HURI	HURI	0	KIR3DL3	SMIM3		0	0	0		0	0									ENSG00000242019	ENSG00000256235	ENSG00000242019-ENSG00000256235.pdb	210	97	25	78	0	20	27	13	0
A0A0B4J1R5_Q9H2S6	1	Q9H2S6	A0A0B4J1R5	109	63.0901	65.7962	0.0682502	NA		HURI	HURI	0	TNMD	KIR3DL3		0	0	0		0	0									ENSG00000000005	ENSG00000242019	ENSG00000000005-ENSG00000242019.pdb	5	84	43	185	132	154	56	68	0
A0A0B4J1R5_Q9NZG7	1	Q9NZG7	A0A0B4J1R5	102	69.4312	73.1892	0.107972	NA		HURI	HURI	0	NINJ2	KIR3DL3		0	0	0		0	0									ENSG00000171840	ENSG00000242019	ENSG00000171840-ENSG00000242019.pdb	0	79	30	33	171	108	46	85	0
A0A0B4J1R5_Q9Y6X1	1	Q9Y6X1	A0A0B4J1R5	48	81.0859	78.4132	0.0937694	NA		HURI	HURI	0	SERP1	KIR3DL3		0	0	0		0	0									ENSG00000120742	ENSG00000242019	ENSG00000120742-ENSG00000242019.pdb	0	39	16	11	208	101	27	74	0
A0A0B4J293_P09234	1	P09234	A0A0B4J293	130	56.0144	78.7851	0.0495361	NA		HURI	HURI	0	SNRPC			0	0	0		0	0									ENSG00000124562	ENSG00000259529	ENSG00000124562-ENSG00000259529.pdb	8	49	12	90	254	231	60	2	0
A0A0B4J293_Q08117	1	Q08117	A0A0B4J293	54	67.833	77.7849	0.0484161	NA		HURI	HURI	0	TLE5			0	0	0		0	0									ENSG00000104964	ENSG00000259529	ENSG00000104964-ENSG00000259529.pdb	14	90	12	81	216	258	64	9	0
A0A0B4J293_Q6EMK4	1	Q6EMK4	A0A0B4J293	61	60.8748	73.4261	0.040437	NA		HURI	HURI	0	VASN			0	0	0		0	0									ENSG00000168140	ENSG00000259529	ENSG00000168140-ENSG00000259529.pdb	166	259	56	192	70	350	95	32	0
A0A0B4J293_Q8N4L8	1	Q8N4L8	A0A0B4J293	76	81.8201	76.0505	0.21308	NA		HURI	HURI	0	CCDC24			0	0	0		0	0									ENSG00000159214	ENSG00000259529	ENSG00000159214-ENSG00000259529.pdb	0	152	27	128	217	269	56	5	0
A0A0B4J293_Q9BYQ4	1	Q9BYQ4	A0A0B4J293	93	58.2859	71.722	0.0453593	NA		HURI	HURI	0	KRTAP9-2			0	0	0		0	0									ENSG00000239886	ENSG00000259529	ENSG00000239886-ENSG00000259529.pdb	0	0	0	174	213	261	70	3	0
A0A0B4J293_Q9Y5U2	1	Q9Y5U2	A0A0B4J293	132	55.8713	68.2194	0.0496235	NA		HURI	HURI	0	TSSC4			0	0	0		0	0									ENSG00000184281	ENSG00000259529	ENSG00000184281-ENSG00000259529.pdb	0	44	19	266	180	298	65	4	0
A0A0B4J2A2_P0DN37	1	P0DN37	A0A0B4J2A2	38	87.0496	94.1848	0.0988776	NA		HuMap	HuMap	0	PPIAL4G	PPIAL4C		0	0	0		0	0											P0DN37-A0A0B4J2A2.pdb	144	19	1	0	142	21	1	0	0
A0A0C4DFU3_Q96C74	1	A0A0C4DFU3	Q96C74	121	85.546	71.7442	0.503622	NA		HURI	HURI	0	RSPH3	ROPN1L		0	0	0		0	0	2	A0A0C4DFU3-Q96C74|A|171|1;A0A0C4DFU3-Q96C74|A|207|1	0.0215054						ENSG00000130363	ENSG00000145491	ENSG00000130363-ENSG00000145491.pdb	66	132	121	99	36	148	29	17	0
A0A0G2JH32_P60409	1	A0A0G2JH32	P60409	38	57.2837	48.6503	0.0337822	NA		HURI	HURI	0		KRTAP10-7		0	0	0		0	0									ENSG00000264668	ENSG00000272804	ENSG00000264668-ENSG00000272804.pdb	37	72	8	82	0	0	5	365	0
A0A0U1RQF7_O43559	1	O43559	A0A0U1RQF7	77	45.8692	51.529	0.0331685	NA		HURI	HURI	0	FRS3	DPEP2NB		0	0	0		0	0							1		ENSG00000137218	ENSG00000263201	ENSG00000137218-ENSG00000263201.pdb	58	67	81	286	0	0	2	121	0
A0A0U1RQF7_P27658	1	P27658	A0A0U1RQF7	168	58.5184	57.206	0.0727522	NA		HURI	HURI	0	COL8A1	DPEP2NB		0	0	0		0	0							1		ENSG00000144810	ENSG00000263201	ENSG00000144810-ENSG00000263201.pdb	115	70	325	234	0	0	2	121	0
A0A0U1RQF7_P41271	1	P41271	A0A0U1RQF7	82	63.595	56.26	0.0542949	NA		HURI	HURI	0	NBL1	DPEP2NB		0	0	0		0	0									ENSG00000158747	ENSG00000263201	ENSG00000158747-ENSG00000263201.pdb	61	29	40	51	0	0	1	122	0
A0A0U1RQF7_Q63ZY3	1	Q63ZY3	A0A0U1RQF7	52	38.6815	52.0433	0.0317485	NA		HURI	HURI	0	KANK2	DPEP2NB		0	0	0		0	0							1		ENSG00000197256	ENSG00000263201	ENSG00000197256-ENSG00000263201.pdb	167	144	47	493	0	0	0	123	0
A0A0U1RQF7_Q86VK4	1	Q86VK4	A0A0U1RQF7	90	61.9793	53.8529	0.0533685	NA		HURI	HURI	0	ZNF410	DPEP2NB		0	0	0		0	0									ENSG00000119725	ENSG00000263201	ENSG00000119725-ENSG00000263201.pdb	22	155	45	256	0	0	6	117	0
A0A0U1RQF7_Q9BUZ4	1	Q9BUZ4	A0A0U1RQF7	41	62.4666	78.4511	0.0364774	NA		HURI	HURI	0	TRAF4	DPEP2NB		0	0	0		0	0							1		ENSG00000076604	ENSG00000263201	ENSG00000076604-ENSG00000263201.pdb	334	119	10	7	0	0	1	122	0
A0A0U1RQF7_Q9H6L4	1	Q9H6L4	A0A0U1RQF7	101	66.9727	67.0632	0.0856651	NA		HURI	HURI	0	ARMC7	DPEP2NB		0	0	0		0	0							1		ENSG00000125449	ENSG00000263201	ENSG00000125449-ENSG00000263201.pdb	152	13	15	18	0	0	0	123	0
A0A0U1RQF7_Q9NPB3	1	Q9NPB3	A0A0U1RQF7	80	57.2785	57.7022	0.0406512	NA		HURI	HURI	0	CABP2	DPEP2NB		0	0	0		0	0							1		ENSG00000167791	ENSG00000263201	ENSG00000167791-ENSG00000263201.pdb	11	121	30	58	0	0	3	120	0
A0A0U1RQF7_R4GMY4	1	A0A0U1RQF7	R4GMY4	94	48.0444	43.9008	0.0346794	NA		HURI	HURI	0	DPEP2NB	MICOS10-NBL1		0	0	0		0	0									ENSG00000263201	ENSG00000270136	ENSG00000263201-ENSG00000270136.pdb	0	0	17	106	0	0	18	27	0
A0A0U1RQL5_Q8IX15	1	Q8IX15	A0A0U1RQL5	70	57.225	54.5548	0.0386232	NA		HURI	HURI	0	HOMEZ	CENPS-CORT		0	0	0		0	0									ENSG00000215271	ENSG00000251503	ENSG00000215271-ENSG00000251503.pdb	40	135	52	323	3	36	21	83	0
A0A0U1RQL5_Q969G2	1	Q969G2	A0A0U1RQL5	168	66.5856	61.8966	0.16291	NA		HURI	HURI	0	LHX4	CENPS-CORT		0	0	0		0	0									ENSG00000121454	ENSG00000251503	ENSG00000121454-ENSG00000251503.pdb	90	93	35	172	0	31	43	69	2
A0A0U1RQL5_Q9UI47	1	Q9UI47	A0A0U1RQL5	153	58.4106	75.578	0.065955	NA		HURI	HURI	0	CTNNA3	CENPS-CORT		0	0	0		0	0									ENSG00000183230	ENSG00000251503	ENSG00000183230-ENSG00000251503.pdb	370	346	75	104	0	30	16	97	0
A0A140G945_A0A140G945	1	A0A140G945	A0A140G945	133	78.8714	67.5331	0.371798	NA		HURI	HURI	0	CRYAA2	CRYAA2		0	1	0		0	0									ENSG00000276076	ENSG00000276076	ENSG00000276076-ENSG00000276076.pdb	60	26	29	58	63	25	27	58	10
A0A140G945_O00560	1	O00560	A0A140G945	88	60.4263	68.4831	0.0483972	NA		HURI	HURI	0	SDCBP	CRYAA2		0	0	0		0	0									ENSG00000137575	ENSG00000276076	ENSG00000137575-ENSG00000276076.pdb	136	50	24	88	15	62	25	71	0
A0A140G945_P02489	1	P02489	A0A140G945	206	76.3919	67.3761	0.487291	NA		HURI	HURI	0	CRYAA	CRYAA2		0	0	0		0	0									ENSG00000160202	ENSG00000276076	ENSG00000160202-ENSG00000276076.pdb	63	23	22	65	60	26	28	59	10
A0A140G945_P02511	1	P02511	A0A140G945	192	78.8121	70.1516	0.523378	NA		HURI	HURI	0	CRYAB	CRYAA2		0	0	1	P02511_107|A|Likely pathogenic|Congenital cataract|144451841;P02511_109|A|Likely pathogenic|Dilated cardiomyopathy 1II;Familial restrictive cardiomyopathy 1|1114167341;P02511_109|A|Pathogenic|Alpha-B crystallinopathy|387907339;P02511_115|A|Pathogenic/Likely pathogenic|Alpha-B crystallinopathy;Dilated cardiomyopathy 1II;not provided|281865142;P02511_120|A|Pathogenic|Alpha-B crystallinopathy|104894…	0	0	8	A0A140G945-P02511|A|107|2;A0A140G945-P02511|A|117|2;A0A140G945-P02511|A|123|2;A0A140G945-P02511|A|138|2	0.0254777	P02511_59|0.57291288|NA					ENSG00000109846	ENSG00000276076	ENSG00000109846-ENSG00000276076.pdb	71	25	20	59	76	15	20	62	8
A0A140G945_Q96HA8	1	Q96HA8	A0A140G945	114	62.2305	75.4096	0.0669056	NA		HURI	HURI	0	NTAQ1	CRYAA2		0	0	0		0	0									ENSG00000156795	ENSG00000276076	ENSG00000156795-ENSG00000276076.pdb	128	57	10	10	19	56	31	67	0
A0A140G945_Q9H8Y8	1	Q9H8Y8	A0A140G945	60	52.9709	61.6458	0.0345353	NA		HURI	HURI	0	GORASP2	CRYAA2		0	0	0		0	0									ENSG00000115806	ENSG00000276076	ENSG00000115806-ENSG00000276076.pdb	130	64	14	244	20	60	24	69	3
A0A140G945_Q9NZD8	1	Q9NZD8	A0A140G945	106	58.5685	79.1813	0.0498055	NA		HURI	HURI	0	SPG21	CRYAA2		0	0	0		0	0									ENSG00000090487	ENSG00000276076	ENSG00000090487-ENSG00000276076.pdb	224	61	13	10	13	63	28	69	0
A0A1B0GTZ2_A8MT33	1	A0A1B0GTZ2	A8MT33	53	66.7539	64.3281	0.0457304	NA		HURI	HURI	0	CCDC196	SYCE1L		0	0	0		0	0									ENSG00000196553	ENSG00000205078	ENSG00000196553-ENSG00000205078.pdb	0	95	69	133	122	22	37	61	0
A0A1B0GTZ2_O00303	1	O00303	A0A1B0GTZ2	151	52.89	55.4369	0.0458783	NA		HURI	HURI	0	EIF3F	CCDC196		0	0	0		0	0									ENSG00000175390	ENSG00000196553	ENSG00000175390-ENSG00000196553.pdb	20	169	83	85	0	2	64	231	0
A0A1B0GTZ2_O14770	1	O14770	A0A1B0GTZ2	100	64.2085	54.0812	0.0679356	NA		HURI	HURI	0	MEIS2	CCDC196		0	0	0		0	0									ENSG00000134138	ENSG00000196553	ENSG00000134138-ENSG00000196553.pdb	26	110	55	286	0	69	96	132	0
A0A1B0GTZ2_O14964	1	O14964	A0A1B0GTZ2	111	61.1266	59.2077	0.0602787	NA		HURI	HURI	0	HGS	CCDC196		0	0	0		0	0									ENSG00000185359	ENSG00000196553	ENSG00000185359-ENSG00000196553.pdb	100	283	52	342	0	10	154	133	0
A0A1B0GTZ2_O60941	1	O60941	A0A1B0GTZ2	189	58.4111	63.976	0.0812429	NA		HURI	HURI	0	DTNB	CCDC196		0	0	0		0	0									ENSG00000138101	ENSG00000196553	ENSG00000138101-ENSG00000196553.pdb	234	144	68	181	0	27	93	177	0
A0A1B0GTZ2_O75558	1	O75558	A0A1B0GTZ2	31	68.6539	64.6563	0.0371244	NA		HURI	HURI	0	STX11	CCDC196		0	0	1	O75558_229|A|Pathogenic|not provided|1554294422	0	0									ENSG00000135604	ENSG00000196553	ENSG00000135604-ENSG00000196553.pdb	77	138	48	24	0	31	130	136	0
A0A1B0GTZ2_O75971	1	O75971	A0A1B0GTZ2	24	47.9347	64.4574	0.0317418	NA		HURI	HURI	0	SNAPC5	CCDC196		0	0	0		0	0									ENSG00000174446	ENSG00000196553	ENSG00000174446-ENSG00000196553.pdb	32	14	21	31	66	63	46	122	0
A0A1B0GTZ2_O76011	1	O76011	A0A1B0GTZ2	9	43.0019	64.5824	0.0313869	NA		HURI	HURI	0	KRT34	CCDC196		0	0	0		0	0									ENSG00000131737	ENSG00000196553	ENSG00000131737-ENSG00000196553.pdb	158	119	30	129	0	56	125	116	0
A0A1B0GTZ2_O76014	1	O76014	A0A1B0GTZ2	80	58.8969	65.9234	0.042947	NA		HURI	HURI	0	KRT37	CCDC196		0	0	0		0	0									ENSG00000108417	ENSG00000196553	ENSG00000108417-ENSG00000196553.pdb	167	113	27	142	0	102	82	113	0
A0A1B0GTZ2_P35900	1	P35900	A0A1B0GTZ2	23	45.9057	67.6328	0.0316434	NA		HURI	HURI	0	KRT20	CCDC196		0	0	0		0	0									ENSG00000171431	ENSG00000196553	ENSG00000171431-ENSG00000196553.pdb	130	162	35	97	0	116	71	110	0
A0A1B0GTZ2_P40222	1	P40222	A0A1B0GTZ2	3	57.4973	66.2088	0.0313439	NA		HURI	HURI	0	TXLNA	CCDC196		0	0	0		0	0									ENSG00000084652	ENSG00000196553	ENSG00000084652-ENSG00000196553.pdb	226	91	35	194	0	91	94	112	0
A0A1B0GTZ2_P50222	1	P50222	A0A1B0GTZ2	37	67.0988	55.4224	0.0384363	NA		HURI	HURI	0	MEOX2	CCDC196		0	0	0		0	0									ENSG00000106511	ENSG00000196553	ENSG00000106511-ENSG00000196553.pdb	43	12	29	220	0	124	63	110	0
A0A1B0GTZ2_Q15323	1	Q15323	A0A1B0GTZ2	14	55.2189	66.8419	0.0316623	NA		HURI	HURI	0	KRT31	CCDC196		0	0	0		0	0									ENSG00000094796	ENSG00000196553	ENSG00000094796-ENSG00000196553.pdb	140	135	33	108	0	104	90	103	0
A0A1B0GTZ2_Q6A163	1	A0A1B0GTZ2	Q6A163	35	60.7543	65.8785	0.0344479	NA		HURI	HURI	0	CCDC196	KRT39		0	0	0		0	0									ENSG00000196553	ENSG00000196859	ENSG00000196553-ENSG00000196859.pdb	0	120	65	112	166	135	34	156	0
A0A1B0GTZ2_Q6PIF2	1	Q6PIF2	A0A1B0GTZ2	48	66.6334	63.0789	0.042898	NA		HURI	HURI	0	SYCE2	CCDC196		0	0	0		0	0									ENSG00000161860	ENSG00000196553	ENSG00000161860-ENSG00000196553.pdb	96	6	14	102	40	77	54	126	0
A0A1B0GTZ2_Q7Z3Y7	1	Q7Z3Y7	A0A1B0GTZ2	50	46.1071	64.5398	0.0323409	NA		HURI	HURI	0	KRT28	CCDC196		0	0	0		0	0									ENSG00000173908	ENSG00000196553	ENSG00000173908-ENSG00000196553.pdb	147	140	31	146	0	93	83	121	0
A0A1B0GTZ2_Q8N3L3	1	Q8N3L3	A0A1B0GTZ2	15	70.3307	64.1012	0.0327223	NA		HURI	HURI	0	TXLNB	CCDC196		0	0	0		0	0									ENSG00000164440	ENSG00000196553	ENSG00000164440-ENSG00000196553.pdb	239	113	29	303	0	108	75	114	0
A0A1B0GTZ2_Q8N5A5	1	A0A1B0GTZ2	Q8N5A5	90	66.4035	65.2179	0.0714899	NA		HURI	HURI	0	CCDC196	ZGPAT		0	0	0		0	0									ENSG00000196553	ENSG00000197114	ENSG00000196553-ENSG00000197114.pdb	0	63	68	166	147	214	39	131	0
A0A1B0GTZ2_Q8N6Y0	1	Q8N6Y0	A0A1B0GTZ2	120	56.0694	63.0185	0.0473212	NA		HURI	HURI	0	USHBP1	CCDC196		0	0	0		0	0									ENSG00000130307	ENSG00000196553	ENSG00000130307-ENSG00000196553.pdb	168	194	65	276	0	93	75	129	0
A0A1B0GTZ2_Q92558	1	Q92558	A0A1B0GTZ2	90	57.531	56.808	0.0432351	NA		HURI	HURI	0	WASF1	CCDC196		0	0	0		0	0									ENSG00000112290	ENSG00000196553	ENSG00000112290-ENSG00000196553.pdb	52	130	129	248	0	64	91	142	0
A0A1B0GTZ2_Q92569	1	Q92569	A0A1B0GTZ2	45	44.2819	65.9421	0.0320238	NA		HURI	HURI	0	PIK3R3	CCDC196		0	0	0		0	0									ENSG00000117461	ENSG00000196553	ENSG00000117461-ENSG00000196553.pdb	116	243	26	76	0	8	142	147	0
A0A1B0GTZ2_Q92764	1	A0A1B0GTZ2	Q92764	2	53.2707	64.1824	0.0313295	NA		HURI	HURI	0	CCDC196	KRT35		0	0	0		0	0									ENSG00000196553	ENSG00000197079	ENSG00000196553-ENSG00000197079.pdb	0	52	124	121	159	124	21	151	0
A0A1B0GTZ2_Q969J3	1	Q969J3	A0A1B0GTZ2	85	62.8822	62.1617	0.0536861	NA		HURI	HURI	0	BORCS5	CCDC196		0	0	0		0	0									ENSG00000165714	ENSG00000196553	ENSG00000165714-ENSG00000196553.pdb	86	29	36	45	0	86	78	133	0
A0A1B0GTZ2_Q96BD8	1	Q96BD8	A0A1B0GTZ2	82	65.0359	64.3349	0.059178	NA		HURI	HURI	0	SKA1	CCDC196		0	0	0		0	0									ENSG00000154839	ENSG00000196553	ENSG00000154839-ENSG00000196553.pdb	67	134	19	35	0	74	63	160	0
A0A1B0GTZ2_Q96KN3	1	Q96KN3	A0A1B0GTZ2	89	59.2485	54.7814	0.0461415	NA		HURI	HURI	0	PKNOX2	CCDC196		0	0	0		0	0									ENSG00000165495	ENSG00000196553	ENSG00000165495-ENSG00000196553.pdb	95	66	41	270	0	32	116	149	0
A0A1B0GTZ2_Q96LB3	1	Q96LB3	A0A1B0GTZ2	116	63.2099	69.6548	0.07353	NA		HURI	HURI	0	IFT74	CCDC196		0	0	0		0	0									ENSG00000096872	ENSG00000196553	ENSG00000096872-ENSG00000196553.pdb	188	276	37	99	0	64	99	134	0
A0A1B0GTZ2_Q96QF0	1	Q96QF0	A0A1B0GTZ2	143	56.6769	59.9417	0.0550292	NA		HURI	HURI	0	RAB3IP	CCDC196		0	0	0		0	0									ENSG00000127328	ENSG00000196553	ENSG00000127328-ENSG00000196553.pdb	202	44	27	203	0	38	109	150	0
A0A1B0GTZ2_Q9BZL1	1	A0A1B0GTZ2	Q9BZL1	44	64.8401	55.7061	0.0391526	NA		HURI	HURI	0	CCDC196	UBL5		0	0	0		0	0									ENSG00000196553	ENSG00000198258	ENSG00000196553-ENSG00000198258.pdb	0	20	101	176	33	40	0	0	0
A0A1B0GTZ2_Q9UBB9	1	Q9UBB9	A0A1B0GTZ2	85	55.6516	65.2248	0.039623	NA		HURI	HURI	0	TFIP11	CCDC196		0	0	0		0	0									ENSG00000100109	ENSG00000196553	ENSG00000100109-ENSG00000196553.pdb	219	283	143	192	0	13	116	168	0
A0A1B0GTZ2_Q9UBU9	1	Q9UBU9	A0A1B0GTZ2	154	61.2077	66.5351	0.0844357	NA		HURI	HURI	0	NXF1	CCDC196		0	0	0		0	0									ENSG00000162231	ENSG00000196553	ENSG00000162231-ENSG00000196553.pdb	280	170	41	128	0	2	115	180	0
A0A1B0GTZ2_Q9Y2J4	1	Q9Y2J4	A0A1B0GTZ2	12	47.3557	61.6334	0.0314606	NA		HURI	HURI	0	AMOTL2	CCDC196		0	0	0		0	0									ENSG00000114019	ENSG00000196553	ENSG00000114019-ENSG00000196553.pdb	251	80	67	381	0	108	71	118	0
A0A1B0GUH1_O43711	1	O43711	A0A1B0GUH1	237	57.0585	73.4025	0.0904458	NA		HURI	HURI	0	TLX3			0	0	0		0	0									ENSG00000164438	ENSG00000283189	ENSG00000164438-ENSG00000283189.pdb	46	31	14	200	323	109	20	30	2
A0A1B0GUH1_P0DI81	1	P0DI81	A0A1B0GUH1	92	74.667	87.4777	0.151346	NA		HURI	HURI	0	TRAPPC2			0	0	1	P0DI81_53|A|Pathogenic|Spondyloepiphyseal dysplasia tarda|587776750	0	0									ENSG00000196459	ENSG00000283189	ENSG00000196459-ENSG00000283189.pdb	77	54	9	0	324	112	15	31	0
A0A1B0GUH1_P0DI82	1	P0DI82	A0A1B0GUH1	64	76.7703	88.1645	0.104105	NA		HURI	HURI	0	TRAPPC2B			0	0	0		0	0									ENSG00000256060	ENSG00000283189	ENSG00000256060-ENSG00000283189.pdb	76	52	12	0	338	97	16	31	0
A0A1B0GUH1_Q15935	1	Q15935	A0A1B0GUH1	207	66.5876	73.1098	0.216294	NA		HURI	HURI	0	ZNF77			0	0	0		0	0									ENSG00000175691	ENSG00000283189	ENSG00000175691-ENSG00000283189.pdb	2	318	78	147	255	106	64	57	0
A0A1B0GUH1_Q7Z3K3	1	Q7Z3K3	A0A1B0GUH1	456	52.4331	58.3932	0.107765	NA		HURI	HURI	0	POGZ			0	0	0		0	0									ENSG00000143442	ENSG00000283189	ENSG00000143442-ENSG00000283189.pdb	25	401	212	772	254	113	60	55	4
A0A1B0GUH1_Q7Z4N8	1	Q7Z4N8	A0A1B0GUH1	171	61.7523	85.1143	0.100548	NA		HURI	HURI	0	P4HA3			0	0	0		0	0									ENSG00000149380	ENSG00000283189	ENSG00000149380-ENSG00000283189.pdb	269	200	47	28	300	132	18	32	8
A0A1B0GUH1_Q8N5M4	1	Q8N5M4	A0A1B0GUH1	97	75.7193	85.5228	0.18139	NA		HURI	HURI	0	TTC9C			0	0	0		0	0									ENSG00000162222	ENSG00000283189	ENSG00000162222-ENSG00000283189.pdb	111	38	11	11	270	126	60	26	0
A0A1B0GUH1_Q8N8Y2	1	Q8N8Y2	A0A1B0GUH1	102	63.8681	85.4132	0.0676062	NA		HURI	HURI	0	ATP6V0D2			0	0	0		0	0									ENSG00000147614	ENSG00000283189	ENSG00000147614-ENSG00000283189.pdb	139	152	54	5	310	117	20	35	0
A0A1B0GUH1_Q8NI38	1	Q8NI38	A0A1B0GUH1	115	74.5223	84.1869	0.209961	NA		HURI	HURI	0	NFKBID			0	0	0		0	0									ENSG00000167604	ENSG00000283189	ENSG00000167604-ENSG00000283189.pdb	123	136	19	35	305	117	26	34	0
A0A1B0GUH1_Q96A09	1	Q96A09	A0A1B0GUH1	192	59.2891	82.2526	0.0899581	NA		HURI	HURI	0	TENT5B			0	0	0		0	0									ENSG00000158246	ENSG00000283189	ENSG00000158246-ENSG00000283189.pdb	159	160	16	90	326	111	16	29	4
A0A1B0GUH1_Q9BVN2	1	Q9BVN2	A0A1B0GUH1	291	61.6129	59.1569	0.19347	NA		HURI	HURI	0	RUSC1			0	0	0		0	0									ENSG00000160753	ENSG00000283189	ENSG00000160753-ENSG00000283189.pdb	106	125	28	643	262	116	64	40	6
A0A1C7CYX0_P0CL80	1	P0CL80	A0A1C7CYX0	69	52.6609	68.2389	0.0352114	NA		HURI	HURI	0	GAGE12F	EXOC3L2		0	0	0		0	0									ENSG00000236362	ENSG00000283632	ENSG00000236362-ENSG00000283632.pdb	0	0	4	113	259	266	49	228	0
A0A1C7CYX0_P0CL81	1	P0CL81	A0A1C7CYX0	50	54.9037	68.4254	0.0343307	NA		HURI	HURI	0	GAGE12G	EXOC3L2		0	0	0		0	0									ENSG00000215269	ENSG00000283632	ENSG00000215269-ENSG00000283632.pdb	0	0	3	114	257	268	56	221	0
A0A1C7CYX0_P52815	1	P52815	A0A1C7CYX0	34	56.9124	70.5159	0.0332545	NA		HURI	HURI	0	MRPL12	EXOC3L2		0	0	0		0	0									ENSG00000262814	ENSG00000283632	ENSG00000262814-ENSG00000283632.pdb	9	96	9	84	248	279	51	224	0
A0A1C7CYX0_Q13323	1	Q13323	A0A1C7CYX0	119	62.8133	67.3011	0.0731795	NA		HURI	HURI	0	BIK	EXOC3L2		0	0	0		0	0									ENSG00000100290	ENSG00000283632	ENSG00000100290-ENSG00000283632.pdb	0	9	40	111	276	248	47	231	0
A0A1C7CYX0_Q8TDV2	1	Q8TDV2	A0A1C7CYX0	123	59.6883	71.3344	0.0597187	NA		HURI	HURI	0	GPR148	EXOC3L2		0	0	0		0	0									ENSG00000173302	ENSG00000283632	ENSG00000173302-ENSG00000283632.pdb	68	191	38	50	147	365	51	239	0
A0A1C7CYX0_Q9UNG2	1	Q9UNG2	A0A1C7CYX0	102	45.4193	71.2388	0.0339163	NA		HURI	HURI	0	TNFSF18	EXOC3L2		0	0	0		0	0									ENSG00000120337	ENSG00000283632	ENSG00000120337-ENSG00000283632.pdb	18	85	41	55	326	202	47	227	0
A0A2R8Y4R9_A0A2R8Y4R9	1	A0A2R8Y4R9	A0A2R8Y4R9	55	67.1129	51.856	0.0475751	NA		HURI	HURI	0	HOXA1	HOXA1		0	1	0		0	0									ENSG00000105991	ENSG00000105991	ENSG00000105991-ENSG00000105991.pdb	51	9	44	231	50	11	43	231	0
A0A2R8Y4R9_A0A7I2YQL8	1	A0A7I2YQL8	A0A2R8Y4R9	114	59.3205	63.3683	0.0547958	NA		HURI	HURI	0	TGFB1	HOXA1		0	0	0		0	0									ENSG00000105329	ENSG00000105991	ENSG00000105329-ENSG00000105991.pdb	120	154	91	25	50	7	11	267	0
A0A2R8Y4R9_A1A580	1	A0A2R8Y4R9	A1A580	15	62.0823	55.9095	0.0320141	NA		HURI	HURI	0	HOXA1	KRTAP23-1		0	0	0		0	0									ENSG00000105991	ENSG00000186980	ENSG00000105991-ENSG00000186980.pdb	53	18	86	178	0	0	21	44	0
A0A2R8Y4R9_A4D161	1	A0A2R8Y4R9	A4D161	34	60.9325	60.4775	0.0343388	NA		HURI	HURI	0	HOXA1	FAM221A		0	0	0		0	0									ENSG00000105991	ENSG00000188732	ENSG00000105991-ENSG00000188732.pdb	50	7	19	259	57	145	49	47	0
A0A2R8Y4R9_A8MQ03	1	A0A2R8Y4R9	A8MQ03	14	73.3809	54.1818	0.0328707	NA		HURI	HURI	0	HOXA1	CYSRT1		0	0	0		0	0									ENSG00000105991	ENSG00000197191	ENSG00000105991-ENSG00000197191.pdb	54	14	73	194	0	6	50	88	0
A0A2R8Y4R9_A8MUN0	1	A0A2R8Y4R9	A8MUN0	9	48.1154	48.8794	0.031416	NA		HURI	HURI	0	HOXA1	KRTAP5-4		0	0	0		0	0									ENSG00000105991	ENSG00000241598	ENSG00000105991-ENSG00000241598.pdb	54	12	58	211	0	0	5	214	0
A0A2R8Y4R9_B2RUY7	1	A0A2R8Y4R9	B2RUY7	11	66.896	61.3028	0.0318642	NA		HURI	HURI	0	HOXA1	VWC2L		0	0	0		0	0									ENSG00000105991	ENSG00000174453	ENSG00000105991-ENSG00000174453.pdb	51	8	35	241	73	87	24	38	0
A0A2R8Y4R9_F8WDY8	1	A0A2R8Y4R9	F8WDY8	61	73.1494	56.8568	0.0738231	NA		HURI	HURI	0	HOXA1			0	0	0		0	0									ENSG00000105991	ENSG00000124593	ENSG00000105991-ENSG00000124593.pdb	52	16	86	181	0	2	59	9	0
A0A2R8Y4R9_O00560	1	A0A2R8Y4R9	O00560	112	66.6088	59.9894	0.0944785	NA		HURI	HURI	0	HOXA1	SDCBP		0	0	0		0	0									ENSG00000105991	ENSG00000137575	ENSG00000105991-ENSG00000137575.pdb	35	20	15	265	165	25	33	75	0
A0A2R8Y4R9_O14633	1	A0A2R8Y4R9	O14633	4	56.0543	55.8027	0.0313587	NA		HURI	HURI	0	HOXA1	LCE2B		0	0	0		0	0									ENSG00000105991	ENSG00000159455	ENSG00000105991-ENSG00000159455.pdb	54	13	87	181	0	8	37	65	0
A0A2R8Y4R9_O14817	1	A0A2R8Y4R9	O14817	17	73.8148	65.5514	0.0338416	NA		HURI	HURI	0	HOXA1	TSPAN4		0	0	0		0	0									ENSG00000105991	ENSG00000214063	ENSG00000105991-ENSG00000214063.pdb	51	5	25	254	155	69	14	0	0
A0A2R8Y4R9_O15162	1	A0A2R8Y4R9	O15162	60	64.5727	58.5603	0.0454445	NA		HURI	HURI	0	HOXA1	PLSCR1		0	0	0		0	0									ENSG00000105991	ENSG00000188313	ENSG00000105991-ENSG00000188313.pdb	39	15	24	257	121	46	50	101	0
A0A2R8Y4R9_O15304	1	A0A2R8Y4R9	O15304	16	63.4004	59.3999	0.0322036	NA		HURI	HURI	0	HOXA1	SIVA1		0	0	0		0	0									ENSG00000105991	ENSG00000184990	ENSG00000105991-ENSG00000184990.pdb	53	12	48	222	27	74	50	24	0
A0A2R8Y4R9_O15353	1	A0A2R8Y4R9	O15353	76	55.0304	50.0798	0.0376083	NA		HURI	HURI	0	HOXA1	FOXN1		0	0	0		0	0									ENSG00000105991	ENSG00000109101	ENSG00000105991-ENSG00000109101.pdb	50	10	30	245	95	16	53	484	0
A0A2R8Y4R9_O43184	1	A0A2R8Y4R9	O43184	65	62.0036	62.5987	0.0432162	NA		HURI	HURI	0	HOXA1	ADAM12		0	0	0		0	0									ENSG00000105991	ENSG00000148848	ENSG00000105991-ENSG00000148848.pdb	35	21	4	275	208	342	104	255	0
A0A2R8Y4R9_O43559	1	A0A2R8Y4R9	O43559	40	49.02	50.4313	0.0323557	NA		HURI	HURI	0	HOXA1	FRS3		0	0	0		0	0									ENSG00000105991	ENSG00000137218	ENSG00000105991-ENSG00000137218.pdb	51	9	38	237	61	43	34	354	0
A0A2R8Y4R9_O43597	1	A0A2R8Y4R9	O43597	43	67.8681	54.7028	0.0419735	NA		HURI	HURI	0	HOXA1	SPRY2		0	0	0		0	0									ENSG00000105991	ENSG00000136158	ENSG00000105991-ENSG00000136158.pdb	52	11	33	239	6	106	48	155	0
A0A2R8Y4R9_O43609	1	A0A2R8Y4R9	O43609	85	65.5425	54.2445	0.0633099	NA		HURI	HURI	0	HOXA1	SPRY1		0	0	0		0	0									ENSG00000105991	ENSG00000164056	ENSG00000105991-ENSG00000164056.pdb	52	9	39	235	23	87	43	166	0
A0A2R8Y4R9_O43610	1	A0A2R8Y4R9	O43610	52	68.0505	55.1464	0.0475454	NA		HURI	HURI	0	HOXA1	SPRY3		0	0	0		0	0									ENSG00000105991	ENSG00000168939	ENSG00000105991-ENSG00000168939.pdb	53	9	34	239	24	86	44	134	0
A0A2R8Y4R9_O43639	1	O43639	A0A2R8Y4R9	74	74.0083	62.1345	0.102594	NA		HURI	HURI	0	NCK2	HOXA1		0	0	0		0	0									ENSG00000071051	ENSG00000105991	ENSG00000071051-ENSG00000105991.pdb	125	148	15	92	38	16	16	265	0
A0A2R8Y4R9_O60336	1	A0A2R8Y4R9	O60336	226	51.8608	56.1638	0.0549102	NA		HURI	HURI	0	HOXA1	MAPKBP1		0	0	0		0	0									ENSG00000105991	ENSG00000137802	ENSG00000105991-ENSG00000137802.pdb	38	17	5	275	442	220	103	749	0
A0A2R8Y4R9_O60663	1	A0A2R8Y4R9	O60663	81	70.0788	59.9213	0.083908	NA		HURI	HURI	0	HOXA1	LMX1B		0	0	0		0	0									ENSG00000105991	ENSG00000136944	ENSG00000105991-ENSG00000136944.pdb	47	12	23	253	76	135	78	113	0
A0A2R8Y4R9_O60711	1	A0A2R8Y4R9	O60711	174	64.5447	62.4916	0.137489	NA		HURI	HURI	0	HOXA1	LPXN		0	0	0		0	0									ENSG00000105991	ENSG00000110031	ENSG00000105991-ENSG00000110031.pdb	41	14	17	263	138	143	44	61	0
A0A2R8Y4R9_O60888	1	A0A2R8Y4R9	O60888	57	63.3782	60.1306	0.0423007	NA		HURI	HURI	0	HOXA1	CUTA		0	0	0		0	0									ENSG00000105991	ENSG00000112514	ENSG00000105991-ENSG00000112514.pdb	51	9	32	243	106	3	6	64	0
A0A2R8Y4R9_O75093	1	A0A2R8Y4R9	O75093	50	48.7773	70.7843	0.0327382	NA		HURI	HURI	0	HOXA1	SLIT1		0	0	0		0	0									ENSG00000105991	ENSG00000187122	ENSG00000105991-ENSG00000187122.pdb	20	33	5	277	248	922	260	104	0
A0A2R8Y4R9_O75360	1	A0A2R8Y4R9	O75360	60	73.8812	58.5447	0.0761266	NA		HURI	HURI	0	HOXA1	PROP1		0	0	0		0	0									ENSG00000105991	ENSG00000175325	ENSG00000105991-ENSG00000175325.pdb	51	9	52	223	53	27	77	69	0
A0A2R8Y4R9_O75558	1	A0A2R8Y4R9	O75558	98	63.6812	63.7435	0.0640818	NA		HURI	HURI	0	HOXA1	STX11		0	0	1	O75558_158|B|Likely pathogenic|not provided|1554294339;O75558_229|B|Pathogenic|not provided|1554294422	0	0									ENSG00000105991	ENSG00000135604	ENSG00000105991-ENSG00000135604.pdb	50	8	25	252	77	154	42	14	0
A0A2R8Y4R9_O75593	1	A0A2R8Y4R9	O75593	83	66.1731	55.5108	0.0645096	NA		HURI	HURI	0	HOXA1	FOXH1		0	0	0		0	0									ENSG00000105991	ENSG00000160973	ENSG00000105991-ENSG00000160973.pdb	50	9	34	242	66	60	65	174	0
A0A2R8Y4R9_O75603	1	A0A2R8Y4R9	O75603	73	51.9793	54.1829	0.0352167	NA		HURI	HURI	0	HOXA1	GCM2		0	0	0		0	0									ENSG00000105991	ENSG00000124827	ENSG00000105991-ENSG00000124827.pdb	50	11	34	240	117	44	26	319	4
A0A2R8Y4R9_O75865	1	O75865	A0A2R8Y4R9	86	65.1167	62.339	0.0622409	NA		HURI	HURI	0	TRAPPC6A	HOXA1		0	0	0		0	0									ENSG00000007255	ENSG00000105991	ENSG00000007255-ENSG00000105991.pdb	97	44	18	0	50	8	39	238	0
A0A2R8Y4R9_O75909	1	O75909	A0A2R8Y4R9	183	64.2067	57.6596	0.141803	NA		HURI	HURI	0	CCNK	HOXA1		0	0	0		0	0									ENSG00000090061	ENSG00000105991	ENSG00000090061-ENSG00000105991.pdb	195	44	96	245	40	17	11	267	0
A0A2R8Y4R9_O76011	1	A0A2R8Y4R9	O76011	52	64.1642	62.2496	0.0414146	NA		HURI	HURI	0	HOXA1	KRT34		0	0	0		0	0									ENSG00000105991	ENSG00000131737	ENSG00000105991-ENSG00000131737.pdb	50	7	13	265	181	99	30	126	0
A0A2R8Y4R9_O76014	1	A0A2R8Y4R9	O76014	60	66.0113	63.1564	0.0482531	NA		HURI	HURI	0	HOXA1	KRT37		0	0	0		0	0									ENSG00000105991	ENSG00000108417	ENSG00000105991-ENSG00000108417.pdb	50	8	12	265	216	67	27	139	0
A0A2R8Y4R9_O76015	1	A0A2R8Y4R9	O76015	22	52.7188	62.6765	0.0319097	NA		HURI	HURI	0	HOXA1	KRT38		0	0	0		0	0									ENSG00000105991	ENSG00000171360	ENSG00000105991-ENSG00000171360.pdb	50	9	21	255	209	74	24	149	0
A0A2R8Y4R9_O76076	1	O76076	A0A2R8Y4R9	17	83.0212	61.0155	0.0370273	NA		HURI	HURI	0	CCN5	HOXA1		0	0	0		0	0									ENSG00000064205	ENSG00000105991	ENSG00000064205-ENSG00000105991.pdb	38	149	34	29	51	7	31	246	0
A0A2R8Y4R9_O76081	1	A0A2R8Y4R9	O76081	88	83.5426	54.6241	0.308148	NA		HURI	HURI	0	HOXA1	RGS20		0	0	0		0	0									ENSG00000105991	ENSG00000147509	ENSG00000105991-ENSG00000147509.pdb	42	16	21	256	124	15	21	228	0
A0A2R8Y4R9_O95388	1	O95388	A0A2R8Y4R9	71	57.2604	63.0851	0.0388455	NA		HURI	HURI	0	CCN4	HOXA1		0	0	0		0	0									ENSG00000104415	ENSG00000105991	ENSG00000104415-ENSG00000105991.pdb	132	128	44	63	50	7	13	265	0
A0A2R8Y4R9_O95429	1	A0A2R8Y4R9	O95429	93	85.6223	51.8271	0.385051	NA		HURI	HURI	0	HOXA1	BAG4		0	0	0		0	0									ENSG00000105991	ENSG00000156735	ENSG00000105991-ENSG00000156735.pdb	46	17	47	225	68	21	47	321	0
A0A2R8Y4R9_O95967	1	A0A2R8Y4R9	O95967	141	67.142	66.8607	0.13546	NA		HURI	HURI	0	HOXA1	EFEMP2		0	0	1	O95967_397|B|Pathogenic|Autosomal recessive cutis laxa type 1B;Autosomal recessive cutis laxa type IA|193302868	0	0									ENSG00000105991	ENSG00000172638	ENSG00000105991-ENSG00000172638.pdb	43	13	8	271	236	145	28	34	2
A0A2R8Y4R9_O95995	1	A0A2R8Y4R9	O95995	6	68.6214	67.2568	0.0314863	NA		HURI	HURI	0	HOXA1	GAS8		0	0	0		0	0									ENSG00000105991	ENSG00000141013	ENSG00000105991-ENSG00000141013.pdb	51	7	21	256	196	167	82	33	0
A0A2R8Y4R9_P03973	1	A0A2R8Y4R9	P03973	35	87.8324	61.1763	0.0909173	NA		HURI	HURI	0	HOXA1	SLPI		0	0	0		0	0									ENSG00000105991	ENSG00000124107	ENSG00000105991-ENSG00000124107.pdb	53	8	54	220	41	55	33	3	0
A0A2R8Y4R9_P05187	1	A0A2R8Y4R9	P05187	133	61.6793	74.2186	0.0750019	NA		HURI	HURI	0	HOXA1	ALPP		0	0	0		0	0									ENSG00000105991	ENSG00000163283	ENSG00000105991-ENSG00000163283.pdb	50	7	16	262	464	21	19	31	0
A0A2R8Y4R9_P07686	1	P07686	A0A2R8Y4R9	95	61.9698	73.4449	0.055705	NA		HURI	HURI	0	HEXB	HOXA1		0	0	0		0	0									ENSG00000049860	ENSG00000105991	ENSG00000049860-ENSG00000105991.pdb	441	67	30	18	48	9	11	267	0
A0A2R8Y4R9_P08686	1	A0A2R8Y4R9	P08686	187	65.0625	68.6122	0.160123	NA		HURI	HURI	0	HOXA1	CYP21A2		0	0	0		0	0									ENSG00000105991	ENSG00000231852	ENSG00000105991-ENSG00000231852.pdb	37	17	9	272	268	176	41	9	0
A0A2R8Y4R9_P09211	1	P09211	A0A2R8Y4R9	72	68.5918	67.0911	0.0654538	NA		HURI	HURI	0	GSTP1	HOXA1		0	0	0		0	0									ENSG00000084207	ENSG00000105991	ENSG00000084207-ENSG00000105991.pdb	203	6	1	0	50	11	31	243	0
A0A2R8Y4R9_P09234	1	A0A2R8Y4R9	P09234	31	70.011	59.0916	0.038033	NA		HURI	HURI	0	HOXA1	SNRPC		0	0	0		0	0									ENSG00000105991	ENSG00000124562	ENSG00000105991-ENSG00000124562.pdb	51	8	59	217	30	41	82	6	0
A0A2R8Y4R9_P09683	1	P09683	A0A2R8Y4R9	2	47.7421	55.8081	0.0313282	NA		HURI	HURI	0	SCT	HOXA1		0	0	0		0	0									ENSG00000070031	ENSG00000105991	ENSG00000070031-ENSG00000105991.pdb	0	12	60	49	54	14	77	190	0
A0A2R8Y4R9_P0C7H8	1	A0A2R8Y4R9	P0C7H8	18	44.7056	49.6272	0.0315229	NA		HURI	HURI	0	HOXA1	KRTAP2-3		0	0	0		0	0									ENSG00000105991	ENSG00000212724	ENSG00000105991-ENSG00000212724.pdb	54	10	68	203	0	0	1	127	0
A0A2R8Y4R9_P0C7X2	1	A0A2R8Y4R9	P0C7X2	14	64.8587	56.4366	0.0320839	NA		HURI	HURI	0	HOXA1	ZNF688		0	0	0		0	0									ENSG00000105991	ENSG00000229809	ENSG00000105991-ENSG00000229809.pdb	51	7	47	230	2	104	60	110	0
A0A2R8Y4R9_P10745	1	A0A2R8Y4R9	P10745	374	54.081	72.5948	0.10642	NA		HURI	HURI	0	HOXA1	RBP3		0	0	0		0	0									ENSG00000105991	ENSG00000265203	ENSG00000105991-ENSG00000265203.pdb	8	41	7	279	383	678	108	78	0
A0A2R8Y4R9_P14678	1	A0A2R8Y4R9	P14678	22	67.6102	57.6465	0.0338299	NA		HURI	HURI	0	HOXA1	SNRPB		0	0	0		0	0									ENSG00000105991	ENSG00000125835	ENSG00000105991-ENSG00000125835.pdb	50	9	36	240	63	18	101	58	0
A0A2R8Y4R9_P15151	1	P15151	A0A2R8Y4R9	10	71.3041	68.3196	0.031933	NA		HURI	HURI	0	PVR	HOXA1		0	0	0		0	0									ENSG00000073008	ENSG00000105991	ENSG00000073008-ENSG00000105991.pdb	242	101	31	43	51	5	15	264	0
A0A2R8Y4R9_P15976	1	P15976	A0A2R8Y4R9	43	59.2706	54.0255	0.0352061	NA		HURI	HURI	0	GATA1	HOXA1		0	0	0		0	0									ENSG00000102145	ENSG00000105991	ENSG00000102145-ENSG00000105991.pdb	69	20	81	243	50	8	45	232	0
A0A2R8Y4R9_P19883	1	A0A2R8Y4R9	P19883	159	66.3639	65.4455	0.147518	NA		HURI	HURI	0	HOXA1	FST		0	0	0		0	0									ENSG00000105991	ENSG00000134363	ENSG00000105991-ENSG00000134363.pdb	39	16	12	268	187	106	21	30	0
A0A2R8Y4R9_P20618	1	P20618	A0A2R8Y4R9	110	67.7273	63.9804	0.10222	NA		HURI	HURI	0	PSMB1	HOXA1		0	0	0		0	0									ENSG00000008018	ENSG00000105991	ENSG00000008018-ENSG00000105991.pdb	184	24	16	17	49	7	24	255	0
A0A2R8Y4R9_P21549	1	A0A2R8Y4R9	P21549	99	63.4937	72.7853	0.0638712	NA		HURI	HURI	0	HOXA1	AGXT		0	0	0		0	0									ENSG00000105991	ENSG00000172482	ENSG00000105991-ENSG00000172482.pdb	50	7	13	265	371	18	3	0	0
A0A2R8Y4R9_P23142	1	P23142	A0A2R8Y4R9	104	67.5592	67.454	0.0935391	NA		HURI	HURI	0	FBLN1	HOXA1		0	0	0		0	0									ENSG00000077942	ENSG00000105991	ENSG00000077942-ENSG00000105991.pdb	161	394	82	66	35	19	7	274	0
A0A2R8Y4R9_P26367	1	P26367	A0A2R8Y4R9	63	65.9832	57.2746	0.0499456	NA		HURI	HURI	0	PAX6	HOXA1		0	0	1	P26367_208|A|Pathogenic/Likely pathogenic|Aniridia 1;not provided|757259413;P26367_271|A|Pathogenic|Aniridia 1|-1	0	0									ENSG00000007372	ENSG00000105991	ENSG00000007372-ENSG00000105991.pdb	95	84	50	193	47	10	30	248	0
A0A2R8Y4R9_P26371	1	A0A2R8Y4R9	P26371	7	63.9626	50.7347	0.0314945	NA		HURI	HURI	0	HOXA1	KRTAP5-9		0	0	0		0	0									ENSG00000105991	ENSG00000254997	ENSG00000105991-ENSG00000254997.pdb	54	12	67	202	0	0	20	149	0
A0A2R8Y4R9_P27658	1	A0A2R8Y4R9	P27658	151	57.3074	55.7037	0.0599741	NA		HURI	HURI	0	HOXA1	COL8A1		0	0	0		0	0									ENSG00000105991	ENSG00000144810	ENSG00000105991-ENSG00000144810.pdb	50	7	13	265	117	38	339	250	0
A0A2R8Y4R9_P27918	1	A0A2R8Y4R9	P27918	15	62.1305	66.6526	0.0320169	NA		HURI	HURI	0	HOXA1	CFP		0	0	0		0	0									ENSG00000105991	ENSG00000126759	ENSG00000105991-ENSG00000126759.pdb	48	8	9	270	57	344	43	25	0
A0A2R8Y4R9_P28799	1	P28799	A0A2R8Y4R9	20	77.6855	66.0476	0.0365999	NA		HURI	HURI	0	GRN	HOXA1		0	0	0		0	0									ENSG00000030582	ENSG00000105991	ENSG00000030582-ENSG00000105991.pdb	100	350	64	79	51	7	10	267	0
A0A2R8Y4R9_P40425	1	A0A2R8Y4R9	P40425	120	66.011	56.995	0.0976887	NA		HURI	HURI	0	HOXA1	PBX2		0	0	0		0	0									ENSG00000105991	ENSG00000204304	ENSG00000105991-ENSG00000204304.pdb	46	10	20	259	82	110	74	164	0
A0A2R8Y4R9_P41223	1	A0A2R8Y4R9	P41223	86	66.2367	62.4214	0.0672319	NA		HURI	HURI	0	HOXA1	BUD31		0	0	0		0	0									ENSG00000105991	ENSG00000106245	ENSG00000105991-ENSG00000106245.pdb	50	9	50	226	72	55	10	7	0
A0A2R8Y4R9_P47897	1	A0A2R8Y4R9	P47897	196	59.0745	73.4152	0.0901106	NA		HURI	HURI	0	HOXA1	QARS1		0	0	0		0	0									ENSG00000105991	ENSG00000172053	ENSG00000105991-ENSG00000172053.pdb	33	22	6	274	452	255	28	40	0
A0A2R8Y4R9_P48745	1	A0A2R8Y4R9	P48745	30	64.0659	62.7163	0.0346397	NA		HURI	HURI	0	HOXA1	CCN3		0	0	0		0	0									ENSG00000105991	ENSG00000136999	ENSG00000105991-ENSG00000136999.pdb	51	7	25	252	100	140	65	52	0
A0A2R8Y4R9_P55001	1	A0A2R8Y4R9	P55001	21	71.5033	54.9492	0.0346182	NA		HURI	HURI	0	HOXA1	MFAP2		0	0	0		0	0									ENSG00000105991	ENSG00000117122	ENSG00000105991-ENSG00000117122.pdb	53	9	40	233	13	47	53	70	0
A0A2R8Y4R9_P56470	1	A0A2R8Y4R9	P56470	40	85.7993	68.3159	0.0985954	NA		HURI	HURI	0	HOXA1	LGALS4		0	0	0		0	0									ENSG00000105991	ENSG00000171747	ENSG00000105991-ENSG00000171747.pdb	47	10	16	262	239	47	20	17	0
A0A2R8Y4R9_P59990	1	A0A2R8Y4R9	P59990	2	37.251	51.9844	0.0313262	NA		HURI	HURI	0	HOXA1	KRTAP12-1		0	0	0		0	0									ENSG00000105991	ENSG00000187175	ENSG00000105991-ENSG00000187175.pdb	54	12	81	188	0	0	0	96	0
A0A2R8Y4R9_P59991	1	A0A2R8Y4R9	P59991	2	37.035	50.366	0.0313261	NA		HURI	HURI	0	HOXA1	KRTAP12-2		0	0	0		0	0									ENSG00000105991	ENSG00000221864	ENSG00000105991-ENSG00000221864.pdb	54	11	76	194	0	0	0	146	0
A0A2R8Y4R9_P60014	1	A0A2R8Y4R9	P60014	12	54.7162	47.6218	0.0315713	NA		HURI	HURI	0	HOXA1	KRTAP10-10		0	0	0		0	0									ENSG00000105991	ENSG00000221859	ENSG00000105991-ENSG00000221859.pdb	54	10	78	193	0	0	9	242	0
A0A2R8Y4R9_P60328	1	A0A2R8Y4R9	P60328	2	41.2717	51.9481	0.0313269	NA		HURI	HURI	0	HOXA1	KRTAP12-3		0	0	0		0	0									ENSG00000105991	ENSG00000205439	ENSG00000105991-ENSG00000205439.pdb	54	12	84	185	0	0	2	94	0
A0A2R8Y4R9_P60329	1	A0A2R8Y4R9	P60329	0	0	52.4632	0.0313218	NA		HURI	HURI	0	HOXA1	KRTAP12-4		0	0	0		0	0									ENSG00000105991	ENSG00000212933	ENSG00000105991-ENSG00000212933.pdb	54	13	86	182	0	0	7	105	0
A0A2R8Y4R9_P60331	1	A0A2R8Y4R9	P60331	15	45.5105	47.6197	0.0314878	NA		HURI	HURI	0	HOXA1	KRTAP10-1		0	0	0		0	0									ENSG00000105991	ENSG00000215455	ENSG00000105991-ENSG00000215455.pdb	54	9	70	202	0	0	23	259	0
A0A2R8Y4R9_P60370	1	A0A2R8Y4R9	P60370	22	68.2807	47.5075	0.0339986	NA		HURI	HURI	0	HOXA1	KRTAP10-5		0	0	0		0	0									ENSG00000105991	ENSG00000241123	ENSG00000105991-ENSG00000241123.pdb	54	9	71	201	0	0	26	245	0
A0A2R8Y4R9_P60372	1	A0A2R8Y4R9	P60372	24	40.8875	43.7001	0.0315276	NA		HURI	HURI	0	HOXA1	KRTAP10-4		0	0	0		0	0									ENSG00000105991	ENSG00000215454	ENSG00000105991-ENSG00000215454.pdb	53	8	58	216	0	0	0	401	0
A0A2R8Y4R9_P60409	1	A0A2R8Y4R9	P60409	18	68.4212	45.3791	0.0330843	NA		HURI	HURI	0	HOXA1	KRTAP10-7		0	0	0		0	0									ENSG00000105991	ENSG00000272804	ENSG00000105991-ENSG00000272804.pdb	54	8	71	202	0	0	6	364	0
A0A2R8Y4R9_P60410	1	A0A2R8Y4R9	P60410	46	40.9753	46.2445	0.0318068	NA		HURI	HURI	0	HOXA1	KRTAP10-8		0	0	0		0	0									ENSG00000105991	ENSG00000187766	ENSG00000105991-ENSG00000187766.pdb	54	10	65	206	0	0	1	258	11
A0A2R8Y4R9_P60411	1	A0A2R8Y4R9	P60411	9	40.8234	46.6763	0.0313773	NA		HURI	HURI	0	HOXA1	KRTAP10-9		0	0	0		0	0									ENSG00000105991	ENSG00000221837	ENSG00000105991-ENSG00000221837.pdb	54	9	68	204	0	0	3	289	0
A0A2R8Y4R9_P60412	1	A0A2R8Y4R9	P60412	10	51.4789	45.0903	0.0314645	NA		HURI	HURI	0	HOXA1	KRTAP10-11		0	0	0		0	0									ENSG00000105991	ENSG00000243489	ENSG00000105991-ENSG00000243489.pdb	53	11	59	212	0	0	0	298	0
A0A2R8Y4R9_P61236	1	P61236	A0A2R8Y4R9	38	80.2739	63.603	0.0641085	NA		HURI	HURI	0	YPEL3	HOXA1		0	0	0		0	0									ENSG00000090238	ENSG00000105991	ENSG00000090238-ENSG00000105991.pdb	96	10	10	3	51	9	58	217	0
A0A2R8Y4R9_P62952	1	A0A2R8Y4R9	P62952	0	0	57.2903	0.0313218	NA		HURI	HURI	0	HOXA1	BLCAP		0	0	0		0	0									ENSG00000105991	ENSG00000166619	ENSG00000105991-ENSG00000166619.pdb	54	11	63	207	0	48	24	15	0
A0A2R8Y4R9_P78337	1	P78337	A0A2R8Y4R9	69	68.9242	54.5657	0.0639409	NA		HURI	HURI	0	PITX1	HOXA1		0	0	0		0	0									ENSG00000069011	ENSG00000105991	ENSG00000069011-ENSG00000105991.pdb	52	24	58	180	51	10	46	228	0
A0A2R8Y4R9_P78385	1	A0A2R8Y4R9	P78385	90	63.5667	62.4308	0.0587125	NA		HURI	HURI	0	HOXA1	KRT83		0	0	0		0	0									ENSG00000105991	ENSG00000170523	ENSG00000105991-ENSG00000170523.pdb	50	5	13	267	242	50	40	161	0
A0A2R8Y4R9_P78412	1	A0A2R8Y4R9	P78412	52	60.2315	51.3678	0.0375434	NA		HURI	HURI	0	HOXA1	IRX6		0	0	0		0	0									ENSG00000105991	ENSG00000159387	ENSG00000105991-ENSG00000159387.pdb	52	9	59	215	44	11	66	325	0
A0A2R8Y4R9_Q02535	1	A0A2R8Y4R9	Q02535	40	70.595	56.8165	0.0438158	NA		HURI	HURI	0	HOXA1	ID3		0	0	0		0	0									ENSG00000105991	ENSG00000117318	ENSG00000105991-ENSG00000117318.pdb	52	14	56	213	18	25	29	47	0
A0A2R8Y4R9_Q02930	1	A0A2R8Y4R9	Q02930	51	58.9411	54.2084	0.0364408	NA		HURI	HURI	0	HOXA1	CREB5		0	0	0		0	0									ENSG00000105991	ENSG00000146592	ENSG00000105991-ENSG00000146592.pdb	50	9	31	245	72	57	103	276	0
A0A2R8Y4R9_Q03431	1	A0A2R8Y4R9	Q03431	132	50.6223	60.0022	0.039607	NA		HURI	HURI	0	HOXA1	PTH1R		0	0	0		0	0									ENSG00000105991	ENSG00000160801	ENSG00000105991-ENSG00000160801.pdb	42	14	11	268	110	211	116	156	0
A0A2R8Y4R9_Q03989	1	A0A2R8Y4R9	Q03989	88	52.731	50.2204	0.0371859	NA		HURI	HURI	0	HOXA1	ARID5A		0	0	0		0	0									ENSG00000105991	ENSG00000196843	ENSG00000105991-ENSG00000196843.pdb	50	9	23	253	40	75	64	415	0
A0A2R8Y4R9_Q04900	1	A0A2R8Y4R9	Q04900	27	60.8414	58.6492	0.0332442	NA		HURI	HURI	0	HOXA1	CD164		0	0	0		0	0									ENSG00000105991	ENSG00000135535	ENSG00000105991-ENSG00000135535.pdb	53	9	72	201	28	61	41	67	0
A0A2R8Y4R9_Q05516	1	A0A2R8Y4R9	Q05516	106	64.1856	55.1142	0.0721178	NA		HURI	HURI	0	HOXA1	ZBTB16		0	0	0		0	0									ENSG00000105991	ENSG00000109906	ENSG00000105991-ENSG00000109906.pdb	37	20	6	272	9	254	162	248	0
A0A2R8Y4R9_Q07627	1	A0A2R8Y4R9	Q07627	7	61.0088	49.0214	0.0314653	NA		HURI	HURI	0	HOXA1	KRTAP1-1		0	0	0		0	0									ENSG00000105991	ENSG00000188581	ENSG00000105991-ENSG00000188581.pdb	54	10	69	202	0	0	3	174	0
A0A2R8Y4R9_Q08117	1	Q08117	A0A2R8Y4R9	81	68.7625	58.8406	0.0757036	NA		HURI	HURI	0	TLE5	HOXA1		0	0	0		0	0									ENSG00000104964	ENSG00000105991	ENSG00000104964-ENSG00000105991.pdb	88	26	24	59	50	8	43	234	0
A0A2R8Y4R9_Q0VD86	1	A0A2R8Y4R9	Q0VD86	13	56.8336	52.399	0.0316628	NA		HURI	HURI	0	HOXA1	INCA1		0	0	0		0	0									ENSG00000105991	ENSG00000196388	ENSG00000105991-ENSG00000196388.pdb	54	12	61	208	17	12	38	169	0
A0A2R8Y4R9_Q0VG06	1	A0A2R8Y4R9	Q0VG06	105	47.8221	63.6009	0.0351618	NA		HURI	HURI	0	HOXA1	FAAP100		0	0	0		0	0									ENSG00000105991	ENSG00000185504	ENSG00000105991-ENSG00000185504.pdb	50	7	8	270	104	444	158	175	0
A0A2R8Y4R9_Q12805	1	A0A2R8Y4R9	Q12805	173	62.8691	64.8086	0.114356	NA		HURI	HURI	0	HOXA1	EFEMP1		0	0	1	Q12805_397|B|Likely pathogenic|Blindness;Macular dystrophy;Nyctalopia;Optic disc drusen;Retinal pigment epithelial atrophy|1553348960	0	0									ENSG00000105991	ENSG00000115380	ENSG00000105991-ENSG00000115380.pdb	37	18	6	274	227	153	24	89	2
A0A2R8Y4R9_Q12933	1	A0A2R8Y4R9	Q12933	95	79.4672	71.1997	0.246936	NA		HURI	HURI	0	HOXA1	TRAF2		0	0	0		0	0									ENSG00000105991	ENSG00000127191	ENSG00000105991-ENSG00000127191.pdb	45	10	9	271	307	164	17	13	0
A0A2R8Y4R9_Q12967	1	A0A2R8Y4R9	Q12967	335	56.9011	57.6619	0.1315	NA		HURI	HURI	0	HOXA1	RALGDS		0	0	0		0	0									ENSG00000105991	ENSG00000160271	ENSG00000105991-ENSG00000160271.pdb	38	18	5	274	201	243	55	415	0
A0A2R8Y4R9_Q13064	1	A0A2R8Y4R9	Q13064	135	60.362	55.0016	0.0683761	NA		HURI	HURI	0	HOXA1	MKRN3		0	0	0		0	0									ENSG00000105991	ENSG00000179455	ENSG00000105991-ENSG00000179455.pdb	46	11	16	262	37	156	88	226	0
A0A2R8Y4R9_Q13077	1	Q13077	A0A2R8Y4R9	100	63.244	64.9756	0.0633742	NA		HURI	HURI	0	TRAF1	HOXA1		0	0	0		0	0									ENSG00000056558	ENSG00000105991	ENSG00000056558-ENSG00000105991.pdb	217	72	55	72	51	7	17	260	0
A0A2R8Y4R9_Q13227	1	A0A2R8Y4R9	Q13227	4	42.0361	56.2471	0.0313402	NA		HURI	HURI	0	HOXA1	GPS2		0	0	0		0	0									ENSG00000105991	ENSG00000132522	ENSG00000105991-ENSG00000132522.pdb	51	11	28	245	89	21	41	176	0
A0A2R8Y4R9_Q13526	1	A0A2R8Y4R9	Q13526	50	76.5468	64.3615	0.0722721	NA		HURI	HURI	0	HOXA1	PIN1		0	0	0		0	0									ENSG00000105991	ENSG00000127445	ENSG00000105991-ENSG00000127445.pdb	49	10	39	237	124	22	7	10	0
A0A2R8Y4R9_Q13643	1	A0A2R8Y4R9	Q13643	285	66.4521	65.2225	0.316523	NA		HURI	HURI	0	HOXA1	FHL3		0	0	0		0	0									ENSG00000105991	ENSG00000183386	ENSG00000105991-ENSG00000183386.pdb	27	31	29	248	123	145	11	1	0
A0A2R8Y4R9_Q14511	1	A0A2R8Y4R9	Q14511	151	56.8437	57.0163	0.0580269	NA		HURI	HURI	0	HOXA1	NEDD9		0	0	0		0	0									ENSG00000105991	ENSG00000111859	ENSG00000105991-ENSG00000111859.pdb	50	6	9	270	240	113	64	417	0
A0A2R8Y4R9_Q14525	1	A0A2R8Y4R9	Q14525	68	64.6633	64.0154	0.0496456	NA		HURI	HURI	0	HOXA1	KRT33B		0	0	0		0	0									ENSG00000105991	ENSG00000131738	ENSG00000105991-ENSG00000131738.pdb	49	9	16	261	185	98	21	100	0
A0A2R8Y4R9_Q14533	1	A0A2R8Y4R9	Q14533	131	59.3264	61.1152	0.0614826	NA		HURI	HURI	0	HOXA1	KRT81		0	0	0		0	0									ENSG00000105991	ENSG00000205426	ENSG00000105991-ENSG00000205426.pdb	47	9	17	262	222	74	31	178	2
A0A2R8Y4R9_Q14847	1	Q14847	A0A2R8Y4R9	72	86.1282	60.478	0.278544	NA		HURI	HURI	0	LASP1	HOXA1		0	0	0		0	0									ENSG00000002834	ENSG00000105991	ENSG00000002834-ENSG00000105991.pdb	85	77	25	74	44	15	41	235	0
A0A2R8Y4R9_Q14990	1	A0A2R8Y4R9	Q14990	71	69.8826	55.47	0.0704115	NA		HURI	HURI	0	HOXA1	ODF1		0	0	0		0	0									ENSG00000105991	ENSG00000155087	ENSG00000105991-ENSG00000155087.pdb	51	8	22	254	28	87	50	85	0
A0A2R8Y4R9_Q14995	1	A0A2R8Y4R9	Q14995	126	62.6368	57.3452	0.0767037	NA		HURI	HURI	0	HOXA1	NR1D2		0	0	0		0	0									ENSG00000105991	ENSG00000174738	ENSG00000105991-ENSG00000174738.pdb	50	7	11	267	174	97	46	262	0
A0A2R8Y4R9_Q15077	1	A0A2R8Y4R9	Q15077	86	60.8936	65.8441	0.0487642	NA		HURI	HURI	0	HOXA1	P2RY6		0	0	0		0	0									ENSG00000105991	ENSG00000171631	ENSG00000105991-ENSG00000171631.pdb	41	11	15	268	190	91	34	13	0
A0A2R8Y4R9_Q15323	1	Q15323	A0A2R8Y4R9	38	68.4478	64.024	0.0400858	NA		HURI	HURI	0	KRT31	HOXA1		0	0	0		0	0									ENSG00000094796	ENSG00000105991	ENSG00000094796-ENSG00000105991.pdb	186	94	31	105	49	9	22	255	0
A0A2R8Y4R9_Q15654	1	Q15654	A0A2R8Y4R9	95	66.7189	57.4042	0.0779224	NA		HURI	HURI	0	TRIP6	HOXA1		0	0	0		0	0									ENSG00000087077	ENSG00000105991	ENSG00000087077-ENSG00000105991.pdb	38	181	71	186	48	8	23	256	0
A0A2R8Y4R9_Q17RB8	1	A0A2R8Y4R9	Q17RB8	192	62.2834	64.1156	0.122707	NA		HURI	HURI	0	HOXA1	LONRF1		0	0	0		0	0									ENSG00000105991	ENSG00000154359	ENSG00000105991-ENSG00000154359.pdb	47	9	4	275	293	239	22	219	0
A0A2R8Y4R9_Q2TBC4	1	A0A2R8Y4R9	Q2TBC4	176	76.7535	57.1217	0.433494	NA		HURI	HURI	0	HOXA1	PRICKLE4		0	0	0		0	0									ENSG00000105991	ENSG00000278224	ENSG00000105991-ENSG00000278224.pdb	35	22	17	261	96	84	27	137	0
A0A2R8Y4R9_Q3LI64	1	A0A2R8Y4R9	Q3LI64	18	67.0391	54.6265	0.0328761	NA		HURI	HURI	0	HOXA1	KRTAP6-1		0	0	0		0	0									ENSG00000105991	ENSG00000184724	ENSG00000105991-ENSG00000184724.pdb	54	14	72	195	0	0	16	55	0
A0A2R8Y4R9_Q3LI66	1	A0A2R8Y4R9	Q3LI66	10	47.4806	54.9908	0.0314277	NA		HURI	HURI	0	HOXA1	KRTAP6-2		0	0	0		0	0									ENSG00000105991	ENSG00000186930	ENSG00000105991-ENSG00000186930.pdb	54	13	91	177	0	0	1	61	0
A0A2R8Y4R9_Q3LI67	1	A0A2R8Y4R9	Q3LI67	11	62.155	53.5547	0.0317001	NA		HURI	HURI	0	HOXA1	KRTAP6-3		0	0	0		0	0									ENSG00000105991	ENSG00000212938	ENSG00000105991-ENSG00000212938.pdb	54	12	83	186	0	0	9	94	0
A0A2R8Y4R9_Q3LI70	1	A0A2R8Y4R9	Q3LI70	8	70.9018	56.4052	0.0316813	NA		HURI	HURI	0	HOXA1	KRTAP19-6		0	0	0		0	0									ENSG00000105991	ENSG00000186925	ENSG00000105991-ENSG00000186925.pdb	54	14	98	169	0	0	27	31	0
A0A2R8Y4R9_Q3LI76	1	A0A2R8Y4R9	Q3LI76	7	57.3508	53.2567	0.0314358	NA		HURI	HURI	0	HOXA1	KRTAP15-1		0	0	0		0	0									ENSG00000105991	ENSG00000186970	ENSG00000105991-ENSG00000186970.pdb	54	13	101	167	0	0	10	127	0
A0A2R8Y4R9_Q3LI77	1	A0A2R8Y4R9	Q3LI77	2	55.7595	52.508	0.0313301	NA		HURI	HURI	0	HOXA1	KRTAP13-4		0	0	0		0	0									ENSG00000105991	ENSG00000186971	ENSG00000105991-ENSG00000186971.pdb	54	15	89	177	0	0	15	145	0
A0A2R8Y4R9_Q3SY46	1	A0A2R8Y4R9	Q3SY46	10	47.5942	51.9205	0.0314286	NA		HURI	HURI	0	HOXA1	KRTAP13-3		0	0	0		0	0									ENSG00000105991	ENSG00000240432	ENSG00000105991-ENSG00000240432.pdb	54	13	88	180	0	0	11	161	0
A0A2R8Y4R9_Q3SYF9	1	A0A2R8Y4R9	Q3SYF9	29	68.5925	55.9948	0.0363183	NA		HURI	HURI	0	HOXA1	KRTAP19-7		0	0	0		0	0									ENSG00000105991	ENSG00000244362	ENSG00000105991-ENSG00000244362.pdb	53	14	96	172	0	0	25	38	0
A0A2R8Y4R9_Q3V5L5	1	A0A2R8Y4R9	Q3V5L5	236	56.2807	68.5053	0.083224	NA		HURI	HURI	0	HOXA1	MGAT5B		0	0	0		0	0									ENSG00000105991	ENSG00000167889	ENSG00000105991-ENSG00000167889.pdb	47	10	4	274	370	222	98	102	0
A0A2R8Y4R9_Q494U1	1	A0A2R8Y4R9	Q494U1	29	86.1262	51.3893	0.0622037	NA		HURI	HURI	0	HOXA1	PLEKHN1		0	0	0		0	0									ENSG00000105991	ENSG00000187583	ENSG00000105991-ENSG00000187583.pdb	51	9	23	252	50	130	38	393	0
A0A2R8Y4R9_Q4VCS5	1	A0A2R8Y4R9	Q4VCS5	138	41.2457	53.2415	0.0334148	NA		HURI	HURI	0	HOXA1	AMOT		0	0	0		0	0									ENSG00000105991	ENSG00000126016	ENSG00000105991-ENSG00000126016.pdb	50	9	15	261	185	150	85	664	0
A0A2R8Y4R9_Q52LG2	1	A0A2R8Y4R9	Q52LG2	9	55.71	52.2934	0.0314834	NA		HURI	HURI	0	HOXA1	KRTAP13-2		0	0	0		0	0									ENSG00000105991	ENSG00000182816	ENSG00000105991-ENSG00000182816.pdb	54	16	94	171	0	0	14	161	0
A0A2R8Y4R9_Q5H9K5	1	A0A2R8Y4R9	Q5H9K5	55	73.9786	51.7907	0.0687816	NA		HURI	HURI	0	HOXA1	ZMAT1		0	0	0		0	0									ENSG00000105991	ENSG00000166432	ENSG00000105991-ENSG00000166432.pdb	53	8	29	245	35	134	82	387	0
A0A2R8Y4R9_Q5T4B2	1	A0A2R8Y4R9	Q5T4B2	169	61.8344	71.0771	0.0999506	NA		HURI	HURI	0	HOXA1	CERCAM		0	0	0		0	0									ENSG00000105991	ENSG00000167123	ENSG00000105991-ENSG00000167123.pdb	32	25	3	275	407	113	38	37	0
A0A2R8Y4R9_Q5T5A8	1	A0A2R8Y4R9	Q5T5A8	11	49.9141	56.2985	0.0314699	NA		HURI	HURI	0	HOXA1	LCE3C		0	0	0		0	0									ENSG00000105991	ENSG00000244057	ENSG00000105991-ENSG00000244057.pdb	54	13	91	177	0	7	37	50	0
A0A2R8Y4R9_Q5T5B0	1	A0A2R8Y4R9	Q5T5B0	3	44.6179	55.9323	0.0313347	NA		HURI	HURI	0	HOXA1	LCE3E		0	0	0		0	0									ENSG00000105991	ENSG00000185966	ENSG00000105991-ENSG00000185966.pdb	53	13	92	177	0	7	32	53	0
A0A2R8Y4R9_Q5T749	1	A0A2R8Y4R9	Q5T749	56	57.9493	44.4665	0.03669	NA		HURI	HURI	0	HOXA1	KPRP		0	0	0		0	0									ENSG00000105991	ENSG00000203786	ENSG00000105991-ENSG00000203786.pdb	54	9	55	217	0	0	39	540	0
A0A2R8Y4R9_Q5T751	1	A0A2R8Y4R9	Q5T751	8	64.9215	55.3093	0.0315637	NA		HURI	HURI	0	HOXA1	LCE1C		0	0	0		0	0									ENSG00000105991	ENSG00000197084	ENSG00000105991-ENSG00000197084.pdb	54	13	77	191	0	10	36	72	0
A0A2R8Y4R9_Q5T752	1	A0A2R8Y4R9	Q5T752	20	57.6119	54.7858	0.032119	NA		HURI	HURI	0	HOXA1	LCE1D		0	0	0		0	0									ENSG00000105991	ENSG00000172155	ENSG00000105991-ENSG00000172155.pdb	54	12	83	186	0	5	36	73	0
A0A2R8Y4R9_Q5T754	1	A0A2R8Y4R9	Q5T754	3	70.8554	56.0373	0.0313589	NA		HURI	HURI	0	HOXA1	LCE1F		0	0	0		0	0									ENSG00000105991	ENSG00000240386	ENSG00000105991-ENSG00000240386.pdb	54	13	87	181	0	14	40	64	0
A0A2R8Y4R9_Q5T7P2	1	A0A2R8Y4R9	Q5T7P2	20	64.1364	55.8438	0.0327982	NA		HURI	HURI	0	HOXA1	LCE1A		0	0	0		0	0									ENSG00000105991	ENSG00000186844	ENSG00000105991-ENSG00000186844.pdb	54	12	85	184	0	20	33	57	0
A0A2R8Y4R9_Q5T7P3	1	A0A2R8Y4R9	Q5T7P3	2	62.0131	55.3044	0.0313319	NA		HURI	HURI	0	HOXA1	LCE1B		0	0	0		0	0									ENSG00000105991	ENSG00000196734	ENSG00000105991-ENSG00000196734.pdb	54	13	88	180	0	7	34	77	0
A0A2R8Y4R9_Q5TA78	1	A0A2R8Y4R9	Q5TA78	3	66.853	55.1415	0.0313537	NA		HURI	HURI	0	HOXA1	LCE4A		0	0	0		0	0									ENSG00000105991	ENSG00000187170	ENSG00000105991-ENSG00000187170.pdb	54	13	79	189	0	9	33	57	0
A0A2R8Y4R9_Q5TA79	1	A0A2R8Y4R9	Q5TA79	18	65.0027	55.5667	0.0326131	NA		HURI	HURI	0	HOXA1	LCE2A		0	0	0		0	0									ENSG00000105991	ENSG00000187173	ENSG00000105991-ENSG00000187173.pdb	54	11	87	183	0	10	35	61	0
A0A2R8Y4R9_Q5TA81	1	A0A2R8Y4R9	Q5TA81	9	62.8952	55.5087	0.0315897	NA		HURI	HURI	0	HOXA1	LCE2C		0	0	0		0	0									ENSG00000105991	ENSG00000187180	ENSG00000105991-ENSG00000187180.pdb	54	12	81	188	0	9	37	64	0
A0A2R8Y4R9_Q5TA82	1	A0A2R8Y4R9	Q5TA82	9	56.761	55.4849	0.0314959	NA		HURI	HURI	0	HOXA1	LCE2D		0	0	0		0	0									ENSG00000105991	ENSG00000187223	ENSG00000105991-ENSG00000187223.pdb	54	12	82	187	0	9	43	58	0
A0A2R8Y4R9_Q5TCM9	1	A0A2R8Y4R9	Q5TCM9	11	47.1363	55.4784	0.0314412	NA		HURI	HURI	0	HOXA1	LCE5A		0	0	0		0	0									ENSG00000105991	ENSG00000186207	ENSG00000105991-ENSG00000186207.pdb	54	15	88	178	0	5	41	72	0
A0A2R8Y4R9_Q5TD97	1	A0A2R8Y4R9	Q5TD97	265	65.9284	64.8075	0.276127	NA		HURI	HURI	0	HOXA1	FHL5		0	0	0		0	0									ENSG00000105991	ENSG00000112214	ENSG00000105991-ENSG00000112214.pdb	36	22	20	257	134	137	10	3	2
A0A2R8Y4R9_Q5XKK7	1	A0A2R8Y4R9	Q5XKK7	38	56.9589	56.4742	0.0336926	NA		HURI	HURI	0	HOXA1	FAM219B		0	0	0		0	0									ENSG00000105991	ENSG00000178761	ENSG00000105991-ENSG00000178761.pdb	54	12	64	205	8	28	102	60	0
A0A2R8Y4R9_Q674R7	1	A0A2R8Y4R9	Q674R7	281	55.5305	59.061	0.0923515	NA		HURI	HURI	0	HOXA1	ATG9B		0	0	0		0	0									ENSG00000105991	ENSG00000181652	ENSG00000105991-ENSG00000181652.pdb	49	8	5	273	123	381	106	314	0
A0A2R8Y4R9_Q6A162	1	A0A2R8Y4R9	Q6A162	44	67.2643	62.9716	0.0417367	NA		HURI	HURI	0	HOXA1	KRT40		0	0	0		0	0									ENSG00000105991	ENSG00000204889	ENSG00000105991-ENSG00000204889.pdb	50	7	13	265	194	88	28	121	0
A0A2R8Y4R9_Q6EMK4	1	A0A2R8Y4R9	Q6EMK4	171	72.1644	64.2098	0.292395	NA		HURI	HURI	0	HOXA1	VASN		0	0	0		0	0									ENSG00000105991	ENSG00000168140	ENSG00000105991-ENSG00000168140.pdb	37	19	4	275	239	204	61	169	0
A0A2R8Y4R9_Q6L8G4	1	A0A2R8Y4R9	Q6L8G4	13	59.4596	51.0509	0.0317441	NA		HURI	HURI	0	HOXA1	KRTAP5-11		0	0	0		0	0									ENSG00000105991	ENSG00000204571	ENSG00000105991-ENSG00000204571.pdb	53	13	74	195	0	0	5	151	0
A0A2R8Y4R9_Q6L8G9	1	A0A2R8Y4R9	Q6L8G9	20	57.4314	51.7325	0.0321055	NA		HURI	HURI	0	HOXA1	KRTAP5-6		0	0	0		0	0									ENSG00000105991	ENSG00000205864	ENSG00000105991-ENSG00000205864.pdb	54	12	73	196	0	0	3	126	0
A0A2R8Y4R9_Q6L8H2	1	A0A2R8Y4R9	Q6L8H2	23	44.4105	48.9995	0.0315988	NA		HURI	HURI	0	HOXA1	KRTAP5-3		0	0	0		0	0									ENSG00000105991	ENSG00000196224	ENSG00000105991-ENSG00000196224.pdb	54	12	65	204	0	0	9	229	0
A0A2R8Y4R9_Q6NVV7	1	A0A2R8Y4R9	Q6NVV7	120	67.6148	61.8096	0.113719	NA		HURI	HURI	0	HOXA1	CDPF1		0	0	0		0	0									ENSG00000105991	ENSG00000205643	ENSG00000105991-ENSG00000205643.pdb	52	9	57	217	75	27	12	9	0
A0A2R8Y4R9_Q6NX45	1	A0A2R8Y4R9	Q6NX45	239	62.6811	59.7236	0.170095	NA		HURI	HURI	0	HOXA1	ZNF774		0	0	0		0	0									ENSG00000105991	ENSG00000196391	ENSG00000105991-ENSG00000196391.pdb	48	9	18	260	0	327	19	137	0
A0A2R8Y4R9_Q6PEX3	1	A0A2R8Y4R9	Q6PEX3	9	42.2318	49.7105	0.0313833	NA		HURI	HURI	0	HOXA1	KRTAP26-1		0	0	0		0	0									ENSG00000105991	ENSG00000197683	ENSG00000105991-ENSG00000197683.pdb	54	13	86	182	0	0	6	204	0
A0A2R8Y4R9_Q6PI77	1	A0A2R8Y4R9	Q6PI77	74	54.4011	52.2349	0.0368396	NA		HURI	HURI	0	HOXA1	BHLHB9		0	0	0		0	0									ENSG00000105991	ENSG00000198908	ENSG00000105991-ENSG00000198908.pdb	49	9	18	259	60	131	61	295	5
A0A2R8Y4R9_Q6UW32	1	A0A2R8Y4R9	Q6UW32	10	68.5649	54.4782	0.0318224	NA		HURI	HURI	0	HOXA1	IGFL1		0	0	0		0	0									ENSG00000105991	ENSG00000188293	ENSG00000105991-ENSG00000188293.pdb	54	12	70	199	0	21	30	59	0
A0A2R8Y4R9_Q6UXX9	1	A0A2R8Y4R9	Q6UXX9	55	76.1086	64.4394	0.0795416	NA		HURI	HURI	0	HOXA1	RSPO2		0	0	0		0	0									ENSG00000105991	ENSG00000147655	ENSG00000105991-ENSG00000147655.pdb	51	8	28	248	117	79	35	12	0
A0A2R8Y4R9_Q6UY14	1	A0A2R8Y4R9	Q6UY14	138	40.9408	59.0777	0.0333183	NA		HURI	HURI	0	HOXA1	ADAMTSL4		0	0	0		0	0									ENSG00000105991	ENSG00000143382	ENSG00000105991-ENSG00000143382.pdb	47	9	6	273	92	483	89	410	3
A0A2R8Y4R9_Q6WN34	1	Q6WN34	A0A2R8Y4R9	31	55.7457	59.5307	0.0327658	NA		HURI	HURI	0	CHRDL2	HOXA1		0	0	0		0	0									ENSG00000054938	ENSG00000105991	ENSG00000054938-ENSG00000105991.pdb	57	199	44	129	51	5	10	269	0
A0A2R8Y4R9_Q6ZMK1	1	A0A2R8Y4R9	Q6ZMK1	190	62.9326	61.3692	0.12983	NA		HURI	HURI	0	HOXA1	CYHR1		0	0	0		0	0									ENSG00000105991	ENSG00000187954	ENSG00000105991-ENSG00000187954.pdb	39	17	10	269	96	165	69	32	0
A0A2R8Y4R9_Q701N4	1	A0A2R8Y4R9	Q701N4	7	64.0423	49.6728	0.0314953	NA		HURI	HURI	0	HOXA1	KRTAP5-2		0	0	0		0	0									ENSG00000105991	ENSG00000205867	ENSG00000105991-ENSG00000205867.pdb	54	12	58	211	0	0	3	174	0
A0A2R8Y4R9_Q7L273	1	Q7L273	A0A2R8Y4R9	66	74.1037	67.0239	0.0878874	NA		HURI	HURI	0	KCTD9	HOXA1		0	0	0		0	0									ENSG00000104756	ENSG00000105991	ENSG00000104756-ENSG00000105991.pdb	182	166	26	15	43	12	10	270	0
A0A2R8Y4R9_Q7L591	1	A0A2R8Y4R9	Q7L591	96	60.2476	56.8205	0.0508893	NA		HURI	HURI	0	HOXA1	DOK3		0	0	0		0	0									ENSG00000105991	ENSG00000146094	ENSG00000105991-ENSG00000146094.pdb	50	10	25	250	137	62	58	239	0
A0A2R8Y4R9_Q7Z3S9	1	A0A2R8Y4R9	Q7Z3S9	20	65.9481	62.9122	0.0330733	NA		HURI	HURI	0	HOXA1	NOTCH2NLA		0	0	0		0	0									ENSG00000105991	ENSG00000264343	ENSG00000105991-ENSG00000264343.pdb	51	6	22	256	92	113	25	6	0
A0A2R8Y4R9_Q7Z5V6	1	A0A2R8Y4R9	Q7Z5V6	33	56.9637	48.0952	0.0331643	NA		HURI	HURI	0	HOXA1	PPP1R32		0	0	0		0	0									ENSG00000105991	ENSG00000162148	ENSG00000105991-ENSG00000162148.pdb	54	9	52	220	0	2	100	323	0
A0A2R8Y4R9_Q7Z6I5	1	A0A2R8Y4R9	Q7Z6I5	46	77.5124	51.1074	0.0691295	NA		HURI	HURI	0	HOXA1	SPATA12		0	0	0		0	0									ENSG00000105991	ENSG00000186451	ENSG00000105991-ENSG00000186451.pdb	53	12	68	202	0	8	57	125	0
A0A2R8Y4R9_Q86UW9	1	Q86UW9	A0A2R8Y4R9	81	68.8972	61.6799	0.0764847	NA		HURI	HURI	0	DTX2	HOXA1		0	0	0		0	0									ENSG00000091073	ENSG00000105991	ENSG00000091073-ENSG00000105991.pdb	261	120	17	224	47	9	9	270	0
A0A2R8Y4R9_Q86VE0	1	A0A2R8Y4R9	Q86VE0	70	62.1565	58.497	0.0453094	NA		HURI	HURI	0	HOXA1	MYPOP		0	0	0		0	0									ENSG00000105991	ENSG00000176182	ENSG00000105991-ENSG00000176182.pdb	51	11	34	239	82	83	73	161	0
A0A2R8Y4R9_Q86VF2	1	A0A2R8Y4R9	Q86VF2	191	55.7756	72.4613	0.0650516	NA		HURI	HURI	0	HOXA1	IGFN1		0	0	0		0	0									ENSG00000105991	ENSG00000163395	ENSG00000105991-ENSG00000163395.pdb	36	20	5	274	298	770	76	107	10
A0A2R8Y4R9_Q8IUC1	1	A0A2R8Y4R9	Q8IUC1	4	55.8043	49.3993	0.0313583	NA		HURI	HURI	0	HOXA1	KRTAP11-1		0	0	0		0	0									ENSG00000105991	ENSG00000182591	ENSG00000105991-ENSG00000182591.pdb	53	15	72	195	0	0	1	162	0
A0A2R8Y4R9_Q8IUG1	1	A0A2R8Y4R9	Q8IUG1	6	53.5872	48.7809	0.0313903	NA		HURI	HURI	0	HOXA1	KRTAP1-3		0	0	0		0	0									ENSG00000105991	ENSG00000221880	ENSG00000105991-ENSG00000221880.pdb	53	13	62	207	0	0	4	173	0
A0A2R8Y4R9_Q8IV04	1	A0A2R8Y4R9	Q8IV04	144	65.3139	64.5814	0.115786	NA		HURI	HURI	0	HOXA1	TBC1D10C		0	0	0		0	0									ENSG00000105991	ENSG00000175463	ENSG00000105991-ENSG00000175463.pdb	38	18	4	275	275	49	21	101	0
A0A2R8Y4R9_Q8IWZ5	1	A0A2R8Y4R9	Q8IWZ5	63	55.7604	58.0258	0.0363263	NA		HURI	HURI	0	HOXA1	TRIM42		0	0	0		0	0									ENSG00000105991	ENSG00000155890	ENSG00000105991-ENSG00000155890.pdb	48	7	7	273	93	281	67	282	0
A0A2R8Y4R9_Q8IY34	1	A0A2R8Y4R9	Q8IY34	122	54.7853	67.0485	0.0449338	NA		HURI	HURI	0	HOXA1	SLC15A3		0	0	0		0	0									ENSG00000105991	ENSG00000110446	ENSG00000105991-ENSG00000110446.pdb	44	13	7	271	249	184	89	59	0
A0A2R8Y4R9_Q8N1L9	1	A0A2R8Y4R9	Q8N1L9	14	80.2473	56.639	0.0340597	NA		HURI	HURI	0	HOXA1	BATF2		0	0	0		0	0									ENSG00000105991	ENSG00000168062	ENSG00000105991-ENSG00000168062.pdb	52	12	63	208	66	6	49	153	0
A0A2R8Y4R9_Q8N446	1	A0A2R8Y4R9	Q8N446	32	71.3062	49.2945	0.039594	NA		HURI	HURI	0	HOXA1	ZNF843		0	0	0		0	0									ENSG00000105991	ENSG00000176723	ENSG00000105991-ENSG00000176723.pdb	53	9	65	208	3	22	43	280	0
A0A2R8Y4R9_Q8N4B1	1	A0A2R8Y4R9	Q8N4B1	31	69.1079	59.8795	0.0374139	NA		HURI	HURI	0	HOXA1	PHETA1		0	0	0		0	0									ENSG00000105991	ENSG00000198324	ENSG00000105991-ENSG00000198324.pdb	49	8	34	244	82	65	53	49	0
A0A2R8Y4R9_Q8N5G2	1	A0A2R8Y4R9	Q8N5G2	95	61.1091	57.7362	0.0529609	NA		HURI	HURI	0	HOXA1	MACO1		0	0	0		0	0									ENSG00000105991	ENSG00000204178	ENSG00000105991-ENSG00000204178.pdb	47	9	9	270	74	200	164	226	0
A0A2R8Y4R9_Q8N5R6	1	A0A2R8Y4R9	Q8N5R6	159	56.3	64.4178	0.058172	NA		HURI	HURI	0	HOXA1	CCDC33		0	0	0		0	0									ENSG00000105991	ENSG00000140481	ENSG00000105991-ENSG00000140481.pdb	47	9	5	274	165	462	125	206	0
A0A2R8Y4R9_Q8NE01	1	A0A2R8Y4R9	Q8NE01	53	51.3843	58.7605	0.033467	NA		HURI	HURI	0	HOXA1	CNNM3		0	0	0		0	0									ENSG00000105991	ENSG00000168763	ENSG00000105991-ENSG00000168763.pdb	36	19	5	275	59	319	122	207	0
A0A2R8Y4R9_Q8NEC5	1	A0A2R8Y4R9	Q8NEC5	68	57.4896	52.492	0.0385008	NA		HURI	HURI	0	HOXA1	CATSPER1		0	0	0		0	0									ENSG00000105991	ENSG00000175294	ENSG00000105991-ENSG00000175294.pdb	47	10	8	270	36	247	78	419	0
A0A2R8Y4R9_Q8NI38	1	A0A2R8Y4R9	Q8NI38	124	68.0463	65.2918	0.124087	NA		HURI	HURI	0	HOXA1	NFKBID		0	0	0		0	0									ENSG00000105991	ENSG00000167604	ENSG00000105991-ENSG00000167604.pdb	41	14	17	263	208	55	25	25	0
A0A2R8Y4R9_Q8TAU3	1	A0A2R8Y4R9	Q8TAU3	246	59.032	57.0221	0.116711	NA		HURI	HURI	0	HOXA1	ZNF417		0	0	0		0	0									ENSG00000105991	ENSG00000173480	ENSG00000105991-ENSG00000173480.pdb	48	8	9	270	0	335	45	195	0
A0A2R8Y4R9_Q8TBB1	1	Q8TBB1	A0A2R8Y4R9	142	55.2722	57.8448	0.0502578	NA		HURI	HURI	0	LNX1	HOXA1		0	0	0		0	0									ENSG00000072201	ENSG00000105991	ENSG00000072201-ENSG00000105991.pdb	32	379	72	245	40	15	4	276	0
A0A2R8Y4R9_Q8TBE0	1	A0A2R8Y4R9	Q8TBE0	63	39.7491	48.1667	0.0319428	NA		HURI	HURI	0	HOXA1	BAHD1		0	0	0		0	0									ENSG00000105991	ENSG00000140320	ENSG00000105991-ENSG00000140320.pdb	50	7	11	267	76	87	79	538	0
A0A2R8Y4R9_Q8TC71	1	A0A2R8Y4R9	Q8TC71	96	60.3053	64.1946	0.0510477	NA		HURI	HURI	0	HOXA1	SPATA18		0	0	0		0	0									ENSG00000105991	ENSG00000163071	ENSG00000105991-ENSG00000163071.pdb	50	8	8	269	151	227	51	109	0
A0A2R8Y4R9_Q8WTU2	1	A0A2R8Y4R9	Q8WTU2	51	80.4718	63.4629	0.0983992	NA		HURI	HURI	0	HOXA1	SSC4D		0	0	0		0	0									ENSG00000105991	ENSG00000146700	ENSG00000105991-ENSG00000146700.pdb	35	20	5	275	188	212	36	139	0
A0A2R8Y4R9_Q8WW24	1	A0A2R8Y4R9	Q8WW24	44	69.1274	71.8713	0.044278	NA		HURI	HURI	0	HOXA1	TEKT4		0	0	0		0	0									ENSG00000105991	ENSG00000163060	ENSG00000105991-ENSG00000163060.pdb	50	6	13	266	335	57	7	36	0
A0A2R8Y4R9_Q8WWZ8	1	A0A2R8Y4R9	Q8WWZ8	67	76.2021	63.5169	0.106456	NA		HURI	HURI	0	HOXA1	OIT3		0	0	0		0	0									ENSG00000105991	ENSG00000138315	ENSG00000105991-ENSG00000138315.pdb	15	39	6	275	105	302	59	79	0
A0A2R8Y4R9_Q92625	1	Q92625	A0A2R8Y4R9	131	46.1125	52.2904	0.0354416	NA		HURI	HURI	0	ANKS1A	HOXA1		0	0	0		0	0									ENSG00000064999	ENSG00000105991	ENSG00000064999-ENSG00000105991.pdb	177	234	104	619	45	12	4	274	2
A0A2R8Y4R9_Q92692	1	A0A2R8Y4R9	Q92692	25	66.577	64.2695	0.0342856	NA		HURI	HURI	0	HOXA1	NECTIN2		0	0	0		0	0									ENSG00000105991	ENSG00000130202	ENSG00000105991-ENSG00000130202.pdb	51	5	17	262	242	79	86	131	0
A0A2R8Y4R9_Q92731	1	A0A2R8Y4R9	Q92731	103	67.9743	59.7784	0.095848	NA		HURI	HURI	0	HOXA1	ESR2		0	0	0		0	0									ENSG00000105991	ENSG00000140009	ENSG00000105991-ENSG00000140009.pdb	47	8	16	264	223	73	16	218	0
A0A2R8Y4R9_Q92764	1	A0A2R8Y4R9	Q92764	46	61.158	62.2725	0.0368406	NA		HURI	HURI	0	HOXA1	KRT35		0	0	0		0	0									ENSG00000105991	ENSG00000197079	ENSG00000105991-ENSG00000197079.pdb	50	7	13	265	196	88	29	142	0
A0A2R8Y4R9_Q92802	1	A0A2R8Y4R9	Q92802	65	47.8748	49.8066	0.0332038	NA		HURI	HURI	0	HOXA1	N4BP2L2		0	0	0		0	0									ENSG00000105991	ENSG00000244754	ENSG00000105991-ENSG00000244754.pdb	50	7	10	268	135	31	14	403	4
A0A2R8Y4R9_Q93062	1	A0A2R8Y4R9	Q93062	78	77.3465	58.9538	0.149314	NA		HURI	HURI	0	HOXA1	RBPMS		0	0	0		0	0									ENSG00000105991	ENSG00000157110	ENSG00000105991-ENSG00000157110.pdb	50	9	61	215	66	20	42	68	0
A0A2R8Y4R9_Q96EG3	1	A0A2R8Y4R9	Q96EG3	123	59.0015	54.1737	0.0570148	NA		HURI	HURI	0	HOXA1	ZNF837		0	0	0		0	0									ENSG00000105991	ENSG00000152475	ENSG00000105991-ENSG00000152475.pdb	51	6	21	257	1	212	37	281	0
A0A2R8Y4R9_Q96G97	1	A0A2R8Y4R9	Q96G97	64	63.0917	61.8379	0.0446022	NA		HURI	HURI	0	HOXA1	BSCL2		0	0	0		0	0									ENSG00000105991	ENSG00000168000	ENSG00000105991-ENSG00000168000.pdb	51	8	23	253	160	96	35	107	0
A0A2R8Y4R9_Q96HB5	1	A0A2R8Y4R9	Q96HB5	32	52.377	51.2281	0.0323787	NA		HURI	HURI	0	HOXA1	CCDC120		0	0	0		0	0									ENSG00000105991	ENSG00000147144	ENSG00000105991-ENSG00000147144.pdb	51	9	26	249	76	56	63	435	0
A0A2R8Y4R9_Q96JP2	1	A0A2R8Y4R9	Q96JP2	304	52.56	59.0425	0.0735459	NA		HURI	HURI	0	HOXA1	MYO15B		0	0	0		0	0									ENSG00000105991	ENSG00000266714	ENSG00000105991-ENSG00000266714.pdb	36	19	4	276	167	614	161	588	0
A0A2R8Y4R9_Q96M29	1	A0A2R8Y4R9	Q96M29	3	67.8667	69.4282	0.0313549	NA		HURI	HURI	0	HOXA1	TEKT5		0	0	0		0	0									ENSG00000105991	ENSG00000153060	ENSG00000105991-ENSG00000153060.pdb	50	6	15	264	334	47	12	92	0
A0A2R8Y4R9_Q96MH2	1	A0A2R8Y4R9	Q96MH2	7	75.3454	58.7813	0.031672	NA		HURI	HURI	0	HOXA1	HEXIM2		0	0	0		0	0									ENSG00000105991	ENSG00000168517	ENSG00000105991-ENSG00000168517.pdb	53	10	40	232	50	77	61	98	0
A0A2R8Y4R9_Q96NT3	1	A0A2R8Y4R9	Q96NT3	116	68.1787	62.9326	0.114613	NA		HURI	HURI	0	HOXA1	GUCD1		0	0	0		0	0									ENSG00000105991	ENSG00000138867	ENSG00000105991-ENSG00000138867.pdb	31	25	30	249	149	35	39	17	0
A0A2R8Y4R9_Q96PF1	1	A0A2R8Y4R9	Q96PF1	208	59.5546	75.0542	0.10127	NA		HURI	HURI	0	HOXA1	TGM7		0	0	0		0	0									ENSG00000105991	ENSG00000159495	ENSG00000105991-ENSG00000159495.pdb	43	13	4	275	492	181	29	8	0
A0A2R8Y4R9_Q96SF7	1	Q96SF7	A0A2R8Y4R9	82	56.5771	54.2384	0.0401775	NA		HURI	HURI	0	TBX15	HOXA1		0	0	0		0	0									ENSG00000092607	ENSG00000105991	ENSG00000092607-ENSG00000105991.pdb	172	22	27	381	49	7	16	263	0
A0A2R8Y4R9_Q96SQ5	1	A0A2R8Y4R9	Q96SQ5	256	60.5753	57.4229	0.146024	NA		HURI	HURI	0	HOXA1	ZNF587		0	0	0		0	0									ENSG00000105991	ENSG00000198466	ENSG00000105991-ENSG00000198466.pdb	46	10	10	269	1	329	52	193	0
A0A2R8Y4R9_Q99435	1	A0A2R8Y4R9	Q99435	125	59.366	67.8329	0.0592141	NA		HURI	HURI	0	HOXA1	NELL2		0	0	0		0	0									ENSG00000105991	ENSG00000184613	ENSG00000105991-ENSG00000184613.pdb	32	22	5	276	68	607	112	29	2
A0A2R8Y4R9_Q99697	1	A0A2R8Y4R9	Q99697	87	74.3292	54.5206	0.134563	NA		HURI	HURI	0	HOXA1	PITX2		0	0	0		0	0									ENSG00000105991	ENSG00000164093	ENSG00000105991-ENSG00000164093.pdb	51	10	37	237	52	30	67	168	0
A0A2R8Y4R9_Q99750	1	A0A2R8Y4R9	Q99750	36	70.1836	52.1144	0.0407997	NA		HURI	HURI	0	HOXA1	MDFI		0	0	0		0	0									ENSG00000105991	ENSG00000112559	ENSG00000105991-ENSG00000112559.pdb	53	13	60	209	0	17	71	158	0
A0A2R8Y4R9_Q99988	1	A0A2R8Y4R9	Q99988	82	59.3872	59.8236	0.0443227	NA		HURI	HURI	0	HOXA1	GDF15		0	0	0		0	0									ENSG00000105991	ENSG00000130513	ENSG00000105991-ENSG00000130513.pdb	51	9	28	247	21	180	35	72	0
A0A2R8Y4R9_Q9BQ66	1	A0A2R8Y4R9	Q9BQ66	4	49.0479	47.7645	0.0313481	NA		HURI	HURI	0	HOXA1	KRTAP4-12		0	0	0		0	0									ENSG00000105991	ENSG00000213416	ENSG00000105991-ENSG00000213416.pdb	53	12	56	214	0	0	1	200	0
A0A2R8Y4R9_Q9BRX9	1	A0A2R8Y4R9	Q9BRX9	151	84.2158	70.0617	0.559871	NA		HURI	HURI	0	HOXA1	WDR83		0	0	0		0	0	13	A0A2R8Y4R9-Q9BRX9|B|112|2;A0A2R8Y4R9-Q9BRX9|B|158|2;A0A2R8Y4R9-Q9BRX9|B|28|2;A0A2R8Y4R9-Q9BRX9|A|2|1;A0A2R8Y4R9-Q9BRX9|A|256|1;A0A2R8Y4R9-Q9BRX9|A|257|1;A0A2R8Y4R9-Q9BRX9|A|258|1;A0A2R8Y4R9-Q9BRX9|A|277|1;A0A2R8Y4R9-Q9BRX9|A|280|1;A0A2R8Y4R9-Q9BRX9|A|285|1	0.0730337						ENSG00000105991	ENSG00000123154	ENSG00000105991-ENSG00000123154.pdb	42	19	17	257	292	13	7	3	0
A0A2R8Y4R9_Q9BT49	1	A0A2R8Y4R9	Q9BT49	64	61.386	59.7667	0.0419839	NA		HURI	HURI	0	HOXA1	THAP7		0	0	0		0	0									ENSG00000105991	ENSG00000184436	ENSG00000105991-ENSG00000184436.pdb	50	9	35	241	76	80	52	101	0
A0A2R8Y4R9_Q9BTY2	1	Q9BTY2	A0A2R8Y4R9	179	67.8716	72.8473	0.20362	NA		HURI	HURI	0	FUCA2	HOXA1		0	0	0		0	0									ENSG00000001036	ENSG00000105991	ENSG00000001036-ENSG00000105991.pdb	418	18	18	13	43	14	9	269	0
A0A2R8Y4R9_Q9BUZ4	1	Q9BUZ4	A0A2R8Y4R9	86	87.3106	70.659	0.389614	NA		HURI	HURI	0	TRAF4	HOXA1		0	0	0		0	0									ENSG00000076604	ENSG00000105991	ENSG00000076604-ENSG00000105991.pdb	271	181	11	7	40	16	8	271	0
A0A2R8Y4R9_Q9BYD5	1	Q9BYD5	A0A2R8Y4R9	45	67.8638	59.6227	0.0430362	NA		HURI	HURI	0	CNFN	HOXA1		0	0	0		0	0									ENSG00000105427	ENSG00000105991	ENSG00000105427-ENSG00000105991.pdb	42	49	10	11	51	12	44	228	4
A0A2R8Y4R9_Q9BYQ0	1	A0A2R8Y4R9	Q9BYQ0	6	67.7443	49.6504	0.0314782	NA		HURI	HURI	0	HOXA1	KRTAP9-8		0	0	0		0	0									ENSG00000105991	ENSG00000187272	ENSG00000105991-ENSG00000187272.pdb	54	11	72	198	0	0	12	147	0
A0A2R8Y4R9_Q9BYQ2	1	A0A2R8Y4R9	Q9BYQ2	7	37.1375	49.1725	0.0313524	NA		HURI	HURI	0	HOXA1	KRTAP9-4		0	0	0		0	0									ENSG00000105991	ENSG00000241595	ENSG00000105991-ENSG00000241595.pdb	54	12	66	203	0	0	3	151	0
A0A2R8Y4R9_Q9BYQ3	1	A0A2R8Y4R9	Q9BYQ3	17	56.3455	49.0177	0.0318511	NA		HURI	HURI	0	HOXA1	KRTAP9-3		0	0	0		0	0									ENSG00000105991	ENSG00000204873	ENSG00000105991-ENSG00000204873.pdb	53	13	59	210	0	0	7	152	0
A0A2R8Y4R9_Q9BYQ4	1	A0A2R8Y4R9	Q9BYQ4	18	51.2022	48.4796	0.0316877	NA		HURI	HURI	0	HOXA1	KRTAP9-2		0	0	0		0	0									ENSG00000105991	ENSG00000239886	ENSG00000105991-ENSG00000239886.pdb	53	12	60	210	0	0	0	174	0
A0A2R8Y4R9_Q9BYQ6	1	A0A2R8Y4R9	Q9BYQ6	0	0	47.1331	0.0313218	NA		HURI	HURI	0	HOXA1	KRTAP4-11		0	0	0		0	0									ENSG00000105991	ENSG00000212721	ENSG00000105991-ENSG00000212721.pdb	53	11	59	212	0	0	0	195	0
A0A2R8Y4R9_Q9BYQ7	1	A0A2R8Y4R9	Q9BYQ7	12	46.4842	48.8283	0.0314512	NA		HURI	HURI	0	HOXA1	KRTAP4-1		0	0	0		0	0									ENSG00000105991	ENSG00000198443	ENSG00000105991-ENSG00000198443.pdb	53	13	61	208	0	0	1	145	0
A0A2R8Y4R9_Q9BYR2	1	A0A2R8Y4R9	Q9BYR2	2	67.3407	47.5618	0.0313335	NA		HURI	HURI	0	HOXA1	KRTAP4-5		0	0	0		0	0									ENSG00000105991	ENSG00000198271	ENSG00000105991-ENSG00000198271.pdb	54	12	58	211	0	0	0	181	0
A0A2R8Y4R9_Q9BYR3	1	A0A2R8Y4R9	Q9BYR3	0	0	48.7432	0.0313218	NA		HURI	HURI	0	HOXA1	KRTAP4-4		0	0	0		0	0									ENSG00000105991	ENSG00000171396	ENSG00000105991-ENSG00000171396.pdb	53	13	68	201	0	0	1	165	0
A0A2R8Y4R9_Q9BYR5	1	A0A2R8Y4R9	Q9BYR5	12	43.1719	49.7829	0.0314209	NA		HURI	HURI	0	HOXA1	KRTAP4-2		0	0	0		0	0									ENSG00000105991	ENSG00000244537	ENSG00000105991-ENSG00000244537.pdb	53	11	62	209	0	0	2	134	0
A0A2R8Y4R9_Q9BYR6	1	A0A2R8Y4R9	Q9BYR6	6	39.1001	53.5434	0.0313501	NA		HURI	HURI	0	HOXA1	KRTAP3-3		0	0	0		0	0									ENSG00000105991	ENSG00000212899	ENSG00000105991-ENSG00000212899.pdb	54	13	75	193	0	0	17	81	0
A0A2R8Y4R9_Q9BYR7	1	A0A2R8Y4R9	Q9BYR7	5	65.4242	53.3576	0.0314147	NA		HURI	HURI	0	HOXA1	KRTAP3-2		0	0	0		0	0									ENSG00000105991	ENSG00000212900	ENSG00000105991-ENSG00000212900.pdb	54	12	77	192	0	0	21	77	0
A0A2R8Y4R9_Q9BYR9	1	A0A2R8Y4R9	Q9BYR9	0	0	50.4101	0.0313218	NA		HURI	HURI	0	HOXA1	KRTAP2-4		0	0	0		0	0									ENSG00000105991	ENSG00000213417	ENSG00000105991-ENSG00000213417.pdb	54	12	78	191	0	0	1	127	0
A0A2R8Y4R9_Q9BYS1	1	A0A2R8Y4R9	Q9BYS1	11	48.0849	49.184	0.0314504	NA		HURI	HURI	0	HOXA1	KRTAP1-5		0	0	0		0	0									ENSG00000105991	ENSG00000221852	ENSG00000105991-ENSG00000221852.pdb	53	13	62	207	0	0	9	165	0
A0A2R8Y4R9_Q9BZL1	1	A0A2R8Y4R9	Q9BZL1	56	93.6069	62.6368	0.322871	NA		HURI	HURI	0	HOXA1	UBL5		0	0	0		0	0									ENSG00000105991	ENSG00000198258	ENSG00000105991-ENSG00000198258.pdb	51	14	79	191	70	3	0	0	0
A0A2R8Y4R9_Q9BZR6	1	Q9BZR6	A0A2R8Y4R9	101	79.4234	62.9998	0.269547	NA		HURI	HURI	0	RTN4R	HOXA1		0	0	0		0	0									ENSG00000040608	ENSG00000105991	ENSG00000040608-ENSG00000105991.pdb	270	22	27	154	41	16	11	267	0
A0A2R8Y4R9_Q9BZR9	1	A0A2R8Y4R9	Q9BZR9	83	58.3168	60.1338	0.0428057	NA		HURI	HURI	0	HOXA1	TRIM8		0	0	0		0	0									ENSG00000105991	ENSG00000171206	ENSG00000105991-ENSG00000171206.pdb	44	11	7	273	186	131	34	200	0
A0A2R8Y4R9_Q9C004	1	A0A2R8Y4R9	Q9C004	94	59.9051	54.2173	0.0492669	NA		HURI	HURI	0	HOXA1	SPRY4		0	0	0		0	0									ENSG00000105991	ENSG00000187678	ENSG00000105991-ENSG00000187678.pdb	53	9	30	243	16	91	45	147	0
A0A2R8Y4R9_Q9C086	1	A0A2R8Y4R9	Q9C086	67	54.3105	57.8015	0.0359261	NA		HURI	HURI	0	HOXA1	INO80B		0	0	0		0	0									ENSG00000105991	ENSG00000115274	ENSG00000105991-ENSG00000115274.pdb	53	7	42	233	38	97	96	125	5
A0A2R8Y4R9_Q9GZM5	1	A0A2R8Y4R9	Q9GZM5	41	53.2162	58.3071	0.0330765	NA		HURI	HURI	0	HOXA1	YIPF3		0	0	0		0	0									ENSG00000105991	ENSG00000137207	ENSG00000105991-ENSG00000137207.pdb	49	8	12	266	85	86	96	83	0
A0A2R8Y4R9_Q9H0I2	1	A0A2R8Y4R9	Q9H0I2	59	62.9802	61.6881	0.0424938	NA		HURI	HURI	0	HOXA1	ENKD1		0	0	0		0	0									ENSG00000105991	ENSG00000124074	ENSG00000105991-ENSG00000124074.pdb	51	8	35	241	91	93	104	58	0
A0A2R8Y4R9_Q9H0X6	1	A0A2R8Y4R9	Q9H0X6	55	62.916	54.973	0.0409843	NA		HURI	HURI	0	HOXA1	RNF208		0	0	0		0	0									ENSG00000105991	ENSG00000212864	ENSG00000105991-ENSG00000212864.pdb	51	11	45	228	44	29	41	147	0
A0A2R8Y4R9_Q9H2A7	1	A0A2R8Y4R9	Q9H2A7	30	70.926	57.9875	0.0382061	NA		HURI	HURI	0	HOXA1	CXCL16		0	0	0		0	0									ENSG00000105991	ENSG00000161921	ENSG00000105991-ENSG00000161921.pdb	54	10	61	210	46	62	35	111	0
A0A2R8Y4R9_Q9H2F3	1	Q9H2F3	A0A2R8Y4R9	195	62.7831	68.938	0.132111	NA		HURI	HURI	0	HSD3B7	HOXA1		0	0	0		0	0									ENSG00000099377	ENSG00000105991	ENSG00000099377-ENSG00000105991.pdb	266	87	9	7	41	16	11	267	0
A0A2R8Y4R9_Q9H2G9	1	A0A2R8Y4R9	Q9H2G9	53	63.9896	59.8281	0.0415816	NA		HURI	HURI	0	HOXA1	BLZF1		0	0	0		0	0									ENSG00000105991	ENSG00000117475	ENSG00000105991-ENSG00000117475.pdb	51	8	25	251	143	55	54	148	0
A0A2R8Y4R9_Q9H2X0	1	Q9H2X0	A0A2R8Y4R9	114	57.5918	64.9982	0.0496	NA		HURI	HURI	0	CHRD	HOXA1		0	0	0		0	0									ENSG00000090539	ENSG00000105991	ENSG00000090539-ENSG00000105991.pdb	234	418	89	214	36	19	3	277	0
A0A2R8Y4R9_Q9H5F2	1	A0A2R8Y4R9	Q9H5F2	10	60.5371	53.5399	0.0316001	NA		HURI	HURI	0	HOXA1	C11orf1		0	0	0		0	0									ENSG00000105991	ENSG00000137720	ENSG00000105991-ENSG00000137720.pdb	54	12	65	204	0	1	80	69	0
A0A2R8Y4R9_Q9H6L4	1	A0A2R8Y4R9	Q9H6L4	104	64.1997	63.7202	0.0707397	NA		HURI	HURI	0	HOXA1	ARMC7		0	0	0		0	0									ENSG00000105991	ENSG00000125449	ENSG00000105991-ENSG00000125449.pdb	51	8	23	253	151	11	23	13	0
A0A2R8Y4R9_Q9H6Z4	1	Q9H6Z4	A0A2R8Y4R9	98	61.8689	54.1235	0.0568133	NA		HURI	HURI	0	RANBP3	HOXA1		0	0	0		0	0									ENSG00000031823	ENSG00000105991	ENSG00000031823-ENSG00000105991.pdb	102	41	100	324	50	11	32	242	0
A0A2R8Y4R9_Q9H9P5	1	Q9H9P5	A0A2R8Y4R9	122	58.3516	57.6308	0.0543488	NA		HURI	HURI	0	UNKL	HOXA1		0	0	0		0	0									ENSG00000059145	ENSG00000105991	ENSG00000059145-ENSG00000105991.pdb	119	203	74	284	48	7	5	275	0
A0A2R8Y4R9_Q9HB63	1	Q9HB63	A0A2R8Y4R9	157	58.026	67.4898	0.0655046	NA		HURI	HURI	0	NTN4	HOXA1		0	0	0		0	0									ENSG00000074527	ENSG00000105991	ENSG00000074527-ENSG00000105991.pdb	265	217	66	80	36	20	6	273	0
A0A2R8Y4R9_Q9HC98	1	A0A2R8Y4R9	Q9HC98	134	57.3056	62.3523	0.0545967	NA		HURI	HURI	0	HOXA1	NEK6		0	0	0		0	0									ENSG00000105991	ENSG00000119408	ENSG00000105991-ENSG00000119408.pdb	20	36	5	274	167	72	32	42	0
A0A2R8Y4R9_Q9NP73	1	Q9NP73	A0A2R8Y4R9	247	47.7579	49.4319	0.0449033	NA		HURI	HURI	0	ALG13	HOXA1		0	0	0		0	0									ENSG00000101901	ENSG00000105991	ENSG00000101901-ENSG00000105991.pdb	146	233	66	692	43	12	4	276	10
A0A2R8Y4R9_Q9NQ30	1	A0A2R8Y4R9	Q9NQ30	39	77.0316	58.9294	0.0557101	NA		HURI	HURI	0	HOXA1	ESM1		0	0	0		0	0									ENSG00000105991	ENSG00000164283	ENSG00000105991-ENSG00000164283.pdb	52	10	55	218	40	51	47	46	0
A0A2R8Y4R9_Q9NQ32	1	A0A2R8Y4R9	Q9NQ32	17	82.6873	51.4804	0.0368612	NA		HURI	HURI	0	HOXA1	C11orf16		0	0	0		0	0									ENSG00000105991	ENSG00000176029	ENSG00000105991-ENSG00000176029.pdb	53	10	44	228	32	79	42	314	0
A0A2R8Y4R9_Q9NRQ2	1	A0A2R8Y4R9	Q9NRQ2	45	69.261	58.4699	0.04513	NA		HURI	HURI	0	HOXA1	PLSCR4		0	0	0		0	0									ENSG00000105991	ENSG00000114698	ENSG00000105991-ENSG00000114698.pdb	45	9	20	261	112	56	73	88	0
A0A2R8Y4R9_Q9NRY6	1	A0A2R8Y4R9	Q9NRY6	52	63.937	57.8237	0.0411372	NA		HURI	HURI	0	HOXA1	PLSCR3		0	0	0		0	0									ENSG00000105991	ENSG00000187838	ENSG00000105991-ENSG00000187838.pdb	37	18	21	259	103	49	51	92	0
A0A2R8Y4R9_Q9NRY7	1	A0A2R8Y4R9	Q9NRY7	57	63.4408	57.6385	0.0423871	NA		HURI	HURI	0	HOXA1	PLSCR2		0	0	0		0	0									ENSG00000105991	ENSG00000163746	ENSG00000105991-ENSG00000163746.pdb	33	21	32	249	109	53	35	100	0
A0A2R8Y4R9_Q9NSB4	1	A0A2R8Y4R9	Q9NSB4	73	64.0172	61.7312	0.050694	NA		HURI	HURI	0	HOXA1	KRT82		0	0	0		0	0									ENSG00000105991	ENSG00000161850	ENSG00000105991-ENSG00000161850.pdb	49	7	14	265	247	50	36	180	0
A0A2R8Y4R9_Q9NVM1	1	A0A2R8Y4R9	Q9NVM1	26	78.3744	58.0932	0.0420018	NA		HURI	HURI	0	HOXA1	EVA1B		0	0	0		0	0									ENSG00000105991	ENSG00000142694	ENSG00000105991-ENSG00000142694.pdb	53	13	60	209	19	53	38	55	0
A0A2R8Y4R9_Q9NZC7	1	A0A2R8Y4R9	Q9NZC7	87	73.4286	68.4571	0.123893	NA		HURI	HURI	0	HOXA1	WWOX		0	0	1	Q9NZC7_347|B|Likely pathogenic|not provided|1064795117	0	0									ENSG00000105991	ENSG00000186153	ENSG00000105991-ENSG00000186153.pdb	35	22	9	269	247	111	37	19	0
A0A2R8Y4R9_Q9NZV7	1	A0A2R8Y4R9	Q9NZV7	62	72.7347	53.9654	0.0731712	NA		HURI	HURI	0	HOXA1	ZIM2		0	0	0		0	0									ENSG00000105991	ENSG00000269699	ENSG00000105991-ENSG00000269699.pdb	51	7	27	250	0	192	83	252	0
A0A2R8Y4R9_Q9UBP5	1	A0A2R8Y4R9	Q9UBP5	22	71.3535	55.0474	0.0349279	NA		HURI	HURI	0	HOXA1	HEY2		0	0	0		0	0									ENSG00000105991	ENSG00000135547	ENSG00000105991-ENSG00000135547.pdb	50	10	36	239	62	57	30	188	0
A0A2R8Y4R9_Q9UBU9	1	A0A2R8Y4R9	Q9UBU9	164	57.6055	65.7324	0.0659025	NA		HURI	HURI	0	HOXA1	NXF1		0	0	0		0	0									ENSG00000105991	ENSG00000162231	ENSG00000105991-ENSG00000162231.pdb	38	18	3	276	348	111	34	126	0
A0A2R8Y4R9_Q9UGC6	1	Q9UGC6	A0A2R8Y4R9	80	87.9726	59.8128	0.370629	NA		HURI	HURI	0	RGS17	HOXA1		0	0	0		0	0									ENSG00000091844	ENSG00000105991	ENSG00000091844-ENSG00000105991.pdb	118	16	10	66	40	17	31	247	0
A0A2R8Y4R9_Q9UHG3	1	A0A2R8Y4R9	Q9UHG3	286	61.3885	69.8822	0.18446	NA		HURI	HURI	0	HOXA1	PCYOX1		0	0	0		0	0									ENSG00000105991	ENSG00000116005	ENSG00000105991-ENSG00000116005.pdb	44	13	5	273	316	136	39	14	4
A0A2R8Y4R9_Q9UHI7	1	A0A2R8Y4R9	Q9UHI7	146	55.6596	67.0272	0.0523757	NA		HURI	HURI	0	HOXA1	SLC23A1		0	0	0		0	0									ENSG00000105991	ENSG00000170482	ENSG00000105991-ENSG00000170482.pdb	36	19	10	270	231	262	44	61	0
A0A2R8Y4R9_Q9UHV8	1	Q9UHV8	A0A2R8Y4R9	47	93.9345	65.4028	0.245888	NA		HURI	HURI	0	LGALS13	HOXA1		0	0	0		0	0									ENSG00000105198	ENSG00000105991	ENSG00000105198-ENSG00000105991.pdb	136	2	1	0	50	10	46	229	0
A0A2R8Y4R9_Q9UKJ5	1	A0A2R8Y4R9	Q9UKJ5	62	69.1466	61.2339	0.0581701	NA		HURI	HURI	0	HOXA1	CHIC2		0	0	0		0	0									ENSG00000105991	ENSG00000109220	ENSG00000105991-ENSG00000109220.pdb	47	12	44	232	78	37	49	1	0
A0A2R8Y4R9_Q9UM22	1	Q9UM22	A0A2R8Y4R9	160	63.7014	62.8244	0.112785	NA		HURI	HURI	0	EPDR1	HOXA1		0	0	0		0	0									ENSG00000086289	ENSG00000105991	ENSG00000086289-ENSG00000105991.pdb	141	37	17	29	51	9	34	241	0
A0A2R8Y4R9_Q9Y223	1	A0A2R8Y4R9	Q9Y223	74	57.4597	75.1819	0.039641	NA		HURI	HURI	0	HOXA1	GNE		0	0	0		0	0									ENSG00000105991	ENSG00000159921	ENSG00000105991-ENSG00000159921.pdb	45	12	2	276	512	176	22	12	0
A0A2R8Y4R9_Q9Y242	1	A0A2R8Y4R9	Q9Y242	124	78.772	55.6135	0.338639	NA		HURI	HURI	0	HOXA1	TCF19		0	0	0		0	0									ENSG00000105991	ENSG00000137310	ENSG00000105991-ENSG00000137310.pdb	40	17	19	259	36	118	47	144	0
A0A2R8Y4R9_Q9Y2M2	1	A0A2R8Y4R9	Q9Y2M2	75	70.6832	66.2318	0.0797983	NA		HURI	HURI	0	HOXA1	SSUH2		0	0	0		0	0									ENSG00000105991	ENSG00000125046	ENSG00000105991-ENSG00000125046.pdb	49	7	16	263	231	64	11	47	0
A0A2R8Y4R9_Q9Y342	1	Q9Y342	A0A2R8Y4R9	67	62.5801	60.8049	0.0449088	NA		HURI	HURI	0	PLLP	HOXA1		0	0	0		0	0									ENSG00000102934	ENSG00000105991	ENSG00000102934-ENSG00000105991.pdb	76	58	25	23	50	10	38	237	0
A0A2R8Y4R9_Q9Y4X0	1	Q9Y4X0	A0A2R8Y4R9	97	65.0941	60.271	0.0702946	NA		HURI	HURI	0	AMMECR1	HOXA1		0	0	0		0	0									ENSG00000101935	ENSG00000105991	ENSG00000101935-ENSG00000105991.pdb	176	16	17	124	50	7	24	254	0
A0A2R8Y4R9_Q9Y6H3	1	A0A2R8Y4R9	Q9Y6H3	185	68.9199	62.3835	0.23717	NA		HURI	HURI	0	HOXA1	ATP23		0	0	0		0	0									ENSG00000105991	ENSG00000166896	ENSG00000105991-ENSG00000166896.pdb	47	11	32	245	129	53	14	50	5
A0A2R8Y4R9_Q9Y6W6	1	A0A2R8Y4R9	Q9Y6W6	137	56.319	58.2334	0.0521855	NA		HURI	HURI	0	HOXA1	DUSP10		0	0	0		0	0									ENSG00000105991	ENSG00000143507	ENSG00000105991-ENSG00000143507.pdb	40	16	9	270	139	118	58	167	3
A0A2U3TZI1_P21964	1	P21964	A0A2U3TZI1	128	70.2286	77.8702	0.161463	NA		HURI	HURI	0	COMT	OTOP3		0	0	0		0	0									ENSG00000093010	ENSG00000182938	ENSG00000093010-ENSG00000182938.pdb	187	35	35	14	164	221	73	120	0
A0A2U3TZI1_Q14973	1	Q14973	A0A2U3TZI1	64	72.2027	73.3147	0.073291	NA		HURI	HURI	0	SLC10A1	OTOP3		0	0	0		0	0									ENSG00000100652	ENSG00000182938	ENSG00000100652-ENSG00000182938.pdb	102	168	25	54	106	249	97	126	0
A0A2U3TZI1_Q15125	1	Q15125	A0A2U3TZI1	71	79.9754	78.44	0.161992	NA		HURI	HURI	0	EBP	OTOP3		0	0	0		0	0									ENSG00000147155	ENSG00000182938	ENSG00000147155-ENSG00000182938.pdb	129	93	4	4	165	226	84	103	0
A0A2U3TZI1_Q5JXX7	1	Q5JXX7	A0A2U3TZI1	190	66.9662	68.0704	0.200753	NA		HURI	HURI	0	TMEM31	OTOP3		0	0	0		0	0									ENSG00000179363	ENSG00000182938	ENSG00000179363-ENSG00000182938.pdb	0	0	30	138	171	228	93	86	0
A0A2U3TZI1_Q5T4F4	1	Q5T4F4	A0A2U3TZI1	89	62.5244	69.4848	0.0545792	NA		HURI	HURI	0	ZFYVE27	OTOP3		0	0	0		0	0									ENSG00000155256	ENSG00000182938	ENSG00000155256-ENSG00000182938.pdb	24	167	92	128	152	217	100	109	0
A0A2U3TZI1_Q96KR6	1	Q96KR6	A0A2U3TZI1	186	67.5695	71.6333	0.207858	NA		HURI	HURI	0	FAM210B	OTOP3		0	0	0		0	0									ENSG00000124098	ENSG00000182938	ENSG00000124098-ENSG00000182938.pdb	0	91	16	85	193	212	79	94	0
A0A2U3TZI1_Q96Q45	1	Q96Q45	A0A2U3TZI1	48	57.7556	67.8964	0.0352867	NA		HURI	HURI	0	TMEM237	OTOP3		0	0	0		0	0									ENSG00000155755	ENSG00000182938	ENSG00000155755-ENSG00000182938.pdb	41	105	62	200	185	202	90	101	0
A0A2U3TZI1_Q9UKG4	1	Q9UKG4	A0A2U3TZI1	86	54.0776	71.5655	0.0381308	NA		HURI	HURI	0	SLC13A4	OTOP3		0	0	0		0	0									ENSG00000164707	ENSG00000182938	ENSG00000164707-ENSG00000182938.pdb	102	347	59	118	90	261	100	127	0
A0A494C1K0_B2RUY7	1	B2RUY7	A0A494C1K0	20	71.5485	75.8184	0.0342891	NA		HURI	HURI	0	VWC2L	DEFB112		0	0	0		0	0									ENSG00000174453	ENSG00000180872	ENSG00000174453-ENSG00000180872.pdb	94	68	20	40	5	33	30	26	0
A0A494C1K0_O75031	1	O75031	A0A494C1K0	164	74.2421	81.7986	0.332756	NA		HURI	HURI	0	HSF2BP	DEFB112		0	0	0		0	0									ENSG00000160207	ENSG00000180872	ENSG00000160207-ENSG00000180872.pdb	234	67	17	16	0	30	27	37	0
A0A494C1K0_P60331	1	A0A494C1K0	P60331	60	56.4921	45.0784	0.0363696	NA		HURI	HURI	0	DEFB112	KRTAP10-1		0	0	0		0	0									ENSG00000180872	ENSG00000215455	ENSG00000180872-ENSG00000215455.pdb	20	38	21	15	0	0	7	275	0
A0A499FIG1_O95872	1	A0A499FIG1	O95872	122	60.8379	57.2507	0.0643684	NA		HURI	HURI	0	INKA1	GPANK1		0	0	0		0	0									ENSG00000185614	ENSG00000204438	ENSG00000185614-ENSG00000204438.pdb	0	0	56	229	79	111	77	89	0
A0A499FIG1_O96013	1	O96013	A0A499FIG1	186	53.6603	55.9131	0.0544142	NA		HURI	HURI	0	PAK4	INKA1		0	0	0		0	0									ENSG00000130669	ENSG00000185614	ENSG00000130669-ENSG00000185614.pdb	225	65	32	269	0	0	2	283	0
A0A499FIG1_P26196	1	P26196	A0A499FIG1	189	63.4393	64.4115	0.136197	NA		HURI	HURI	0	DDX6	INKA1		0	0	0		0	0									ENSG00000110367	ENSG00000185614	ENSG00000110367-ENSG00000185614.pdb	265	130	14	74	0	0	11	274	0
A0A499FIG1_Q8TAU3	1	Q8TAU3	A0A499FIG1	318	56.4001	54.7798	0.116686	NA		HURI	HURI	0	ZNF417	INKA1		0	0	0		0	0									ENSG00000173480	ENSG00000185614	ENSG00000173480-ENSG00000185614.pdb	1	322	58	194	0	0	20	265	0
A0A499FIG1_Q9HAQ2	1	Q9HAQ2	A0A499FIG1	188	71.5947	65.6442	0.312685	NA		HURI	HURI	0	KIF9	INKA1		0	0	0		0	0									ENSG00000088727	ENSG00000185614	ENSG00000088727-ENSG00000185614.pdb	242	290	117	141	0	15	14	256	0
A0A499FIG1_Q9NX04	1	Q9NX04	A0A499FIG1	201	70.7126	62.1534	0.313264	NA		HURI	HURI	0	C1orf109	INKA1		0	0	0		0	0									ENSG00000116922	ENSG00000185614	ENSG00000116922-ENSG00000185614.pdb	144	55	3	1	0	5	45	235	0
A0A499FIG1_Q9P286	1	Q9P286	A0A499FIG1	174	62.8328	52.1693	0.114762	NA		HURI	HURI	0	PAK5	INKA1		0	0	0		0	0									ENSG00000101349	ENSG00000185614	ENSG00000101349-ENSG00000185614.pdb	236	55	11	417	0	0	73	212	0
A0A7I2YQL8_A8MQ03	1	A0A7I2YQL8	A8MQ03	150	60.428	66.8716	0.0765082	NA		HURI	HURI	0	TGFB1	CYSRT1		0	0	0		0	0									ENSG00000105329	ENSG00000197191	ENSG00000105329-ENSG00000197191.pdb	144	136	82	28	0	0	7	137	0
A0A7I2YQL8_O14526	1	A0A7I2YQL8	O14526	89	51.0956	67.9172	0.0360711	NA		HURI	HURI	0	TGFB1	FCHO1		0	0	0		0	0									ENSG00000105329	ENSG00000130475	ENSG00000105329-ENSG00000130475.pdb	28	227	73	62	247	254	35	353	0
A0A7I2YQL8_O14633	1	A0A7I2YQL8	O14633	9	43.5196	70.5658	0.0313894	NA		HURI	HURI	0	TGFB1	LCE2B		0	0	0		0	0									ENSG00000105329	ENSG00000159455	ENSG00000105329-ENSG00000159455.pdb	145	141	77	27	0	0	8	102	0
A0A7I2YQL8_O60711	1	A0A7I2YQL8	O60711	140	52.8629	71.6674	0.044134	NA		HURI	HURI	0	TGFB1	LPXN		0	0	0		0	0									ENSG00000105329	ENSG00000110031	ENSG00000105329-ENSG00000110031.pdb	38	203	66	83	96	157	43	90	0
A0A7I2YQL8_P07237	1	A0A7I2YQL8	P07237	92	66.6955	77.8912	0.0749365	NA		HURI	HURI	0	TGFB1	P4HB		0	0	0		0	0									ENSG00000105329	ENSG00000185624	ENSG00000105329-ENSG00000185624.pdb	35	206	73	76	240	202	19	47	0
A0A7I2YQL8_P50222	1	A0A7I2YQL8	P50222	79	65.2161	63.9181	0.0578317	NA		HURI	HURI	0	TGFB1	MEOX2		0	0	0		0	0									ENSG00000105329	ENSG00000106511	ENSG00000105329-ENSG00000106511.pdb	99	165	92	34	41	13	24	226	0
A0A7I2YQL8_P60410	1	A0A7I2YQL8	P60410	101	54.8297	58.6736	0.0412645	NA		HURI	HURI	0	TGFB1	KRTAP10-8		0	0	0		0	0									ENSG00000105329	ENSG00000187766	ENSG00000105329-ENSG00000187766.pdb	121	157	88	24	0	0	0	259	0
A0A7I2YQL8_Q07627	1	A0A7I2YQL8	Q07627	84	53.7481	62.689	0.0375743	NA		HURI	HURI	0	TGFB1	KRTAP1-1		0	0	0		0	0									ENSG00000105329	ENSG00000188581	ENSG00000105329-ENSG00000188581.pdb	105	165	87	33	0	0	0	177	0
A0A7I2YQL8_Q12837	1	A0A7I2YQL8	Q12837	48	55.8953	64.9023	0.0344854	NA		HURI	HURI	0	TGFB1	POU4F2		0	0	0		0	0									ENSG00000105329	ENSG00000151615	ENSG00000105329-ENSG00000151615.pdb	93	172	85	40	65	62	33	249	0
A0A7I2YQL8_Q5T751	1	A0A7I2YQL8	Q5T751	60	59.7208	69.8497	0.0389481	NA		HURI	HURI	0	TGFB1	LCE1C		0	0	0		0	0									ENSG00000105329	ENSG00000197084	ENSG00000105329-ENSG00000197084.pdb	141	141	81	27	0	0	3	115	0
A0A7I2YQL8_Q5T752	1	A0A7I2YQL8	Q5T752	55	56.749	69.8186	0.0357917	NA		HURI	HURI	0	TGFB1	LCE1D		0	0	0		0	0									ENSG00000105329	ENSG00000172155	ENSG00000105329-ENSG00000172155.pdb	135	148	82	25	0	0	6	108	0
A0A7I2YQL8_Q5T7P2	1	A0A7I2YQL8	Q5T7P2	25	59.3098	70.1141	0.0327424	NA		HURI	HURI	0	TGFB1	LCE1A		0	0	0		0	0									ENSG00000105329	ENSG00000186844	ENSG00000105329-ENSG00000186844.pdb	136	147	83	24	0	0	8	102	0
A0A7I2YQL8_Q5TA76	1	A0A7I2YQL8	Q5TA76	58	61.93	70.229	0.0407877	NA		HURI	HURI	0	TGFB1	LCE3A		0	0	0		0	0									ENSG00000105329	ENSG00000185962	ENSG00000105329-ENSG00000185962.pdb	142	137	81	30	0	0	0	89	0
A0A7I2YQL8_Q5TA77	1	A0A7I2YQL8	Q5TA77	14	56.4505	70.8598	0.0316993	NA		HURI	HURI	0	TGFB1	LCE3B		0	0	0		0	0									ENSG00000105329	ENSG00000187238	ENSG00000105329-ENSG00000187238.pdb	151	130	84	25	0	0	1	94	0
A0A7I2YQL8_Q5TA81	1	A0A7I2YQL8	Q5TA81	9	52.5653	70.4215	0.0314512	NA		HURI	HURI	0	TGFB1	LCE2C		0	0	0		0	0									ENSG00000105329	ENSG00000187180	ENSG00000105329-ENSG00000187180.pdb	148	135	80	27	0	0	6	104	0
A0A7I2YQL8_Q6UY14	1	A0A7I2YQL8	Q6UY14	160	67.4431	64.3822	0.16667	NA		HURI	HURI	0	TGFB1	ADAMTSL4		0	0	0		0	0									ENSG00000105329	ENSG00000143382	ENSG00000105329-ENSG00000143382.pdb	21	212	87	70	66	481	111	416	0
A0A7I2YQL8_Q8IUG1	1	A0A7I2YQL8	Q8IUG1	42	55.9121	62.742	0.0338296	NA		HURI	HURI	0	TGFB1	KRTAP1-3		0	0	0		0	0									ENSG00000105329	ENSG00000221880	ENSG00000105329-ENSG00000221880.pdb	92	181	91	26	0	0	0	177	0
A0A7I2YQL8_Q8N5R6	1	A0A7I2YQL8	Q8N5R6	130	57.0074	69.1488	0.0524403	NA		HURI	HURI	0	TGFB1	CCDC33		0	0	0		0	0									ENSG00000105329	ENSG00000140481	ENSG00000105329-ENSG00000140481.pdb	18	223	74	75	71	514	143	230	0
A0A7I2YQL8_Q8NEC5	1	A0A7I2YQL8	Q8NEC5	111	49.3215	59.5657	0.0365271	NA		HURI	HURI	0	TGFB1	CATSPER1		0	0	0		0	0									ENSG00000105329	ENSG00000175294	ENSG00000105329-ENSG00000175294.pdb	22	225	95	48	35	243	73	429	0
A0A7I2YQL8_Q9BYE3	1	A0A7I2YQL8	Q9BYE3	35	58.5511	71.987	0.0337665	NA		HURI	HURI	0	TGFB1	LCE3D		0	0	0		0	0									ENSG00000105329	ENSG00000163202	ENSG00000105329-ENSG00000163202.pdb	160	126	82	22	0	0	6	86	0
A0A7I2YQL8_Q9BYQ6	1	A0A7I2YQL8	Q9BYQ6	71	56.3242	62.5072	0.0379654	NA		HURI	HURI	0	TGFB1	KRTAP4-11		0	0	0		0	0									ENSG00000105329	ENSG00000212721	ENSG00000105329-ENSG00000212721.pdb	123	153	73	41	0	0	0	195	0
A0AV96_A1L443	1	A1L443	A0AV96	119	46.1417	47.2249	0.0349234	NA		HURI	HURI	0	NUTM2F	RBM47		0	0	0		0	0					1				ENSG00000130950	ENSG00000163694	ENSG00000130950-ENSG00000163694.pdb	0	44	77	635	51	224	30	288	0
A0AV96_P32243	1	A0AV96	P32243	51	43.3466	57.8914	0.0320665	NA		HURI	HURI	0	RBM47	OTX2		0	0	0		0	0					1				ENSG00000163694	ENSG00000165588	ENSG00000163694-ENSG00000165588.pdb	148	137	23	285	47	10	11	221	0
A0AV96_Q66K41	1	A0AV96	Q66K41	40	60.6196	58.4164	0.035291	NA		HURI	HURI	0	RBM47	ZNF385C		0	0	0		0	0									ENSG00000163694	ENSG00000187595	ENSG00000163694-ENSG00000187595.pdb	70	210	43	270	32	87	27	276	0
A0AV96_Q6P1W5	1	Q6P1W5	A0AV96	114	39.8509	46.8613	0.0326486	NA		HURI	HURI	0	C1orf94	RBM47		0	0	0		0	0					1		1		ENSG00000142698	ENSG00000163694	ENSG00000142698-ENSG00000163694.pdb	0	0	16	582	61	220	35	277	5
A0AV96_Q8N6W0	1	Q8N6W0	A0AV96	114	54.2815	61.254	0.0425926	NA		HURI	HURI	0	CELF5	RBM47		0	0	0		0	0					1		1		ENSG00000161082	ENSG00000163694	ENSG00000161082-ENSG00000163694.pdb	98	138	42	207	101	178	23	291	0
A0AV96_Q9NQ94	1	Q9NQ94	A0AV96	108	44.9803	62.2277	0.0339607	NA		HuMap	HuMap	0	A1CF	RBM47		0	0	0		0	0											Q9NQ94-A0AV96.pdb	65	292	36	201	50	223	29	291	0
A0AV96_Q9NWB1	1	Q9NWB1	A0AV96	48	48.7957	55.1897	0.0326551	NA		HURI	HURI	0	RBFOX1	RBM47		0	0	0		0	0					1				ENSG00000078328	ENSG00000163694	ENSG00000078328-ENSG00000163694.pdb	62	16	10	309	116	165	23	289	0
A0AV96_Q9NY65	1	Q9NY65	A0AV96	164	56.5852	71.2937	0.0608963	NA		HuMap	HuMap	0	TUBA8	RBM47		0	0	0		0	0											Q9NY65-A0AV96.pdb	321	95	22	11	85	187	28	293	0
A0AV96_Q9NZ81	1	A0AV96	Q9NZ81	0	0	58.6223	0.0313218	NA		HURI	HURI	0	RBM47	PRR13		0	0	0		0	0					1		1		ENSG00000163694	ENSG00000205352	ENSG00000163694-ENSG00000205352.pdb	80	201	37	275	0	1	43	104	0
A0AV96_Q9UQM7	1	Q9UQM7	A0AV96	248	55.1099	67.3666	0.0779425	NA		HURI	HURI	0	CAMK2A	RBM47		0	0	0		0	0					1		1		ENSG00000070808	ENSG00000163694	ENSG00000070808-ENSG00000163694.pdb	185	192	49	52	88	183	29	293	2
A0AVF1_Q86WT1	1	A0AVF1	Q86WT1	27	82.035	87.4325	0.0483057	NA		HuMap	HuMap	0	TTC26	TTC30A		0	0	0		0	0						1		1			A0AVF1-Q86WT1.pdb	332	180	17	25	412	200	29	24	0
A0AVK6_P50222	1	P50222	A0AVK6	110	52.9398	49.3079	0.0400471	NA		HURI	HURI	0	MEOX2	E2F8		0	0	0		0	0					1				ENSG00000106511	ENSG00000129173	ENSG00000106511-ENSG00000129173.pdb	44	12	36	212	20	174	68	605	0
A0AVK6_Q12800	1	A0AVK6	Q12800	91	49.3616	54.8239	0.0351739	NA		HURI	HURI	0	E2F8	TFCP2		0	0	0		0	0					1		1		ENSG00000129173	ENSG00000135457	ENSG00000129173-ENSG00000135457.pdb	0	162	90	615	100	235	38	129	0
A0AVK6_Q13643	1	A0AVK6	Q13643	82	54.07	53.1243	0.0375984	NA		HURI	HURI	0	E2F8	FHL3		0	0	0		0	0					1		1		ENSG00000129173	ENSG00000183386	ENSG00000129173-ENSG00000183386.pdb	0	153	68	646	0	247	32	1	0
A0AVK6_Q9UNE7	1	Q9UNE7	A0AVK6	191	61.6217	56.0379	0.113602	NA		HURI	HURI	0	STUB1	E2F8		0	0	0		0	0					1		1		ENSG00000103266	ENSG00000129173	ENSG00000103266-ENSG00000129173.pdb	156	104	24	19	5	174	81	607	0
A0AVT1_Q6NT76	1	A0AVT1	Q6NT76	500	58.3888	76.5243	0.251585	NA		HURI	HURI	0	UBA6	HMBOX1		0	0	0		0	0					1		1		ENSG00000033178	ENSG00000147421	ENSG00000033178-ENSG00000147421.pdb	618	323	58	53	37	99	43	241	3
A0JLT2_O43513	1	A0JLT2	O43513	97	80.726	67.8478	0.283406	NA		HuMap	HuMap	0	MED19	MED7		0	0	0		0	0						1		1			A0JLT2-O43513.pdb	0	71	68	105	74	104	24	31	2
A0JLT2_O60244	1	A0JLT2	O60244	291	73.5697	68.3669	0.537381	NA		HuMap	HuMap	0	MED19	MED14		0	0	0		0	0	11	A0JLT2-O60244|B|658|2;A0JLT2-O60244|B|93|2;A0JLT2-O60244|A|119|1;A0JLT2-O60244|A|141|1;A0JLT2-O60244|A|156|1;A0JLT2-O60244|A|160|1;A0JLT2-O60244|B|105|1;A0JLT2-O60244|B|137|1;A0JLT2-O60244|B|568|1	0.0480349			1		1			A0JLT2-O60244.pdb	0	46	51	147	222	764	166	302	0
A0JLT2_O75448	1	A0JLT2	O75448	170	61.4265	73.4587	0.0966492	NA		HuMap	HuMap	0	MED19	MED24		0	0	0		0	0						1		1			A0JLT2-O75448.pdb	0	17	73	154	351	434	106	98	0
A0JLT2_O75586	1	O75586	A0JLT2	34	63.0713	63.7306	0.0351438	NA		HuMap	HuMap	0	MED6	MED19		0	0	0		0	0						1		1			O75586-A0JLT2.pdb	93	71	16	66	0	28	106	110	0
A0JLT2_O95402	1	A0JLT2	O95402	79	49.7943	53.0668	0.0346059	NA		HuMap	HuMap	0	MED19	MED26		0	0	0		0	0						1		1			A0JLT2-O95402.pdb	0	52	89	103	3	153	65	379	0
A0JLT2_P24863	1	A0JLT2	P24863	111	68.1088	70.6166	0.107207	NA		HuMap	HuMap	0	MED19	CCNC		0	0	0		0	0						1		1			A0JLT2-P24863.pdb	0	22	71	151	234	23	2	24	0
A0JLT2_P36508	1	P36508	A0JLT2	21	66.6281	57.4337	0.0333902	NA		HURI	HURI	0	ZNF76	MED19		0	0	0		0	0					1				ENSG00000065029	ENSG00000156603	ENSG00000065029-ENSG00000156603.pdb	11	210	105	244	0	16	85	143	0
A0JLT2_P62993	1	A0JLT2	P62993	20	62.868	67.8815	0.0326317	NA		HURI	HURI	0	MED19	GRB2		0	0	0		0	0					1				ENSG00000156603	ENSG00000177885	ENSG00000156603-ENSG00000177885.pdb	0	18	97	129	112	90	10	5	0
A0JLT2_Q0D2K3	1	Q0D2K3	A0JLT2	29	60.2702	57.8979	0.0333965	NA		HURI	HURI	0	RIPPLY1	MED19		0	0	0		0	0					1				ENSG00000147223	ENSG00000156603	ENSG00000147223-ENSG00000156603.pdb	0	32	31	88	9	63	103	69	0
A0JLT2_Q13503	1	A0JLT2	Q13503	8	78.4336	67.4681	0.0319124	NA		HuMap	HuMap	0	MED19	MED21		0	0	0		0	0						1		1			A0JLT2-Q13503.pdb	0	51	98	95	86	28	25	5	0
A0JLT2_Q14511	1	Q14511	A0JLT2	80	67.4726	59.439	0.0679087	NA		HURI	HURI	0	NEDD9	MED19		0	0	0		0	0					1				ENSG00000111859	ENSG00000156603	ENSG00000111859-ENSG00000156603.pdb	268	76	60	430	0	37	93	114	0
A0JLT2_Q15528	1	A0JLT2	Q15528	27	71.0272	65.8519	0.0368307	NA		HuMap	HuMap	0	MED19	MED22	867	0	0	0		0	0						1		1			A0JLT2-Q15528.pdb	0	51	102	91	102	24	29	45	0
A0JLT2_Q15648	1	A0JLT2	Q15648	141	46.852	48.6383	0.0364589	NA		HuMap	HuMap	0	MED19	MED1	867	0	0	0		0	0						1		1			A0JLT2-Q15648.pdb	0	19	61	164	140	264	136	1041	0
A0JLT2_Q63ZY3	1	A0JLT2	Q63ZY3	44	49.3869	54.0168	0.0325734	NA		HURI	HURI	0	MED19	KANK2		0	0	0		0	0					1				ENSG00000156603	ENSG00000197256	ENSG00000156603-ENSG00000197256.pdb	0	17	104	123	169	140	46	496	0
A0JLT2_Q6P2C8	1	A0JLT2	Q6P2C8	99	71.0132	67.5552	0.119888	NA		HuMap	HuMap	0	MED19	MED27		0	0	0		0	0						1		1			A0JLT2-Q6P2C8.pdb	0	27	84	133	131	109	44	27	0
A0JLT2_Q71SY5	1	A0JLT2	Q71SY5	30	55.6463	57.9868	0.0326706	NA		HuMap	HuMap	0	MED19	MED25	867	0	0	0		0	0						1		1			A0JLT2-Q71SY5.pdb	0	23	80	141	152	156	88	351	0
A0JLT2_Q86UW9	1	Q86UW9	A0JLT2	9	46.7348	64.733	0.0314071	NA		HURI	HURI	0	DTX2	MED19		0	0	0		0	0					1				ENSG00000091073	ENSG00000156603	ENSG00000091073-ENSG00000156603.pdb	266	116	15	225	0	29	81	134	0
A0JLT2_Q92882	1	Q92882	A0JLT2	44	77.4538	67.0751	0.065205	NA		HURI	HURI	0	OSTF1	MED19		0	0	0		0	0					1				ENSG00000134996	ENSG00000156603	ENSG00000134996-ENSG00000156603.pdb	94	82	33	5	0	23	114	107	0
A0JLT2_Q96G25	1	Q96G25	A0JLT2	72	65.5164	64.4478	0.0542576	NA		HuMap	HuMap	0	MED8	MED19	867	0	0	0		0	0						1		1			Q96G25-A0JLT2.pdb	78	95	14	81	0	64	75	105	0
A0JLT2_Q96HR3	1	A0JLT2	Q96HR3	55	67.4947	63.9468	0.0483579	NA		HuMap	HuMap	0	MED19	MED30		0	0	0		0	0						1		1			A0JLT2-Q96HR3.pdb	0	38	106	100	76	32	31	39	0
A0JLT2_Q96RN5	1	A0JLT2	Q96RN5	75	57.4511	57.994	0.0398332	NA		HuMap	HuMap	0	MED19	MED15		0	0	0		0	0						1		1			A0JLT2-Q96RN5.pdb	0	21	97	126	106	222	94	366	0
A0JLT2_Q9BTT4	1	A0JLT2	Q9BTT4	219	88.0809	71.8676	0.695011	NA		HuMap	HuMap	0	MED19	MED10		0	0	0		0	0	8	A0JLT2-Q9BTT4|A|119|1;A0JLT2-Q9BTT4|A|141|1;A0JLT2-Q9BTT4|A|156|1;A0JLT2-Q9BTT4|A|160|1;A0JLT2-Q9BTT4|B|129|1;A0JLT2-Q9BTT4|B|32|1;A0JLT2-Q9BTT4|B|51|1;A0JLT2-Q9BTT4|B|86|1	0.0473373			1		1			A0JLT2-Q9BTT4.pdb	33	69	29	113	103	24	3	5	4
A0JLT2_Q9BUE0	1	A0JLT2	Q9BUE0	94	63.7254	68.9913	0.0617523	NA		HuMap	HuMap	0	MED19	MED18	867	0	0	0		0	0						1		1			A0JLT2-Q9BUE0.pdb	0	35	99	110	125	55	14	14	0
A0JLT2_Q9H204	1	A0JLT2	Q9H204	62	74.7668	65.9591	0.0848581	NA		HuMap	HuMap	0	MED19	MED28		0	0	0		0	0						1		1			A0JLT2-Q9H204.pdb	5	51	94	94	88	14	37	39	0
A0JLT2_Q9H944	1	A0JLT2	Q9H944	34	74.0113	72.1026	0.0440396	NA		HuMap	HuMap	0	MED19	MED20		0	0	0		0	0						1		1			A0JLT2-Q9H944.pdb	0	62	79	103	155	34	16	7	0
A0JLT2_Q9NPJ6	1	A0JLT2	Q9NPJ6	34	71.7163	65.0605	0.0412189	NA		HuMap	HuMap	0	MED19	MED4	867	0	0	0		0	0						1		1			A0JLT2-Q9NPJ6.pdb	1	57	94	92	104	42	45	79	0
A0JLT2_Q9NVC6	1	A0JLT2	Q9NVC6	69	68.2547	68.6948	0.0612741	NA		HuMap	HuMap	0	MED19	MED17	867	0	0	0		0	0						1		1			A0JLT2-Q9NVC6.pdb	0	21	79	144	162	302	109	78	0
A0JLT2_Q9NWA0	1	A0JLT2	Q9NWA0	22	66.4651	64.8679	0.033566	NA		HuMap	HuMap	0	MED19	MED9		0	0	0		0	0						1		1			A0JLT2-Q9NWA0.pdb	3	63	98	80	59	18	33	36	0
A0JLT2_Q9NX70	1	A0JLT2	Q9NX70	51	75.2943	62.571	0.0683233	NA		HuMap	HuMap	0	MED19	MED29	867	0	0	0		0	0						1		1			A0JLT2-Q9NX70.pdb	2	42	102	98	65	41	34	60	0
A0JLT2_Q9P086	1	A0JLT2	Q9P086	2	82.8676	67.9438	0.0313397	NA		HuMap	HuMap	0	MED19	MED11	867	0	0	0		0	0						1		1			A0JLT2-Q9P086.pdb	3	56	88	97	83	20	14	0	0
A0JLT2_Q9ULK4	1	A0JLT2	Q9ULK4	171	60.5176	78.3208	0.0890318	NA		HuMap	HuMap	0	MED19	MED23		0	0	0		0	0						1		1			A0JLT2-Q9ULK4.pdb	0	14	35	195	605	637	83	43	0
A0JLT2_Q9Y2X0	1	Q9Y2X0	A0JLT2	86	60.6672	71.4067	0.0482322	NA		HuMap	HuMap	0	MED16	MED19		0	0	0		0	0						1		1			Q9Y2X0-A0JLT2.pdb	310	368	103	96	0	16	63	165	0
A0MZ66_A0MZ66	1	A0MZ66	A0MZ66	747	83.5232	64.5537	0.734497	NA		HURI	HURI	0	SHTN1	SHTN1		0	1	0		0	0				A0MZ66_24|0.49286090|NA,A0MZ66_249|0.44095016|NA,A0MZ66_24|0.49286090|NA,A0MZ66_249|0.44095016|NA,A0MZ66_473|0.34987117|NA,A0MZ66_475|0.34893106|NA	1		1		ENSG00000187164	ENSG00000187164	ENSG00000187164-ENSG00000187164.pdb	138	181	69	243	142	168	71	250	0
A0MZ66_O75936	1	O75936	A0MZ66	121	67.7539	73.661	0.116575	NA		HURI	HURI	0	BBOX1	SHTN1		0	0	0		0	0					1				ENSG00000129151	ENSG00000187164	ENSG00000129151-ENSG00000187164.pdb	304	63	18	2	57	257	61	256	0
A0MZ66_P05413	1	P05413	A0MZ66	31	85.5264	71.8334	0.0658162	NA		HURI	HURI	0	FABP3	SHTN1		0	0	0		0	0					1		1		ENSG00000121769	ENSG00000187164	ENSG00000121769-ENSG00000187164.pdb	100	33	0	0	162	183	61	225	0
A0MZ66_P62508	1	A0MZ66	P62508	57	57.6915	65.9225	0.0366872	NA		HURI	HURI	0	SHTN1	ESRRG		0	0	0		0	0					1		1		ENSG00000187164	ENSG00000196482	ENSG00000187164-ENSG00000196482.pdb	26	275	67	263	249	49	8	152	0
A0MZ66_Q12800	1	Q12800	A0MZ66	82	61.6452	68.6559	0.0489863	NA		HURI	HURI	0	TFCP2	SHTN1		0	0	0		0	0					1				ENSG00000135457	ENSG00000187164	ENSG00000135457-ENSG00000187164.pdb	172	171	33	126	81	246	52	252	0
A0MZ66_Q13625	1	Q13625	A0MZ66	317	55.0147	56.5148	0.0992123	NA		HURI	HURI	0	TP53BP2	SHTN1		0	0	0		0	0					1				ENSG00000143514	ENSG00000187164	ENSG00000143514-ENSG00000187164.pdb	94	347	39	648	24	290	48	269	0
A0MZ66_Q15025	1	Q15025	A0MZ66	173	76.1192	66.0115	0.408238	NA		HURI	HURI	0	TNIP1	SHTN1		0	0	0		0	0					1				ENSG00000145901	ENSG00000187164	ENSG00000145901-ENSG00000187164.pdb	130	219	44	243	120	212	57	242	0
A0MZ66_Q9NP64	1	Q9NP64	A0MZ66	15	66.0373	67.6617	0.0322926	NA		HURI	HURI	0	ZCCHC17	SHTN1		0	0	0		0	0					1	1			ENSG00000121766	ENSG00000187164	ENSG00000121766-ENSG00000187164.pdb	66	52	25	98	186	156	53	236	0
A0MZ66_Q9Y2D4	1	Q9Y2D4	A0MZ66	91	64.2877	71.6926	0.0621854	NA		HURI	HURI	0	EXOC6B	SHTN1		0	0	0		0	0					1				ENSG00000144036	ENSG00000187164	ENSG00000144036-ENSG00000187164.pdb	226	449	78	58	1	299	64	267	0
A0MZ66_Q9Y5B8	1	Q9Y5B8	A0MZ66	39	69.4179	72.6228	0.0416645	NA		HURI	HURI	0	NME7	SHTN1		0	0	0		0	0					1		1		ENSG00000143156	ENSG00000187164	ENSG00000143156-ENSG00000187164.pdb	248	117	8	3	42	264	69	256	0
A0PJX0_Q02930	1	Q02930	A0PJX0	159	75.0515	60.8569	0.342614	NA		HURI	HURI	0	CREB5	CIB4		0	0	0		0	0					1				ENSG00000146592	ENSG00000157884	ENSG00000146592-ENSG00000157884.pdb	42	72	75	319	42	124	12	7	0
A0PJX0_Q6EMK4	1	A0PJX0	Q6EMK4	266	68.645	71.0313	0.358324	NA		HURI	HURI	0	CIB4	VASN		0	0	0		0	0					1		1		ENSG00000157884	ENSG00000168140	ENSG00000157884-ENSG00000168140.pdb	9	139	31	6	158	249	56	210	0
A0PJX0_Q7Z3C6	1	A0PJX0	Q7Z3C6	79	56.2444	70.9599	0.0392483	NA		HURI	HURI	0	CIB4	ATG9A		0	0	0		0	0					1				ENSG00000157884	ENSG00000198925	ENSG00000157884-ENSG00000198925.pdb	25	140	12	8	145	370	94	230	0
A0PJX0_Q86VE0	1	A0PJX0	Q86VE0	163	70.1018	63.2274	0.224968	NA		HURI	HURI	0	CIB4	MYPOP		0	0	0		0	0					1		1		ENSG00000157884	ENSG00000176182	ENSG00000157884-ENSG00000176182.pdb	22	129	31	3	30	76	74	219	0
A0PJX0_Q96C00	1	A0PJX0	Q96C00	75	67.3478	63.146	0.0629191	0.02	3dd4	HURI	HURI	0	CIB4	ZBTB9		0	0	0		0	0					1		1		ENSG00000157884	ENSG00000213588	ENSG00000157884-ENSG00000213588.pdb	55	110	13	7	48	111	66	248	0
A0PJX0_Q99757	1	Q99757	A0PJX0	160	69.4653	78.9868	0.205565	NA		HURI	HURI	0	TXN2	CIB4		0	0	0		0	0					1		1		ENSG00000100348	ENSG00000157884	ENSG00000100348-ENSG00000157884.pdb	78	29	1	58	84	85	9	7	0
A0PJX0_Q9BSH4	1	Q9BSH4	A0PJX0	180	69.5847	81.034	0.244428	0.043	4f3q	HURI	HURI	0	TACO1	CIB4		0	0	0		0	0					1		1		ENSG00000136463	ENSG00000157884	ENSG00000136463-ENSG00000157884.pdb	160	62	15	60	61	106	11	7	0
A0PJX4_O75508	1	O75508	A0PJX4	200	75.005	69.0913	0.436481	NA		HURI	HURI	0	CLDN11	SHISA3		0	0	0		0	0					1		1		ENSG00000013297	ENSG00000178343	ENSG00000013297-ENSG00000178343.pdb	97	78	21	11	13	58	43	124	0
A0PJX4_P21145	1	P21145	A0PJX4	82	75.0546	68.575	0.131268	NA		HURI	HURI	0	MAL	SHISA3		0	0	0		0	0					1		1		ENSG00000172005	ENSG00000178343	ENSG00000172005-ENSG00000178343.pdb	62	62	21	8	31	51	42	114	0
A0PJX4_P50222	1	P50222	A0PJX4	7	52.9199	59.8784	0.0314079	NA		HURI	HURI	0	MEOX2	SHISA3		0	0	0		0	0					1				ENSG00000106511	ENSG00000178343	ENSG00000106511-ENSG00000178343.pdb	51	7	68	178	66	38	37	97	0
A0PJX4_Q86W74	1	A0PJX4	Q86W74	124	68.1175	64.8523	0.124962	NA		HURI	HURI	0	SHISA3	ANKRD46		0	0	0		0	0					1				ENSG00000178343	ENSG00000186106	ENSG00000178343-ENSG00000186106.pdb	26	53	24	135	89	56	34	49	0
A0PJX4_Q8ND90	1	Q8ND90	A0PJX4	3	73.0159	71.6707	0.0313621	NA		HURI	HURI	0	PNMA1	SHISA3		0	0	0		0	0					1		1		ENSG00000176903	ENSG00000178343	ENSG00000176903-ENSG00000178343.pdb	86	190	61	16	43	47	24	124	0
A0PJX4_Q96FZ5	1	Q96FZ5	A0PJX4	159	74.9692	66.3474	0.340328	NA		HURI	HURI	0	CMTM7	SHISA3		0	0	0		0	0					1		1		ENSG00000153551	ENSG00000178343	ENSG00000153551-ENSG00000178343.pdb	47	81	18	29	29	47	44	118	0
A0PJX4_Q9BVK8	1	Q9BVK8	A0PJX4	163	69.0472	71.2658	0.202118	NA		HURI	HURI	0	TMEM147	SHISA3		0	0	0		0	0					1		1		ENSG00000105677	ENSG00000178343	ENSG00000105677-ENSG00000178343.pdb	95	113	16	0	22	61	31	124	0
A0PJX8_P02652	1	P02652	A0PJX8	211	63.6843	68.1434	0.161724	NA		HURI	HURI	0	APOA2	TMEM82		0	0	0		0	0					1				ENSG00000158874	ENSG00000162460	ENSG00000158874-ENSG00000162460.pdb	0	0	32	68	55	176	66	46	0
A0PJX8_P11836	1	P11836	A0PJX8	85	74.7084	68.5467	0.13444	NA		HURI	HURI	0	MS4A1	TMEM82		0	0	0		0	0					1				ENSG00000156738	ENSG00000162460	ENSG00000156738-ENSG00000162460.pdb	35	78	71	113	60	179	56	48	0
A0PJX8_P78329	1	A0PJX8	P78329	40	71.0907	83.0499	0.0445424	NA		HURI	HURI	0	TMEM82	CYP4F2		0	0	0		0	0					1				ENSG00000162460	ENSG00000186115	ENSG00000162460-ENSG00000186115.pdb	72	159	64	48	347	136	21	16	0
A0PJY2_A8MQ03	1	A0PJY2	A8MQ03	147	63.0118	53.5898	0.0947734	NA		HURI	HURI	0	FEZF1	CYSRT1		0	0	0		0	0					1		1		ENSG00000128610	ENSG00000197191	ENSG00000128610-ENSG00000197191.pdb	1	187	53	234	0	0	2	142	0
A0PJY2_P60410	1	A0PJY2	P60410	81	59.7705	49.979	0.0447123	NA		HURI	HURI	0	FEZF1	KRTAP10-8		0	0	0		0	0					1		1		ENSG00000128610	ENSG00000187766	ENSG00000128610-ENSG00000187766.pdb	2	184	36	253	0	0	1	258	0
A0PJY2_Q07627	1	A0PJY2	Q07627	15	48.8965	51.8998	0.0315446	NA		HURI	HURI	0	FEZF1	KRTAP1-1		0	0	0		0	0					1		1		ENSG00000128610	ENSG00000188581	ENSG00000128610-ENSG00000188581.pdb	1	182	50	242	0	0	3	174	0
A0PJY2_Q6A162	1	A0PJY2	Q6A162	134	62.3197	63.734	0.0798809	NA		HURI	HURI	0	FEZF1	KRT40		0	0	0		0	0					1		1		ENSG00000128610	ENSG00000204889	ENSG00000128610-ENSG00000204889.pdb	2	179	35	259	174	105	25	127	0
A0PK00_O14880	1	O14880	A0PK00	3	67.3038	87.5606	0.0313542	NA		HURI	HURI	0	MGST3	TMEM120B		0	0	0		0	0					1		1		ENSG00000143198	ENSG00000188735	ENSG00000143198-ENSG00000188735.pdb	105	33	3	11	194	121	19	5	0
A0PK00_O15393	1	O15393	A0PK00	77	67.3936	78.5824	0.0648458	NA		HURI	HURI	0	TMPRSS2	TMEM120B		0	0	0		0	0					1				ENSG00000184012	ENSG00000188735	ENSG00000184012-ENSG00000188735.pdb	174	183	39	96	129	173	32	5	0
A0PK00_O15552	1	O15552	A0PK00	26	85.3491	82.4046	0.0528242	NA		HURI	HURI	0	FFAR2	TMEM120B		0	0	0		0	0					1		1		ENSG00000126262	ENSG00000188735	ENSG00000126262-ENSG00000188735.pdb	128	136	27	39	136	176	23	4	0
A0PK00_O43300	1	O43300	A0PK00	138	70.6815	77.9504	0.188473	NA		HURI	HURI	0	LRRTM2	TMEM120B		0	0	0		0	0					1		1		ENSG00000146006	ENSG00000188735	ENSG00000146006-ENSG00000188735.pdb	242	78	71	125	125	175	31	8	0
A0PK00_O60238	1	O60238	A0PK00	133	73.6252	67.9043	0.238395	NA		HURI	HURI	0	BNIP3L	TMEM120B		0	0	0		0	0					1		1		ENSG00000104765	ENSG00000188735	ENSG00000104765-ENSG00000188735.pdb	0	26	22	171	133	157	40	9	0
A0PK00_O94778	1	O94778	A0PK00	36	75.3612	86.0228	0.0481418	NA		HURI	HURI	0	AQP8	TMEM120B		0	0	0		0	0					1		1		ENSG00000103375	ENSG00000188735	ENSG00000103375-ENSG00000188735.pdb	162	61	9	29	170	148	19	2	0
A0PK00_O95273	1	O95273	A0PK00	55	72.9712	80.969	0.0645211	NA		HURI	HURI	0	CCNDBP1	TMEM120B		0	0	0		0	0					1		1		ENSG00000166946	ENSG00000188735	ENSG00000166946-ENSG00000188735.pdb	163	116	31	50	125	158	46	10	0
A0PK00_P04233	1	P04233	A0PK00	194	72.1011	72.4512	0.339269	NA		HURI	HURI	0	CD74	TMEM120B		0	0	0		0	0					1				ENSG00000019582	ENSG00000188735	ENSG00000019582-ENSG00000188735.pdb	2	105	73	116	142	164	28	5	0
A0PK00_P08034	1	P08034	A0PK00	146	60.5846	79.2634	0.075386	NA		HURI	HURI	0	GJB1	TMEM120B		0	0	1	P08034_262|A|Pathogenic|Charcot-Marie-Tooth disease|-1;P08034_264|A|Pathogenic|X-linked hereditary motor and sensory neuropathy|587777879;P08034_274|A|Pathogenic|Charcot-Marie-Tooth disease|-1;P08034_281|A|Likely pathogenic|not provided|1569215591	0	0					1		1		ENSG00000169562	ENSG00000188735	ENSG00000169562-ENSG00000188735.pdb	66	113	47	57	152	150	32	5	0
A0PK00_P15941	1	P15941	A0PK00	222	59.4735	45.2565	0.1084	NA		HURI	HURI	0	MUC1	TMEM120B		0	0	0		0	0					1				ENSG00000185499	ENSG00000188735	ENSG00000185499-ENSG00000188735.pdb	0	116	37	1102	41	201	74	23	0
A0PK00_P16871	1	P16871	A0PK00	148	68.3696	70.5562	0.164519	NA		HURI	HURI	0	IL7R	TMEM120B		0	0	0		0	0					1		1		ENSG00000168685	ENSG00000188735	ENSG00000168685-ENSG00000188735.pdb	86	120	46	207	143	164	27	5	0
A0PK00_P20292	1	P20292	A0PK00	94	81.9437	83.7682	0.298906	NA		HURI	HURI	0	ALOX5AP	TMEM120B		0	0	0		0	0					1		1		ENSG00000132965	ENSG00000188735	ENSG00000132965-ENSG00000188735.pdb	48	69	37	7	162	149	23	5	0
A0PK00_P21964	1	P21964	A0PK00	112	79.8548	87.4868	0.32284	NA		HURI	HURI	0	COMT	TMEM120B		0	0	0		0	0					1		1		ENSG00000093010	ENSG00000188735	ENSG00000093010-ENSG00000188735.pdb	189	42	32	8	177	131	27	4	0
A0PK00_P27105	1	P27105	A0PK00	9	86.8337	84.4971	0.0327371	NA		HURI	HURI	0	STOM	TMEM120B		0	0	0		0	0					1		1		ENSG00000148175	ENSG00000188735	ENSG00000148175-ENSG00000188735.pdb	136	98	30	24	163	153	21	2	0
A0PK00_P30273	1	P30273	A0PK00	107	73.2037	81.4691	0.165923	NA		HURI	HURI	0	FCER1G	TMEM120B		0	0	0		0	0					1				ENSG00000158869	ENSG00000188735	ENSG00000158869-ENSG00000188735.pdb	0	23	32	31	182	136	17	4	0
A0PK00_P32856	1	P32856	A0PK00	22	57.6303	82.4402	0.0322716	NA		HURI	HURI	0	STX2	TMEM120B		0	0	0		0	0					1				ENSG00000111450	ENSG00000188735	ENSG00000111450-ENSG00000188735.pdb	63	153	46	26	183	127	24	5	0
A0PK00_P38484	1	P38484	A0PK00	59	78.6576	81.9566	0.107141	NA		HURI	HURI	0	IFNGR2	TMEM120B		0	0	0		0	0					1		1		ENSG00000159128	ENSG00000188735	ENSG00000159128-ENSG00000188735.pdb	142	85	59	51	170	147	19	3	0
A0PK00_P43003	1	P43003	A0PK00	19	74.7209	78.5208	0.0348667	NA		HURI	HURI	0	SLC1A3	TMEM120B		0	0	0		0	0					1		1		ENSG00000079215	ENSG00000188735	ENSG00000079215-ENSG00000188735.pdb	108	250	130	54	127	185	23	4	0
A0PK00_P48051	1	P48051	A0PK00	85	66.0024	79.781	0.065333	NA		HURI	HURI	0	KCNJ6	TMEM120B		0	0	0		0	0					1		1		ENSG00000157542	ENSG00000188735	ENSG00000157542-ENSG00000188735.pdb	143	167	22	91	141	163	28	7	0
A0PK00_P54219	1	P54219	A0PK00	44	62.7123	77.6775	0.0374138	NA		HURI	HURI	0	SLC18A1	TMEM120B		0	0	0		0	0					1				ENSG00000036565	ENSG00000188735	ENSG00000036565-ENSG00000188735.pdb	192	168	50	115	126	174	34	5	0
A0PK00_Q05329	1	Q05329	A0PK00	68	65.4781	85.804	0.0516797	NA		HURI	HURI	0	GAD2	TMEM120B		0	0	0		0	0					1		1		ENSG00000136750	ENSG00000188735	ENSG00000136750-ENSG00000188735.pdb	454	45	2	84	150	155	27	7	0
A0PK00_Q13520	1	Q13520	A0PK00	10	86.2358	84.7506	0.0331294	NA		HURI	HURI	0	AQP6	TMEM120B		0	0	0		0	0					1		1		ENSG00000086159	ENSG00000188735	ENSG00000086159-ENSG00000188735.pdb	176	58	14	34	160	152	23	4	0
A0PK00_Q14973	1	Q14973	A0PK00	57	75.6736	82.7816	0.0809167	NA		HURI	HURI	0	SLC10A1	TMEM120B		0	0	0		0	0					1		1		ENSG00000100652	ENSG00000188735	ENSG00000100652-ENSG00000188735.pdb	151	132	19	47	146	166	24	3	0
A0PK00_Q15125	1	Q15125	A0PK00	9	89.9337	88.4292	0.0330756	NA		HURI	HURI	0	EBP	TMEM120B		0	0	0		0	0					1		1		ENSG00000147155	ENSG00000188735	ENSG00000147155-ENSG00000188735.pdb	193	29	4	4	167	145	22	5	0
A0PK00_Q3KNW5	1	Q3KNW5	A0PK00	85	71.0486	79.6792	0.0969664	NA		HURI	HURI	0	SLC10A6	TMEM120B		0	0	0		0	0					1		1		ENSG00000145283	ENSG00000188735	ENSG00000145283-ENSG00000188735.pdb	121	140	37	79	151	162	22	4	0
A0PK00_Q5T7V8	1	Q5T7V8	A0PK00	91	64.7781	70.2481	0.0643074	NA		HURI	HURI	0	GORAB	TMEM120B		0	0	0		0	0					1		1		ENSG00000120370	ENSG00000188735	ENSG00000120370-ENSG00000188735.pdb	38	96	52	183	152	146	32	9	0
A0PK00_Q68DC2	1	Q68DC2	A0PK00	209	61.8088	64.9764	0.129815	NA		HURI	HURI	0	ANKS6	TMEM120B		0	0	0		0	0					1		1		ENSG00000165138	ENSG00000188735	ENSG00000165138-ENSG00000188735.pdb	196	147	61	467	131	167	38	3	0
A0PK00_Q6IBW4	1	Q6IBW4	A0PK00	75	64.4086	65.988	0.0528293	NA		HURI	HURI	0	NCAPH2	TMEM120B		0	0	0		0	0					1				ENSG00000025770	ENSG00000188735	ENSG00000025770-ENSG00000188735.pdb	0	185	146	274	126	170	39	4	0
A0PK00_Q6Q788	1	Q6Q788	A0PK00	117	66.88	73.2557	0.102508	NA		HURI	HURI	0	APOA5	TMEM120B		0	0	0		0	0					1		1		ENSG00000110243	ENSG00000188735	ENSG00000110243-ENSG00000188735.pdb	4	151	94	117	127	176	29	7	0
A0PK00_Q6ZMZ0	1	Q6ZMZ0	A0PK00	128	58.7363	63.0532	0.0578572	NA		HURI	HURI	0	RNF19B	TMEM120B		0	0	0		0	0					1		1		ENSG00000116514	ENSG00000188735	ENSG00000116514-ENSG00000188735.pdb	18	246	57	411	154	146	33	6	0
A0PK00_Q7Z7G2	1	Q7Z7G2	A0PK00	132	68.6337	77.1539	0.143695	NA		HURI	HURI	0	CPLX4	TMEM120B		0	0	0		0	0					1		1		ENSG00000166569	ENSG00000188735	ENSG00000166569-ENSG00000188735.pdb	0	51	64	45	163	143	25	8	0
A0PK00_Q86VR2	1	Q86VR2	A0PK00	192	64.8696	65.4734	0.162469	NA		HURI	HURI	0	RETREG3	TMEM120B		0	0	0		0	0					1		1		ENSG00000141699	ENSG00000188735	ENSG00000141699-ENSG00000188735.pdb	0	132	104	230	101	185	44	9	0
A0PK00_Q8IV31	1	Q8IV31	A0PK00	192	76.0625	71.2114	0.450001	NA		HURI	HURI	0	TMEM139	TMEM120B		0	0	0		0	0					1		1		ENSG00000178826	ENSG00000188735	ENSG00000178826-ENSG00000188735.pdb	1	55	26	134	140	156	39	4	0
A0PK00_Q8N5M9	1	Q8N5M9	A0PK00	48	84.2253	85.9902	0.119253	NA		HURI	HURI	0	JAGN1	TMEM120B		0	0	0		0	0					1		1		ENSG00000171135	ENSG00000188735	ENSG00000171135-ENSG00000188735.pdb	96	60	24	3	176	141	17	5	0
A0PK00_Q8NBQ5	1	A0PK00	Q8NBQ5	12	84.3441	85.2663	0.0338778	NA		HURI	HURI	0	TMEM120B	HSD17B11		0	0	0		0	0					1		1		ENSG00000188735	ENSG00000198189	ENSG00000188735-ENSG00000198189.pdb	125	159	51	4	188	78	14	20	0
A0PK00_Q8NDX2	1	Q8NDX2	A0PK00	48	60.4582	78.0054	0.0368223	NA		HURI	HURI	0	SLC17A8	TMEM120B		0	0	0		0	0					1				ENSG00000179520	ENSG00000188735	ENSG00000179520-ENSG00000188735.pdb	230	186	28	145	117	187	30	5	0
A0PK00_Q8TDT2	1	Q8TDT2	A0PK00	92	66.3434	74.2784	0.07293	NA		HURI	HURI	0	GPR152	TMEM120B		0	0	0		0	0					1		1		ENSG00000175514	ENSG00000188735	ENSG00000175514-ENSG00000188735.pdb	122	147	23	178	135	177	23	4	0
A0PK00_Q8TED1	1	Q8TED1	A0PK00	88	78.2557	87.1847	0.196746	NA		HURI	HURI	0	GPX8	TMEM120B		0	0	0		0	0					1		1		ENSG00000164294	ENSG00000188735	ENSG00000164294-ENSG00000188735.pdb	148	24	20	17	197	118	20	4	0
A0PK00_Q96AN5	1	Q96AN5	A0PK00	99	76.7324	79.4167	0.205755	NA		HURI	HURI	0	TMEM143	TMEM120B		0	0	0		0	0					1		1		ENSG00000161558	ENSG00000188735	ENSG00000161558-ENSG00000188735.pdb	133	206	38	82	118	191	26	4	0
A0PK00_Q96BA8	1	Q96BA8	A0PK00	224	68.0431	60.5394	0.277955	NA		HURI	HURI	0	CREB3L1	TMEM120B		0	0	0		0	0					1		1		ENSG00000157613	ENSG00000188735	ENSG00000157613-ENSG00000188735.pdb	26	54	43	396	128	167	39	5	0
A0PK00_Q96HE8	1	Q96HE8	A0PK00	162	58.3842	79.1589	0.069433	NA		HURI	HURI	0	TMEM80	TMEM120B		0	0	0		0	0					1		1		ENSG00000177042	ENSG00000188735	ENSG00000177042-ENSG00000188735.pdb	90	41	2	83	156	154	23	6	4
A0PK00_Q96MV1	1	Q96MV1	A0PK00	20	87.3477	86.5274	0.0443096	NA		HURI	HURI	0	TLCD4	TMEM120B		0	0	0		0	0					1		1		ENSG00000152078	ENSG00000188735	ENSG00000152078-ENSG00000188735.pdb	160	90	9	4	142	164	28	5	0
A0PK00_Q96MV8	1	Q96MV8	A0PK00	88	66.4662	84.1007	0.070069	NA		HURI	HURI	0	ZDHHC15	TMEM120B		0	0	0		0	0					1		1		ENSG00000102383	ENSG00000188735	ENSG00000102383-ENSG00000188735.pdb	189	89	15	44	147	160	28	4	0
A0PK00_Q99942	1	A0PK00	Q99942	203	62.5309	75.7157	0.135375	NA		HURI	HURI	0	TMEM120B	RNF5		0	0	0		0	0					1		1		ENSG00000188735	ENSG00000204308	ENSG00000188735-ENSG00000204308.pdb	176	124	24	15	30	28	40	82	0
A0PK00_Q99963	1	Q99963	A0PK00	47	72.6425	85.5977	0.0539055	NA		HURI	HURI	0	SH3GL3	TMEM120B		0	0	0		0	0					1				ENSG00000140600	ENSG00000188735	ENSG00000140600-ENSG00000188735.pdb	205	86	27	29	190	117	27	5	0
A0PK00_Q9BRK0	1	Q9BRK0	A0PK00	64	80.6467	75.5306	0.144517	NA		HURI	HURI	0	REEP2	TMEM120B		0	0	0		0	0					1		1		ENSG00000132563	ENSG00000188735	ENSG00000132563-ENSG00000188735.pdb	11	127	11	103	139	175	20	5	0
A0PK00_Q9H6H4	1	Q9H6H4	A0PK00	49	80.5192	75.0277	0.0928195	NA		HURI	HURI	0	REEP4	TMEM120B		0	0	0		0	0					1		1		ENSG00000168476	ENSG00000188735	ENSG00000168476-ENSG00000188735.pdb	8	128	17	104	136	169	31	3	0
A0PK00_Q9HDC5	1	Q9HDC5	A0PK00	247	65.5489	67.3433	0.243417	NA		HURI	HURI	0	JPH1	TMEM120B		0	0	0		0	0					1		1		ENSG00000104369	ENSG00000188735	ENSG00000104369-ENSG00000188735.pdb	177	115	46	323	84	200	50	5	0
A0PK00_Q9NUH8	1	Q9NUH8	A0PK00	74	76.7913	83.2084	0.130649	NA		HURI	HURI	0	TMEM14B	TMEM120B		0	0	0		0	0					1		1		ENSG00000137210	ENSG00000188735	ENSG00000137210-ENSG00000188735.pdb	0	77	28	9	172	143	19	5	0
A0PK00_Q9NY72	1	Q9NY72	A0PK00	64	78.6374	82.2991	0.121682	NA		HURI	HURI	0	SCN3B	TMEM120B		0	0	1	Q9NY72_161|A|Pathogenic|Atrial fibrillation, familial, 16|587777557	0	0					1		1		ENSG00000166257	ENSG00000188735	ENSG00000166257-ENSG00000188735.pdb	57	95	46	17	154	154	28	3	0
A0PK00_Q9NZD1	1	Q9NZD1	A0PK00	17	85.0969	78.534	0.038177	NA		HURI	HURI	0	GPRC5D	TMEM120B		0	0	0		0	0					1		1		ENSG00000111291	ENSG00000188735	ENSG00000111291-ENSG00000188735.pdb	121	107	26	91	126	179	30	4	0
A0PK00_Q9Y282	1	Q9Y282	A0PK00	13	79.442	82.3249	0.0334504	NA		HURI	HURI	0	ERGIC3	TMEM120B		0	0	0		0	0					1		1		ENSG00000125991	ENSG00000188735	ENSG00000125991-ENSG00000188735.pdb	98	194	68	23	174	136	24	5	0
A0PK00_Q9Y320	1	A0PK00	Q9Y320	128	76.2085	83.2172	0.285801	NA		HURI	HURI	0	TMEM120B	TMX2		0	0	0		0	0					1		1		ENSG00000188735	ENSG00000213593	ENSG00000188735-ENSG00000213593.pdb	165	150	21	3	102	138	24	32	0
A0PK00_Q9Y676	1	A0PK00	Q9Y676	31	71.8127	78.9003	0.0394601	NA		HURI	HURI	0	TMEM120B	MRPS18B		0	0	0		0	0					1		1		ENSG00000188735	ENSG00000204568	ENSG00000188735-ENSG00000204568.pdb	187	128	19	5	58	90	31	79	0
A0PK00_Q9Y680	1	Q9Y680	A0PK00	178	73.7516	83.4926	0.352166	NA		HURI	HURI	0	FKBP7	TMEM120B		0	0	0		0	0					1		1		ENSG00000079150	ENSG00000188735	ENSG00000079150-ENSG00000188735.pdb	48	123	35	16	184	121	29	5	0
A0PK05_P11836	1	P11836	A0PK05	107	69.5425	59.5688	0.116639	NA		HURI	HURI	0	MS4A1	TMEM72		0	0	0		0	0					1		1		ENSG00000156738	ENSG00000187783	ENSG00000156738-ENSG00000187783.pdb	28	87	76	106	0	93	48	134	0
A0PK05_P48165	1	P48165	A0PK05	70	73.7854	59.4215	0.0930156	NA		HURI	HURI	0	GJA8	TMEM72		0	0	0		0	0					1		1		ENSG00000121634	ENSG00000187783	ENSG00000121634-ENSG00000187783.pdb	75	113	33	212	7	93	37	138	0
A0PK05_Q3MUY2	1	A0PK05	Q3MUY2	92	65.9135	59.2087	0.0705973	NA		HURI	HURI	0	TMEM72	PIGY		0	0	0		0	0					1		1		ENSG00000187783	ENSG00000255072	ENSG00000187783-ENSG00000255072.pdb	0	88	68	119	0	12	58	1	0
A0PK05_Q5JX71	1	Q5JX71	A0PK05	188	60.4758	51.4318	0.0989303	NA		HURI	HURI	0	FAM209A	TMEM72		0	0	0		0	0					1		1		ENSG00000124103	ENSG00000187783	ENSG00000124103-ENSG00000187783.pdb	0	7	55	109	0	61	77	137	0
A0PK05_Q96Q45	1	Q96Q45	A0PK05	116	68.7031	58.5406	0.120554	NA		HURI	HURI	0	TMEM237	TMEM72		0	0	0		0	0					1				ENSG00000155755	ENSG00000187783	ENSG00000155755-ENSG00000187783.pdb	28	116	92	172	3	89	51	132	0
A0PK05_Q9BS91	1	Q9BS91	A0PK05	103	75.3546	67.2519	0.192284	NA		HURI	HURI	0	SLC35A5	TMEM72		0	0	0		0	0					1		1		ENSG00000138459	ENSG00000187783	ENSG00000138459-ENSG00000187783.pdb	146	142	52	84	8	90	34	143	0
A0PK05_Q9BXK5	1	Q9BXK5	A0PK05	80	71.5016	59.3098	0.0927414	NA		HURI	HURI	0	BCL2L13	TMEM72		0	0	0		0	0					1		1		ENSG00000099968	ENSG00000187783	ENSG00000099968-ENSG00000187783.pdb	119	70	53	243	12	96	28	139	0
A0PK05_Q9H0Q3	1	Q9H0Q3	A0PK05	102	63.1151	58.0896	0.0640127	NA		HURI	HURI	0	FXYD6	TMEM72		0	0	0		0	0					1		1		ENSG00000137726	ENSG00000187783	ENSG00000137726-ENSG00000187783.pdb	0	14	62	19	0	77	84	114	0
A0PK05_Q9HA82	1	Q9HA82	A0PK05	78	65.3705	70.1786	0.0577047	NA		HURI	HURI	0	CERS4	TMEM72		0	0	0		0	0					1		1		ENSG00000090661	ENSG00000187783	ENSG00000090661-ENSG00000187783.pdb	155	160	36	43	17	86	31	141	0
A0PK05_Q9Y5L5	1	Q9Y5L5	A0PK05	66	59.1061	54.46	0.0397253	NA		HURI	HURI	0	LENEP	TMEM72		0	0	0		0	0					1		1		ENSG00000163352	ENSG00000187783	ENSG00000163352-ENSG00000187783.pdb	0	0	25	36	4	53	90	128	0
A0PK11_O00501	1	O00501	A0PK11	104	76.4321	80.3916	0.215812	NA		HURI	HURI	0	CLDN5	CLRN2		0	0	0		0	0					1		1		ENSG00000184113	ENSG00000249581	ENSG00000184113-ENSG00000249581.pdb	54	104	37	23	84	112	27	9	0
A0PK11_O14524	1	O14524	A0PK11	151	82.3211	76.535	0.517079	NA		HURI	HURI	0	NEMP1	CLRN2		0	0	0		0	0	5	A0PK11-O14524|B|152|2;A0PK11-O14524|B|201|1;A0PK11-O14524|B|205|1;A0PK11-O14524|B|215|1	0.045045		1				ENSG00000166881	ENSG00000249581	ENSG00000166881-ENSG00000249581.pdb	55	225	90	74	126	79	16	11	0
A0PK11_P26715	1	P26715	A0PK11	197	74.9482	76.0294	0.428647	NA		HURI	HURI	0	KLRC1	CLRN2		0	0	0		0	0					1		1		ENSG00000134545	ENSG00000249581	ENSG00000134545-ENSG00000249581.pdb	56	68	26	83	119	81	28	4	0
A0PK11_P27105	1	P27105	A0PK11	41	81.1092	83.562	0.0744522	NA		HURI	HURI	0	STOM	CLRN2		0	0	0		0	0					1		1		ENSG00000148175	ENSG00000249581	ENSG00000148175-ENSG00000249581.pdb	148	88	28	24	90	103	30	9	0
A0PK11_Q8N386	1	Q8N386	A0PK11	149	75.1647	73.8467	0.319207	NA		HURI	HURI	0	LRRC25	CLRN2		0	0	0		0	0					1		1		ENSG00000175489	ENSG00000249581	ENSG00000175489-ENSG00000249581.pdb	47	112	28	118	123	75	33	1	0
A0PK11_Q8N6K0	1	Q8N6K0	A0PK11	157	73.4525	70.7996	0.294206	NA		HURI	HURI	0	TEX29	CLRN2		0	0	0		0	0					1		1		ENSG00000153495	ENSG00000249581	ENSG00000153495-ENSG00000249581.pdb	0	25	21	105	118	84	24	6	0
A0PK11_Q8N6S5	1	Q8N6S5	A0PK11	152	69.4395	68.5944	0.190756	NA		HURI	HURI	0	ARL6IP6	CLRN2		0	0	0		0	0					1		1		ENSG00000177917	ENSG00000249581	ENSG00000177917-ENSG00000249581.pdb	0	39	90	97	98	94	27	13	0
A0PK11_Q8TBE3	1	Q8TBE3	A0PK11	150	71.5657	73.21	0.231716	NA		HURI	HURI	0	FNDC9	CLRN2		0	0	0		0	0					1		1		ENSG00000172568	ENSG00000249581	ENSG00000172568-ENSG00000249581.pdb	8	79	37	100	112	93	24	3	0
A0PK11_Q8WWF3	1	Q8WWF3	A0PK11	167	72.3589	64.0544	0.288713	NA		HURI	HURI	0	SSMEM1	CLRN2		0	0	0		0	0					1		1		ENSG00000165120	ENSG00000249581	ENSG00000165120-ENSG00000249581.pdb	0	16	60	168	105	89	29	9	0
A0PK11_Q9H7M9	1	Q9H7M9	A0PK11	104	74.9027	74.4458	0.186984	NA		HURI	HURI	0	VSIR	CLRN2		0	0	0		0	0					1		1		ENSG00000107738	ENSG00000249581	ENSG00000107738-ENSG00000249581.pdb	42	108	74	87	118	82	23	9	0
A0PK11_Q9UHP7	1	Q9UHP7	A0PK11	142	78.9884	82.9211	0.403739	NA		HURI	HURI	0	CLEC2D	CLRN2		0	0	0		0	0					1				ENSG00000069493	ENSG00000249581	ENSG00000069493-ENSG00000249581.pdb	90	40	22	39	139	73	18	2	0
A0PK11_Q9Y3P8	1	Q9Y3P8	A0PK11	154	75.3798	69.0922	0.338539	NA		HURI	HURI	0	SIT1	CLRN2		0	0	0		0	0					1		1		ENSG00000137078	ENSG00000249581	ENSG00000137078-ENSG00000249581.pdb	0	28	31	137	134	68	23	7	0
A1A4G5_O60269	1	O60269	A1A4G5	32	48.4306	48.1838	0.0320081	NA		HURI	HURI	0	GPRIN2	LNP1		0	0	0		0	0					1				ENSG00000204175	ENSG00000206535	ENSG00000204175-ENSG00000206535.pdb	10	17	57	374	11	32	39	96	0
A1A4S6_Q9UNA1	1	Q9UNA1	A1A4S6	696	84.8458	74.2299	0.734824	NA		HuMap	HuMap	0	ARHGAP26	ARHGAP10		0	0	0		0	0	47	Q9UNA1-A1A4S6|A|216|2;Q9UNA1-A1A4S6|A|137|1;Q9UNA1-A1A4S6|A|146|1;Q9UNA1-A1A4S6|A|149|1;Q9UNA1-A1A4S6|A|150|1;Q9UNA1-A1A4S6|A|155|1;Q9UNA1-A1A4S6|A|170|1;Q9UNA1-A1A4S6|A|19|1;Q9UNA1-A1A4S6|A|197|1;Q9UNA1-A1A4S6|A|222|1;Q9UNA1-A1A4S6|A|234|1;Q9UNA1-A1A4S6|A|237|1;Q9UNA1-A1A4S6|A|238|1;Q9UNA1-A1A4S6|A|268|1;Q9UNA1-A1A4S6|A|274|1;Q9UNA1-A1A4S6|A|331|1;Q9UNA1-A1A4S6|A|332|1;Q9UNA1-A1A4S6|A|34|1;Q9UNA…	0.0827465			1					Q9UNA1-A1A4S6.pdb	273	307	35	199	255	332	36	163	4
A1A4S6_Q9Y426	1	Q9Y426	A1A4S6	194	64.7866	63.8252	0.163262	NA		HuMap	HuMap	0	C2CD2	ARHGAP10		0	0	0		0	0						1					Q9Y426-A1A4S6.pdb	11	178	132	375	247	328	46	165	0
A1A519_P48729	1	P48729	A1A519	157	68.8627	66.2051	0.188169	NA		HuMap	HuMap	0	CSNK1A1	FAM170A		0	0	0		0	0						1					P48729-A1A519.pdb	274	29	5	29	1	50	21	258	0
A1A519_Q8N752	1	Q8N752	A1A519	193	68.5573	66.7618	0.241837	NA		HuMap	HuMap	0	CSNK1A1L	FAM170A		0	0	0		0	0						1					Q8N752-A1A519.pdb	270	33	22	12	1	50	23	256	0
A1A519_Q9P0L0	1	A1A519	Q9P0L0	83	59.9926	60.0093	0.0457595	NA		HuMap	HuMap	0	FAM170A	VAPA		0	0	0		0	0						1					A1A519-Q9P0L0.pdb	1	52	27	250	107	72	18	52	0
A1A580_O14503	1	O14503	A1A580	0	0	58.0909	0.0313218	NA		HURI	HURI	0	BHLHE40	KRTAP23-1		0	0	0		0	0					1		1		ENSG00000134107	ENSG00000186980	ENSG00000134107-ENSG00000186980.pdb	78	42	118	174	0	0	8	57	0
A1A580_P61236	1	P61236	A1A580	29	66.51	72.6445	0.0353336	NA		HURI	HURI	0	YPEL3	KRTAP23-1		0	0	0		0	0					1				ENSG00000090238	ENSG00000186980	ENSG00000090238-ENSG00000186980.pdb	91	14	12	2	0	0	9	56	0
A1A580_Q5BKX5	1	A1A580	Q5BKX5	90	78.3297	75.4462	0.205234	NA		HURI	HURI	0	KRTAP23-1	C19orf54		0	0	0		0	0					1				ENSG00000186980	ENSG00000188493	ENSG00000186980-ENSG00000188493.pdb	0	5	6	54	212	55	28	56	2
A1A580_Q93062	1	Q93062	A1A580	49	70.1166	64.9667	0.0496645	NA		HURI	HURI	0	RBPMS	KRTAP23-1		0	0	0		0	0					1		1		ENSG00000157110	ENSG00000186980	ENSG00000157110-ENSG00000186980.pdb	75	12	69	40	0	0	25	40	0
A1A580_Q96LM6	1	Q96LM6	A1A580	25	40.655	47.4163	0.0315338	NA		HURI	HURI	0	TEX37	KRTAP23-1		0	0	0		0	0					1		1		ENSG00000172073	ENSG00000186980	ENSG00000172073-ENSG00000186980.pdb	1	29	54	96	0	0	0	65	0
A1A580_Q9UQM7	1	Q9UQM7	A1A580	188	56.2175	76.5828	0.0665287	NA		HURI	HURI	0	CAMK2A	KRTAP23-1		0	0	0		0	0					1		1		ENSG00000070808	ENSG00000186980	ENSG00000070808-ENSG00000186980.pdb	245	157	37	39	0	0	0	65	0
A1A5C7_O00526	1	O00526	A1A5C7	152	73.2072	68.8631	0.275731	NA		HURI	HURI	0	UPK2	SLC22A23		0	0	0		0	0					1				ENSG00000110375	ENSG00000137266	ENSG00000110375-ENSG00000137266.pdb	0	70	50	64	215	204	85	182	0
A1A5C7_O95406	1	O95406	A1A5C7	39	82.5913	72.1401	0.0762369	NA		HURI	HURI	0	CNIH1	SLC22A23		0	0	0		0	0					1				ENSG00000100528	ENSG00000137266	ENSG00000100528-ENSG00000137266.pdb	34	99	8	3	186	211	103	186	0
A1A5C7_P26371	1	A1A5C7	P26371	10	45.2639	64.4589	0.0314115	NA		HURI	HURI	0	SLC22A23	KRTAP5-9		0	0	0		0	0					1		1		ENSG00000137266	ENSG00000254997	ENSG00000137266-ENSG00000254997.pdb	246	182	81	177	0	0	0	169	0
A1A5C7_P27352	1	P27352	A1A5C7	240	56.8799	74.0986	0.090002	NA		HURI	HURI	0	CBLIF	SLC22A23		0	0	0		0	0					1				ENSG00000134812	ENSG00000137266	ENSG00000134812-ENSG00000137266.pdb	96	237	47	37	236	187	72	191	0
A1A5C7_P50222	1	P50222	A1A5C7	63	53.3218	62.7879	0.0349691	NA		HURI	HURI	0	MEOX2	SLC22A23		0	0	0		0	0					1				ENSG00000106511	ENSG00000137266	ENSG00000106511-ENSG00000137266.pdb	41	14	22	227	197	199	97	193	0
A1A5C7_P53801	1	A1A5C7	P53801	184	69.3992	70.4949	0.247069	NA		HURI	HURI	0	SLC22A23	PTTG1IP		0	0	0		0	0					1				ENSG00000137266	ENSG00000183255	ENSG00000137266-ENSG00000183255.pdb	229	189	84	184	1	106	34	39	0
A1A5C7_P60410	1	A1A5C7	P60410	118	57.613	62.5067	0.0508072	NA		HURI	HURI	0	SLC22A23	KRTAP10-8		0	0	0		0	0					1		1		ENSG00000137266	ENSG00000187766	ENSG00000137266-ENSG00000187766.pdb	274	166	70	176	0	0	0	259	0
A1A5C7_Q14508	1	Q14508	A1A5C7	109	70.7286	70.5798	0.134188	NA		HURI	HURI	0	WFDC2	SLC22A23		0	0	0		0	0					1				ENSG00000101443	ENSG00000137266	ENSG00000101443-ENSG00000137266.pdb	0	65	41	18	216	191	94	185	0
A1A5C7_Q14CN2	1	Q14CN2	A1A5C7	254	62.4313	75.9878	0.178835	NA		HURI	HURI	0	CLCA4	SLC22A23		0	0	0		0	0					1				ENSG00000016602	ENSG00000137266	ENSG00000016602-ENSG00000137266.pdb	257	530	70	62	182	227	79	198	6
A1A5C7_Q15848	1	A1A5C7	Q15848	106	56.8743	69.8768	0.0458183	NA		HURI	HURI	0	SLC22A23	ADIPOQ		0	0	0		0	0					1				ENSG00000137266	ENSG00000181092	ENSG00000137266-ENSG00000181092.pdb	198	201	93	194	73	53	75	43	0
A1A5C7_Q6UX06	1	Q6UX06	A1A5C7	160	61.9651	70.2231	0.0948236	NA		HURI	HURI	0	OLFM4	SLC22A23		0	0	0		0	0					1				ENSG00000102837	ENSG00000137266	ENSG00000102837-ENSG00000137266.pdb	108	224	80	98	190	203	102	191	0
A1A5C7_Q7Z2K6	1	Q7Z2K6	A1A5C7	157	57.0737	77.2814	0.0608977	NA		HURI	HURI	0	ERMP1	SLC22A23		0	0	0		0	0					1				ENSG00000099219	ENSG00000137266	ENSG00000099219-ENSG00000137266.pdb	440	341	50	73	195	217	83	191	0
A1A5C7_Q7Z3S9	1	A1A5C7	Q7Z3S9	61	59.0707	70.1132	0.038558	NA		HURI	HURI	0	SLC22A23	NOTCH2NLA		0	0	0		0	0					1		1		ENSG00000137266	ENSG00000264343	ENSG00000137266-ENSG00000264343.pdb	187	216	88	195	0	183	28	25	0
A1A5C7_Q8IUG1	1	A1A5C7	Q8IUG1	22	48.8639	63.6399	0.0317249	NA		HURI	HURI	0	SLC22A23	KRTAP1-3		0	0	0		0	0					1				ENSG00000137266	ENSG00000221880	ENSG00000137266-ENSG00000221880.pdb	244	177	77	188	0	0	0	177	0
A1A5C7_Q9BZ11	1	A1A5C7	Q9BZ11	250	60.2071	69.8913	0.135913	NA		HURI	HURI	0	SLC22A23	ADAM33		0	0	0		0	0					1				ENSG00000137266	ENSG00000149451	ENSG00000137266-ENSG00000149451.pdb	206	198	83	199	104	420	100	189	2
A1A5C7_Q9NWW5	1	Q9NWW5	A1A5C7	88	62.2203	70.5161	0.0531585	NA		HURI	HURI	0	CLN6	SLC22A23		0	0	0		0	0					1				ENSG00000128973	ENSG00000137266	ENSG00000128973-ENSG00000137266.pdb	15	176	73	47	215	213	73	185	0
A1A5D9_Q3SY00	1	A1A5D9	Q3SY00	62	59.7469	63.1478	0.0394548	NA		HURI	HURI	0	BICDL2	TSGA10IP		0	0	0		0	0					1		1		ENSG00000162069	ENSG00000175513	ENSG00000162069-ENSG00000175513.pdb	299	51	24	134	12	100	64	380	0
A1E959_O00560	1	A1E959	O00560	67	54.5024	56.0162	0.0360439	NA		HURI	HURI	0	ODAM	SDCBP		0	0	0		0	0					1		1		ENSG00000109205	ENSG00000137575	ENSG00000109205-ENSG00000137575.pdb	0	0	1	278	162	40	45	51	0
A1E959_O14964	1	A1E959	O14964	143	56.5053	56.362	0.0544223	NA		HURI	HURI	0	ODAM	HGS		0	0	0		0	0					1		1		ENSG00000109205	ENSG00000185359	ENSG00000109205-ENSG00000185359.pdb	0	0	7	272	192	204	47	334	4
A1E959_O95231	1	A1E959	O95231	46	61.184	49.6255	0.0368578	NA		HURI	HURI	0	ODAM	VENTX		0	0	0		0	0					1		1		ENSG00000109205	ENSG00000151650	ENSG00000109205-ENSG00000151650.pdb	0	8	18	253	53	9	51	145	0
A1E959_P09234	1	A1E959	P09234	108	58.761	49.7251	0.0509708	NA		HURI	HURI	0	ODAM	SNRPC		0	0	0		0	0					1		1		ENSG00000109205	ENSG00000124562	ENSG00000109205-ENSG00000124562.pdb	0	0	14	265	31	28	97	3	0
A1E959_P61236	1	P61236	A1E959	81	66.9035	53.0956	0.0661351	NA		HURI	HURI	0	YPEL3	ODAM		0	0	0		0	0					1				ENSG00000090238	ENSG00000109205	ENSG00000090238-ENSG00000109205.pdb	93	15	11	0	0	0	10	269	0
A1E959_Q03989	1	A1E959	Q03989	55	57.4455	46.8192	0.0361997	NA		HURI	HURI	0	ODAM	ARID5A		0	0	0		0	0					1		1		ENSG00000109205	ENSG00000196843	ENSG00000109205-ENSG00000196843.pdb	0	4	12	263	61	57	53	423	0
A1E959_Q71SY5	1	Q71SY5	A1E959	57	40.6036	53.2462	0.0319326	NA		HURI	HURI	0	MED25	ODAM		0	0	0		0	0					1		1		ENSG00000104973	ENSG00000109205	ENSG00000104973-ENSG00000109205.pdb	149	176	78	344	0	0	5	274	0
A1E959_Q7Z3K3	1	A1E959	Q7Z3K3	263	46.1163	51.6251	0.0425503	NA		HURI	HURI	0	ODAM	POGZ		0	0	0		0	0					1		1		ENSG00000109205	ENSG00000143442	ENSG00000109205-ENSG00000143442.pdb	0	0	1	278	118	463	110	719	0
A1E959_Q9H0E2	1	Q9H0E2	A1E959	61	56.9322	54.5435	0.0368216	NA		HURI	HURI	0	TOLLIP	ODAM		0	0	0		0	0					1		1		ENSG00000078902	ENSG00000109205	ENSG00000078902-ENSG00000109205.pdb	128	58	36	52	0	0	1	278	0
A1IGU5_Q9NQY0	1	A1IGU5	Q9NQY0	386	91.1211	84.0657	0.733061	NA		HuMap	HuMap	0	ARHGEF37	BIN3		0	0	0		0	0	16	A1IGU5-Q9NQY0|A|280|1;A1IGU5-Q9NQY0|A|307|1;A1IGU5-Q9NQY0|A|320|1;A1IGU5-Q9NQY0|A|337|1;A1IGU5-Q9NQY0|A|364|1;A1IGU5-Q9NQY0|A|400|1;A1IGU5-Q9NQY0|A|432|1;A1IGU5-Q9NQY0|A|445|1;A1IGU5-Q9NQY0|A|451|1;A1IGU5-Q9NQY0|A|455|1;A1IGU5-Q9NQY0|A|466|1;A1IGU5-Q9NQY0|A|472|1;A1IGU5-Q9NQY0|B|184|1;A1IGU5-Q9NQY0|B|224|1;A1IGU5-Q9NQY0|B|51|1;A1IGU5-Q9NQY0|B|99|1	0.045584			1					A1IGU5-Q9NQY0.pdb	304	256	39	76	162	71	9	11	0
A1KXE4_A5D8V6	1	A1KXE4	A5D8V6	52	49.8428	56.1916	0.0330393	NA		HURI	HURI	0	FAM168B	VPS37C		0	0	0		0	0					1				ENSG00000152102	ENSG00000167987	ENSG00000152102-ENSG00000167987.pdb	0	0	2	193	129	29	44	153	0
A1KXE4_A8MV65	1	A1KXE4	A8MV65	93	54.1065	46.1996	0.0391224	NA		HURI	HURI	0	FAM168B	VGLL3		0	0	0		0	0					1				ENSG00000152102	ENSG00000206538	ENSG00000152102-ENSG00000206538.pdb	0	0	17	178	20	13	52	241	10
A1KXE4_O43251	2	A1KXE4	O43251	11	41.1527	49.3198	0.0313966	NA		HuMap;HURI	HuMap	0	FAM168B	RBFOX2		0	0	0		0	0					1				ENSG00000152102	ENSG00000100320	A1KXE4-O43251.pdb;ENSG00000100320-ENSG00000152102.pdb	0	0	14	181	76	6	45	263	0
A1KXE4_O43711	1	A1KXE4	O43711	19	56.2221	56.8931	0.0319598	NA		HURI	HURI	0	FAM168B	TLX3		0	0	0		0	0					1				ENSG00000152102	ENSG00000164438	ENSG00000152102-ENSG00000164438.pdb	0	0	51	144	76	15	93	107	0
A1KXE4_O75593	1	A1KXE4	O75593	21	51.1818	52.4837	0.0317909	NA		HURI	HURI	0	FAM168B	FOXH1		0	0	0		0	0					1				ENSG00000152102	ENSG00000160973	ENSG00000152102-ENSG00000160973.pdb	0	0	12	183	76	46	56	187	0
A1KXE4_O75909	1	O75909	A1KXE4	119	61.4996	59.0751	0.0660413	NA		HURI	HURI	0	CCNK	FAM168B		0	0	0		0	0					1				ENSG00000090061	ENSG00000152102	ENSG00000090061-ENSG00000152102.pdb	224	40	94	222	0	0	3	192	0
A1KXE4_O95231	1	O95231	A1KXE4	2	64.5152	55.7985	0.0313326	NA		HURI	HURI	0	VENTX	FAM168B		0	0	0		0	0					1				ENSG00000151650	ENSG00000152102	ENSG00000151650-ENSG00000152102.pdb	54	8	79	117	0	5	93	97	0
A1KXE4_O95817	1	O95817	A1KXE4	41	56.7462	51.6778	0.0339712	NA		HURI	HURI	0	BAG3	FAM168B		0	0	0		0	0					1				ENSG00000151929	ENSG00000152102	ENSG00000151929-ENSG00000152102.pdb	104	28	71	372	0	0	20	175	0
A1KXE4_P09234	1	P09234	A1KXE4	80	59.617	52.7929	0.0441393	NA		HURI	HURI	0	SNRPC	FAM168B		0	0	0		0	0					1				ENSG00000124562	ENSG00000152102	ENSG00000124562-ENSG00000152102.pdb	1	56	89	13	0	0	16	179	0
A1KXE4_P0CG20	1	A1KXE4	P0CG20	80	43.6446	40.9663	0.0327577	NA		HURI	HURI	0	FAM168B	PRR35		0	0	0		0	0					1				ENSG00000152102	ENSG00000161992	ENSG00000152102-ENSG00000161992.pdb	0	0	5	190	16	31	41	483	0
A1KXE4_P14678	1	P14678	A1KXE4	29	61.3878	53.0782	0.0336569	NA		HURI	HURI	0	SNRPB	FAM168B		0	0	0		0	0					1				ENSG00000125835	ENSG00000152102	ENSG00000125835-ENSG00000152102.pdb	64	22	95	59	0	0	3	192	0
A1KXE4_P21549	1	A1KXE4	P21549	128	62.8268	74.6812	0.0793229	NA		HURI	HURI	0	FAM168B	AGXT		0	0	1	P21549_216|B|Pathogenic|Primary hyperoxaluria, type I|180177252;P21549_214|B|Pathogenic|Primary hyperoxaluria, type I|180177251;P21549_215|B|Pathogenic|Primary hyperoxaluria, type I|180177251	0	0					1				ENSG00000152102	ENSG00000172482	ENSG00000152102-ENSG00000172482.pdb	0	0	1	194	372	15	4	1	0
A1KXE4_P32242	1	P32242	A1KXE4	10	56.2757	51.2459	0.0315252	NA		HURI	HURI	0	OTX1	FAM168B		0	0	0		0	0					1				ENSG00000115507	ENSG00000152102	ENSG00000115507-ENSG00000152102.pdb	54	9	56	235	0	1	59	135	0
A1KXE4_P33240	1	P33240	A1KXE4	46	59.2812	54.7749	0.0357298	NA		HURI	HURI	0	CSTF2	FAM168B		0	0	0		0	0					1				ENSG00000101811	ENSG00000152102	ENSG00000101811-ENSG00000152102.pdb	71	147	71	288	0	0	1	194	0
A1KXE4_P61236	1	P61236	A1KXE4	50	70.6566	60.0238	0.0517577	NA		HURI	HURI	0	YPEL3	FAM168B		0	0	0		0	0					1				ENSG00000090238	ENSG00000152102	ENSG00000090238-ENSG00000152102.pdb	94	12	10	3	0	0	16	179	0
A1KXE4_P78337	1	P78337	A1KXE4	5	45.0658	54.3462	0.0313527	NA		HURI	HURI	0	PITX1	FAM168B		0	0	0		0	0					1				ENSG00000069011	ENSG00000152102	ENSG00000069011-ENSG00000152102.pdb	53	29	78	154	0	1	48	146	0
A1KXE4_Q01085	1	Q01085	A1KXE4	2	63.0278	62.9549	0.0313322	NA		HURI	HURI	0	TIAL1	FAM168B		0	0	0		0	0					1				ENSG00000151923	ENSG00000152102	ENSG00000151923-ENSG00000152102.pdb	168	74	31	102	0	0	15	180	0
A1KXE4_Q01974	1	A1KXE4	Q01974	108	41.3686	48.1709	0.0328724	NA		HURI	HURI	0	FAM168B	ROR2		0	0	0		0	0					1				ENSG00000152102	ENSG00000169071	ENSG00000152102-ENSG00000169071.pdb	0	0	0	195	169	91	106	577	0
A1KXE4_Q03989	1	A1KXE4	Q03989	49	58.2919	48.4838	0.0357153	NA		HURI	HURI	0	FAM168B	ARID5A		0	0	0		0	0					1				ENSG00000152102	ENSG00000196843	ENSG00000152102-ENSG00000196843.pdb	0	0	27	168	42	69	44	439	0
A1KXE4_Q08117	1	Q08117	A1KXE4	89	62.3708	53.7102	0.0540959	NA		HURI	HURI	0	TLE5	FAM168B		0	0	0		0	0					1				ENSG00000104964	ENSG00000152102	ENSG00000104964-ENSG00000152102.pdb	62	47	23	65	0	0	5	190	0
A1KXE4_Q13227	1	Q13227	A1KXE4	2	40.7311	51.7446	0.0313268	NA		HURI	HURI	0	GPS2	FAM168B		0	0	0		0	0					1				ENSG00000132522	ENSG00000152102	ENSG00000132522-ENSG00000152102.pdb	33	70	44	180	0	0	21	174	0
A1KXE4_Q14119	1	Q14119	A1KXE4	36	63.3367	58.5381	0.03573	NA		HURI	HURI	0	VEZF1	FAM168B		0	0	0		0	0					1				ENSG00000136451	ENSG00000152102	ENSG00000136451-ENSG00000152102.pdb	124	90	90	217	0	0	37	158	0
A1KXE4_Q14511	1	Q14511	A1KXE4	102	49.1125	56.9325	0.0357543	NA		HURI	HURI	0	NEDD9	FAM168B		0	0	0		0	0					1				ENSG00000111859	ENSG00000152102	ENSG00000111859-ENSG00000152102.pdb	268	91	64	411	0	0	1	194	0
A1KXE4_Q14847	1	Q14847	A1KXE4	6	65.1742	59.1108	0.0314566	NA		HURI	HURI	0	LASP1	FAM168B		0	0	0		0	0					1				ENSG00000002834	ENSG00000152102	ENSG00000002834-ENSG00000152102.pdb	100	57	31	73	0	0	15	180	0
A1KXE4_Q15915	1	A1KXE4	Q15915	25	44.7134	50.3791	0.0316433	NA		HURI	HURI	0	FAM168B	ZIC1		0	0	0		0	0					1				ENSG00000152102	ENSG00000152977	ENSG00000152102-ENSG00000152977.pdb	0	0	15	180	0	140	36	271	0
A1KXE4_Q5T6F2	1	Q5T6F2	A1KXE4	108	39.8567	40.4796	0.0325626	NA		HURI	HURI	0	UBAP2	FAM168B		0	0	0		0	0					1				ENSG00000137073	ENSG00000152102	ENSG00000137073-ENSG00000152102.pdb	38	21	64	996	0	0	12	183	0
A1KXE4_Q64LD2	1	A1KXE4	Q64LD2	64	57.0729	58.4136	0.0374222	NA		HURI	HURI	0	FAM168B	WDR25		0	0	0		0	0					1				ENSG00000152102	ENSG00000176473	ENSG00000152102-ENSG00000176473.pdb	0	0	3	192	224	91	21	208	0
A1KXE4_Q6PEX3	1	A1KXE4	Q6PEX3	0	0	36.6489	0.0313218	NA		HURI	HURI	0	FAM168B	KRTAP26-1		0	0	0		0	0					1				ENSG00000152102	ENSG00000197683	ENSG00000152102-ENSG00000197683.pdb	0	0	13	182	0	0	1	209	0
A1KXE4_Q71SY5	1	Q71SY5	A1KXE4	91	59.1348	55.1459	0.0465132	NA		HURI	HURI	0	MED25	FAM168B		0	0	0		0	0					1				ENSG00000104973	ENSG00000152102	ENSG00000104973-ENSG00000152102.pdb	149	165	82	351	0	0	1	194	0
A1KXE4_Q7Z3K3	1	Q7Z3K3	A1KXE4	140	35.4408	53.0855	0.0321857	NA		HURI	HURI	0	POGZ	FAM168B		0	0	0		0	0					1				ENSG00000143442	ENSG00000152102	ENSG00000143442-ENSG00000152102.pdb	101	463	138	708	0	0	0	195	6
A1KXE4_Q7Z5V6	1	A1KXE4	Q7Z5V6	61	34.2992	39.6543	0.0316147	NA		HURI	HURI	0	FAM168B	PPP1R32		0	0	0		0	0					1				ENSG00000152102	ENSG00000162148	ENSG00000152102-ENSG00000162148.pdb	0	0	0	195	0	18	91	316	0
A1KXE4_Q8IXL7	1	A1KXE4	Q8IXL7	49	67.3622	59.6853	0.0445083	NA		HURI	HURI	0	FAM168B	MSRB3		0	0	0		0	0					1				ENSG00000152102	ENSG00000174099	ENSG00000152102-ENSG00000174099.pdb	0	0	3	192	123	6	41	22	0
A1KXE4_Q8TDC0	1	A1KXE4	Q8TDC0	22	49.7668	47.7243	0.0317622	NA		HURI	HURI	0	FAM168B	MYOZ3		0	0	0		0	0					1				ENSG00000152102	ENSG00000164591	ENSG00000152102-ENSG00000164591.pdb	0	0	2	193	3	33	122	93	0
A1KXE4_Q8WU58	1	A1KXE4	Q8WU58	30	42.5814	40.714	0.0316527	NA		HURI	HURI	0	FAM168B	FAM222B		0	0	0		0	0					1				ENSG00000152102	ENSG00000173065	ENSG00000152102-ENSG00000173065.pdb	0	0	9	186	0	27	51	484	0
A1KXE4_Q92567	1	Q92567	A1KXE4	98	34.2071	30.1687	0.0318062	NA		HURI	HURI	0	FAM168A	FAM168B		0	0	0		0	0					1				ENSG00000054965	ENSG00000152102	ENSG00000054965-ENSG00000152102.pdb	0	0	0	244	0	0	0	195	4
A1KXE4_Q96A09	1	A1KXE4	Q96A09	78	62.3081	66.5606	0.0488809	NA		HURI	HURI	0	FAM168B	TENT5B		0	0	0		0	0					1				ENSG00000152102	ENSG00000158246	ENSG00000152102-ENSG00000158246.pdb	0	0	1	194	271	62	14	78	0
A1KXE4_Q96HA1	1	A1KXE4	Q96HA1	100	39.0675	40.0838	0.0323263	NA		HURI	HURI	0	FAM168B	POM121		0	0	0		0	0					1				ENSG00000152102	ENSG00000196313	ENSG00000152102-ENSG00000196313.pdb	0	0	12	183	26	48	58	1117	0
A1KXE4_Q96K80	1	Q96K80	A1KXE4	10	66.2415	52.4401	0.0317443	NA		HURI	HURI	0	ZC3H10	FAM168B		0	0	0		0	0					1				ENSG00000135482	ENSG00000152102	ENSG00000135482-ENSG00000152102.pdb	35	100	62	237	0	0	11	184	0
A1KXE4_Q99932	1	Q99932	A1KXE4	5	37.0037	45.5436	0.0313411	NA		HURI	HURI	0	SPAG8	FAM168B		0	0	0		0	0					1				ENSG00000137098	ENSG00000152102	ENSG00000137098-ENSG00000152102.pdb	13	54	131	287	0	0	1	194	0
A1KXE4_Q9BQY4	1	Q9BQY4	A1KXE4	8	58.0914	53.5065	0.0314753	NA		HURI	HURI	0	RHOXF2	FAM168B		0	0	0		0	0					1				ENSG00000131721	ENSG00000152102	ENSG00000131721-ENSG00000152102.pdb	54	14	74	146	0	1	49	145	0
A1KXE4_Q9BTL3	1	A1KXE4	Q9BTL3	12	52.5411	45.1768	0.0315317	NA		HURI	HURI	0	FAM168B	RAMAC		0	0	0		0	0					1				ENSG00000152102	ENSG00000169612	ENSG00000152102-ENSG00000169612.pdb	0	0	5	190	1	32	23	62	0
A1KXE4_Q9BZE0	1	Q9BZE0	A1KXE4	41	49.3657	50.3812	0.0324403	NA		HURI	HURI	0	GLIS2	FAM168B		0	0	0		0	0					1				ENSG00000126603	ENSG00000152102	ENSG00000126603-ENSG00000152102.pdb	5	142	67	310	0	0	22	173	0
A1KXE4_Q9H0L4	1	A1KXE4	Q9H0L4	51	60.0904	52.6	0.0372172	NA		HURI	HURI	0	FAM168B	CSTF2T		0	0	0		0	0					1				ENSG00000152102	ENSG00000177613	ENSG00000152102-ENSG00000177613.pdb	0	0	5	190	78	117	62	359	0
A1KXE4_Q9H6Z9	1	Q9H6Z9	A1KXE4	219	66.6427	64.2467	0.234223	NA		HURI	HURI	0	EGLN3	FAM168B		0	0	0		0	0					1	1		1	ENSG00000129521	ENSG00000152102	ENSG00000129521-ENSG00000152102.pdb	187	31	15	6	0	0	6	189	0
A1KXE4_Q9HBE1	1	Q9HBE1	A1KXE4	11	45.6986	56.1606	0.0314286	NA		HURI	HURI	0	PATZ1	FAM168B		0	0	0		0	0					1				ENSG00000100105	ENSG00000152102	ENSG00000100105-ENSG00000152102.pdb	68	247	57	315	0	0	4	191	0
A1KXE4_Q9NQB0	1	Q9NQB0	A1KXE4	32	42.8	50.9519	0.0316917	NA		HURI	HURI	0	TCF7L2	FAM168B		0	0	0		0	0					1				ENSG00000148737	ENSG00000152102	ENSG00000148737-ENSG00000152102.pdb	61	48	127	383	0	0	20	175	0
A1KXE4_Q9ULV5	1	Q9ULV5	A1KXE4	34	49.3147	53.7648	0.0321527	NA		HURI	HURI	0	HSF4	FAM168B		0	0	0		0	0					1				ENSG00000102878	ENSG00000152102	ENSG00000102878-ENSG00000152102.pdb	138	23	63	268	0	0	14	181	0
A1KXE4_Q9UQM7	1	Q9UQM7	A1KXE4	207	57.2393	68.407	0.0798944	NA		HURI	HURI	0	CAMK2A	FAM168B		0	0	0		0	0					1				ENSG00000070808	ENSG00000152102	ENSG00000070808-ENSG00000152102.pdb	243	163	32	40	0	0	0	195	0
A1L162_O00560	1	O00560	A1L162	2	92.5813	73.1998	0.0313447	NA		HURI	HURI	0	SDCBP	ERICH2		0	0	0		0	0					1		1		ENSG00000137575	ENSG00000204334	ENSG00000137575-ENSG00000204334.pdb	174	30	44	50	21	34	27	74	0
A1L162_O75367	1	O75367	A1L162	74	79.2578	73.4862	0.162736	NA		HURI	HURI	0	MACROH2A1	ERICH2		0	0	0		0	0					1		1		ENSG00000113648	ENSG00000204334	ENSG00000113648-ENSG00000204334.pdb	198	86	16	72	20	36	17	83	0
A1L162_Q9UIG4	1	A1L162	Q9UIG4	66	76.6504	62.889	0.108017	NA		HURI	HURI	0	ERICH2	PSORS1C2		0	0	0		0	0					1		1		ENSG00000204334	ENSG00000204538	ENSG00000204334-ENSG00000204538.pdb	30	31	85	10	0	13	79	44	0
A1L168_O60812	1	O60812	A1L168	3	71.925	67.4219	0.0313604	NA		HURI	HURI	0	HNRNPCL1	C20orf202		0	0	0		0	0					1		1		ENSG00000179172	ENSG00000215595	ENSG00000179172-ENSG00000215595.pdb	93	28	129	43	33	10	21	58	0
A1L168_O95295	1	O95295	A1L168	2	71.6268	74.6159	0.031335	NA		HURI	HURI	0	SNAPIN	C20orf202		0	0	0		0	0					1		1		ENSG00000143553	ENSG00000215595	ENSG00000143553-ENSG00000215595.pdb	86	18	27	5	32	11	29	50	0
A1L168_Q15691	1	Q15691	A1L168	13	65.7438	73.0529	0.0320252	NA		HURI	HURI	0	MAPRE1	C20orf202		0	0	0		0	0					1		1		ENSG00000101367	ENSG00000215595	ENSG00000101367-ENSG00000215595.pdb	160	25	22	61	11	30	19	62	0
A1L168_Q68D86	1	Q68D86	A1L168	75	68.4391	72.0228	0.067711	NA		HURI	HURI	0	CCDC102B	C20orf202		0	0	0		0	0					1		1		ENSG00000150636	ENSG00000215595	ENSG00000150636-ENSG00000215595.pdb	256	84	39	134	4	37	14	67	0
A1L168_Q96ES7	1	Q96ES7	A1L168	0	0	81.2844	0.0313218	NA		HURI	HURI	0	SGF29	C20orf202		0	0	0		0	0					1		1		ENSG00000176476	ENSG00000215595	ENSG00000176476-ENSG00000215595.pdb	231	37	15	10	20	23	13	66	0
A1L168_Q9NYB9	1	Q9NYB9	A1L168	4	48.4177	61.1057	0.0313473	NA		HURI	HURI	0	ABI2	C20orf202		0	0	0		0	0					1				ENSG00000138443	ENSG00000215595	ENSG00000138443-ENSG00000215595.pdb	165	25	58	265	22	21	13	66	0
A1L168_Q9UPY8	1	Q9UPY8	A1L168	17	68.2345	73.011	0.0328545	NA		HURI	HURI	0	MAPRE3	C20orf202		0	0	0		0	0					1		1		ENSG00000084764	ENSG00000215595	ENSG00000084764-ENSG00000215595.pdb	160	27	40	54	21	20	14	67	0
A1L168_Q9Y3C0	1	Q9Y3C0	A1L168	18	92.5191	67.8374	0.0468279	NA		HURI	HURI	0	WASHC3	C20orf202		0	0	0		0	0					1		1		ENSG00000120860	ENSG00000215595	ENSG00000120860-ENSG00000215595.pdb	49	50	43	52	35	8	31	48	0
A1L190_Q16512	1	Q16512	A1L190	127	67.8953	69.6762	0.126383	NA		HURI	HURI	0	PKN1	SYCE3		0	0	0		0	0					1		1		ENSG00000123143	ENSG00000217442	ENSG00000123143-ENSG00000217442.pdb	242	351	108	241	0	21	54	13	0
A1L190_Q5XKE5	1	Q5XKE5	A1L190	19	79.1521	68.9063	0.0366552	NA		HURI	HURI	0	KRT79	SYCE3		0	0	0		0	0					1		1		ENSG00000185640	ENSG00000217442	ENSG00000185640-ENSG00000217442.pdb	192	103	31	209	0	66	21	1	0
A1L190_Q96CS2	1	Q96CS2	A1L190	9	85.3798	84.7375	0.0326017	NA		HURI	HURI	0	HAUS1	SYCE3		0	0	0		0	0					1		1		ENSG00000152240	ENSG00000217442	ENSG00000152240-ENSG00000217442.pdb	163	86	27	2	0	73	13	2	0
A1L190_Q96ES7	1	Q96ES7	A1L190	160	75.4189	82.5373	0.355476	NA		HURI	HURI	0	SGF29	SYCE3		0	0	0		0	0					1		1		ENSG00000176476	ENSG00000217442	ENSG00000176476-ENSG00000217442.pdb	152	116	18	7	0	31	55	2	0
A1L190_Q9UL45	1	Q9UL45	A1L190	75	87.0834	80.9522	0.318462	NA		HURI	HURI	0	BLOC1S6	SYCE3		0	0	0		0	0					1		1		ENSG00000104164	ENSG00000217442	ENSG00000104164-ENSG00000217442.pdb	78	40	30	24	20	62	5	1	0
A1L3X0_O75427	1	O75427	A1L3X0	195	67.0664	68.3041	0.210119	NA		HURI	HURI	0	LRCH4	ELOVL7		0	0	0		0	0					1		1		ENSG00000077454	ENSG00000164181	ENSG00000077454-ENSG00000164181.pdb	147	190	48	298	109	140	13	19	0
A1L3X0_O75920	1	A1L3X0	O75920	146	60.1849	73.8424	0.0728647	NA		HURI	HURI	0	ELOVL7	SERF1A		0	0	0		0	0					1		1		ENSG00000164181	ENSG00000172058	ENSG00000164181-ENSG00000172058.pdb	136	126	5	14	0	0	0	89	0
A1L3X0_P23763	1	P23763	A1L3X0	105	64.4354	78.9771	0.0727933	NA		HURI	HURI	0	VAMP1	ELOVL7		0	0	0		0	0					1				ENSG00000139190	ENSG00000164181	ENSG00000139190-ENSG00000164181.pdb	0	39	60	19	144	113	7	17	0
A1L3X0_P54852	1	P54852	A1L3X0	120	74.468	81.5333	0.222473	NA		HURI	HURI	0	EMP3	ELOVL7		0	0	0		0	0					1		1		ENSG00000142227	ENSG00000164181	ENSG00000142227-ENSG00000164181.pdb	34	93	35	1	98	140	29	14	0
A1L3X0_P57105	1	A1L3X0	P57105	158	69.856	81.5392	0.210168	NA		HURI	HURI	0	ELOVL7	SYNJ2BP		0	0	0		0	0					1		1		ENSG00000164181	ENSG00000213463	ENSG00000164181-ENSG00000213463.pdb	138	112	16	15	53	37	27	28	0
A1L3X0_Q5QGT7	1	A1L3X0	Q5QGT7	137	64.8298	77.6499	0.103455	NA		HURI	HURI	0	ELOVL7	RTP2		0	0	0		0	0					1		1		ENSG00000164181	ENSG00000198471	ENSG00000164181-ENSG00000198471.pdb	116	137	13	15	34	95	46	50	0
A1L3X0_Q8IVJ1	1	Q8IVJ1	A1L3X0	192	65.859	76.9717	0.180868	NA		HURI	HURI	0	SLC41A1	ELOVL7		0	0	0		0	0					1		1		ENSG00000133065	ENSG00000164181	ENSG00000133065-ENSG00000164181.pdb	126	263	21	103	90	156	14	21	2
A1L3X0_Q8N2K1	1	Q8N2K1	A1L3X0	188	70.778	79.9623	0.290223	NA		HURI	HURI	0	UBE2J2	ELOVL7		0	0	0		0	0					1		1		ENSG00000160087	ENSG00000164181	ENSG00000160087-ENSG00000164181.pdb	124	56	16	63	126	127	13	15	0
A1L3X0_Q96EV8	1	Q96EV8	A1L3X0	75	56.7185	73.0532	0.0390351	NA		HURI	HURI	0	DTNBP1	ELOVL7		0	0	0		0	0					1		1		ENSG00000047579	ENSG00000164181	ENSG00000047579-ENSG00000164181.pdb	105	58	44	144	121	136	9	15	0
A1L3X0_Q9P0S9	1	Q9P0S9	A1L3X0	98	84.499	84.4234	0.381345	NA		HURI	HURI	0	TMEM14C	ELOVL7		0	0	0		0	0					1		1		ENSG00000111843	ENSG00000164181	ENSG00000111843-ENSG00000164181.pdb	32	69	4	7	126	130	11	14	0
A1L3X0_Q9UHX3	1	Q9UHX3	A1L3X0	104	60.7196	78.1119	0.0555591	NA		HURI	HURI	0	ADGRE2	ELOVL7		0	0	0		0	0					1		1		ENSG00000127507	ENSG00000164181	ENSG00000127507-ENSG00000164181.pdb	108	516	150	49	79	163	19	20	0
A1L443_A5D8V6	1	A1L443	A5D8V6	152	58.9015	52.852	0.0681799	NA		HURI	HURI	0	NUTM2F	VPS37C		0	0	0		0	0					1				ENSG00000130950	ENSG00000167987	ENSG00000130950-ENSG00000167987.pdb	32	126	48	550	119	38	29	169	0
A1L443_O14964	1	A1L443	O14964	237	56.5054	53.2953	0.0854881	NA		HURI	HURI	0	NUTM2F	HGS		0	0	0		0	0					1				ENSG00000130950	ENSG00000185359	ENSG00000130950-ENSG00000185359.pdb	5	107	64	580	163	227	48	339	0
A1L443_O43639	1	O43639	A1L443	91	55.4702	51.8093	0.0404285	NA		HURI	HURI	0	NCK2	NUTM2F		0	0	0		0	0					1				ENSG00000071051	ENSG00000130950	ENSG00000071051-ENSG00000130950.pdb	145	131	11	93	0	48	79	629	0
A1L443_O75800	1	O75800	A1L443	340	61.805	58.1113	0.239341	NA		HURI	HURI	0	ZMYND10	NUTM2F		0	0	0		0	0					1				ENSG00000004838	ENSG00000130950	ENSG00000004838-ENSG00000130950.pdb	227	164	34	15	0	96	73	587	0
A1L443_P0C7T5	1	A1L443	P0C7T5	283	39.6404	43.6142	0.0353121	NA		HURI	HURI	0	NUTM2F	ATXN1L		0	0	0		0	0					1				ENSG00000130950	ENSG00000224470	ENSG00000130950-ENSG00000224470.pdb	15	116	56	569	73	44	4	568	5
A1L443_P16333	1	A1L443	P16333	118	58.1794	52.9266	0.0524855	NA		HURI	HURI	0	NUTM2F	NCK1		0	0	0		0	0					1				ENSG00000130950	ENSG00000158092	ENSG00000130950-ENSG00000158092.pdb	0	68	110	578	125	152	8	92	0
A1L443_P54725	1	A1L443	P54725	78	57.0895	52.2811	0.0400145	NA		HURI	HURI	0	NUTM2F	RAD23A		0	0	0		0	0					1				ENSG00000130950	ENSG00000179262	ENSG00000130950-ENSG00000179262.pdb	0	91	101	564	102	114	19	128	0
A1L443_P62993	1	A1L443	P62993	70	72.7421	51.4462	0.0855979	NA		HURI	HURI	0	NUTM2F	GRB2		0	0	0		0	0					1				ENSG00000130950	ENSG00000177885	ENSG00000130950-ENSG00000177885.pdb	0	65	100	591	80	118	12	7	0
A1L443_Q13158	1	A1L443	Q13158	46	77.6212	53.4849	0.0696019	NA		HURI	HURI	0	NUTM2F	FADD		0	0	0		0	0					1				ENSG00000130950	ENSG00000168040	ENSG00000130950-ENSG00000168040.pdb	18	125	54	559	27	145	20	16	0
A1L443_Q13952	1	Q13952	A1L443	92	54.274	46.3683	0.0391644	NA		HURI	HURI	0	NFYC	NUTM2F		0	0	0		0	0					1				ENSG00000066136	ENSG00000130950	ENSG00000066136-ENSG00000130950.pdb	79	24	61	294	16	101	60	579	0
A1L443_Q7Z6J0	1	A1L443	Q7Z6J0	231	48.5236	47.2129	0.0453157	NA		HURI	HURI	0	NUTM2F	SH3RF1		0	0	0		0	0					1				ENSG00000130950	ENSG00000154447	ENSG00000130950-ENSG00000154447.pdb	0	79	56	621	207	108	16	557	10
A1L443_Q8NDC4	1	A1L443	Q8NDC4	181	65.9264	48.568	0.168167	NA		HURI	HURI	0	NUTM2F	MORN4		0	0	0		0	0					1				ENSG00000130950	ENSG00000171160	ENSG00000130950-ENSG00000171160.pdb	0	39	91	626	125	20	1	0	0
A1L443_Q92625	1	Q92625	A1L443	214	47.1778	45.0218	0.0412983	NA		HURI	HURI	0	ANKS1A	NUTM2F		0	0	0		0	0					1				ENSG00000064999	ENSG00000130950	ENSG00000064999-ENSG00000130950.pdb	109	273	48	704	0	63	86	607	0
A1L443_Q92882	1	A1L443	Q92882	42	61.9891	50.423	0.0364326	NA		HURI	HURI	0	NUTM2F	OSTF1		0	0	0		0	0					1				ENSG00000130950	ENSG00000134996	ENSG00000130950-ENSG00000134996.pdb	0	61	91	604	103	76	31	4	0
A1L443_Q96PV6	1	A1L443	Q96PV6	203	55.1946	48.8751	0.0653683	NA		HURI	HURI	0	NUTM2F	LENG8		0	0	0		0	0					1				ENSG00000130950	ENSG00000167615	ENSG00000130950-ENSG00000167615.pdb	0	84	72	600	97	213	51	439	0
A1L443_Q99633	1	A1L443	Q99633	32	57.4337	54.8167	0.0331571	NA		HURI	HURI	0	NUTM2F	PRPF18		0	0	0		0	0					1				ENSG00000130950	ENSG00000165630	ENSG00000130950-ENSG00000165630.pdb	21	129	45	561	64	161	77	40	0
A1L443_Q99961	1	A1L443	Q99961	149	57.1873	54.314	0.0588155	NA		HURI	HURI	0	NUTM2F	SH3GL1		0	0	0		0	0					1				ENSG00000130950	ENSG00000141985	ENSG00000130950-ENSG00000141985.pdb	0	73	83	600	207	59	55	47	0
A1L443_Q9NX04	1	Q9NX04	A1L443	177	72.1958	54.915	0.306282	NA		HURI	HURI	0	C1orf109	NUTM2F		0	0	0		0	0					1				ENSG00000116922	ENSG00000130950	ENSG00000116922-ENSG00000130950.pdb	131	67	4	1	28	116	48	564	0
A1L443_Q9UQR1	1	A1L443	Q9UQR1	262	48.3642	43.4743	0.0477587	NA		HURI	HURI	0	NUTM2F	ZNF148		0	0	0		0	0					1		1		ENSG00000130950	ENSG00000163848	ENSG00000130950-ENSG00000163848.pdb	2	93	53	608	72	54	62	606	5
A1L4H1_O00560	1	O00560	A1L4H1	281	54.7908	55.2269	0.0854178	NA		HURI	HURI	0	SDCBP	SSC5D		0	0	0		0	0					1		1		ENSG00000137575	ENSG00000179954	ENSG00000137575-ENSG00000179954.pdb	112	72	12	102	281	244	59	989	2
A1L4H1_P37198	1	A1L4H1	P37198	349	42.1621	50.9679	0.0395257	NA		HURI	HURI	0	SSC5D	NUP62		0	0	0		0	0					1		1		ENSG00000179954	ENSG00000213024	ENSG00000179954-ENSG00000213024.pdb	273	258	58	984	2	160	29	331	3
A1L4H1_Q13077	1	Q13077	A1L4H1	308	62.0261	55.066	0.217686	NA		HURI	HURI	0	TRAF1	SSC5D		0	0	0		0	0					1		1		ENSG00000056558	ENSG00000179954	ENSG00000056558-ENSG00000179954.pdb	119	155	20	122	228	284	71	990	0
A1L4H1_Q13503	1	Q13503	A1L4H1	156	62.8353	54.0559	0.100156	NA		HURI	HURI	0	MED21	SSC5D		0	0	0		0	0					1		1		ENSG00000152944	ENSG00000179954	ENSG00000152944-ENSG00000179954.pdb	21	78	22	23	266	247	79	981	0
A1L4H1_Q13526	1	Q13526	A1L4H1	71	84.5963	56.7989	0.240959	NA		HURI	HURI	0	PIN1	SSC5D		0	0	0		0	0					1		1		ENSG00000127445	ENSG00000179954	ENSG00000127445-ENSG00000179954.pdb	116	27	5	15	280	266	55	972	0
A1L4H1_Q15560	1	Q15560	A1L4H1	139	48.9451	56.6737	0.0382675	NA		HURI	HURI	0	TCEA2	SSC5D		0	0	0		0	0					1		1		ENSG00000171703	ENSG00000179954	ENSG00000171703-ENSG00000179954.pdb	120	120	20	39	250	276	67	980	5
A1L4H1_Q6QNY1	1	A1L4H1	Q6QNY1	121	66.5952	54.3675	0.104306	NA		HURI	HURI	0	SSC5D	BLOC1S2		0	0	0		0	0					1		1		ENSG00000179954	ENSG00000196072	ENSG00000179954-ENSG00000196072.pdb	291	233	71	978	18	89	4	31	0
A1L4H1_Q7Z3Y8	1	Q7Z3Y8	A1L4H1	307	61.0781	55.0094	0.194395	NA		HURI	HURI	0	KRT27	SSC5D		0	0	0		0	0					1		1		ENSG00000171446	ENSG00000179954	ENSG00000171446-ENSG00000179954.pdb	38	234	38	149	219	316	53	985	0
A1L4H1_Q7Z6G3	1	Q7Z6G3	A1L4H1	315	59.7937	54.5745	0.172559	NA		HURI	HURI	0	NECAB2	SSC5D		0	0	0		0	0					1				ENSG00000103154	ENSG00000179954	ENSG00000103154-ENSG00000179954.pdb	54	106	135	91	262	239	87	985	5
A1L4H1_Q96BD8	1	Q96BD8	A1L4H1	262	67.3498	55.6657	0.313354	NA		HURI	HURI	0	SKA1	SSC5D		0	0	0		0	0					1		1		ENSG00000154839	ENSG00000179954	ENSG00000154839-ENSG00000179954.pdb	80	114	17	44	283	247	65	978	0
A1L4H1_Q96CS2	1	Q96CS2	A1L4H1	242	69.4041	56.4598	0.345502	NA		HURI	HURI	0	HAUS1	SSC5D		0	0	0		0	0					1		1		ENSG00000152240	ENSG00000179954	ENSG00000152240-ENSG00000179954.pdb	14	230	30	4	284	227	80	982	0
A1L4H1_Q96EV8	1	Q96EV8	A1L4H1	313	60.8799	54.4251	0.194568	NA		HURI	HURI	0	DTNBP1	SSC5D		0	0	0		0	0					1		1		ENSG00000047579	ENSG00000179954	ENSG00000047579-ENSG00000179954.pdb	19	155	31	146	272	261	64	976	3
A1L4H1_Q9NX70	1	Q9NX70	A1L4H1	163	61.5504	52.6914	0.0930957	NA		HURI	HURI	0	MED29	SSC5D		0	0	0		0	0					1		1		ENSG00000063322	ENSG00000179954	ENSG00000063322-ENSG00000179954.pdb	0	79	49	72	268	227	77	1001	0
A1L4H1_Q9P086	1	Q9P086	A1L4H1	159	66.7172	53.7921	0.153096	NA		HURI	HURI	0	MED11	SSC5D		0	0	0		0	0					1		1		ENSG00000161920	ENSG00000179954	ENSG00000161920-ENSG00000179954.pdb	0	77	25	15	296	206	90	981	0
A1L4K1_O14964	1	O14964	A1L4K1	135	48.546	64.7051	0.037571	NA		HURI	HURI	0	HGS	FSD2		0	0	0		0	0					1		1		ENSG00000185359	ENSG00000186628	ENSG00000185359-ENSG00000186628.pdb	66	304	53	354	194	245	127	183	0
A1L4K1_O43482	1	O43482	A1L4K1	33	54.9527	70.3681	0.0327986	NA		HURI	HURI	0	OIP5	FSD2		0	0	0		0	0					1		1		ENSG00000104147	ENSG00000186628	ENSG00000104147-ENSG00000186628.pdb	26	88	30	85	219	280	80	170	0
A1L4K1_O43602	1	O43602	A1L4K1	58	55.5505	67.7726	0.0355398	NA		HURI	HURI	0	DCX	FSD2		0	0	0		0	0					1				ENSG00000077279	ENSG00000186628	ENSG00000077279-ENSG00000186628.pdb	23	131	35	176	194	292	83	180	0
A1L4K1_O60645	1	O60645	A1L4K1	88	57.1346	76.3962	0.0421551	NA		HURI	HURI	0	EXOC3	FSD2		0	0	0		0	0					1		1		ENSG00000180104	ENSG00000186628	ENSG00000180104-ENSG00000186628.pdb	285	359	83	18	120	342	114	173	2
A1L4K1_O60941	1	O60941	A1L4K1	216	51.0159	67.9029	0.0504354	NA		HURI	HURI	0	DTNB	FSD2		0	0	0		0	0					1				ENSG00000138101	ENSG00000186628	ENSG00000138101-ENSG00000186628.pdb	166	152	68	241	200	270	100	179	0
A1L4K1_O76064	1	O76064	A1L4K1	47	54.4781	71.1882	0.0338907	NA		HURI	HURI	0	RNF8	FSD2		0	0	0		0	0					1		1		ENSG00000112130	ENSG00000186628	ENSG00000112130-ENSG00000186628.pdb	59	249	65	112	232	251	96	170	0
A1L4K1_O95295	1	O95295	A1L4K1	60	57.5713	71.2993	0.0371172	NA		HURI	HURI	0	SNAPIN	FSD2		0	0	0		0	0					1		1		ENSG00000143553	ENSG00000186628	ENSG00000143553-ENSG00000186628.pdb	0	87	20	29	235	247	93	174	0
A1L4K1_O95363	1	O95363	A1L4K1	248	61.2019	75.0744	0.150733	NA		HURI	HURI	0	FARS2	FSD2		0	0	0		0	0					1		1		ENSG00000145982	ENSG00000186628	ENSG00000145982-ENSG00000186628.pdb	247	153	4	47	126	347	94	182	0
A1L4K1_O95835	1	O95835	A1L4K1	376	49.4973	54.6816	0.0656125	NA		HURI	HURI	0	LATS1	FSD2		0	0	0		0	0					1				ENSG00000131023	ENSG00000186628	ENSG00000131023-ENSG00000186628.pdb	125	153	96	756	83	300	151	215	0
A1L4K1_O95990	1	O95990	A1L4K1	78	68.1037	70.25	0.0690631	NA		HURI	HURI	0	FAM107A	FSD2		0	0	0		0	0					1		1		ENSG00000168309	ENSG00000186628	ENSG00000168309-ENSG00000186628.pdb	0	55	50	39	201	284	90	174	0
A1L4K1_P0CB47	1	A1L4K1	P0CB47	142	51.7787	69.1184	0.0424256	NA		HURI	HURI	0	FSD2	UBTFL1		0	0	0		0	0					1		1		ENSG00000186628	ENSG00000255009	ENSG00000186628-ENSG00000255009.pdb	146	320	102	181	26	193	52	122	0
A1L4K1_P10768	1	P10768	A1L4K1	128	82.4771	77.3544	0.451523	NA		HURI	HURI	0	ESD	FSD2		0	0	0		0	0					1	1	1		ENSG00000139684	ENSG00000186628	ENSG00000139684-ENSG00000186628.pdb	232	48	2	0	202	282	92	173	4
A1L4K1_P13682	1	P13682	A1L4K1	464	56.2089	65.0513	0.176689	NA		HURI	HURI	0	ZNF35	FSD2		0	0	0		0	0					1		1		ENSG00000169981	ENSG00000186628	ENSG00000169981-ENSG00000186628.pdb	0	262	40	225	151	324	92	182	0
A1L4K1_P17024	1	P17024	A1L4K1	275	57.7929	67.907	0.115813	NA		HURI	HURI	0	ZNF20	FSD2		0	0	0		0	0					1		1		ENSG00000132010	ENSG00000186628	ENSG00000132010-ENSG00000186628.pdb	0	333	82	117	141	318	106	184	0
A1L4K1_P28070	1	P28070	A1L4K1	104	57.4813	72.0474	0.046615	NA		HURI	HURI	0	PSMB4	FSD2		0	0	0		0	0					1		1		ENSG00000159377	ENSG00000186628	ENSG00000159377-ENSG00000186628.pdb	155	52	10	47	115	353	103	178	0
A1L4K1_P29972	1	A1L4K1	P29972	20	45.2796	73.9467	0.0315688	NA		HURI	HURI	0	FSD2	AQP1		0	0	0		0	0					1		1		ENSG00000186628	ENSG00000240583	ENSG00000186628-ENSG00000240583.pdb	212	254	106	177	147	74	19	29	0
A1L4K1_P31146	1	P31146	A1L4K1	48	81.9196	77.7503	0.0998003	NA		HURI	HURI	0	CORO1A	FSD2		0	0	0		0	0					1		1		ENSG00000102879	ENSG00000186628	ENSG00000102879-ENSG00000186628.pdb	315	106	16	24	179	301	96	173	0
A1L4K1_P36508	1	P36508	A1L4K1	235	53.6443	64.9515	0.0649781	NA		HURI	HURI	0	ZNF76	FSD2		0	0	0		0	0					1		1		ENSG00000065029	ENSG00000186628	ENSG00000065029-ENSG00000186628.pdb	0	210	109	251	166	324	81	178	0
A1L4K1_P40426	1	P40426	A1L4K1	78	56.4068	66.0381	0.039246	NA		HURI	HURI	0	PBX3	FSD2		0	0	0		0	0					1		1		ENSG00000167081	ENSG00000186628	ENSG00000167081-ENSG00000186628.pdb	17	140	95	182	186	300	92	171	0
A1L4K1_P53365	1	P53365	A1L4K1	124	58.7119	71.7185	0.0563084	NA		HURI	HURI	0	ARFIP2	FSD2		0	0	0		0	0					1		1		ENSG00000132254	ENSG00000186628	ENSG00000132254-ENSG00000186628.pdb	152	72	15	102	219	269	83	178	0
A1L4K1_P56524	1	P56524	A1L4K1	153	43.6935	61.8088	0.0348431	NA		HURI	HURI	0	HDAC4	FSD2		0	0	1	P56524_248|A|Pathogenic/Likely pathogenic|Inborn genetic diseases;not provided|1064797002	0	0					1				ENSG00000068024	ENSG00000186628	ENSG00000068024-ENSG00000186628.pdb	278	199	78	529	106	269	143	231	10
A1L4K1_P78358	1	A1L4K1	P78358	66	58.2304	67.7506	0.0388181	NA		HURI	HURI	0	FSD2	CTAG1A		0	0	0		0	0					1		1		ENSG00000186628	ENSG00000268651	ENSG00000186628-ENSG00000268651.pdb	215	314	65	155	0	32	11	167	0
A1L4K1_Q00994	1	Q00994	A1L4K1	133	61.8191	68.6858	0.0758918	NA		HURI	HURI	0	BEX3	FSD2		0	0	0		0	0					1		1		ENSG00000166681	ENSG00000186628	ENSG00000166681-ENSG00000186628.pdb	0	12	17	82	221	279	73	176	0
A1L4K1_Q06787	1	Q06787	A1L4K1	107	50.2125	67.344	0.0369245	NA		HURI	HURI	0	FMR1	FSD2		0	0	0		0	0					1				ENSG00000102081	ENSG00000186628	ENSG00000102081-ENSG00000186628.pdb	100	241	22	269	150	329	97	173	0
A1L4K1_Q07002	1	Q07002	A1L4K1	329	51.4021	69.4608	0.0704607	NA		HURI	HURI	0	CDK18	FSD2		0	0	0		0	0					1		1		ENSG00000117266	ENSG00000186628	ENSG00000117266-ENSG00000186628.pdb	148	135	29	162	206	251	118	174	0
A1L4K1_Q08117	1	Q08117	A1L4K1	64	54.0975	70.561	0.0354646	NA		HURI	HURI	0	TLE5	FSD2		0	0	0		0	0					1		1		ENSG00000104964	ENSG00000186628	ENSG00000104964-ENSG00000186628.pdb	12	87	15	83	236	257	92	164	0
A1L4K1_Q14119	1	Q14119	A1L4K1	259	53.8361	64.6953	0.0719151	NA		HURI	HURI	0	VEZF1	FSD2		0	0	0		0	0					1		1		ENSG00000136451	ENSG00000186628	ENSG00000136451-ENSG00000186628.pdb	1	183	48	289	168	344	82	155	2
A1L4K1_Q14738	1	Q14738	A1L4K1	220	56.9734	72.0256	0.0828991	NA		HURI	HURI	0	PPP2R5D	FSD2		0	0	0		0	0					1		1		ENSG00000112640	ENSG00000186628	ENSG00000112640-ENSG00000186628.pdb	280	126	48	148	179	275	123	172	0
A1L4K1_Q15973	1	A1L4K1	Q15973	251	55.3931	70.0854	0.0810907	NA		HURI	HURI	0	FSD2	ZNF124		0	0	0		0	0					1		1		ENSG00000186628	ENSG00000196418	ENSG00000186628-ENSG00000196418.pdb	172	317	79	181	0	219	67	65	0
A1L4K1_Q2TBA0	1	Q2TBA0	A1L4K1	239	65.0615	76.9185	0.221561	NA		HURI	HURI	0	KLHL40	FSD2		0	0	0		0	0					1		1		ENSG00000157119	ENSG00000186628	ENSG00000157119-ENSG00000186628.pdb	305	249	28	39	156	303	116	174	0
A1L4K1_Q2TBE0	1	Q2TBE0	A1L4K1	109	44.8967	63.9791	0.0339625	NA		HURI	HURI	0	CWF19L2	FSD2		0	0	0		0	0					1		1		ENSG00000152404	ENSG00000186628	ENSG00000152404-ENSG00000186628.pdb	111	266	139	378	100	354	125	170	0
A1L4K1_Q3B820	1	Q3B820	A1L4K1	175	47.9674	62.4275	0.0397533	NA		HURI	HURI	0	FAM161A	FSD2		0	0	0		0	0					1		1		ENSG00000170264	ENSG00000186628	ENSG00000170264-ENSG00000186628.pdb	0	196	105	359	167	329	73	180	0
A1L4K1_Q3SY00	1	Q3SY00	A1L4K1	151	55.2729	60.1913	0.0523335	NA		HURI	HURI	0	TSGA10IP	FSD2		0	0	0		0	0					1		1		ENSG00000175513	ENSG00000186628	ENSG00000175513-ENSG00000186628.pdb	0	103	26	427	201	305	76	167	0
A1L4K1_Q53FD0	1	Q53FD0	A1L4K1	157	55.7045	63.496	0.0553027	NA		HURI	HURI	0	ZC2HC1C	FSD2		0	0	0		0	0					1		1		ENSG00000119703	ENSG00000186628	ENSG00000119703-ENSG00000186628.pdb	9	86	34	327	223	286	77	163	0
A1L4K1_Q5T619	1	Q5T619	A1L4K1	240	54.3066	65.6099	0.0701191	NA		HURI	HURI	0	ZNF648	FSD2		0	0	0		0	0					1		1		ENSG00000179930	ENSG00000186628	ENSG00000179930-ENSG00000186628.pdb	0	257	23	288	224	272	87	166	0
A1L4K1_Q5T6C5	1	Q5T6C5	A1L4K1	227	56.3484	57.5313	0.0805334	NA		HURI	HURI	0	ATXN7L2	FSD2		0	0	0		0	0					1				ENSG00000162650	ENSG00000186628	ENSG00000162650-ENSG00000186628.pdb	28	39	48	607	195	320	67	167	0
A1L4K1_Q5U623	1	Q5U623	A1L4K1	260	51.5983	58.3105	0.0594546	NA		HURI	HURI	0	ATF7IP2	FSD2		0	0	0		0	0					1				ENSG00000166669	ENSG00000186628	ENSG00000166669-ENSG00000186628.pdb	32	80	122	448	178	295	102	174	0
A1L4K1_Q5W5X9	1	Q5W5X9	A1L4K1	202	60.5867	74.248	0.109039	NA		HURI	HURI	0	TTC23	FSD2		0	0	0		0	0					1				ENSG00000103852	ENSG00000186628	ENSG00000103852-ENSG00000186628.pdb	194	165	14	74	174	306	88	181	0
A1L4K1_Q6NX45	1	A1L4K1	Q6NX45	228	59.2023	69.1122	0.108646	NA		HURI	HURI	0	FSD2	ZNF774		0	0	0		0	0					1		1		ENSG00000186628	ENSG00000196391	ENSG00000186628-ENSG00000196391.pdb	162	327	91	169	0	316	22	145	0
A1L4K1_Q6NYC8	1	Q6NYC8	A1L4K1	223	54.4644	56.7663	0.0666536	NA		HURI	HURI	0	PPP1R18	FSD2		0	0	0		0	0					1		1		ENSG00000146112	ENSG00000186628	ENSG00000146112-ENSG00000186628.pdb	0	29	62	522	198	287	98	166	0
A1L4K1_Q6P1J9	1	Q6P1J9	A1L4K1	68	54.0283	68.4492	0.0358709	NA		HURI	HURI	0	CDC73	FSD2		0	0	0		0	0					1		1		ENSG00000134371	ENSG00000186628	ENSG00000134371-ENSG00000186628.pdb	75	214	69	173	98	371	100	180	0
A1L4K1_Q6ZNE5	1	Q6ZNE5	A1L4K1	118	60.6989	68.8862	0.0617997	NA		HURI	HURI	0	ATG14	FSD2		0	0	0		0	0					1		1		ENSG00000126775	ENSG00000186628	ENSG00000126775-ENSG00000186628.pdb	57	196	74	165	167	311	103	168	0
A1L4K1_Q7Z3B3	1	Q7Z3B3	A1L4K1	234	44.0987	51.4102	0.0380656	NA		HURI	HURI	0	KANSL1	FSD2		0	0	0		0	0					1		1		ENSG00000120071	ENSG00000186628	ENSG00000120071-ENSG00000186628.pdb	0	100	100	905	190	276	106	177	6
A1L4K1_Q7Z3I7	1	Q7Z3I7	A1L4K1	188	52.2648	67.3039	0.0501203	NA		HURI	HURI	0	ZNF572	FSD2		0	0	0		0	0					1		1		ENSG00000180938	ENSG00000186628	ENSG00000180938-ENSG00000186628.pdb	0	316	17	196	173	305	98	173	0
A1L4K1_Q86VK4	1	Q86VK4	A1L4K1	237	49.6097	62.2042	0.0487791	NA		HURI	HURI	0	ZNF410	FSD2		0	0	0		0	0					1		1		ENSG00000119725	ENSG00000186628	ENSG00000119725-ENSG00000186628.pdb	0	140	27	311	180	298	94	177	0
A1L4K1_Q86YD7	1	Q86YD7	A1L4K1	202	61.2329	59.0455	0.116829	NA		HURI	HURI	0	FAM90A1	FSD2		0	0	0		0	0					1		1		ENSG00000171847	ENSG00000186628	ENSG00000171847-ENSG00000186628.pdb	0	20	22	422	197	307	81	164	0
A1L4K1_Q8IY31	1	Q8IY31	A1L4K1	56	60.7951	74.266	0.0389968	NA		HURI	HURI	0	IFT20	FSD2		0	0	0		0	0					1		1		ENSG00000109083	ENSG00000186628	ENSG00000109083-ENSG00000186628.pdb	52	65	13	2	202	286	98	163	0
A1L4K1_Q8IYE0	1	Q8IYE0	A1L4K1	152	55.9593	69.481	0.0549242	NA		HURI	HURI	0	CCDC146	FSD2		0	0	0		0	0					1		1		ENSG00000135205	ENSG00000186628	ENSG00000135205-ENSG00000186628.pdb	0	688	136	131	107	355	104	183	0
A1L4K1_Q8N8B7	1	Q8N8B7	A1L4K1	125	59.3074	69.9147	0.0589763	NA		HURI	HURI	0	TCEANC	FSD2		0	0	0		0	0					1		1		ENSG00000176896	ENSG00000186628	ENSG00000176896-ENSG00000186628.pdb	14	196	51	90	177	297	106	169	0
A1L4K1_Q8NEF3	1	Q8NEF3	A1L4K1	153	66.1973	73.2322	0.137522	NA		HURI	HURI	0	CCDC112	FSD2		0	0	0		0	0					1		1		ENSG00000164221	ENSG00000186628	ENSG00000164221-ENSG00000186628.pdb	35	272	48	91	201	319	74	155	0
A1L4K1_Q8TAB5	1	Q8TAB5	A1L4K1	171	59.1734	67.2423	0.0785012	NA		HURI	HURI	0	C1orf216	FSD2		0	0	0		0	0					1		1		ENSG00000142686	ENSG00000186628	ENSG00000142686-ENSG00000186628.pdb	0	69	8	152	210	287	89	163	0
A1L4K1_Q8TAU3	1	Q8TAU3	A1L4K1	262	51.0166	65.8899	0.0571332	NA		HURI	HURI	0	ZNF417	FSD2		0	0	0		0	0					1		1		ENSG00000173480	ENSG00000186628	ENSG00000173480-ENSG00000186628.pdb	0	306	68	201	159	316	92	182	0
A1L4K1_Q8TBB1	1	Q8TBB1	A1L4K1	95	67.6253	66.6448	0.0839075	NA		HURI	HURI	0	LNX1	FSD2		0	0	0		0	0					1		1		ENSG00000072201	ENSG00000186628	ENSG00000072201-ENSG00000186628.pdb	17	398	70	243	133	329	105	182	0
A1L4K1_Q8TD31	1	A1L4K1	Q8TD31	164	61.8449	70.3369	0.0965114	NA		HURI	HURI	0	FSD2	CCHCR1		0	0	0		0	0					1		1		ENSG00000186628	ENSG00000204536	ENSG00000186628-ENSG00000204536.pdb	152	313	110	174	68	470	69	175	9
A1L4K1_Q8WWY3	1	Q8WWY3	A1L4K1	90	51.4816	69.3939	0.0364266	NA		HURI	HURI	0	PRPF31	FSD2		0	0	0		0	0					1		1		ENSG00000105618	ENSG00000186628	ENSG00000105618-ENSG00000186628.pdb	49	207	100	143	158	335	85	171	0
A1L4K1_Q92569	1	Q92569	A1L4K1	103	44.2605	72.0044	0.0335442	NA		HURI	HURI	0	PIK3R3	FSD2		0	0	0		0	0					1				ENSG00000117461	ENSG00000186628	ENSG00000117461-ENSG00000186628.pdb	105	254	24	78	136	326	109	178	0
A1L4K1_Q969G3	1	Q969G3	A1L4K1	88	53.5475	68.7386	0.0378948	NA		HURI	HURI	0	SMARCE1	FSD2		0	0	0		0	0					1		1		ENSG00000073584	ENSG00000186628	ENSG00000073584-ENSG00000186628.pdb	24	177	46	164	193	289	97	170	0
A1L4K1_Q96BZ8	1	Q96BZ8	A1L4K1	9	57.4539	69.4768	0.0315046	NA		HURI	HURI	0	LENG1	FSD2		0	0	0		0	0					1		1		ENSG00000105617	ENSG00000186628	ENSG00000105617-ENSG00000186628.pdb	1	104	79	80	138	345	104	162	0
A1L4K1_Q96EG3	1	Q96EG3	A1L4K1	128	54.3701	64.6787	0.0451951	NA		HURI	HURI	0	ZNF837	FSD2		0	0	0		0	0					1		1		ENSG00000152475	ENSG00000186628	ENSG00000152475-ENSG00000186628.pdb	0	205	27	299	158	342	100	149	0
A1L4K1_Q96EZ8	1	A1L4K1	Q96EZ8	155	57.0194	70.9234	0.0600138	NA		HURI	HURI	0	FSD2	MCRS1		0	0	0		0	0					1		1		ENSG00000186628	ENSG00000187778	ENSG00000186628-ENSG00000187778.pdb	184	319	72	174	94	191	34	143	0
A1L4K1_Q96HB5	1	Q96HB5	A1L4K1	239	54.0102	60.0743	0.0680379	NA		HURI	HURI	0	CCDC120	FSD2		0	0	0		0	0					1		1		ENSG00000147144	ENSG00000186628	ENSG00000147144-ENSG00000186628.pdb	35	85	34	476	202	306	63	178	0
A1L4K1_Q96HP4	1	Q96HP4	A1L4K1	86	50.4738	73.5723	0.0354442	NA		HURI	HURI	0	OXNAD1	FSD2		0	0	0		0	0					1		1		ENSG00000154814	ENSG00000186628	ENSG00000154814-ENSG00000186628.pdb	201	58	6	47	134	343	95	177	0
A1L4K1_Q96NC0	1	Q96NC0	A1L4K1	32	53.3757	70.5334	0.0325005	NA		HURI	HURI	0	ZMAT2	FSD2		0	0	0		0	0					1		1		ENSG00000146007	ENSG00000186628	ENSG00000146007-ENSG00000186628.pdb	0	94	71	34	135	345	106	163	0
A1L4K1_Q96PV4	1	A1L4K1	Q96PV4	36	54.852	68.9063	0.033019	NA		HURI	HURI	0	FSD2	PNMA5		0	0	0		0	0					1		1		ENSG00000186628	ENSG00000198883	ENSG00000186628-ENSG00000198883.pdb	164	313	96	176	22	240	47	139	0
A1L4K1_Q96SQ5	1	A1L4K1	Q96SQ5	309	51.7531	66.0835	0.0690748	NA		HURI	HURI	0	FSD2	ZNF587		0	0	0		0	0					1		1		ENSG00000186628	ENSG00000198466	ENSG00000186628-ENSG00000198466.pdb	174	310	86	179	1	276	96	202	0
A1L4K1_Q99633	1	Q99633	A1L4K1	27	49.438	71.3381	0.0319094	NA		HURI	HURI	0	PRPF18	FSD2		0	0	0		0	0					1		1		ENSG00000165630	ENSG00000186628	ENSG00000165630-ENSG00000186628.pdb	47	157	65	73	193	296	82	178	0
A1L4K1_Q9BQ89	1	Q9BQ89	A1L4K1	128	58.7716	63.8	0.0579954	NA		HURI	HURI	0	FAM110A	FSD2		0	0	0		0	0					1		1		ENSG00000125898	ENSG00000186628	ENSG00000125898-ENSG00000186628.pdb	0	10	56	229	193	301	91	164	0
A1L4K1_Q9BT49	1	Q9BT49	A1L4K1	169	55.1562	68.7752	0.0562615	NA		HURI	HURI	0	THAP7	FSD2		0	0	0		0	0					1		1		ENSG00000184436	ENSG00000186628	ENSG00000184436-ENSG00000186628.pdb	5	134	26	144	216	280	86	167	0
A1L4K1_Q9BWG6	1	Q9BWG6	A1L4K1	101	51.7171	69.0108	0.0376791	NA		HURI	HURI	0	SCNM1	FSD2		0	0	0		0	0					1		1		ENSG00000163156	ENSG00000186628	ENSG00000163156-ENSG00000186628.pdb	3	90	44	93	194	289	99	167	0
A1L4K1_Q9BXY8	1	Q9BXY8	A1L4K1	147	55.6091	66.8657	0.0524584	NA		HURI	HURI	0	BEX2	FSD2		0	0	0		0	0					1		1		ENSG00000133134	ENSG00000186628	ENSG00000133134-ENSG00000186628.pdb	0	1	18	109	221	262	88	178	0
A1L4K1_Q9H0A9	1	Q9H0A9	A1L4K1	106	55.0899	68.1737	0.04253	NA		HURI	HURI	0	SPATC1L	FSD2		0	0	0		0	0					1		1		ENSG00000160284	ENSG00000186628	ENSG00000160284-ENSG00000186628.pdb	58	101	26	155	191	298	91	169	0
A1L4K1_Q9H0E9	1	Q9H0E9	A1L4K1	368	51.2512	55.4357	0.0765266	NA		HURI	HURI	0	BRD8	FSD2		0	0	0		0	0					1				ENSG00000112983	ENSG00000186628	ENSG00000112983-ENSG00000186628.pdb	100	237	51	847	160	263	128	198	0
A1L4K1_Q9H0I2	1	Q9H0I2	A1L4K1	104	55.5198	68.1081	0.0428638	NA		HURI	HURI	0	ENKD1	FSD2		0	0	0		0	0					1		1		ENSG00000124074	ENSG00000186628	ENSG00000124074-ENSG00000186628.pdb	32	106	52	156	162	326	98	163	0
A1L4K1_Q9H788	1	Q9H788	A1L4K1	137	54.9887	70.099	0.0483945	NA		HURI	HURI	0	SH2D4A	FSD2		0	0	0		0	0					1		1		ENSG00000104611	ENSG00000186628	ENSG00000104611-ENSG00000186628.pdb	48	224	98	84	145	321	111	172	0
A1L4K1_Q9H9D4	1	Q9H9D4	A1L4K1	204	52.5338	60.7934	0.0536979	NA		HURI	HURI	0	ZNF408	FSD2		0	0	0		0	0					1		1		ENSG00000175213	ENSG00000186628	ENSG00000175213-ENSG00000186628.pdb	0	229	58	433	152	345	91	161	0
A1L4K1_Q9HC52	1	Q9HC52	A1L4K1	134	52.9747	64.249	0.0434521	NA		HURI	HURI	0	CBX8	FSD2		0	0	0		0	0					1		1		ENSG00000141570	ENSG00000186628	ENSG00000141570-ENSG00000186628.pdb	19	64	28	278	200	298	80	171	0
A1L4K1_Q9P0T4	1	Q9P0T4	A1L4K1	78	54.2541	70.4055	0.0372365	NA		HURI	HURI	0	ZNF581	FSD2		0	0	0		0	0					1		1		ENSG00000171425	ENSG00000186628	ENSG00000171425-ENSG00000186628.pdb	1	102	27	67	188	297	97	167	0
A1L4K1_Q9P1Y5	1	Q9P1Y5	A1L4K1	349	50.2747	58.683	0.0665099	NA		HURI	HURI	0	CAMSAP3	FSD2		0	0	0		0	0					1				ENSG00000076826	ENSG00000186628	ENSG00000076826-ENSG00000186628.pdb	132	341	66	710	92	308	134	215	3
A1L4K1_Q9P2K3	1	Q9P2K3	A1L4K1	123	58.8193	66.7363	0.0563401	NA		HURI	HURI	0	RCOR3	FSD2		0	0	0		0	0					1				ENSG00000117625	ENSG00000186628	ENSG00000117625-ENSG00000186628.pdb	45	143	61	246	206	311	57	175	0
A1L4K1_Q9UGP5	1	Q9UGP5	A1L4K1	112	63.0954	72.8167	0.0702121	NA		HURI	HURI	0	POLL	FSD2		0	0	0		0	0					1				ENSG00000166169	ENSG00000186628	ENSG00000166169-ENSG00000186628.pdb	185	235	32	123	197	280	95	177	0
A1L4K1_Q9UIE0	1	Q9UIE0	A1L4K1	278	52.287	64.6062	0.0663935	NA		HURI	HURI	0	ZNF230	FSD2		0	0	0		0	0					1		1		ENSG00000159882	ENSG00000186628	ENSG00000159882-ENSG00000186628.pdb	0	149	139	186	171	307	91	180	0
A1L4K1_Q9UJV3	1	Q9UJV3	A1L4K1	496	71.5181	71.5937	0.634394	NA		HURI	HURI	0	MID2	FSD2		0	0	0		0	0	76	A1L4K1-Q9UJV3|A|105|4;A1L4K1-Q9UJV3|A|326|4;A1L4K1-Q9UJV3|A|328|4;A1L4K1-Q9UJV3|A|356|4;A1L4K1-Q9UJV3|B|308|4;A1L4K1-Q9UJV3|A|191|2;A1L4K1-Q9UJV3|A|240|2;A1L4K1-Q9UJV3|A|253|2;A1L4K1-Q9UJV3|A|283|2;A1L4K1-Q9UJV3|A|293|2;A1L4K1-Q9UJV3|A|316|2;A1L4K1-Q9UJV3|A|393|2;A1L4K1-Q9UJV3|A|521|2;A1L4K1-Q9UJV3|B|218|2;A1L4K1-Q9UJV3|B|224|2;A1L4K1-Q9UJV3|B|241|2;A1L4K1-Q9UJV3|B|246|2;A1L4K1-Q9UJV3|B|249|2;A1L…	0.0902613		1				ENSG00000080561	ENSG00000186628	ENSG00000080561-ENSG00000186628.pdb	120	399	83	133	129	357	92	171	2
A1L4K1_Q9UK33	1	A1L4K1	Q9UK33	61	65.1666	70.2448	0.0470574	NA		HURI	HURI	0	FSD2	ZNF580		0	0	0		0	0					1		1		ENSG00000186628	ENSG00000213015	ENSG00000186628-ENSG00000213015.pdb	193	316	75	165	0	71	16	85	0
A1L4K1_Q9ULD5	1	A1L4K1	Q9ULD5	221	53.6754	60.6264	0.0619595	NA		HURI	HURI	0	FSD2	ZNF777		0	0	0		0	0					1		1		ENSG00000186628	ENSG00000196453	ENSG00000186628-ENSG00000196453.pdb	145	322	118	164	3	258	108	462	0
A1L4K1_Q9ULM2	1	A1L4K1	Q9ULM2	313	52.4496	67.3541	0.0746838	NA		HURI	HURI	0	FSD2	ZNF490		0	0	0		0	0					1		1		ENSG00000186628	ENSG00000188033	ENSG00000186628-ENSG00000188033.pdb	164	312	101	172	0	292	96	141	0
A1L4K1_Q9Y247	1	Q9Y247	A1L4K1	82	54.277	72.4	0.0377796	NA		HURI	HURI	0	FAM50B	FSD2		0	0	0		0	0					1		1		ENSG00000145945	ENSG00000186628	ENSG00000145945-ENSG00000186628.pdb	40	190	49	46	169	313	100	167	0
A1L4K1_Q9Y2P0	1	Q9Y2P0	A1L4K1	336	57.4031	69.0927	0.140158	NA		HURI	HURI	0	ZNF835	FSD2		0	0	0		0	0					1		1		ENSG00000127903	ENSG00000186628	ENSG00000127903-ENSG00000186628.pdb	0	387	5	145	130	336	106	177	0
A1L4K1_Q9Y3B7	1	Q9Y3B7	A1L4K1	119	65.0218	72.2938	0.0883456	NA		HURI	HURI	0	MRPL11	FSD2		0	0	0		0	0					1		1		ENSG00000174547	ENSG00000186628	ENSG00000174547-ENSG00000186628.pdb	0	164	11	17	126	366	90	167	0
A1X283_O43639	1	A1X283	O43639	119	78.9738	60.3935	0.326247	NA		HuMap	HuMap	0	SH3PXD2B	NCK2		0	0	0		0	0						1		1			A1X283-O43639.pdb	108	213	43	547	117	158	12	93	0
A2A2V5_O15529	1	O15529	A2A2V5	134	73.383	74.6214	0.235483	NA		HURI	HURI	0	GPR42	SERTM1		0	0	0		0	0							1		ENSG00000126251	ENSG00000180440	ENSG00000126251-ENSG00000180440.pdb	164	115	33	34	0	8	36	63	0
A2A2V5_O95471	1	A2A2V5	O95471	89	75.1638	69.573	0.150578	NA		HURI	HURI	0	SERTM1	CLDN7		0	0	0		0	0					1		1		ENSG00000180440	ENSG00000181885	ENSG00000180440-ENSG00000181885.pdb	0	10	30	67	87	76	23	25	0
A2A2V5_P08034	1	P08034	A2A2V5	133	75.4925	67.7926	0.282828	NA		HURI	HURI	0	GJB1	SERTM1		0	0	1	P08034_124|A|Likely pathogenic|Charcot-Marie-Tooth disease;not provided|876661119;P08034_126|A|Likely pathogenic|Charcot-Marie-Tooth Neuropathy X;Charcot-Marie-Tooth disease;not provided|879253995;P08034_131|A|Pathogenic|Charcot-Marie-Tooth disease;Inborn genetic diseases;X-linked hereditary motor and sensory neuropathy|1555937168;P08034_131|A|Likely pathogenic|not provided|1555937166;P08034_133|…	0	0					1		1		ENSG00000169562	ENSG00000180440	ENSG00000169562-ENSG00000180440.pdb	47	137	63	36	0	19	19	69	0
A2A2V5_P19397	1	P19397	A2A2V5	140	74.9557	71.9787	0.289082	NA		HURI	HURI	0	CD53	SERTM1		0	0	0		0	0					1		1		ENSG00000143119	ENSG00000180440	ENSG00000143119-ENSG00000180440.pdb	57	136	19	7	0	17	20	70	0
A2A2V5_P48051	1	P48051	A2A2V5	152	71.545	71.3086	0.235553	NA		HURI	HURI	0	KCNJ6	SERTM1		0	0	0		0	0					1		1		ENSG00000157542	ENSG00000180440	ENSG00000157542-ENSG00000180440.pdb	150	156	49	68	0	26	9	72	0
A2A2V5_P54849	1	P54849	A2A2V5	105	79.3921	72.8821	0.284376	NA		HURI	HURI	0	EMP1	SERTM1		0	0	0		0	0					1		1		ENSG00000134531	ENSG00000180440	ENSG00000134531-ENSG00000180440.pdb	74	67	16	0	0	25	21	61	0
A2A2V5_Q8TAF8	1	A2A2V5	Q8TAF8	144	75.4629	73.509	0.313404	NA		HURI	HURI	0	SERTM1	LHFPL5		0	0	0		0	0					1		1		ENSG00000180440	ENSG00000197753	ENSG00000180440-ENSG00000197753.pdb	0	14	19	74	118	83	13	5	0
A2A2V5_Q8TED1	1	Q8TED1	A2A2V5	76	78.0396	81.4179	0.152417	NA		HURI	HURI	0	GPX8	SERTM1		0	0	0		0	0					1		1		ENSG00000164294	ENSG00000180440	ENSG00000164294-ENSG00000180440.pdb	167	26	16	0	6	28	23	50	0
A2A2V5_Q96HH6	1	Q96HH6	A2A2V5	106	73.5774	77.4263	0.16958	NA		HURI	HURI	0	TMEM19	SERTM1		0	0	0		0	0					1		1		ENSG00000139291	ENSG00000180440	ENSG00000139291-ENSG00000180440.pdb	179	121	36	0	0	1	29	77	0
A2A2V5_Q96JQ5	1	Q96JQ5	A2A2V5	106	69.9502	63.8021	0.11963	NA		HURI	HURI	0	MS4A4A	SERTM1		0	0	0		0	0					1		1		ENSG00000110079	ENSG00000180440	ENSG00000110079-ENSG00000180440.pdb	55	79	41	64	0	9	26	72	0
A2A2V5_Q9H2K0	1	Q9H2K0	A2A2V5	11	55.1033	72.5198	0.0315426	NA		HURI	HURI	0	MTIF3	SERTM1		0	0	0		0	0					1		1		ENSG00000122033	ENSG00000180440	ENSG00000122033-ENSG00000180440.pdb	129	51	38	60	27	7	27	46	0
A2A2V5_Q9HBV2	1	Q9HBV2	A2A2V5	111	70.7093	62.3899	0.137539	NA		HURI	HURI	0	SPACA1	SERTM1		0	0	0		0	0					1		1		ENSG00000118434	ENSG00000180440	ENSG00000118434-ENSG00000180440.pdb	46	105	47	96	0	27	8	72	0
A2A2V5_Q9HCJ2	1	Q9HCJ2	A2A2V5	76	76.4057	70.9529	0.131669	NA		HURI	HURI	0	LRRC4C	SERTM1		0	0	0		0	0					1		1		ENSG00000148948	ENSG00000180440	ENSG00000148948-ENSG00000180440.pdb	286	143	38	173	0	31	5	71	0
A2A2Y4_A2RU14	1	A2RU14	A2A2Y4	82	61.9325	70.6222	0.0496858	NA		HURI	HURI	0	TMEM218	FRMD3		0	0	0		0	0					1		1		ENSG00000150433	ENSG00000172159	ENSG00000150433-ENSG00000172159.pdb	0	38	60	17	250	92	101	154	0
A2A2Y4_O43169	1	O43169	A2A2Y4	61	77.0814	72.4907	0.0993045	NA		HURI	HURI	0	CYB5B	FRMD3		0	0	0		0	0					1		1		ENSG00000103018	ENSG00000172159	ENSG00000103018-ENSG00000172159.pdb	27	74	11	38	233	165	46	153	0
A2A2Y4_O95159	1	O95159	A2A2Y4	109	71.2743	70.3534	0.141476	NA		HURI	HURI	0	ZFPL1	FRMD3		0	0	0		0	0					1		1		ENSG00000162300	ENSG00000172159	ENSG00000162300-ENSG00000172159.pdb	77	85	43	105	219	173	56	149	0
A2A2Y4_Q5BJF2	1	Q5BJF2	A2A2Y4	108	74.8216	73.5202	0.196536	NA		HURI	HURI	0	TMEM97	FRMD3		0	0	0		0	0					1		1		ENSG00000109084	ENSG00000172159	ENSG00000109084-ENSG00000172159.pdb	51	104	13	8	228	93	118	158	0
A2A2Y4_Q5SNT2	1	A2A2Y4	Q5SNT2	138	55.4583	60.3767	0.0498773	NA		HURI	HURI	0	FRMD3	TMEM201		0	0	0		0	0					1				ENSG00000172159	ENSG00000188807	ENSG00000172159-ENSG00000188807.pdb	217	119	99	162	16	183	89	378	0
A2A2Y4_Q5VZY2	1	A2A2Y4	Q5VZY2	82	80.4602	74.918	0.214035	NA		HURI	HURI	0	FRMD3	PLPP4		0	0	0		0	0					1		1		ENSG00000172159	ENSG00000203805	ENSG00000172159-ENSG00000203805.pdb	171	175	90	161	189	53	5	24	0
A2A2Y4_Q8IXM6	1	Q8IXM6	A2A2Y4	174	67.1487	71.2403	0.181501	NA		HURI	HURI	0	NRM	FRMD3		0	0	0		0	0					1		1		ENSG00000137404	ENSG00000172159	ENSG00000137404-ENSG00000172159.pdb	71	139	36	16	196	120	84	197	0
A2A2Y4_Q8N5M9	1	Q8N5M9	A2A2Y4	126	73.0625	73.7053	0.208902	NA		HURI	HURI	0	JAGN1	FRMD3		0	0	0		0	0					1		1		ENSG00000171135	ENSG00000172159	ENSG00000171135-ENSG00000172159.pdb	81	66	25	11	237	137	55	168	0
A2A2Y4_Q8N6R1	1	Q8N6R1	A2A2Y4	50	64.8518	72.4232	0.041469	NA		HURI	HURI	0	SERP2	FRMD3		0	0	0		0	0					1		1		ENSG00000151778	ENSG00000172159	ENSG00000151778-ENSG00000172159.pdb	0	22	32	11	266	115	63	153	0
A2A2Y4_Q96FZ5	1	Q96FZ5	A2A2Y4	73	69.1875	71.7345	0.0692188	NA		HURI	HURI	0	CMTM7	FRMD3		0	0	0		0	0					1		1		ENSG00000153551	ENSG00000172159	ENSG00000153551-ENSG00000172159.pdb	54	60	17	44	232	119	88	158	0
A2A2Y4_Q96G79	1	A2A2Y4	Q96G79	61	64.3082	69.3692	0.0454357	NA		HURI	HURI	0	FRMD3	SLC35A4		0	0	0		0	0					1		1		ENSG00000172159	ENSG00000176087	ENSG00000172159-ENSG00000176087.pdb	251	97	92	157	0	5	68	30	0
A2A2Y4_Q9Y6X1	1	Q9Y6X1	A2A2Y4	74	68.3029	72.1723	0.0661103	NA		HURI	HURI	0	SERP1	FRMD3		0	0	0		0	0					1		1		ENSG00000120742	ENSG00000172159	ENSG00000120742-ENSG00000172159.pdb	0	22	28	16	266	129	49	153	0
A2A368_P43358	1	A2A368	P43358	177	50.6118	63.4386	0.0444323	NA		HuMap	HuMap	0	MAGEB16	MAGEA4		0	0	0		0	0						1		1			A2A368-P43358.pdb	41	137	34	112	53	114	24	126	6
A2IDD5_Q0VD86	1	A2IDD5	Q0VD86	208	60.5897	56.0424	0.113022	NA		HURI	HURI	0	CCDC78	INCA1		0	0	0		0	0					1				ENSG00000162004	ENSG00000196388	ENSG00000162004-ENSG00000196388.pdb	111	91	38	198	0	18	25	193	0
A2RRD8_P60370	1	A2RRD8	P60370	73	54.3841	56.3101	0.0367012	NA		HURI	HURI	0	ZNF320	KRTAP10-5		0	0	0		0	0							1		ENSG00000182986	ENSG00000241123	ENSG00000182986-ENSG00000241123.pdb	6	306	78	119	0	0	7	264	0
A2RRD8_P60409	1	A2RRD8	P60409	91	53.8473	53.3454	0.0385728	NA		HURI	HURI	0	ZNF320	KRTAP10-7		0	0	0		0	0					1		1		ENSG00000182986	ENSG00000272804	ENSG00000182986-ENSG00000272804.pdb	1	300	105	103	0	0	0	370	0
A2RRL7_O00264	1	O00264	A2RRL7	42	74.8313	72.892	0.0539126	NA		HURI	HURI	0	PGRMC1	TMEM213		0	0	0		0	0					1				ENSG00000101856	ENSG00000214128	ENSG00000101856-ENSG00000214128.pdb	107	34	27	27	1	24	41	41	0
A2RRL7_P15884	1	P15884	A2RRL7	35	43.4759	50.576	0.0317726	NA		HURI	HURI	0	TCF4	TMEM213		0	0	0		0	0					1				ENSG00000196628	ENSG00000214128	ENSG00000196628-ENSG00000214128.pdb	58	34	90	485	11	30	27	39	2
A2RRL7_P21145	1	P21145	A2RRL7	110	80.0266	71.7927	0.319441	NA		HURI	HURI	0	MAL	TMEM213		0	0	0		0	0					1				ENSG00000172005	ENSG00000214128	ENSG00000172005-ENSG00000214128.pdb	61	60	28	4	0	26	40	41	0
A2RRL7_P31153	1	P31153	A2RRL7	3	81.7745	84.4555	0.0313775	NA		HURI	HURI	0	MAT2A	TMEM213		0	0	0		0	0					1				ENSG00000168906	ENSG00000214128	ENSG00000168906-ENSG00000214128.pdb	350	31	4	10	0	26	15	66	0
A2RTX5_O15145	1	O15145	A2RTX5	25	85.6263	86.743	0.0512699	NA		HURI	HURI	0	ARPC3	TARS3		0	0	0		0	0					1		1		ENSG00000111229	ENSG00000185418	ENSG00000111229-ENSG00000185418.pdb	121	52	2	3	514	165	79	44	0
A2RTX5_P18848	1	P18848	A2RTX5	272	58.6394	73.0928	0.125926	NA		HURI	HURI	0	ATF4	TARS3		0	0	0		0	0					1		1		ENSG00000128272	ENSG00000185418	ENSG00000128272-ENSG00000185418.pdb	17	49	12	273	499	187	72	44	0
A2RTX5_P26639	1	P26639	A2RTX5	318	91.8253	86.4513	0.73021	NA		HURI	HURI	1	TARS1	TARS3		0	0	0		0	0				P26639_450|0.13748381|NA,P26639_534|0.25540444|NA	1		1		ENSG00000113407	ENSG00000185418	ENSG00000113407-ENSG00000185418.pdb	470	208	4	41	428	296	39	39	4
A2RTX5_Q13625	1	Q13625	A2RTX5	391	56.6485	65.5346	0.152891	NA		HURI	HURI	0	TP53BP2	TARS3		0	0	0		0	0									ENSG00000143514	ENSG00000185418	ENSG00000143514-ENSG00000185418.pdb	74	294	102	658	454	280	31	37	0
A2RTX5_Q8TCE9	1	Q8TCE9	A2RTX5	27	77.6685	87.7055	0.042213	NA		HURI	HURI	0	LGALS14	TARS3		0	0	0		0	0					1		1		ENSG00000006659	ENSG00000185418	ENSG00000006659-ENSG00000185418.pdb	102	30	7	0	542	164	56	40	0
A2RTX5_Q9BQ95	1	Q9BQ95	A2RTX5	61	60.4674	77.7708	0.0399745	NA		HURI	HURI	0	ECSIT	TARS3		0	0	0		0	0					1		1		ENSG00000130159	ENSG00000185418	ENSG00000130159-ENSG00000185418.pdb	40	176	55	160	463	248	46	45	0
A2RTX5_Q9BW92	1	Q9BW92	A2RTX5	341	88.7626	86.2869	0.726691	NA		HURI	HURI	1	TARS2	TARS3		0	0	0		0	0	24	A2RTX5-Q9BW92|A|337|6;A2RTX5-Q9BW92|A|403|4;A2RTX5-Q9BW92|A|310|2;A2RTX5-Q9BW92|A|318|2;A2RTX5-Q9BW92|A|327|2;A2RTX5-Q9BW92|A|349|2;A2RTX5-Q9BW92|A|364|2;A2RTX5-Q9BW92|A|438|2;A2RTX5-Q9BW92|A|440|2	0.0545455	A2RTX5_453|0.64415425|NA	1		1		ENSG00000143374	ENSG00000185418	ENSG00000143374-ENSG00000185418.pdb	445	216	13	44	439	278	47	38	6
A2RU14_O15342	1	O15342	A2RU14	93	77.3005	76.2879	0.196726	NA		HURI	HURI	0	ATP6V0E1	TMEM218		0	0	0		0	0					1		1		ENSG00000113732	ENSG00000150433	ENSG00000113732-ENSG00000150433.pdb	1	70	9	1	0	75	38	2	0
A2RU14_O15393	1	A2RU14	O15393	76	65.583	76.1859	0.05709	NA		HURI	HURI	0	TMEM218	TMPRSS2		0	0	0		0	0					1				ENSG00000150433	ENSG00000184012	ENSG00000150433-ENSG00000184012.pdb	0	58	32	25	230	144	38	80	0
A2RU14_O43653	1	A2RU14	O43653	32	70.9365	70.4105	0.0392705	NA		HURI	HURI	0	TMEM218	PSCA		0	0	0		0	0									ENSG00000150433	ENSG00000167653	ENSG00000150433-ENSG00000167653.pdb	0	30	82	3	38	35	24	17	0
A2RU14_O75056	1	A2RU14	O75056	91	64.6203	50.4285	0.0636101	NA		HURI	HURI	0	TMEM218	SDC3		0	0	0		0	0					1				ENSG00000150433	ENSG00000162512	ENSG00000150433-ENSG00000162512.pdb	0	6	105	4	0	27	108	307	0
A2RU14_O95279	1	A2RU14	O95279	36	67.9977	65.3302	0.0387496	NA		HURI	HURI	0	TMEM218	KCNK5		0	0	0		0	0					1		1		ENSG00000150433	ENSG00000164626	ENSG00000150433-ENSG00000164626.pdb	0	33	53	29	127	152	41	179	0
A2RU14_O95452	1	O95452	A2RU14	50	67.8271	72.2087	0.0458681	NA		HURI	HURI	0	GJB6	TMEM218		0	0	0		0	0					1		1		ENSG00000121742	ENSG00000150433	ENSG00000121742-ENSG00000150433.pdb	54	125	64	18	0	32	74	9	0
A2RU14_O95859	1	O95859	A2RU14	102	67.5254	70.9916	0.090966	NA		HURI	HURI	0	TSPAN12	TMEM218		0	0	0		0	0					1		1		ENSG00000106025	ENSG00000150433	ENSG00000106025-ENSG00000150433.pdb	68	155	40	42	0	10	84	21	0
A2RU14_P08034	1	A2RU14	P08034	90	72.5395	70.1367	0.120132	NA		HURI	HURI	0	TMEM218	GJB1		0	0	1	P08034_172|B|Pathogenic|Charcot-Marie-Tooth Neuropathy X;Charcot-Marie-Tooth disease|1555937218;P08034_172|B|Pathogenic|X-linked hereditary motor and sensory neuropathy|104894811	0	0					1		1		ENSG00000150433	ENSG00000169562	ENSG00000150433-ENSG00000169562.pdb	0	17	74	24	55	132	60	36	0
A2RU14_P11912	1	P11912	A2RU14	107	67.1829	67.1704	0.093831	NA		HURI	HURI	0	CD79A	TMEM218		0	0	0		0	0					1		1		ENSG00000105369	ENSG00000150433	ENSG00000105369-ENSG00000150433.pdb	29	88	91	18	0	5	88	22	0
A2RU14_P12004	1	P12004	A2RU14	17	69.4535	86.3046	0.0330305	NA		HURI	HURI	0	PCNA	TMEM218		0	0	0		0	0					1		1		ENSG00000132646	ENSG00000150433	ENSG00000132646-ENSG00000150433.pdb	213	42	2	4	0	76	36	3	0
A2RU14_P16410	1	A2RU14	P16410	92	68.1493	70.579	0.0842137	NA		HURI	HURI	0	TMEM218	CTLA4		0	0	0		0	0					1		1		ENSG00000150433	ENSG00000163599	ENSG00000150433-ENSG00000163599.pdb	0	11	86	18	73	72	52	26	0
A2RU14_P19397	1	P19397	A2RU14	212	68.8972	71.8951	0.28216	NA		HURI	HURI	0	CD53	TMEM218		0	0	0		0	0					1		1		ENSG00000143119	ENSG00000150433	ENSG00000143119-ENSG00000150433.pdb	17	170	20	12	0	3	87	25	0
A2RU14_P30273	1	A2RU14	P30273	116	59.7553	60.3748	0.0571131	NA		HURI	HURI	0	TMEM218	FCER1G		0	0	0		0	0					1				ENSG00000150433	ENSG00000158869	ENSG00000150433-ENSG00000158869.pdb	0	10	103	2	0	13	69	4	0
A2RU14_P34981	1	A2RU14	P34981	127	68.6086	71.1657	0.135693	NA		HURI	HURI	0	TMEM218	TRHR		0	0	0		0	0					1		1		ENSG00000150433	ENSG00000174417	ENSG00000150433-ENSG00000174417.pdb	0	16	68	31	132	143	30	93	0
A2RU14_P38484	1	A2RU14	P38484	106	64.4036	75.162	0.0733654	NA		HURI	HURI	0	TMEM218	IFNGR2		0	0	0		0	0					1		1		ENSG00000150433	ENSG00000159128	ENSG00000150433-ENSG00000159128.pdb	0	29	67	19	164	65	70	38	0
A2RU14_P41181	1	A2RU14	P41181	88	79.9088	81.6606	0.22807	NA		HURI	HURI	0	TMEM218	AQP2		0	0	0		0	0					1		1		ENSG00000150433	ENSG00000167580	ENSG00000150433-ENSG00000167580.pdb	0	43	69	3	181	50	37	3	0
A2RU14_P43628	1	A2RU14	P43628	124	65.9539	70.0775	0.101352	NA		HURI	HURI	0	TMEM218	KIR2DL3		0	0	0		0	0							1		ENSG00000150433	ENSG00000243772	ENSG00000150433-ENSG00000243772.pdb	0	38	50	27	127	80	52	82	0
A2RU14_P48051	1	A2RU14	P48051	78	74.9331	74.444	0.120248	NA		HURI	HURI	0	TMEM218	KCNJ6		0	0	0		0	0					1		1		ENSG00000150433	ENSG00000157542	ENSG00000150433-ENSG00000157542.pdb	0	29	63	23	137	179	54	53	0
A2RU14_P54219	1	P54219	A2RU14	189	69.6196	71.2293	0.26156	NA		HURI	HURI	0	SLC18A1	TMEM218		0	0	0		0	0					1				ENSG00000036565	ENSG00000150433	ENSG00000036565-ENSG00000150433.pdb	190	174	63	98	0	1	82	32	0
A2RU14_P54849	1	P54849	A2RU14	126	72.81	75.2668	0.203838	NA		HURI	HURI	0	EMP1	TMEM218		0	0	0		0	0					1		1		ENSG00000134531	ENSG00000150433	ENSG00000134531-ENSG00000150433.pdb	48	101	8	0	0	8	96	11	2
A2RU14_P57739	1	A2RU14	P57739	151	65.4645	67.6656	0.125239	NA		HURI	HURI	0	TMEM218	CLDN2		0	0	0		0	0					1		1		ENSG00000150433	ENSG00000165376	ENSG00000150433-ENSG00000165376.pdb	0	0	84	31	42	115	44	29	0
A2RU14_Q13520	1	Q13520	A2RU14	92	73.6129	77.6965	0.137126	NA		HURI	HURI	0	AQP6	TMEM218		0	0	0		0	0					1		1		ENSG00000086159	ENSG00000150433	ENSG00000086159-ENSG00000150433.pdb	154	79	18	31	0	38	66	11	0
A2RU14_Q15125	1	Q15125	A2RU14	42	83.5705	87.3154	0.0910625	NA		HURI	HURI	0	EBP	TMEM218		0	0	0		0	0					1		1		ENSG00000147155	ENSG00000150433	ENSG00000147155-ENSG00000150433.pdb	197	25	6	2	1	84	29	1	0
A2RU14_Q3KNW5	1	Q3KNW5	A2RU14	92	60.6532	70.7457	0.0504568	NA		HURI	HURI	0	SLC10A6	TMEM218		0	0	0		0	0					1		1		ENSG00000145283	ENSG00000150433	ENSG00000145283-ENSG00000150433.pdb	113	139	64	61	0	8	79	28	0
A2RU14_Q3SXY8	1	A2RU14	Q3SXY8	18	64.5943	69.0028	0.032566	NA		HURI	HURI	0	TMEM218	ARL13B		0	0	0		0	0					1		1		ENSG00000150433	ENSG00000169379	ENSG00000150433-ENSG00000169379.pdb	0	45	48	22	190	50	48	140	0
A2RU14_Q4KMG9	1	A2RU14	Q4KMG9	109	60.5717	54.64	0.0571999	NA		HURI	HURI	0	TMEM218	TMEM52B		0	0	0		0	0					1		1		ENSG00000150433	ENSG00000165685	ENSG00000150433-ENSG00000165685.pdb	0	2	107	6	0	1	98	84	0
A2RU14_Q53GL0	1	Q53GL0	A2RU14	30	68.2783	63.5926	0.0365185	NA		HURI	HURI	0	PLEKHO1	TMEM218		0	0	0		0	0					1		1		ENSG00000023902	ENSG00000150433	ENSG00000023902-ENSG00000150433.pdb	60	115	76	158	0	60	43	12	0
A2RU14_Q5JX71	1	Q5JX71	A2RU14	98	58.4601	52.8504	0.0471282	NA		HURI	HURI	0	FAM209A	TMEM218		0	0	0		0	0					1		1		ENSG00000124103	ENSG00000150433	ENSG00000124103-ENSG00000150433.pdb	0	21	45	105	0	4	99	12	0
A2RU14_Q5JXX7	1	A2RU14	Q5JXX7	131	52.3941	50.9797	0.0420285	NA		HURI	HURI	0	TMEM218	TMEM31		0	0	0		0	0					1				ENSG00000150433	ENSG00000179363	ENSG00000150433-ENSG00000179363.pdb	0	1	101	13	0	0	52	116	0
A2RU14_Q5T700	1	A2RU14	Q5T700	57	64.1735	71.811	0.0434503	NA		HURI	HURI	0	TMEM218	LDLRAD1		0	0	0		0	0					1		1		ENSG00000150433	ENSG00000203985	ENSG00000150433-ENSG00000203985.pdb	0	33	77	5	55	93	20	37	0
A2RU14_Q6PEY1	1	A2RU14	Q6PEY1	45	60.198	61.6354	0.0360421	NA		HURI	HURI	0	TMEM218	TMEM88		0	0	0		0	0					1		1		ENSG00000150433	ENSG00000167874	ENSG00000150433-ENSG00000167874.pdb	0	7	91	17	0	68	42	49	0
A2RU14_Q6PL24	1	Q6PL24	A2RU14	35	73.017	64.047	0.0435045	NA		HURI	HURI	0	TMED8	TMEM218		0	0	0		0	0					1		1		ENSG00000100580	ENSG00000150433	ENSG00000100580-ENSG00000150433.pdb	117	23	43	142	0	30	70	15	0
A2RU14_Q6UWW9	1	A2RU14	Q6UWW9	145	61.0949	56.2297	0.0782297	NA		HURI	HURI	0	TMEM218	TMEM207		0	0	0		0	0					1		1		ENSG00000150433	ENSG00000198398	ENSG00000150433-ENSG00000198398.pdb	0	15	98	2	0	0	79	67	0
A2RU14_Q6ZP80	1	A2RU14	Q6ZP80	151	74.1641	75.2026	0.297897	NA		HURI	HURI	0	TMEM218	TMEM182		0	0	0		0	0					1		1		ENSG00000150433	ENSG00000170417	ENSG00000150433-ENSG00000170417.pdb	0	45	62	8	51	127	40	11	0
A2RU14_Q6ZS10	1	A2RU14	Q6ZS10	63	72.2742	67.0961	0.0722583	NA		HURI	HURI	0	TMEM218	CLEC17A		0	0	0		0	0					1		1		ENSG00000150433	ENSG00000187912	ENSG00000150433-ENSG00000187912.pdb	0	61	46	8	114	75	29	160	0
A2RU14_Q7Z7G2	1	A2RU14	Q7Z7G2	18	55.5035	65.3187	0.0318645	NA		HURI	HURI	0	TMEM218	CPLX4		0	0	0		0	0					1		1		ENSG00000150433	ENSG00000166569	ENSG00000150433-ENSG00000166569.pdb	0	44	65	6	0	68	70	22	0
A2RU14_Q86VR2	1	Q86VR2	A2RU14	104	56.5725	55.2801	0.0447481	NA		HURI	HURI	0	RETREG3	TMEM218		0	0	0		0	0					1		1		ENSG00000141699	ENSG00000150433	ENSG00000141699-ENSG00000150433.pdb	0	69	208	189	0	0	92	23	0
A2RU14_Q8IUN9	1	Q8IUN9	A2RU14	29	71.9224	74.8126	0.0384132	NA		HURI	HURI	0	CLEC10A	TMEM218		0	0	0		0	0					1		1		ENSG00000132514	ENSG00000150433	ENSG00000132514-ENSG00000150433.pdb	114	115	55	32	0	45	58	12	0
A2RU14_Q8N112	1	A2RU14	Q8N112	141	63.8017	58.5086	0.0971457	NA		HURI	HURI	0	TMEM218	LSMEM2		0	0	0		0	0					1		1		ENSG00000150433	ENSG00000179564	ENSG00000150433-ENSG00000179564.pdb	0	2	99	14	10	24	57	73	0
A2RU14_Q8TAF8	1	A2RU14	Q8TAF8	98	68.4157	75.1905	0.0933832	NA		HURI	HURI	0	TMEM218	LHFPL5		0	0	0		0	0					1		1		ENSG00000150433	ENSG00000197753	ENSG00000150433-ENSG00000197753.pdb	0	26	53	36	93	101	14	11	0
A2RU14_Q8TB36	1	Q8TB36	A2RU14	87	63.3486	78.6709	0.0562336	NA		HURI	HURI	0	GDAP1	TMEM218		0	0	0		0	0					1		1		ENSG00000104381	ENSG00000150433	ENSG00000104381-ENSG00000150433.pdb	206	70	50	32	0	43	60	12	0
A2RU14_Q8TDT2	1	A2RU14	Q8TDT2	114	71.9535	66.7976	0.161579	NA		HURI	HURI	0	TMEM218	GPR152		0	0	0		0	0					1		1		ENSG00000150433	ENSG00000175514	ENSG00000150433-ENSG00000175514.pdb	0	12	74	29	111	152	43	164	0
A2RU14_Q8TED1	1	A2RU14	Q8TED1	108	70.6334	80.9777	0.131188	NA		HURI	HURI	0	TMEM218	GPX8		0	0	0		0	0					1		1		ENSG00000150433	ENSG00000164294	ENSG00000150433-ENSG00000164294.pdb	0	46	58	11	162	24	18	5	0
A2RU14_Q8WWF3	1	A2RU14	Q8WWF3	105	58.8483	52.2894	0.0502335	NA		HURI	HURI	0	TMEM218	SSMEM1		0	0	0		0	0					1		1		ENSG00000150433	ENSG00000165120	ENSG00000150433-ENSG00000165120.pdb	0	4	97	14	0	10	93	141	0
A2RU14_Q8WWH4	1	A2RU14	Q8WWH4	33	50.5187	64.956	0.0322277	NA		HURI	HURI	0	TMEM218	ASZ1		0	0	0		0	0					1		1		ENSG00000150433	ENSG00000154438	ENSG00000150433-ENSG00000154438.pdb	0	23	57	35	145	73	100	157	0
A2RU14_Q8WY98	1	A2RU14	Q8WY98	18	72.9899	74.7606	0.033991	NA		HURI	HURI	0	TMEM218	TMEM234		0	0	0		0	0					1		1		ENSG00000150433	ENSG00000160055	ENSG00000150433-ENSG00000160055.pdb	0	58	55	2	46	81	31	6	0
A2RU14_Q96B21	1	A2RU14	Q96B21	34	72.4	80.8255	0.0419877	NA		HURI	HURI	0	TMEM218	TMEM45B		0	0	0		0	0					1		1		ENSG00000150433	ENSG00000151715	ENSG00000150433-ENSG00000151715.pdb	0	27	87	1	154	87	33	1	0
A2RU14_Q96BA8	1	A2RU14	Q96BA8	60	67.7835	55.1652	0.0524682	NA		HURI	HURI	0	TMEM218	CREB3L1		0	0	0		0	0					1		1		ENSG00000150433	ENSG00000157613	ENSG00000150433-ENSG00000157613.pdb	0	33	77	5	61	48	68	342	0
A2RU14_Q96BI3	1	Q96BI3	A2RU14	115	67.9812	76.9435	0.111145	NA		HURI	HURI	0	APH1A	TMEM218		0	0	0		0	0					1		1		ENSG00000117362	ENSG00000150433	ENSG00000117362-ENSG00000150433.pdb	145	81	37	2	0	8	73	34	0
A2RU14_Q96CE8	1	A2RU14	Q96CE8	98	69.7464	70.4267	0.105152	NA		HURI	HURI	0	TMEM218	TM4SF18		0	0	0		0	0					1		1		ENSG00000150433	ENSG00000163762	ENSG00000150433-ENSG00000163762.pdb	0	12	83	20	26	120	34	21	0
A2RU14_Q96EP9	1	Q96EP9	A2RU14	128	65.4734	66.8633	0.100882	NA		HURI	HURI	0	SLC10A4	TMEM218		0	0	0		0	0					1		1		ENSG00000145248	ENSG00000150433	ENSG00000145248-ENSG00000150433.pdb	118	137	64	118	0	3	76	36	0
A2RU14_Q96FE7	1	Q96FE7	A2RU14	67	69.5514	64.6229	0.0645432	NA		HURI	HURI	0	PIK3IP1	TMEM218		0	0	0		0	0					1		1		ENSG00000100100	ENSG00000150433	ENSG00000100100-ENSG00000150433.pdb	0	117	62	84	0	50	61	4	0
A2RU14_Q96G97	1	A2RU14	Q96G97	107	68.7547	68.1792	0.108319	NA		HURI	HURI	0	TMEM218	BSCL2		0	0	0		0	0					1				ENSG00000150433	ENSG00000168000	ENSG00000150433-ENSG00000168000.pdb	0	9	86	20	105	146	38	109	0
A2RU14_Q96HJ5	1	Q96HJ5	A2RU14	122	69.9389	67.6527	0.146288	NA		HURI	HURI	0	MS4A3	TMEM218		0	0	0		0	0					1		1		ENSG00000149516	ENSG00000150433	ENSG00000149516-ENSG00000150433.pdb	29	113	33	39	0	1	105	9	0
A2RU14_Q96SJ8	1	A2RU14	Q96SJ8	113	69.792	74.6419	0.129099	NA		HURI	HURI	0	TMEM218	TSPAN18		0	0	0		0	0					1				ENSG00000150433	ENSG00000157570	ENSG00000150433-ENSG00000157570.pdb	0	1	72	42	52	182	14	0	0
A2RU14_Q9BQ51	1	A2RU14	Q9BQ51	92	67.7714	76.6419	0.0816412	NA		HURI	HURI	0	TMEM218	PDCD1LG2		0	0	0		0	0					1		1		ENSG00000150433	ENSG00000197646	ENSG00000150433-ENSG00000197646.pdb	0	27	70	18	150	68	34	21	0
A2RU14_Q9BVX2	1	Q9BVX2	A2RU14	175	72.0473	73.6648	0.297935	NA		HURI	HURI	0	TMEM106C	TMEM218		0	0	0		0	0					1		1		ENSG00000134291	ENSG00000150433	ENSG00000134291-ENSG00000150433.pdb	88	76	72	14	0	44	56	15	0
A2RU14_Q9BZJ8	1	A2RU14	Q9BZJ8	119	69.5797	63.9849	0.136189	NA		HURI	HURI	0	TMEM218	GPR61		0	0	0		0	0					1		1		ENSG00000150433	ENSG00000156097	ENSG00000150433-ENSG00000156097.pdb	0	20	71	24	81	137	67	166	0
A2RU14_Q9BZL3	1	A2RU14	Q9BZL3	119	69.5325	66.3711	0.135557	NA		HURI	HURI	0	TMEM218	SMIM3		0	0	0		0	0					1		1		ENSG00000150433	ENSG00000256235	ENSG00000150433-ENSG00000256235.pdb	0	56	57	2	0	10	40	10	0
A2RU14_Q9GZR5	1	Q9GZR5	A2RU14	156	70.0721	74.0619	0.211017	NA		HURI	HURI	0	ELOVL4	TMEM218		0	0	1	Q9GZR5_168|A|Pathogenic|Erythrokeratodermia with ataxia|587777598;Q9GZR5_171|A|Likely pathogenic|Erythrokeratodermia with ataxia|1554162301;Q9GZR5_246|A|Likely pathogenic|Erythrokeratodermia with ataxia;not provided|1131692036	0	0					1		1		ENSG00000118402	ENSG00000150433	ENSG00000118402-ENSG00000150433.pdb	119	141	9	45	0	19	69	27	0
A2RU14_Q9GZY8	1	A2RU14	Q9GZY8	35	71.7639	58.448	0.041934	NA		HURI	HURI	0	TMEM218	MFF		0	0	0		0	0					1				ENSG00000150433	ENSG00000168958	ENSG00000150433-ENSG00000168958.pdb	0	31	79	5	0	103	68	171	0
A2RU14_Q9H2K0	1	Q9H2K0	A2RU14	25	54.3603	72.7549	0.0321815	NA		HURI	HURI	0	MTIF3	TMEM218		0	0	0		0	0					1		1		ENSG00000122033	ENSG00000150433	ENSG00000122033-ENSG00000150433.pdb	114	65	36	63	0	61	48	6	0
A2RU14_Q9H7M9	1	Q9H7M9	A2RU14	94	66.1325	66.7802	0.0735115	NA		HURI	HURI	0	VSIR	TMEM218		0	0	0		0	0					1		1		ENSG00000107738	ENSG00000150433	ENSG00000107738-ENSG00000150433.pdb	57	109	80	65	0	10	74	31	0
A2RU14_Q9NR31	1	Q9NR31	A2RU14	25	61.6401	76.0917	0.0331207	NA		HURI	HURI	0	SAR1A	TMEM218		0	0	0		0	0					1		1		ENSG00000079332	ENSG00000150433	ENSG00000079332-ENSG00000150433.pdb	81	75	38	4	0	42	64	9	0
A2RU14_Q9NTQ9	1	A2RU14	Q9NTQ9	84	69.3003	69.8764	0.0825443	NA		HURI	HURI	0	TMEM218	GJB4		0	0	0		0	0					1		1		ENSG00000150433	ENSG00000189433	ENSG00000150433-ENSG00000189433.pdb	0	16	82	17	43	140	34	49	0
A2RU14_Q9NXB9	1	A2RU14	Q9NXB9	82	69.2174	73.4686	0.0795828	NA		HURI	HURI	0	TMEM218	ELOVL2		0	0	0		0	0					1		1		ENSG00000150433	ENSG00000197977	ENSG00000150433-ENSG00000197977.pdb	0	32	50	33	72	179	9	36	0
A2RU14_Q9UGN4	1	A2RU14	Q9UGN4	86	66.275	65.2788	0.0674153	NA		HURI	HURI	0	TMEM218	CD300A		0	0	0		0	0					1		1		ENSG00000150433	ENSG00000167851	ENSG00000150433-ENSG00000167851.pdb	0	28	79	8	85	49	55	110	0
A2RU14_Q9Y282	1	Q9Y282	A2RU14	61	75.3366	77.9593	0.0866395	NA		HURI	HURI	0	ERGIC3	TMEM218		0	0	0		0	0					1		1		ENSG00000125991	ENSG00000150433	ENSG00000125991-ENSG00000150433.pdb	107	194	67	15	0	65	42	8	0
A2RU14_Q9Y4D2	1	Q9Y4D2	A2RU14	68	74.457	61.424	0.0942583	NA		HURI	HURI	0	DAGLA	TMEM218		0	0	0		0	0					1		1		ENSG00000134780	ENSG00000150433	ENSG00000134780-ENSG00000150433.pdb	162	322	115	443	0	46	52	17	0
A2RU14_Q9Y5X5	1	Q9Y5X5	A2RU14	147	70.9193	65.9314	0.211287	NA		HURI	HURI	0	NPFFR2	TMEM218		0	0	0		0	0					1				ENSG00000056291	ENSG00000150433	ENSG00000056291-ENSG00000150433.pdb	108	195	45	174	0	7	89	19	0
A2RU30_Q9UMX3	1	Q9UMX3	A2RU30	51	65.1868	53.4222	0.0423217	NA		HuMap	HuMap	0	BOK	TESPA1		0	0	0		0	0						1					Q9UMX3-A2RU30.pdb	41	104	51	16	0	36	123	362	0
A2RU48_Q9HCM9	1	A2RU48	Q9HCM9	10	65.7661	75.4067	0.0317299	NA		HURI	HURI	0	SMCO3	TRIM39		0	0	0		0	0					1		1		ENSG00000179256	ENSG00000204599	ENSG00000179256-ENSG00000204599.pdb	13	86	64	62	182	223	65	48	0
A2RU49_Q14657	1	A2RU49	Q14657	27	70.1292	85.4081	0.0363438	NA		HURI	HURI	0	HYKK	LAGE3		0	0	0		0	0					1	1			ENSG00000188266	ENSG00000196976	ENSG00000188266-ENSG00000196976.pdb	301	50	9	13	51	27	10	55	0
A2RUH7_P14136	1	P14136	A2RUH7	21	66.1651	78.8757	0.0333005	NA		HURI	HURI	0	GFAP	MYBPHL		0	0	0		0	0					1		1		ENSG00000131095	ENSG00000221986	ENSG00000131095-ENSG00000221986.pdb	131	162	41	98	251	40	16	47	0
A2RUH7_Q13643	1	Q13643	A2RUH7	153	67.0789	83.5959	0.150745	NA		HURI	HURI	0	FHL3	MYBPHL		0	0	0		0	0					1		1		ENSG00000183386	ENSG00000221986	ENSG00000183386-ENSG00000221986.pdb	69	191	17	3	207	83	11	53	0
A2RUH7_Q96EH3	1	Q96EH3	A2RUH7	27	69.9531	74.8093	0.0362534	NA		HURI	HURI	0	MALSU1	MYBPHL		0	0	0		0	0					1		1		ENSG00000156928	ENSG00000221986	ENSG00000156928-ENSG00000221986.pdb	52	51	11	120	269	25	22	38	0
A2VCK2_A8MQ03	1	A8MQ03	A2VCK2	13	59.4517	60.1538	0.0317438	NA		HURI	HURI	0	CYSRT1	DCDC2B		0	0	0		0	0					1		1		ENSG00000197191	ENSG00000222046	ENSG00000197191-ENSG00000222046.pdb	0	2	30	112	16	170	60	103	0
A2VCK2_O43559	1	O43559	A2VCK2	33	59.8199	55.489	0.0338437	NA		HURI	HURI	0	FRS3	DCDC2B		0	0	0		0	0					1		1		ENSG00000137218	ENSG00000222046	ENSG00000137218-ENSG00000222046.pdb	49	58	43	342	24	144	46	135	0
A2VCK2_O75031	1	O75031	A2VCK2	83	75.0771	74.8788	0.134026	NA		HURI	HURI	0	HSF2BP	DCDC2B		0	0	0		0	0					1		1		ENSG00000160207	ENSG00000222046	ENSG00000160207-ENSG00000222046.pdb	235	66	17	16	14	150	52	133	0
A2VCK2_Q13643	1	Q13643	A2VCK2	155	62.087	71.0948	0.0924054	NA		HURI	HURI	0	FHL3	DCDC2B		0	0	0		0	0					1		1		ENSG00000183386	ENSG00000222046	ENSG00000183386-ENSG00000222046.pdb	117	152	10	1	20	140	20	169	3
A2VCK2_Q5JR59	1	Q5JR59	A2VCK2	93	44.8405	51.6368	0.0334159	NA		HURI	HURI	0	MTUS2	DCDC2B		0	0	0		0	0					1		1		ENSG00000132938	ENSG00000222046	ENSG00000132938-ENSG00000222046.pdb	236	96	24	1013	53	117	18	161	0
A2VCK2_Q5TD97	1	Q5TD97	A2VCK2	177	62.1169	70.509	0.108856	NA		HURI	HURI	0	FHL5	DCDC2B		0	0	0		0	0					1		1		ENSG00000112214	ENSG00000222046	ENSG00000112214-ENSG00000222046.pdb	87	182	12	3	45	117	20	167	0
A2VCK2_Q6A162	1	Q6A162	A2VCK2	85	62.8798	68.8385	0.0536788	NA		HURI	HURI	0	KRT40	DCDC2B		0	0	0		0	0					1		1		ENSG00000204889	ENSG00000222046	ENSG00000204889-ENSG00000222046.pdb	167	114	25	125	33	135	46	135	0
A2VCK2_Q6ZN55	1	Q6ZN55	A2VCK2	148	67.1862	62.8508	0.14555	NA		HURI	HURI	0	ZNF574	DCDC2B		0	0	0		0	0					1				ENSG00000105732	ENSG00000222046	ENSG00000105732-ENSG00000222046.pdb	19	467	90	320	18	145	15	171	0
A2VCK2_Q8N9N5	1	Q8N9N5	A2VCK2	71	51.4331	56.0966	0.0347823	NA		HURI	HURI	0	BANP	DCDC2B		0	0	0		0	0					1		1		ENSG00000172530	ENSG00000222046	ENSG00000172530-ENSG00000222046.pdb	89	72	26	332	14	151	39	145	0
A2VCK2_Q93062	1	Q93062	A2VCK2	91	76.8255	64.7006	0.181968	NA		HURI	HURI	0	RBPMS	DCDC2B		0	0	0		0	0					1		1		ENSG00000157110	ENSG00000222046	ENSG00000157110-ENSG00000222046.pdb	58	28	24	86	18	142	68	121	0
A2VCK2_Q9BYR6	1	Q9BYR6	A2VCK2	55	55.9566	59.9092	0.0353686	NA		HURI	HURI	0	KRTAP3-3	DCDC2B		0	0	0		0	0					1		1		ENSG00000212899	ENSG00000222046	ENSG00000212899-ENSG00000222046.pdb	0	0	3	95	20	154	64	111	0
A2VDF0_Q7Z5A8	1	A2VDF0	Q7Z5A8	42	75.8932	86.8149	0.056811	NA		HuMap	HuMap	0	FUOM	TAFA3		0	0	0		0	0						1					A2VDF0-Q7Z5A8.pdb	140	9	4	1	61	26	35	11	0
A4D161_A8MQ03	1	A4D161	A8MQ03	147	63.3888	67.4056	0.0982783	NA		HURI	HURI	0	FAM221A	CYSRT1		0	0	0		0	0					1		1		ENSG00000188732	ENSG00000197191	ENSG00000188732-ENSG00000197191.pdb	115	137	22	24	0	0	5	139	0
A4D161_O14669	1	O14669	A4D161	30	63.7826	74.567	0.0345409	NA		HURI	HURI	0	PRRG2	FAM221A		0	0	0		0	0					1				ENSG00000126460	ENSG00000188732	ENSG00000126460-ENSG00000188732.pdb	20	56	67	59	132	116	20	30	0
A4D161_P50222	1	P50222	A4D161	61	58.7597	64.2511	0.0382752	NA		HURI	HURI	0	MEOX2	FAM221A		0	0	0		0	0					1				ENSG00000106511	ENSG00000188732	ENSG00000106511-ENSG00000188732.pdb	48	8	30	218	88	129	59	22	0
A4D161_P55854	1	P55854	A4D161	25	88.4005	77.985	0.0575056	NA		HURI	HURI	0	SUMO3	FAM221A		0	0	0		0	0					1		1		ENSG00000184900	ENSG00000188732	ENSG00000184900-ENSG00000188732.pdb	19	55	4	25	112	117	34	35	0
A4D161_Q07627	1	Q07627	A4D161	59	58.1288	62.7586	0.0373583	NA		HURI	HURI	0	KRTAP1-1	FAM221A		0	0	0		0	0					1		1		ENSG00000188581	ENSG00000188732	ENSG00000188581-ENSG00000188732.pdb	0	0	0	177	119	110	36	33	0
A4D161_Q3LI59	1	Q3LI59	A4D161	60	58.2306	68.2943	0.0376268	NA		HURI	HURI	0	KRTAP21-2	FAM221A		0	0	0		0	0					1		1		ENSG00000187026	ENSG00000188732	ENSG00000187026-ENSG00000188732.pdb	0	0	0	83	50	182	36	30	0
A4D161_Q6NVV7	1	A4D161	Q6NVV7	3	61.979	78.2415	0.0313482	NA		HURI	HURI	0	FAM221A	CDPF1		0	0	0		0	0					1		1		ENSG00000188732	ENSG00000205643	ENSG00000188732-ENSG00000205643.pdb	69	160	38	31	57	41	6	19	0
A4D161_Q7Z3S9	1	A4D161	Q7Z3S9	64	63.6231	72.1723	0.04554	NA		HURI	HURI	0	FAM221A	NOTCH2NLA		0	0	0		0	0					1				ENSG00000188732	ENSG00000264343	ENSG00000188732-ENSG00000264343.pdb	12	152	48	86	34	172	5	25	0
A4D161_Q8TAU3	1	Q8TAU3	A4D161	107	63.7164	63.1716	0.070236	NA		HURI	HURI	0	ZNF417	FAM221A		0	0	0		0	0					1		1		ENSG00000173480	ENSG00000188732	ENSG00000173480-ENSG00000188732.pdb	0	320	46	209	0	179	37	82	0
A4D161_Q92625	1	Q92625	A4D161	104	49.7778	54.8432	0.0363521	NA		HURI	HURI	0	ANKS1A	FAM221A		0	0	0		0	0					1				ENSG00000064999	ENSG00000188732	ENSG00000064999-ENSG00000188732.pdb	129	273	66	666	0	158	46	94	0
A4D161_Q99471	1	Q99471	A4D161	59	84.0025	80.1327	0.167491	NA		HURI	HURI	0	PFDN5	FAM221A		0	0	0		0	0					1		1		ENSG00000123349	ENSG00000188732	ENSG00000123349-ENSG00000188732.pdb	80	61	10	3	100	118	26	54	0
A4D161_Q9BYQ6	1	A4D161	Q9BYQ6	35	58.1033	62.9111	0.0336472	NA		HURI	HURI	0	FAM221A	KRTAP4-11		0	0	0		0	0					1		1		ENSG00000188732	ENSG00000212721	ENSG00000188732-ENSG00000212721.pdb	123	109	31	35	0	0	2	193	0
A4D161_Q9UBR4	1	Q9UBR4	A4D161	70	58.5176	68.2933	0.0399847	NA		HURI	HURI	0	LHX3	FAM221A		0	0	0		0	0					1				ENSG00000107187	ENSG00000188732	ENSG00000107187-ENSG00000188732.pdb	84	103	28	182	49	177	41	31	0
A4D1E9_Q08379	1	A4D1E9	Q08379	33	72.4386	71.4861	0.0413377	NA		HURI	HURI	0	GTPBP10	GOLGA2		0	0	0		0	0					1		1		ENSG00000105793	ENSG00000167110	ENSG00000105793-ENSG00000167110.pdb	104	213	39	31	12	629	93	268	0
A4D1E9_Q5JR59	1	A4D1E9	Q5JR59	89	55.2848	53.4713	0.0398621	NA		HURI	HURI	0	GTPBP10	MTUS2		0	0	0		0	0					1		1		ENSG00000105793	ENSG00000132938	ENSG00000105793-ENSG00000132938.pdb	119	206	32	30	133	158	63	1015	0
A4D1E9_Q8ND90	1	A4D1E9	Q8ND90	24	54.0753	73.9736	0.0321007	NA		HURI	HURI	0	GTPBP10	PNMA1		0	0	0		0	0					1		1		ENSG00000105793	ENSG00000176903	ENSG00000105793-ENSG00000176903.pdb	71	194	78	44	0	249	59	45	0
A4D1S5_P47224	1	A4D1S5	P47224	80	81.108	83.2193	0.217693	NA		HURI	HURI	1	RAB19	RABIF		0	0	0		0	0					1		1		ENSG00000146955	ENSG00000183155	ENSG00000146955-ENSG00000183155.pdb	128	40	17	32	77	27	13	6	0
A4D1S5_P60410	1	A4D1S5	P60410	91	81.7857	57.2711	0.281499	NA		HURI	HURI	0	RAB19	KRTAP10-8		0	0	0		0	0					1		1		ENSG00000146955	ENSG00000187766	ENSG00000146955-ENSG00000187766.pdb	141	25	17	34	0	5	4	250	2
A4D2B0_O14561	1	O14561	A4D2B0	34	68.2878	79.6701	0.0381152	NA		HURI	HURI	0	NDUFAB1	MBLAC1		0	0	0		0	0					1				ENSG00000004779	ENSG00000214309	ENSG00000004779-ENSG00000214309.pdb	68	15	6	67	198	24	22	22	0
A4D2B0_O95994	1	O95994	A4D2B0	68	80.8516	80.1014	0.162813	NA		HURI	HURI	0	AGR2	MBLAC1		0	0	0		0	0					1				ENSG00000106541	ENSG00000214309	ENSG00000106541-ENSG00000214309.pdb	66	58	11	40	149	68	13	36	0
A4D2B0_Q08AM6	1	Q08AM6	A4D2B0	51	70.8208	81.2317	0.0530746	NA		HURI	HURI	0	VAC14	MBLAC1		0	0	0		0	0					1				ENSG00000103043	ENSG00000214309	ENSG00000103043-ENSG00000214309.pdb	531	105	19	127	141	61	9	55	0
A4D2B0_Q0VD86	1	Q0VD86	A4D2B0	86	76.2707	65.1697	0.158104	NA		HURI	HURI	0	INCA1	MBLAC1		0	0	0		0	0					1				ENSG00000196388	ENSG00000214309	ENSG00000196388-ENSG00000214309.pdb	0	16	17	203	196	27	35	8	0
A4D2B0_Q12933	1	Q12933	A4D2B0	20	83.7304	85.82	0.0406043	NA		HURI	HURI	0	TRAF2	MBLAC1		0	0	0		0	0					1				ENSG00000127191	ENSG00000214309	ENSG00000127191-ENSG00000214309.pdb	272	197	12	20	174	38	16	38	0
A4D2B0_Q15645	1	Q15645	A4D2B0	26	86.2568	84.2715	0.0548525	NA		HURI	HURI	0	TRIP13	MBLAC1		0	0	0		0	0					1				ENSG00000071539	ENSG00000214309	ENSG00000071539-ENSG00000214309.pdb	222	151	38	21	170	43	14	39	0
A4D2B0_Q15669	1	Q15669	A4D2B0	79	86.0779	85.9559	0.319168	NA		HURI	HURI	0	RHOH	MBLAC1		0	0	0		0	0					1				ENSG00000168421	ENSG00000214309	ENSG00000168421-ENSG00000214309.pdb	117	59	9	6	162	57	13	34	0
A4D2B0_Q7Z3K3	1	Q7Z3K3	A4D2B0	138	71.1344	58.5635	0.197225	NA		HURI	HURI	0	POGZ	MBLAC1		0	0	0		0	0					1				ENSG00000143442	ENSG00000214309	ENSG00000143442-ENSG00000214309.pdb	98	409	198	705	109	86	31	40	0
A4D2B0_Q8TC99	1	Q8TC99	A4D2B0	83	66.7707	64.2385	0.0672403	NA		HURI	HURI	0	FNDC8	MBLAC1		0	0	0		0	0					1				ENSG00000073598	ENSG00000214309	ENSG00000073598-ENSG00000214309.pdb	12	78	19	215	163	45	12	46	0
A4D2B0_Q9NPC6	1	Q9NPC6	A4D2B0	60	65.4195	65.6766	0.0470373	NA		HURI	HURI	0	MYOZ2	MBLAC1		0	0	0		0	0					1				ENSG00000172399	ENSG00000214309	ENSG00000172399-ENSG00000214309.pdb	0	13	61	190	171	50	23	22	0
A4GXA9_P50222	1	P50222	A4GXA9	105	56.7306	64.0659	0.0452882	NA		HURI	HURI	0	MEOX2	EME2		0	0	0		0	0					1				ENSG00000106511	ENSG00000197774	ENSG00000106511-ENSG00000197774.pdb	48	8	25	223	134	147	34	64	0
A4QMS7_O75031	1	O75031	A4QMS7	121	74.1266	77.1799	0.218029	NA		HURI	HURI	0	HSF2BP	C5orf49		0	0	0		0	0					1		1		ENSG00000160207	ENSG00000215217	ENSG00000160207-ENSG00000215217.pdb	245	52	20	17	0	0	73	74	0
A4QMS7_O76011	1	O76011	A4QMS7	3	83.9692	69.0745	0.0313822	NA		HURI	HURI	0	KRT34	C5orf49		0	0	0		0	0					1		1		ENSG00000131737	ENSG00000215217	ENSG00000131737-ENSG00000215217.pdb	157	108	48	123	0	29	101	17	0
A4QMS7_P55273	1	P55273	A4QMS7	0	0	73.6735	0.0313218	NA		HURI	HURI	0	CDKN2D	C5orf49		0	0	0		0	0					1		1		ENSG00000129355	ENSG00000215217	ENSG00000129355-ENSG00000215217.pdb	126	34	2	4	0	7	95	45	0
A4QMS7_Q15323	1	Q15323	A4QMS7	16	75.5381	69.3013	0.0338657	NA		HURI	HURI	0	KRT31	C5orf49		0	0	0		0	0					1		1		ENSG00000094796	ENSG00000215217	ENSG00000094796-ENSG00000215217.pdb	148	112	46	110	0	28	96	23	0
A5D8T8_A8MQ03	1	A5D8T8	A8MQ03	131	55.47	66.2016	0.0483336	NA		HURI	HURI	0	CLEC18A	CYSRT1		0	0	0		0	0					1		1		ENSG00000157322	ENSG00000197191	ENSG00000157322-ENSG00000197191.pdb	126	192	71	57	0	0	0	144	0
A5D8T8_O76011	1	O76011	A5D8T8	90	69.155	71.8082	0.0890706	NA		HURI	HURI	0	KRT34	CLEC18A		0	0	0		0	0					1		1		ENSG00000131737	ENSG00000157322	ENSG00000131737-ENSG00000157322.pdb	96	177	29	134	124	173	83	66	0
A5D8T8_Q15323	1	Q15323	A5D8T8	57	73.8803	74.237	0.0713692	NA		HURI	HURI	0	KRT31	CLEC18A		0	0	0		0	0					1		1		ENSG00000094796	ENSG00000157322	ENSG00000094796-ENSG00000157322.pdb	108	165	27	116	138	175	73	60	0
A5D8T8_Q6A162	1	A5D8T8	Q6A162	60	71.8335	72.3543	0.0662467	NA		HURI	HURI	0	CLEC18A	KRT40		0	0	0		0	0					1		1		ENSG00000157322	ENSG00000204889	ENSG00000157322-ENSG00000204889.pdb	119	175	76	76	115	158	28	130	0
A5D8T8_Q6UY14	1	Q6UY14	A5D8T8	146	63.2078	64.7983	0.0957745	NA		HURI	HURI	0	ADAMTSL4	CLEC18A		0	0	0		0	0					1				ENSG00000143382	ENSG00000157322	ENSG00000143382-ENSG00000157322.pdb	49	477	130	418	99	183	88	76	0
A5D8T8_Q7Z3S9	1	A5D8T8	Q7Z3S9	103	70.3471	74.9187	0.119221	NA		HURI	HURI	0	CLEC18A	NOTCH2NLA		0	0	0		0	0					1		1		ENSG00000157322	ENSG00000264343	ENSG00000157322-ENSG00000264343.pdb	95	193	88	70	30	162	19	25	0
A5D8V6_A6NFD8	1	A5D8V6	A6NFD8	39	66.3551	62.5977	0.0386177	NA		HURI	HURI	0	VPS37C	HELT		0	0	0		0	0					1				ENSG00000167987	ENSG00000187821	ENSG00000167987-ENSG00000187821.pdb	123	35	30	167	38	57	24	123	0
A5D8V6_O00167	1	O00167	A5D8V6	101	62.9831	63.4212	0.0628251	NA		HURI	HURI	0	EYA2	VPS37C		0	0	0		0	0					1				ENSG00000064655	ENSG00000167987	ENSG00000064655-ENSG00000167987.pdb	245	12	6	275	112	43	27	173	0
A5D8V6_O00308	1	A5D8V6	O00308	127	56.8039	68.2746	0.0509962	NA		HURI	HURI	0	VPS37C	WWP2		0	0	0		0	0					1		1		ENSG00000167987	ENSG00000198373	ENSG00000167987-ENSG00000198373.pdb	59	96	4	196	241	355	69	205	0
A5D8V6_O14964	1	A5D8V6	O14964	103	56.613	62.1621	0.0446001	NA		HURI	HURI	0	VPS37C	HGS		0	0	0		0	0					1		1		ENSG00000167987	ENSG00000185359	ENSG00000167987-ENSG00000185359.pdb	106	50	11	188	116	261	61	339	0
A5D8V6_O15162	1	A5D8V6	O15162	136	62.8141	63.7386	0.0848762	NA		HURI	HURI	0	VPS37C	PLSCR1		0	0	0		0	0					1		1		ENSG00000167987	ENSG00000188313	ENSG00000167987-ENSG00000188313.pdb	91	65	10	189	103	60	48	107	0
A5D8V6_O15496	1	O15496	A5D8V6	81	68.9555	67.6261	0.076827	NA		HURI	HURI	0	PLA2G10	VPS37C		0	0	0		0	0					1		1		ENSG00000069764	ENSG00000167987	ENSG00000069764-ENSG00000167987.pdb	69	53	21	22	92	66	24	173	0
A5D8V6_O43186	1	O43186	A5D8V6	63	69.307	60.8923	0.0596476	NA		HURI	HURI	0	CRX	VPS37C		0	0	0		0	0					1		1		ENSG00000105392	ENSG00000167987	ENSG00000105392-ENSG00000167987.pdb	52	10	22	215	124	40	63	128	0
A5D8V6_O60504	1	O60504	A5D8V6	170	71.4277	56.1686	0.270991	NA		HURI	HURI	0	SORBS3	VPS37C		0	0	0		0	0					1		1		ENSG00000120896	ENSG00000167987	ENSG00000120896-ENSG00000167987.pdb	87	108	72	404	58	98	28	171	0
A5D8V6_O75081	1	O75081	A5D8V6	118	60.3331	60.4347	0.0602373	NA		HURI	HURI	0	CBFA2T3	VPS37C		0	0	0		0	0					1				ENSG00000129993	ENSG00000167987	ENSG00000129993-ENSG00000167987.pdb	75	177	34	367	121	38	29	167	0
A5D8V6_O75886	1	O75886	A5D8V6	66	63.5568	64.3724	0.0462957	NA		HURI	HURI	0	STAM2	VPS37C		0	0	0		0	0					1		1		ENSG00000115145	ENSG00000167987	ENSG00000115145-ENSG00000167987.pdb	95	191	28	211	116	41	36	162	0
A5D8V6_O75935	1	O75935	A5D8V6	73	63.3478	69.7095	0.0490613	NA		HURI	HURI	0	DCTN3	VPS37C		0	0	0		0	0					1				ENSG00000137100	ENSG00000167987	ENSG00000137100-ENSG00000167987.pdb	63	99	16	8	121	35	21	178	0
A5D8V6_O94868	1	O94868	A5D8V6	84	58.2906	69.5031	0.0430146	NA		HURI	HURI	0	FCHSD2	VPS37C		0	0	0		0	0					1				ENSG00000137478	ENSG00000167987	ENSG00000137478-ENSG00000167987.pdb	299	191	53	197	64	91	27	173	0
A5D8V6_O94875	1	O94875	A5D8V6	185	53.9653	52.2093	0.0553479	NA		HURI	HURI	0	SORBS2	VPS37C		0	0	0		0	0					1		1		ENSG00000154556	ENSG00000167987	ENSG00000154556-ENSG00000167987.pdb	134	110	74	782	115	43	25	172	0
A5D8V6_O95429	1	O95429	A5D8V6	130	63.382	55.6431	0.0847667	NA		HURI	HURI	0	BAG4	VPS37C		0	0	0		0	0					1		1		ENSG00000156735	ENSG00000167987	ENSG00000156735-ENSG00000167987.pdb	62	20	16	359	125	32	38	160	0
A5D8V6_P25788	1	P25788	A5D8V6	129	64.7828	73.5343	0.0954605	NA		HURI	HURI	0	PSMA3	VPS37C		0	0	0		0	0					1		1		ENSG00000100567	ENSG00000167987	ENSG00000100567-ENSG00000167987.pdb	204	43	4	4	101	55	4	195	0
A5D8V6_P35638	1	A5D8V6	P35638	91	66.1204	65.5156	0.0708469	NA		HURI	HURI	0	VPS37C	DDIT3		0	0	0		0	0					1		1		ENSG00000167987	ENSG00000175197	ENSG00000167987-ENSG00000175197.pdb	129	29	48	149	39	26	21	83	0
A5D8V6_P52435	1	P52435	A5D8V6	27	63.0075	70.4219	0.0337278	NA		HURI	HURI	0	POLR2J	VPS37C		0	0	0		0	0					1		1		ENSG00000005075	ENSG00000167987	ENSG00000005075-ENSG00000167987.pdb	84	28	4	1	120	36	25	174	0
A5D8V6_P52597	1	A5D8V6	P52597	48	52.9679	64.4259	0.0335381	NA		HURI	HURI	0	VPS37C	HNRNPF		0	0	0		0	0					1		1		ENSG00000167987	ENSG00000169813	ENSG00000167987-ENSG00000169813.pdb	102	54	32	167	21	219	25	150	0
A5D8V6_P55347	1	P55347	A5D8V6	110	49.6471	60.0322	0.0367066	NA		HURI	HURI	0	PKNOX1	VPS37C		0	0	0		0	0					1		1		ENSG00000160199	ENSG00000167987	ENSG00000160199-ENSG00000167987.pdb	80	77	29	250	118	39	27	171	0
A5D8V6_P55771	1	A5D8V6	P55771	29	66.9412	61.1973	0.0355202	NA		HURI	HURI	0	VPS37C	PAX9		0	0	0		0	0					1		1		ENSG00000167987	ENSG00000198807	ENSG00000167987-ENSG00000198807.pdb	121	40	43	151	57	56	23	205	0
A5D8V6_P62993	1	A5D8V6	P62993	82	71.747	72.3465	0.0979569	NA		HURI	HURI	0	VPS37C	GRB2		0	0	0		0	0					1		1		ENSG00000167987	ENSG00000177885	ENSG00000167987-ENSG00000177885.pdb	118	38	29	170	104	97	11	5	0
A5D8V6_P86478	1	A5D8V6	P86478	126	64.8693	56.9901	0.0934585	NA		HURI	HURI	0	VPS37C	PRR20E		0	0	0		0	0									ENSG00000167987	ENSG00000234278	ENSG00000167987-ENSG00000234278.pdb	125	34	49	147	0	0	17	204	0
A5D8V6_P86479	1	A5D8V6	P86479	120	67.084	58.0766	0.108072	NA		HURI	HURI	0	VPS37C	PRR20C		0	0	0		0	0									ENSG00000167987	ENSG00000229665	ENSG00000167987-ENSG00000229665.pdb	125	33	47	150	0	8	33	180	0
A5D8V6_P86480	1	A5D8V6	P86480	109	66.4814	56.8585	0.0902559	NA		HURI	HURI	0	VPS37C	PRR20D		0	0	0		0	0							1		ENSG00000167987	ENSG00000227151	ENSG00000167987-ENSG00000227151.pdb	126	34	44	151	0	0	17	204	0
A5D8V6_P86481	1	A5D8V6	P86481	96	67.1221	56.9289	0.0815248	NA		HURI	HURI	0	VPS37C	PRR20B		0	0	0		0	0									ENSG00000167987	ENSG00000204918	ENSG00000167987-ENSG00000204918.pdb	126	33	39	157	0	1	22	198	0
A5D8V6_P86496	1	A5D8V6	P86496	78	63.8487	57.0066	0.0528864	NA		HURI	HURI	0	VPS37C	PRR20A		0	0	0		0	0									ENSG00000167987	ENSG00000204919	ENSG00000167987-ENSG00000204919.pdb	126	34	45	150	0	1	23	197	0
A5D8V6_P98170	1	P98170	A5D8V6	58	58.8616	67.2718	0.0377436	NA		HURI	HURI	0	XIAP	VPS37C		0	0	0		0	0					1		1		ENSG00000101966	ENSG00000167987	ENSG00000101966-ENSG00000167987.pdb	89	248	38	122	73	84	18	180	0
A5D8V6_Q01085	1	Q01085	A5D8V6	12	68.4776	68.7761	0.0320601	NA		HURI	HURI	0	TIAL1	VPS37C		0	0	0		0	0					1				ENSG00000151923	ENSG00000167987	ENSG00000151923-ENSG00000167987.pdb	162	79	22	112	116	41	31	167	0
A5D8V6_Q01196	1	Q01196	A5D8V6	125	66.2208	58.6165	0.105047	NA		HURI	HURI	0	RUNX1	VPS37C		0	0	0		0	0					1				ENSG00000159216	ENSG00000167987	ENSG00000159216-ENSG00000167987.pdb	105	37	18	293	118	38	17	182	0
A5D8V6_Q08117	1	Q08117	A5D8V6	54	62.6415	64.7029	0.0403321	NA		HURI	HURI	0	TLE5	VPS37C		0	0	0		0	0					1		1		ENSG00000104964	ENSG00000167987	ENSG00000104964-ENSG00000167987.pdb	61	48	17	71	119	34	29	173	0
A5D8V6_Q08379	1	Q08379	A5D8V6	166	67.1014	68.4233	0.169224	NA		HURI	HURI	0	GOLGA2	VPS37C		0	0	0		0	0					1		1		ENSG00000167110	ENSG00000167987	ENSG00000167110-ENSG00000167987.pdb	223	418	100	261	62	93	12	188	0
A5D8V6_Q12906	1	Q12906	A5D8V6	96	50.3471	61.5191	0.0361387	NA		HURI	HURI	0	ILF3	VPS37C		0	0	0		0	0					1				ENSG00000129351	ENSG00000167987	ENSG00000129351-ENSG00000167987.pdb	297	127	28	442	101	55	13	186	3
A5D8V6_Q13227	1	Q13227	A5D8V6	32	59.5618	61.6195	0.0336361	NA		HURI	HURI	0	GPS2	VPS37C		0	0	0		0	0					1		1		ENSG00000132522	ENSG00000167987	ENSG00000132522-ENSG00000167987.pdb	42	63	28	194	126	31	41	157	0
A5D8V6_Q13351	1	Q13351	A5D8V6	137	66.8936	58.7534	0.126947	NA		HURI	HURI	0	KLF1	VPS37C		0	0	0		0	0					1		1		ENSG00000105610	ENSG00000167987	ENSG00000105610-ENSG00000167987.pdb	15	70	19	258	117	43	50	145	0
A5D8V6_Q14525	1	Q14525	A5D8V6	52	64.2101	69.2598	0.0414715	NA		HURI	HURI	0	KRT33B	VPS37C		0	0	0		0	0					1		1		ENSG00000131738	ENSG00000167987	ENSG00000131738-ENSG00000167987.pdb	143	135	26	100	81	76	40	158	0
A5D8V6_Q14657	1	A5D8V6	Q14657	10	35.8449	65.3925	0.0313654	NA		HURI	HURI	0	VPS37C	LAGE3		0	0	0		0	0					1		1		ENSG00000167987	ENSG00000196976	ENSG00000167987-ENSG00000196976.pdb	125	31	22	177	38	33	19	53	0
A5D8V6_Q14847	1	Q14847	A5D8V6	12	65.0175	67.3339	0.0318844	NA		HURI	HURI	0	LASP1	VPS37C		0	0	0		0	0					1				ENSG00000002834	ENSG00000167987	ENSG00000002834-ENSG00000167987.pdb	60	99	24	78	125	33	31	166	0
A5D8V6_Q15038	1	A5D8V6	Q15038	44	50.4771	61.4442	0.032747	NA		HURI	HURI	0	VPS37C	DAZAP2		0	0	0		0	0					1		1		ENSG00000167987	ENSG00000183283	ENSG00000167987-ENSG00000183283.pdb	126	30	35	164	0	28	67	73	0
A5D8V6_Q16633	1	Q16633	A5D8V6	68	63.4655	56.1492	0.0470097	NA		HURI	HURI	0	POU2AF1	VPS37C		0	0	0		0	0					1		1		ENSG00000110777	ENSG00000167987	ENSG00000110777-ENSG00000167987.pdb	0	12	11	233	132	26	40	157	0
A5D8V6_Q3LI64	1	A5D8V6	Q3LI64	0	0	62.0966	0.0313218	NA		HURI	HURI	0	VPS37C	KRTAP6-1		0	0	0		0	0					1		1		ENSG00000167987	ENSG00000184724	ENSG00000167987-ENSG00000184724.pdb	128	32	35	160	0	0	0	71	0
A5D8V6_Q3LI66	1	A5D8V6	Q3LI66	3	39.5076	62.1276	0.031332	NA		HURI	HURI	0	VPS37C	KRTAP6-2		0	0	0		0	0					1		1		ENSG00000167987	ENSG00000186930	ENSG00000167987-ENSG00000186930.pdb	128	29	34	164	0	0	1	61	0
A5D8V6_Q3LI70	1	A5D8V6	Q3LI70	10	47.2382	62.9461	0.0314258	NA		HURI	HURI	0	VPS37C	KRTAP19-6		0	0	0		0	0					1		1		ENSG00000167987	ENSG00000186925	ENSG00000167987-ENSG00000186925.pdb	128	30	39	158	0	0	1	57	0
A5D8V6_Q3LI72	1	A5D8V6	Q3LI72	7	69.3409	61.8221	0.0315632	NA		HURI	HURI	0	VPS37C	KRTAP19-5		0	0	0		0	0					1		1		ENSG00000167987	ENSG00000186977	ENSG00000167987-ENSG00000186977.pdb	127	31	39	158	0	0	0	72	0
A5D8V6_Q3LI76	1	A5D8V6	Q3LI76	18	44.4921	59.5731	0.031519	NA		HURI	HURI	0	VPS37C	KRTAP15-1		0	0	0		0	0					1		1		ENSG00000167987	ENSG00000186970	ENSG00000167987-ENSG00000186970.pdb	131	30	43	151	0	0	1	136	0
A5D8V6_Q3SYF9	1	A5D8V6	Q3SYF9	0	0	62.6764	0.0313218	NA		HURI	HURI	0	VPS37C	KRTAP19-7		0	0	0		0	0					1		1		ENSG00000167987	ENSG00000244362	ENSG00000167987-ENSG00000244362.pdb	128	31	41	155	0	0	0	63	0
A5D8V6_Q4LEZ3	1	A5D8V6	Q4LEZ3	16	80.8008	67.7837	0.0353422	NA		HURI	HURI	0	VPS37C	AARD		0	0	0		0	0					1		1		ENSG00000167987	ENSG00000205002	ENSG00000167987-ENSG00000205002.pdb	125	32	39	159	67	21	26	41	0
A5D8V6_Q53EZ4	1	Q53EZ4	A5D8V6	38	62.3996	72.1149	0.0357321	NA		HURI	HURI	0	CEP55	VPS37C		0	0	0		0	0					1	1	1	1	ENSG00000138180	ENSG00000167987	ENSG00000138180-ENSG00000167987.pdb	180	175	44	65	87	69	27	172	0
A5D8V6_Q58EX7	1	A5D8V6	Q58EX7	246	54.2651	64.6176	0.0714232	NA		HURI	HURI	0	VPS37C	PLEKHG4		0	0	0		0	0					1		1		ENSG00000167987	ENSG00000196155	ENSG00000167987-ENSG00000196155.pdb	19	132	14	190	234	494	64	399	0
A5D8V6_Q5T6F2	1	Q5T6F2	A5D8V6	217	47.2863	44.538	0.0416897	NA		HURI	HURI	0	UBAP2	VPS37C		0	0	0		0	0					1		1		ENSG00000137073	ENSG00000167987	ENSG00000137073-ENSG00000167987.pdb	35	27	39	1018	120	39	30	166	0
A5D8V6_Q6NUQ1	1	Q6NUQ1	A5D8V6	27	59.0376	73.42	0.0329163	NA		HURI	HURI	0	RINT1	VPS37C		0	0	0		0	0					1		1		ENSG00000135249	ENSG00000167987	ENSG00000135249-ENSG00000167987.pdb	346	298	79	69	24	128	7	196	0
A5D8V6_Q6NVU6	1	A5D8V6	Q6NVU6	83	58.2504	67.8246	0.0427017	NA		HURI	HURI	0	VPS37C	UFSP1		0	0	0		0	0					1		1		ENSG00000167987	ENSG00000176125	ENSG00000167987-ENSG00000176125.pdb	118	37	8	192	61	68	10	3	0
A5D8V6_Q6P1W5	1	Q6P1W5	A5D8V6	229	71.0943	47.6122	0.375121	NA		HURI	HURI	0	C1orf94	VPS37C		0	0	0		0	0					1		1		ENSG00000142698	ENSG00000167987	ENSG00000142698-ENSG00000167987.pdb	0	11	43	544	117	41	23	174	0
A5D8V6_Q6ZRY4	1	Q6ZRY4	A5D8V6	35	70.1189	64.7177	0.0401713	NA		HURI	HURI	0	RBPMS2	VPS37C		0	0	0		0	0					1		1		ENSG00000166831	ENSG00000167987	ENSG00000166831-ENSG00000167987.pdb	63	19	15	112	122	38	52	143	0
A5D8V6_Q7Z3B4	1	Q7Z3B4	A5D8V6	137	61.7827	67.2989	0.0781148	NA		HURI	HURI	0	NUP54	VPS37C		0	0	0		0	0					1		1		ENSG00000138750	ENSG00000167987	ENSG00000138750-ENSG00000167987.pdb	160	202	19	126	89	65	16	185	0
A5D8V6_Q7Z3Y8	1	A5D8V6	Q7Z3Y8	106	75.5866	68.4001	0.205338	NA		HURI	HURI	0	VPS37C	KRT27		0	0	0		0	0					1		1		ENSG00000167987	ENSG00000171446	ENSG00000167987-ENSG00000171446.pdb	71	84	37	163	166	123	38	132	0
A5D8V6_Q7Z4N8	1	Q7Z4N8	A5D8V6	194	61.6983	75.2156	0.116775	NA		HURI	HURI	0	P4HA3	VPS37C		0	0	0		0	0					1		1		ENSG00000149380	ENSG00000167987	ENSG00000149380-ENSG00000167987.pdb	303	174	36	31	72	84	9	190	0
A5D8V6_Q7Z6J0	1	Q7Z6J0	A5D8V6	97	55.2688	57.1965	0.0412008	NA		HURI	HURI	0	SH3RF1	VPS37C		0	0	0		0	0					1				ENSG00000154447	ENSG00000167987	ENSG00000154447-ENSG00000167987.pdb	203	111	18	556	118	41	21	175	2
A5D8V6_Q7Z6R9	1	Q7Z6R9	A5D8V6	73	63.3126	60.8684	0.0489791	NA		HURI	HURI	0	TFAP2D	VPS37C		0	0	0		0	0					1		1		ENSG00000008197	ENSG00000167987	ENSG00000008197-ENSG00000167987.pdb	116	87	14	235	119	38	23	175	0
A5D8V6_Q8HWS3	1	A5D8V6	Q8HWS3	144	49.5751	57.8076	0.0394033	NA		HURI	HURI	0	VPS37C	RFX6		0	0	0		0	0					1		1		ENSG00000167987	ENSG00000185002	ENSG00000167987-ENSG00000185002.pdb	95	60	15	185	216	174	41	497	0
A5D8V6_Q8IUC3	1	A5D8V6	Q8IUC3	23	65.5311	60.1446	0.0335678	NA		HURI	HURI	0	VPS37C	KRTAP7-1		0	0	0		0	0					1		1		ENSG00000167987	ENSG00000274749	ENSG00000167987-ENSG00000274749.pdb	128	30	37	160	0	0	0	87	0
A5D8V6_Q8IWL8	1	A5D8V6	Q8IWL8	117	68.3643	59.488	0.118071	NA		HURI	HURI	0	VPS37C	STH		0	0	0		0	0					1		1		ENSG00000167987	ENSG00000256762	ENSG00000167987-ENSG00000256762.pdb	122	38	30	165	0	3	14	111	0
A5D8V6_Q8IZ26	1	A5D8V6	Q8IZ26	238	64.5075	65.6183	0.207448	NA		HURI	HURI	0	VPS37C	ZNF34		0	0	0		0	0					1				ENSG00000167987	ENSG00000196378	ENSG00000167987-ENSG00000196378.pdb	75	81	44	155	4	354	53	149	0
A5D8V6_Q8N443	1	Q8N443	A5D8V6	44	70.5038	71.2117	0.0465371	NA		HURI	HURI	0	RIBC1	VPS37C		0	0	0		0	0					1		1		ENSG00000158423	ENSG00000167987	ENSG00000158423-ENSG00000167987.pdb	142	138	74	25	101	54	13	187	0
A5D8V6_Q8N6F8	1	Q8N6F8	A5D8V6	19	61.8016	70.6339	0.0323936	NA		HURI	HURI	0	METTL27	VPS37C		0	0	0		0	0					1		1		ENSG00000165171	ENSG00000167987	ENSG00000165171-ENSG00000167987.pdb	162	33	7	43	109	48	27	171	0
A5D8V6_Q8NDC0	1	A5D8V6	Q8NDC0	106	64.6708	56.3806	0.0749435	NA		HURI	HURI	0	VPS37C	MAPK1IP1L		0	0	0		0	0					1		1		ENSG00000167987	ENSG00000168175	ENSG00000167987-ENSG00000168175.pdb	129	28	39	159	0	0	38	207	0
A5D8V6_Q8NFV4	1	Q8NFV4	A5D8V6	32	49.2854	74.9718	0.0320754	NA		HURI	HURI	0	ABHD11	VPS37C		0	0	0		0	0					1				ENSG00000106077	ENSG00000167987	ENSG00000106077-ENSG00000167987.pdb	249	13	6	47	109	49	32	165	0
A5D8V6_Q8TEC5	1	Q8TEC5	A5D8V6	68	62.1877	56.6897	0.0446065	NA		HURI	HURI	0	SH3RF2	VPS37C		0	0	0		0	0					1		1		ENSG00000156463	ENSG00000167987	ENSG00000156463-ENSG00000167987.pdb	98	152	28	451	117	40	19	179	0
A5D8V6_Q8WWB3	1	A5D8V6	Q8WWB3	14	79.9465	70.1351	0.0339923	NA		HURI	HURI	0	VPS37C	DYDC1		0	0	0		0	0					1		1		ENSG00000167987	ENSG00000170788	ENSG00000167987-ENSG00000170788.pdb	122	34	35	164	104	18	18	37	0
A5D8V6_Q92567	1	Q92567	A5D8V6	96	69.7506	53.0694	0.10225	NA		HURI	HURI	0	FAM168A	VPS37C		0	0	0		0	0					1		1		ENSG00000054965	ENSG00000167987	ENSG00000054965-ENSG00000167987.pdb	0	0	15	229	122	35	35	163	0
A5D8V6_Q92574	1	Q92574	A5D8V6	137	52.6278	60.2761	0.0432534	NA		HURI	HURI	0	TSC1	VPS37C		0	0	1	Q92574_719|A|Pathogenic|not provided|886041456	0	0					1				ENSG00000165699	ENSG00000167987	ENSG00000165699-ENSG00000167987.pdb	167	397	70	530	56	99	14	186	0
A5D8V6_Q92734	1	Q92734	A5D8V6	50	53.0232	58.8845	0.0337101	NA		HURI	HURI	0	TFG	VPS37C		0	0	0		0	0					1		1		ENSG00000114354	ENSG00000167987	ENSG00000114354-ENSG00000167987.pdb	60	48	44	248	123	33	28	171	0
A5D8V6_Q93062	1	Q93062	A5D8V6	12	63.4469	66.4463	0.031819	NA		HURI	HURI	0	RBPMS	VPS37C		0	0	0		0	0					1		1		ENSG00000157110	ENSG00000167987	ENSG00000157110-ENSG00000167987.pdb	66	17	15	98	123	39	58	135	0
A5D8V6_Q96AE4	1	Q96AE4	A5D8V6	16	61.5271	62.7587	0.0320702	NA		HURI	HURI	0	FUBP1	VPS37C		0	0	0		0	0					1				ENSG00000162613	ENSG00000167987	ENSG00000162613-ENSG00000167987.pdb	92	184	82	286	106	50	35	164	0
A5D8V6_Q96CA5	1	Q96CA5	A5D8V6	68	63.0983	65.9076	0.0462785	NA		HURI	HURI	0	BIRC7	VPS37C		0	0	0		0	0					1		1		ENSG00000101197	ENSG00000167987	ENSG00000101197-ENSG00000167987.pdb	110	44	39	105	123	36	25	171	0
A5D8V6_Q96CS2	1	Q96CS2	A5D8V6	111	67.4758	73.2725	0.10108	NA		HURI	HURI	0	HAUS1	VPS37C		0	0	0		0	0					1		1		ENSG00000152240	ENSG00000167987	ENSG00000152240-ENSG00000167987.pdb	152	112	13	1	96	60	19	180	0
A5D8V6_Q96HA8	1	Q96HA8	A5D8V6	67	64.6237	73.0389	0.049024	NA		HURI	HURI	0	NTAQ1	VPS37C		0	0	0		0	0					1		1		ENSG00000156795	ENSG00000167987	ENSG00000156795-ENSG00000167987.pdb	170	23	3	9	124	32	17	182	0
A5D8V6_Q96KN3	1	Q96KN3	A5D8V6	75	60.6742	60.0418	0.0444265	NA		HURI	HURI	0	PKNOX2	VPS37C		0	0	0		0	0					1		1		ENSG00000165495	ENSG00000167987	ENSG00000165495-ENSG00000167987.pdb	79	82	46	265	118	40	33	164	0
A5D8V6_Q99816	2	A5D8V6	Q99816	421	87.7595	72.3875	0.730512	NA		HuMap;HURI	HuMap	1	VPS37C	TSG101		0	0	0		0	0	32	A5D8V6-Q99816|B|265|6;A5D8V6-Q99816|A|47|3;A5D8V6-Q99816|B|357|2;A5D8V6-Q99816|A|102|1;A5D8V6-Q99816|A|154|1;A5D8V6-Q99816|A|42|1;A5D8V6-Q99816|A|52|1;A5D8V6-Q99816|A|53|1;A5D8V6-Q99816|A|68|1;A5D8V6-Q99816|A|7|1;A5D8V6-Q99816|A|73|1;A5D8V6-Q99816|A|84|1;A5D8V6-Q99816|A|88|1;A5D8V6-Q99816|A|89|1;A5D8V6-Q99816|B|147|1;A5D8V6-Q99816|B|243|1;A5D8V6-Q99816|B|245|1;A5D8V6-Q99816|B|250|1;A5D8V6-Q99816|…	0.0958084	Q99816_222|0.29644873|NA,Q99816_309|0.17854393|NA,Q99816_390|0.39049391|NA	1	1	1		ENSG00000167987	ENSG00000074319	A5D8V6-Q99816.pdb;ENSG00000074319-ENSG00000167987.pdb	120	38	9	188	256	47	13	74	0
A5D8V6_Q99932	1	Q99932	A5D8V6	30	53.0906	55.0408	0.0323474	NA		HURI	HURI	0	SPAG8	VPS37C		0	0	0		0	0					1				ENSG00000137098	ENSG00000167987	ENSG00000137098-ENSG00000167987.pdb	4	48	133	300	121	37	29	168	0
A5D8V6_Q99961	1	Q99961	A5D8V6	78	75.4814	71.8923	0.12626	NA		HURI	HURI	0	SH3GL1	VPS37C		0	0	0		0	0					1		1		ENSG00000141985	ENSG00000167987	ENSG00000141985-ENSG00000167987.pdb	204	63	55	46	101	55	26	173	0
A5D8V6_Q9BTL3	1	A5D8V6	Q9BTL3	32	64.5339	63.5716	0.0352958	NA		HURI	HURI	0	VPS37C	RAMAC		0	0	0		0	0					1		1		ENSG00000167987	ENSG00000169612	ENSG00000167987-ENSG00000169612.pdb	123	32	45	155	1	30	22	65	0
A5D8V6_Q9BUJ2	1	Q9BUJ2	A5D8V6	179	49.3584	62.3563	0.0422328	NA		HURI	HURI	0	HNRNPUL1	VPS37C		0	0	0		0	0					1		1		ENSG00000105323	ENSG00000167987	ENSG00000105323-ENSG00000167987.pdb	323	97	35	401	49	106	9	191	0
A5D8V6_Q9BYJ9	1	Q9BYJ9	A5D8V6	261	54.9115	58.0546	0.080345	NA		HURI	HURI	0	YTHDF1	VPS37C		0	0	0		0	0					1		1		ENSG00000149658	ENSG00000167987	ENSG00000149658-ENSG00000167987.pdb	135	59	5	360	116	40	21	178	6
A5D8V6_Q9H0C1	1	Q9H0C1	A5D8V6	125	64.8082	73.7125	0.0920255	NA		HURI	HURI	0	ZMYND12	VPS37C		0	0	0		0	0					1		1		ENSG00000066185	ENSG00000167987	ENSG00000066185-ENSG00000167987.pdb	216	110	26	13	92	64	10	189	0
A5D8V6_Q9H1A7	1	A5D8V6	Q9H1A7	39	63.1916	69.2703	0.0364025	NA		HURI	HURI	0	VPS37C	POLR2J3		0	0	0		0	0							1		ENSG00000167987	ENSG00000168255	ENSG00000167987-ENSG00000168255.pdb	120	36	30	169	69	25	18	3	0
A5D8V6_Q9NQG5	1	Q9NQG5	A5D8V6	114	69.7911	70.1601	0.130729	NA		HURI	HURI	0	RPRD1B	VPS37C		0	0	0		0	0					1		1		ENSG00000101413	ENSG00000167987	ENSG00000101413-ENSG00000167987.pdb	119	131	26	50	98	58	22	177	0
A5D8V6_Q9NZC7	1	A5D8V6	Q9NZC7	80	55.9147	74.0314	0.0390684	NA		HURI	HURI	0	VPS37C	WWOX		0	0	1	Q9NZC7_347|B|Likely pathogenic|not provided|1064795117	0	0					1				ENSG00000167987	ENSG00000186153	ENSG00000167987-ENSG00000186153.pdb	88	67	4	196	243	111	38	22	0
A5D8V6_Q9UBB9	1	Q9UBB9	A5D8V6	112	64.3637	68.4258	0.0777455	NA		HURI	HURI	0	TFIP11	VPS37C		0	0	0		0	0					1		1		ENSG00000100109	ENSG00000167987	ENSG00000100109-ENSG00000167987.pdb	276	225	159	177	55	100	8	192	0
A5D8V6_Q9UBV8	1	Q9UBV8	A5D8V6	214	66.1803	65.8502	0.216418	NA		HURI	HURI	0	PEF1	VPS37C		0	0	0		0	0					1		1		ENSG00000162517	ENSG00000167987	ENSG00000162517-ENSG00000167987.pdb	131	41	9	103	107	48	17	183	0
A5D8V6_Q9UDW3	1	Q9UDW3	A5D8V6	64	69.6369	68.8661	0.0618333	NA		HURI	HURI	0	ZMAT5	VPS37C		0	0	0		0	0					1		1		ENSG00000100319	ENSG00000167987	ENSG00000100319-ENSG00000167987.pdb	37	80	35	18	125	31	25	174	0
A5D8V6_Q9Y6A5	1	Q9Y6A5	A5D8V6	129	64.9183	56.4328	0.0966799	NA		HURI	HURI	0	TACC3	VPS37C		0	0	0		0	0					1		1		ENSG00000013810	ENSG00000167987	ENSG00000013810-ENSG00000167987.pdb	184	43	57	554	113	42	36	164	0
A5D8V7_Q15276	1	Q15276	A5D8V7	187	71.1366	69.7679	0.298009	NA		HURI	HURI	0	RABEP1	ODAD3		0	0	0		0	0					1		1		ENSG00000029725	ENSG00000198003	ENSG00000029725-ENSG00000198003.pdb	1	611	80	170	10	343	113	129	2
A5D8V7_Q2M2I5	1	Q2M2I5	A5D8V7	200	77.9642	69.3056	0.517324	NA		HURI	HURI	0	KRT24	ODAD3		0	0	0		0	0	5	A5D8V7-Q2M2I5|A|387|2;A5D8V7-Q2M2I5|A|335|1;A5D8V7-Q2M2I5|A|393|1;A5D8V7-Q2M2I5|A|57|1	0.0245098		1		1		ENSG00000167916	ENSG00000198003	ENSG00000167916-ENSG00000198003.pdb	135	150	29	211	96	312	71	116	0
A5D8V7_Q5JR59	1	Q5JR59	A5D8V7	255	63.7271	54.5071	0.207974	NA		HURI	HURI	0	MTUS2	ODAD3		0	0	0		0	0					1				ENSG00000132938	ENSG00000198003	ENSG00000132938-ENSG00000198003.pdb	161	159	41	1008	98	299	92	106	0
A5D8V7_Q7Z3Y8	1	Q7Z3Y8	A5D8V7	250	72.8758	69.1709	0.463245	NA		HURI	HURI	0	KRT27	ODAD3		0	0	0		0	0					1		1		ENSG00000171446	ENSG00000198003	ENSG00000171446-ENSG00000198003.pdb	79	186	48	146	27	352	109	107	0
A5D8V7_Q7Z6G3	1	Q7Z6G3	A5D8V7	70	70.873	70.8192	0.0743233	NA		HURI	HURI	0	NECAB2	ODAD3		0	0	0		0	0					1				ENSG00000103154	ENSG00000198003	ENSG00000103154-ENSG00000198003.pdb	7	218	47	114	156	243	89	107	0
A5D8V7_Q8N3L3	1	Q8N3L3	A5D8V7	81	64.7182	68.0859	0.0573873	NA		HURI	HURI	0	TXLNB	ODAD3		0	0	0		0	0					1		1		ENSG00000164440	ENSG00000198003	ENSG00000164440-ENSG00000198003.pdb	129	204	42	309	126	279	89	101	0
A5D8V7_Q8N6Y0	1	Q8N6Y0	A5D8V7	228	61.9408	66.2884	0.14723	NA		HURI	HURI	0	USHBP1	ODAD3		0	0	0		0	0					1		1		ENSG00000130307	ENSG00000198003	ENSG00000130307-ENSG00000198003.pdb	7	312	77	307	162	257	79	97	8
A5D8V7_Q96JN2	1	Q96JN2	A5D8V7	209	60.8369	66.3142	0.116758	NA		HURI	HURI	0	CCDC136	ODAD3		0	0	0		0	0					1				ENSG00000128596	ENSG00000198003	ENSG00000128596-ENSG00000198003.pdb	52	550	174	378	14	373	101	107	0
A5D8V7_Q96M63	1	Q96M63	A5D8V7	866	85.3104	71.7335	0.736617	NA		HURI	HURI	0	ODAD1	ODAD3		0	0	0		0	0					1		1		ENSG00000105479	ENSG00000198003	ENSG00000105479-ENSG00000198003.pdb	188	224	59	199	177	212	94	112	0
A5D8V7_Q9UBB9	1	Q9UBB9	A5D8V7	150	64.0223	69.3668	0.107275	NA		HURI	HURI	0	TFIP11	ODAD3		0	0	0		0	0					1		1		ENSG00000100109	ENSG00000198003	ENSG00000100109-ENSG00000198003.pdb	176	305	141	215	8	357	111	119	0
A5PL33_P49356	1	A5PL33	P49356	260	63.2445	49.5013	0.202009	NA		HURI	HURI	0	KRBA1	FNTB		0	0	0		0	0					1				ENSG00000133619	ENSG00000257365	ENSG00000133619-ENSG00000257365.pdb	0	0	41	989	328	67	16	26	0
A5PLN9_A8MT33	1	A5PLN9	A8MT33	38	51.4681	74.7043	0.0325865	NA		HURI	HURI	0	TRAPPC13	SYCE1L		0	0	0		0	0					1				ENSG00000113597	ENSG00000205078	ENSG00000113597-ENSG00000205078.pdb	169	149	79	20	0	127	43	72	0
A5PLN9_Q8IUR0	1	Q8IUR0	A5PLN9	16	68.8364	82.8306	0.0327399	NA		HuMap	HuMap	0	TRAPPC5	TRAPPC13		0	0	0		0	0						1					Q8IUR0-A5PLN9.pdb	112	48	10	18	169	166	61	21	0
A5PLN9_Q8WVT3	1	Q8WVT3	A5PLN9	572	80.4209	72.7247	0.723828	NA		HuMap	HuMap	0	TRAPPC12	TRAPPC13		0	0	1	Q8WVT3_627|A|Pathogenic|ENCEPHALOPATHY, PROGRESSIVE, EARLY-ONSET, WITH BRAIN ATROPHY AND SPASTICITY;Progressive childhood encephalopathy|768950892	0	0	27	Q8WVT3-A5PLN9|A|481|2;Q8WVT3-A5PLN9|A|308|1;Q8WVT3-A5PLN9|A|309|1;Q8WVT3-A5PLN9|A|39|1;Q8WVT3-A5PLN9|A|394|1;Q8WVT3-A5PLN9|A|438|1;Q8WVT3-A5PLN9|A|474|1;Q8WVT3-A5PLN9|A|538|1;Q8WVT3-A5PLN9|A|543|1;Q8WVT3-A5PLN9|A|549|1;Q8WVT3-A5PLN9|A|563|1;Q8WVT3-A5PLN9|A|569|1;Q8WVT3-A5PLN9|A|592|1;Q8WVT3-A5PLN9|A|593|1;Q8WVT3-A5PLN9|A|660|1;Q8WVT3-A5PLN9|A|693|1;Q8WVT3-A5PLN9|A|702|1;Q8WVT3-A5PLN9|B|144|1;Q8WV…	0.0636792	Q8WVT3_75|0.21661670|NA,Q8WVT3_78|0.13243220|NA,Q8WVT3_182|0.52041745|NA		1					Q8WVT3-A5PLN9.pdb	278	140	31	286	157	208	34	18	0
A5YM69_Q12774	1	A5YM69	Q12774	478	40.2946	41.8694	0.0399822	NA		HuMap	HuMap	0	ARHGEF35	ARHGEF5		0	0	0		0	0						1		1			A5YM69-Q12774.pdb	0	0	0	484	252	172	51	1122	18
A6H8Z2_A8MQ03	1	A8MQ03	A6H8Z2	163	62.6431	53.8829	0.103714	NA		HURI	HURI	0	CYSRT1	FAM221B		0	0	0		0	0					1		1		ENSG00000197191	ENSG00000204930	ENSG00000197191-ENSG00000204930.pdb	0	0	5	139	92	66	40	204	0
A6H8Z2_O15499	1	O15499	A6H8Z2	49	72.1448	60.5924	0.054668	NA		HURI	HURI	0	GSC2	FAM221B		0	0	0		0	0					1		1		ENSG00000063515	ENSG00000204930	ENSG00000063515-ENSG00000204930.pdb	50	21	31	103	101	59	34	208	0
A6H8Z2_P52954	1	P52954	A6H8Z2	49	66.4349	59.6379	0.0431156	NA		HURI	HURI	0	LBX1	FAM221B		0	0	0		0	0					1		1		ENSG00000138136	ENSG00000204930	ENSG00000138136-ENSG00000204930.pdb	54	33	65	129	96	62	30	214	0
A6H8Z2_P60410	1	P60410	A6H8Z2	66	50.9972	51.3853	0.0342264	NA		HURI	HURI	0	KRTAP10-8	FAM221B		0	0	0		0	0					1		1		ENSG00000187766	ENSG00000204930	ENSG00000187766-ENSG00000204930.pdb	0	0	0	259	114	44	39	205	0
A6H8Z2_Q5JST6	1	Q5JST6	A6H8Z2	26	50.7417	67.2416	0.0319554	NA		HURI	HURI	0	EFHC2	FAM221B		0	0	0		0	0					1		1		ENSG00000183690	ENSG00000204930	ENSG00000183690-ENSG00000204930.pdb	57	467	155	70	23	129	18	232	0
A6H8Z2_Q5T749	1	Q5T749	A6H8Z2	215	58.9303	45.5346	0.0985757	NA		HURI	HURI	0	KPRP	FAM221B		0	0	0		0	0					1		1		ENSG00000203786	ENSG00000204930	ENSG00000203786-ENSG00000204930.pdb	0	0	23	556	98	61	31	212	0
A6H8Z2_Q5TA81	1	Q5TA81	A6H8Z2	98	64.3263	58.1902	0.067117	NA		HURI	HURI	0	LCE2C	FAM221B		0	0	0		0	0					1		1		ENSG00000187180	ENSG00000204930	ENSG00000187180-ENSG00000204930.pdb	0	0	23	87	111	54	41	196	0
A6H8Z2_Q86XT4	1	Q86XT4	A6H8Z2	115	68.1573	71.3031	0.113026	NA		HURI	HURI	0	TRIM50	FAM221B		0	0	0		0	0					1		1		ENSG00000146755	ENSG00000204930	ENSG00000146755-ENSG00000204930.pdb	232	198	37	20	62	94	21	225	0
A6H8Z2_Q8IUC0	1	Q8IUC0	A6H8Z2	101	60.9086	52.6288	0.0549008	NA		HURI	HURI	0	KRTAP13-1	FAM221B		0	0	0		0	0					1				ENSG00000198390	ENSG00000204930	ENSG00000198390-ENSG00000204930.pdb	0	0	0	172	105	53	41	203	0
A6H8Z2_Q8IYE1	1	A6H8Z2	Q8IYE1	69	64.1457	67.1728	0.0489572	NA		HURI	HURI	0	FAM221B	CCDC13		0	0	0		0	0					1		1		ENSG00000204930	ENSG00000244607	ENSG00000204930-ENSG00000244607.pdb	87	71	23	221	193	282	62	178	0
A6H8Z2_Q92764	1	Q92764	A6H8Z2	96	55.0492	64.7197	0.0407292	NA		HURI	HURI	0	KRT35	FAM221B		0	0	0		0	0					1		1		ENSG00000197079	ENSG00000204930	ENSG00000197079-ENSG00000204930.pdb	164	117	23	151	80	80	25	217	0
A6H8Z2_Q9BRK4	1	Q9BRK4	A6H8Z2	82	61.8972	60.9905	0.0495984	NA		HURI	HURI	0	LZTS2	FAM221B		0	0	0		0	0					1		1		ENSG00000107816	ENSG00000204930	ENSG00000107816-ENSG00000204930.pdb	254	35	39	341	84	73	22	223	0
A6H8Z2_Q9NRY7	1	Q9NRY7	A6H8Z2	122	47.1979	59.53	0.0356986	NA		HURI	HURI	0	PLSCR2	FAM221B		0	0	0		0	0					1		1		ENSG00000163746	ENSG00000204930	ENSG00000163746-ENSG00000204930.pdb	83	75	34	105	85	68	14	235	0
A6NC98_O60941	1	O60941	A6NC98	132	51.337	63.9417	0.0405567	NA		HURI	HURI	0	DTNB	CCDC88B		0	0	0		0	0					1				ENSG00000138101	ENSG00000168071	ENSG00000138101-ENSG00000168071.pdb	95	250	88	194	3	823	137	513	0
A6NC98_O75604	1	O75604	A6NC98	173	49.988	61.4045	0.0427738	NA		HURI	HURI	0	USP2	CCDC88B		0	0	0		0	0					1		1		ENSG00000036672	ENSG00000168071	ENSG00000036672-ENSG00000168071.pdb	214	96	26	269	14	736	229	497	0
A6NC98_P08631	1	P08631	A6NC98	93	54.2499	65.5741	0.039282	NA		HURI	HURI	0	HCK	CCDC88B		0	0	0		0	0					1				ENSG00000101336	ENSG00000168071	ENSG00000101336-ENSG00000168071.pdb	183	225	29	89	20	755	178	523	0
A6NC98_P09067	1	P09067	A6NC98	77	60.5213	63.8431	0.0448096	NA		HURI	HURI	0	HOXB5	CCDC88B		0	0	0		0	0					1		1		ENSG00000120075	ENSG00000168071	ENSG00000120075-ENSG00000168071.pdb	47	8	17	197	132	749	102	493	0
A6NC98_P20700	1	P20700	A6NC98	184	60.3398	65.0872	0.0951596	NA		HURI	HURI	0	LMNB1	CCDC88B		0	0	0		0	0					1		1		ENSG00000113368	ENSG00000168071	ENSG00000113368-ENSG00000168071.pdb	35	405	39	107	0	813	140	523	2
A6NC98_P25800	1	P25800	A6NC98	23	57.8949	66.0892	0.0323788	NA		HURI	HURI	0	LMO1	CCDC88B		0	0	0		0	0					1		1		ENSG00000166407	ENSG00000168071	ENSG00000166407-ENSG00000168071.pdb	7	106	29	14	33	841	107	495	0
A6NC98_P55040	1	P55040	A6NC98	40	62.666	64.7448	0.036349	NA		HURI	HURI	0	GEM	CCDC88B		0	0	0		0	0					1		1		ENSG00000164949	ENSG00000168071	ENSG00000164949-ENSG00000168071.pdb	74	73	59	90	9	852	124	491	0
A6NC98_Q03252	1	A6NC98	Q03252	199	69.9167	65.2136	0.287466	NA		HURI	HURI	0	CCDC88B	LMNB2		0	0	0		0	0					1		1		ENSG00000168071	ENSG00000176619	ENSG00000168071-ENSG00000176619.pdb	1	836	144	495	37	395	29	159	0
A6NC98_Q07002	1	Q07002	A6NC98	91	52.5788	62.4748	0.0373873	NA		HURI	HURI	0	CDK18	CCDC88B		0	0	0		0	0					1		1		ENSG00000117266	ENSG00000168071	ENSG00000117266-ENSG00000168071.pdb	175	100	33	166	4	784	161	527	2
A6NC98_Q13526	1	Q13526	A6NC98	51	61.3668	68.9557	0.0382169	NA		HURI	HURI	0	PIN1	CCDC88B		0	0	0		0	0					1		1		ENSG00000127445	ENSG00000168071	ENSG00000127445-ENSG00000168071.pdb	112	29	8	14	120	744	124	488	0
A6NC98_Q15311	1	Q15311	A6NC98	111	52.3597	61.3084	0.0394564	NA		HURI	HURI	0	RALBP1	CCDC88B		0	0	0		0	0					1		1		ENSG00000017797	ENSG00000168071	ENSG00000017797-ENSG00000168071.pdb	22	268	107	258	0	815	162	499	0
A6NC98_Q3B820	1	A6NC98	Q3B820	376	56.9374	59.9548	0.151305	NA		HURI	HURI	0	CCDC88B	FAM161A		0	0	0		0	0					1		1		ENSG00000168071	ENSG00000170264	ENSG00000168071-ENSG00000170264.pdb	75	776	130	495	0	154	129	377	5
A6NC98_Q3SY00	1	A6NC98	Q3SY00	328	51.4689	58.4789	0.0707296	NA		HURI	HURI	0	CCDC88B	TSGA10IP		0	0	0		0	0					1		1		ENSG00000168071	ENSG00000175513	ENSG00000168071-ENSG00000175513.pdb	128	698	120	530	0	91	44	421	12
A6NC98_Q53FD0	1	Q53FD0	A6NC98	183	56.7886	62.0659	0.0680982	NA		HURI	HURI	0	ZC2HC1C	CCDC88B		0	0	0		0	0					1				ENSG00000119703	ENSG00000168071	ENSG00000119703-ENSG00000168071.pdb	2	87	44	323	176	702	113	485	0
A6NC98_Q6NYC8	1	Q6NYC8	A6NC98	388	51.6852	56.6516	0.0841198	NA		HURI	HURI	0	PPP1R18	CCDC88B		0	0	0		0	0					1		1		ENSG00000146112	ENSG00000168071	ENSG00000146112-ENSG00000168071.pdb	0	43	37	533	99	710	167	500	5
A6NC98_Q8N3L3	1	Q8N3L3	A6NC98	328	55.6975	60.3295	0.111346	NA		HURI	HURI	0	TXLNB	CCDC88B		0	0	0		0	0					1		1		ENSG00000164440	ENSG00000168071	ENSG00000164440-ENSG00000168071.pdb	1	263	63	357	14	789	176	497	9
A6NC98_Q96B97	1	Q96B97	A6NC98	157	49.4304	61.1978	0.0403478	NA		HURI	HURI	0	SH3KBP1	CCDC88B		0	0	0		0	0					1		1		ENSG00000147010	ENSG00000168071	ENSG00000147010-ENSG00000168071.pdb	88	137	18	422	16	837	121	502	0
A6NC98_Q96MY7	1	Q96MY7	A6NC98	634	54.3043	58.4032	0.196734	NA		HURI	HURI	0	FAM161B	CCDC88B		0	0	0		0	0					1		1		ENSG00000156050	ENSG00000168071	ENSG00000156050-ENSG00000168071.pdb	0	153	136	358	8	772	198	498	67
A6NC98_Q99816	1	Q99816	A6NC98	55	72.8801	67.295	0.0641595	NA		HURI	HURI	0	TSG101	CCDC88B		0	0	0		0	0					1		1		ENSG00000074319	ENSG00000168071	ENSG00000074319-ENSG00000168071.pdb	121	172	21	76	51	813	111	501	0
A6NC98_Q9BXY8	1	Q9BXY8	A6NC98	43	59.3306	67.8797	0.0352337	NA		HURI	HURI	0	BEX2	CCDC88B		0	0	0		0	0					1		1		ENSG00000133134	ENSG00000168071	ENSG00000133134-ENSG00000168071.pdb	0	36	27	65	400	493	112	471	0
A6NC98_Q9H257	1	A6NC98	Q9H257	333	64.0449	63.8379	0.29727	NA		HURI	HURI	0	CCDC88B	CARD9		0	0	0		0	0					1				ENSG00000168071	ENSG00000187796	ENSG00000168071-ENSG00000187796.pdb	0	764	195	517	4	359	67	106	10
A6NC98_Q9H4E7	1	Q9H4E7	A6NC98	66	71.9306	63.946	0.0746561	NA		HURI	HURI	0	DEF6	CCDC88B		0	0	0		0	0					1		1		ENSG00000023892	ENSG00000168071	ENSG00000023892-ENSG00000168071.pdb	77	372	77	105	0	774	182	520	0
A6NC98_Q9H788	1	Q9H788	A6NC98	87	62.5361	65.7725	0.0536292	NA		HURI	HURI	0	SH2D4A	CCDC88B		0	0	0		0	0					1		1		ENSG00000104611	ENSG00000168071	ENSG00000104611-ENSG00000168071.pdb	58	209	95	92	20	833	123	500	0
A6NC98_Q9NQT4	1	Q9NQT4	A6NC98	12	69.7006	67.8184	0.0321345	NA		HURI	HURI	0	EXOSC5	CCDC88B		0	0	0		0	0					1		1		ENSG00000077348	ENSG00000168071	ENSG00000077348-ENSG00000168071.pdb	147	60	3	25	33	814	134	495	0
A6NC98_Q9NU19	1	Q9NU19	A6NC98	78	52.3288	63.9533	0.0358721	NA		HURI	HURI	0	TBC1D22B	CCDC88B		0	0	0		0	0					1		1		ENSG00000065491	ENSG00000168071	ENSG00000065491-ENSG00000168071.pdb	223	105	22	155	0	808	154	514	0
A6NC98_Q9NX04	1	Q9NX04	A6NC98	33	63.822	69.4382	0.0352337	NA		HURI	HURI	0	C1orf109	CCDC88B		0	0	0		0	0					1		1		ENSG00000116922	ENSG00000168071	ENSG00000116922-ENSG00000168071.pdb	104	91	7	1	235	651	110	480	0
A6NC98_Q9Y228	1	Q9Y228	A6NC98	259	59.6715	63.4555	0.133558	NA		HURI	HURI	0	TRAF3IP3	CCDC88B		0	0	0		0	0					1		1		ENSG00000009790	ENSG00000168071	ENSG00000009790-ENSG00000168071.pdb	3	282	65	201	31	809	135	501	0
A6NC98_Q9Y580	1	Q9Y580	A6NC98	60	40.5643	64.4973	0.0319709	NA		HURI	HURI	0	RBM7	CCDC88B		0	0	0		0	0					1		1		ENSG00000076053	ENSG00000168071	ENSG00000076053-ENSG00000168071.pdb	68	20	15	163	113	753	114	496	2
A6NC98_Q9Y5B8	1	Q9Y5B8	A6NC98	70	52.5574	67.932	0.0352503	NA		HURI	HURI	0	NME7	CCDC88B		0	0	0		0	0					1		1		ENSG00000143156	ENSG00000168071	ENSG00000143156-ENSG00000168071.pdb	175	182	16	3	11	846	122	497	0
A6ND36_O95292	1	A6ND36	O95292	32	54.813	57.6786	0.0327008	NA		HuMap	HuMap	0	FAM83G	VAPB		0	0	0		0	0						1		1			A6ND36-O95292.pdb	159	75	70	519	47	111	25	60	0
A6ND36_P48729	1	P48729	A6ND36	223	65.4078	61.5466	0.210247	NA		HuMap	HuMap	0	CSNK1A1	FAM83G		0	0	0		0	0						1		1			P48729-A6ND36.pdb	241	57	8	31	123	104	39	557	0
A6NDG6_Q5TFE4	1	Q5TFE4	A6NDG6	70	82.4861	86.5435	0.197004	NA		HuMap	HuMap	0	NT5DC1	PGP		0	0	0		0	0											Q5TFE4-A6NDG6.pdb	256	128	34	37	230	75	6	10	0
A6NDP7_P11912	1	P11912	A6NDP7	170	76.4112	75.8226	0.40917	NA		HURI	HURI	0	CD79A	MYADML2		0	0	0		0	0					1		1		ENSG00000105369	ENSG00000185105	ENSG00000105369-ENSG00000185105.pdb	0	106	80	40	129	128	35	15	0
A6NDP7_P21964	1	P21964	A6NDP7	97	72.5418	86.5023	0.134314	NA		HURI	HURI	0	COMT	MYADML2		0	0	0		0	0					1		1		ENSG00000093010	ENSG00000185105	ENSG00000093010-ENSG00000185105.pdb	188	37	39	7	170	89	31	17	0
A6NDP7_P34910	1	A6NDP7	P34910	140	69.4567	57.2522	0.169953	NA		HURI	HURI	0	MYADML2	EVI2B		0	0	0		0	0					1				ENSG00000185105	ENSG00000185862	ENSG00000185105-ENSG00000185862.pdb	97	144	57	9	0	14	45	389	0
A6NDP7_Q13113	1	Q13113	A6NDP7	86	70.3315	72.7175	0.0926686	NA		HURI	HURI	0	PDZK1IP1	MYADML2		0	0	0		0	0					1		1		ENSG00000162366	ENSG00000185105	ENSG00000162366-ENSG00000185105.pdb	0	0	51	63	111	135	47	14	0
A6NDP7_Q13520	1	Q13520	A6NDP7	10	80.0272	82.5165	0.0324742	NA		HURI	HURI	0	AQP6	MYADML2		0	0	0		0	0					1		1		ENSG00000086159	ENSG00000185105	ENSG00000086159-ENSG00000185105.pdb	132	99	12	39	122	138	32	15	0
A6NDP7_Q14973	1	Q14973	A6NDP7	110	77.1031	78.7721	0.249479	NA		HURI	HURI	0	SLC10A1	MYADML2		0	0	0		0	0					1		1		ENSG00000100652	ENSG00000185105	ENSG00000100652-ENSG00000185105.pdb	92	178	24	55	90	161	40	16	0
A6NDP7_Q3SXY8	1	Q3SXY8	A6NDP7	29	60.6333	73.5631	0.0334777	NA		HURI	HURI	0	ARL13B	MYADML2		0	0	0		0	0					1		1		ENSG00000169379	ENSG00000185105	ENSG00000169379-ENSG00000185105.pdb	146	81	35	166	146	109	35	17	0
A6NDP7_Q5JX71	1	Q5JX71	A6NDP7	251	63.5692	65.1195	0.200249	NA		HURI	HURI	0	FAM209A	MYADML2		0	0	0		0	0					1		1		ENSG00000124103	ENSG00000185105	ENSG00000124103-ENSG00000185105.pdb	0	0	31	140	72	146	75	14	0
A6NDP7_Q8TDT2	1	Q8TDT2	A6NDP7	107	72.3981	72.5555	0.153481	NA		HURI	HURI	0	GPR152	MYADML2		0	0	0		0	0					1		1		ENSG00000175514	ENSG00000185105	ENSG00000175514-ENSG00000185105.pdb	93	153	46	178	124	129	38	16	0
A6NDP7_Q8TED1	1	Q8TED1	A6NDP7	100	71.8095	84.9934	0.131134	NA		HURI	HURI	0	GPX8	MYADML2		0	0	0		0	0					1		1		ENSG00000164294	ENSG00000185105	ENSG00000164294-ENSG00000185105.pdb	146	25	22	16	147	118	28	14	0
A6NDP7_Q96GF1	1	Q96GF1	A6NDP7	147	68.3961	74.0755	0.163395	NA		HURI	HURI	0	RNF185	MYADML2		0	0	0		0	0					1		1		ENSG00000138942	ENSG00000185105	ENSG00000138942-ENSG00000185105.pdb	25	32	58	77	128	130	36	13	0
A6NDS4_O95429	1	O95429	A6NDS4	61	59.7765	53.3659	0.0392425	NA		HURI	HURI	0	BAG4	TBC1D3B		0	0	0		0	0									ENSG00000156735	ENSG00000274808	ENSG00000156735-ENSG00000274808.pdb	65	17	8	367	125	114	64	246	0
A6NDS4_O95817	1	O95817	A6NDS4	151	60.901	53.1038	0.0803461	NA		HURI	HURI	0	BAG3	TBC1D3B		0	0	0		0	0									ENSG00000151929	ENSG00000274808	ENSG00000151929-ENSG00000274808.pdb	66	46	15	448	117	121	66	245	0
A6NDS4_P55040	1	P55040	A6NDS4	81	62.1076	61.5535	0.0496913	NA		HURI	HURI	0	GEM	TBC1D3B		0	0	0		0	0									ENSG00000164949	ENSG00000274808	ENSG00000164949-ENSG00000274808.pdb	90	66	44	96	90	134	70	255	0
A6NDS4_P62993	1	P62993	A6NDS4	100	71.9888	65.6725	0.133384	NA		HURI	HURI	0	GRB2	TBC1D3B		0	0	0		0	0									ENSG00000177885	ENSG00000274808	ENSG00000177885-ENSG00000274808.pdb	68	131	11	7	102	128	52	267	0
A6NDS4_Q13200	1	Q13200	A6NDS4	245	49.5609	63.3017	0.0495334	NA		HURI	HURI	0	PSMD2	TBC1D3B		0	0	0		0	0									ENSG00000175166	ENSG00000274808	ENSG00000175166-ENSG00000274808.pdb	0	514	307	87	5	186	90	268	0
A6NDS4_Q969Y2	1	Q969Y2	A6NDS4	144	64.2592	67.4822	0.104264	NA		HURI	HURI	0	GTPBP3	TBC1D3B		0	0	0		0	0									ENSG00000130299	ENSG00000274808	ENSG00000130299-ENSG00000274808.pdb	158	221	62	51	65	155	59	270	2
A6NDS4_Q99750	1	Q99750	A6NDS4	46	44.5191	51.7658	0.0320668	NA		HURI	HURI	0	MDFI	TBC1D3B		0	0	0		0	0									ENSG00000112559	ENSG00000274808	ENSG00000112559-ENSG00000274808.pdb	0	0	5	241	125	108	51	265	0
A6NDS4_Q9UGI0	1	Q9UGI0	A6NDS4	256	58.7594	65.1231	0.118717	NA		HURI	HURI	0	ZRANB1	TBC1D3B		0	0	0		0	0									ENSG00000019995	ENSG00000274808	ENSG00000019995-ENSG00000274808.pdb	182	276	54	196	86	140	61	262	0
A6NED2_Q7L273	1	Q7L273	A6NED2	101	81.2728	78.7638	0.313656	NA		HuMap	HuMap	0	KCTD9	RCCD1		0	0	0		0	0						1		1			Q7L273-A6NED2.pdb	100	232	36	21	110	166	36	64	0
A6NED2_Q8N371	1	Q8N371	A6NED2	159	84.2795	81.5418	0.578774	NA		HuMap	HuMap	1	KDM8	RCCD1		0	0	0		0	0	4	Q8N371-A6NED2|B|18|2;Q8N371-A6NED2|A|39|1;Q8N371-A6NED2|A|69|1	0.0353982			1		1			Q8N371-A6NED2.pdb	227	125	22	42	170	117	29	60	0
A6NEL2_P50402	1	P50402	A6NEL2	94	61.1287	51.6305	0.0525957	NA		HURI	HURI	0	EMD	SOWAHB		0	0	0		0	0					1		1		ENSG00000102119	ENSG00000186212	ENSG00000102119-ENSG00000186212.pdb	36	34	14	170	68	159	44	522	0
A6NEM1_A6NK89	1	A6NK89	A6NEM1	102	75.0824	68.0814	0.184615	NA		HURI	HURI	0	RASSF10	GOLGA6L9		0	0	0		0	0					1		1		ENSG00000189431	ENSG00000197978	ENSG00000189431-ENSG00000197978.pdb	91	184	55	177	123	117	46	146	2
A6NEM1_A8K8V0	1	A8K8V0	A6NEM1	28	70.7586	63.883	0.037129	NA		HURI	HURI	0	ZNF785	GOLGA6L9		0	0	0		0	0					1		1		ENSG00000197162	ENSG00000197978	ENSG00000197162-ENSG00000197978.pdb	1	234	47	123	10	201	65	156	0
A6NEM1_O00506	1	O00506	A6NEM1	48	62.7064	65.2732	0.0385392	NA		HURI	HURI	0	STK25	GOLGA6L9		0	0	0		0	0					1		1		ENSG00000115694	ENSG00000197978	ENSG00000115694-ENSG00000197978.pdb	194	79	56	97	0	136	113	183	0
A6NEM1_O14964	1	O14964	A6NEM1	251	58.2132	60.3533	0.109135	NA		HURI	HURI	0	HGS	GOLGA6L9		0	0	0		0	0					1		1		ENSG00000185359	ENSG00000197978	ENSG00000185359-ENSG00000197978.pdb	105	254	61	357	0	181	83	168	2
A6NEM1_O15160	1	O15160	A6NEM1	130	69.6968	74.0428	0.156525	NA		HURI	HURI	0	POLR1C	GOLGA6L9		0	0	0		0	0					1		1		ENSG00000171453	ENSG00000197978	ENSG00000171453-ENSG00000197978.pdb	209	132	5	0	6	185	83	158	0
A6NEM1_O15371	1	O15371	A6NEM1	87	72.6607	71.1639	0.115548	NA		HURI	HURI	0	EIF3D	GOLGA6L9		0	0	0		0	0					1		1		ENSG00000100353	ENSG00000197978	ENSG00000100353-ENSG00000197978.pdb	304	81	108	55	1	187	74	170	0
A6NEM1_O43167	1	O43167	A6NEM1	137	60.7233	60.9577	0.0714355	NA		HURI	HURI	0	ZBTB24	GOLGA6L9		0	0	0		0	0					1		1		ENSG00000112365	ENSG00000197978	ENSG00000112365-ENSG00000197978.pdb	8	304	90	295	2	228	49	153	0
A6NEM1_O43189	1	O43189	A6NEM1	193	60.242	62.9652	0.0996208	NA		HURI	HURI	0	PHF1	GOLGA6L9		0	0	0		0	0					1		1		ENSG00000112511	ENSG00000197978	ENSG00000112511-ENSG00000197978.pdb	140	163	47	217	6	182	79	165	0
A6NEM1_O43257	1	O43257	A6NEM1	49	60.6046	71.0987	0.0371435	NA		HURI	HURI	0	ZNHIT1	GOLGA6L9		0	0	0		0	0					1		1		ENSG00000106400	ENSG00000197978	ENSG00000106400-ENSG00000197978.pdb	23	56	44	31	178	70	53	131	0
A6NEM1_O43296	1	O43296	A6NEM1	204	65.1382	62.3618	0.181459	NA		HURI	HURI	0	ZNF264	GOLGA6L9		0	0	0		0	0					1		1		ENSG00000083844	ENSG00000197978	ENSG00000083844-ENSG00000197978.pdb	0	331	96	200	5	213	65	149	0
A6NEM1_O43463	1	O43463	A6NEM1	122	62.8359	69.3058	0.0753013	NA		HURI	HURI	0	SUV39H1	GOLGA6L9		0	0	0		0	0					1		1		ENSG00000101945	ENSG00000197978	ENSG00000101945-ENSG00000197978.pdb	214	137	31	30	0	129	111	192	2
A6NEM1_O43711	1	O43711	A6NEM1	71	83.2485	63.6647	0.215301	NA		HURI	HURI	0	TLX3	GOLGA6L9		0	0	0		0	0					1		1		ENSG00000164438	ENSG00000197978	ENSG00000164438-ENSG00000197978.pdb	61	23	50	157	29	224	38	141	0
A6NEM1_O43741	1	O43741	A6NEM1	76	62.3682	66.0209	0.0481633	NA		HURI	HURI	0	PRKAB2	GOLGA6L9		0	0	0		0	0					1		1		ENSG00000131791	ENSG00000197978	ENSG00000131791-ENSG00000197978.pdb	64	87	42	79	32	193	59	148	0
A6NEM1_O60225	1	O60225	A6NEM1	99	62.4518	64.3804	0.0594985	NA		HURI	HURI	0	SSX5	GOLGA6L9		0	0	0		0	0					1				ENSG00000165583	ENSG00000197978	ENSG00000165583-ENSG00000197978.pdb	22	31	16	119	56	198	44	134	0
A6NEM1_O75348	1	O75348	A6NEM1	27	62.0955	74.5638	0.033511	NA		HURI	HURI	0	ATP6V1G1	GOLGA6L9		0	0	0		0	0					1		1		ENSG00000136888	ENSG00000197978	ENSG00000136888-ENSG00000197978.pdb	71	34	12	1	162	81	52	137	0
A6NEM1_O75564	1	A6NEM1	O75564	113	55.1902	66.1584	0.0440063	NA		HURI	HURI	0	GOLGA6L9	JRK		0	0	0		0	0									ENSG00000197978	ENSG00000234616	ENSG00000197978-ENSG00000234616.pdb	0	204	69	159	139	204	65	148	0
A6NEM1_O75604	1	O75604	A6NEM1	44	68.6415	60.6839	0.0435618	NA		HURI	HURI	0	USP2	GOLGA6L9		0	0	0		0	0					1		1		ENSG00000036672	ENSG00000197978	ENSG00000036672-ENSG00000197978.pdb	258	64	19	264	0	106	135	191	0
A6NEM1_O95201	1	O95201	A6NEM1	117	70.3734	61.8783	0.143712	NA		HURI	HURI	0	ZNF205	GOLGA6L9		0	0	0		0	0					1		1		ENSG00000122386	ENSG00000197978	ENSG00000122386-ENSG00000197978.pdb	10	227	50	267	20	229	42	141	0
A6NEM1_O95678	1	O95678	A6NEM1	42	57.8103	65.4038	0.0344551	NA		HURI	HURI	0	KRT75	GOLGA6L9		0	0	0		0	0					1		1		ENSG00000170454	ENSG00000197978	ENSG00000170454-ENSG00000197978.pdb	149	146	24	232	12	226	45	149	0
A6NEM1_O95863	1	O95863	A6NEM1	125	63.8615	65.9791	0.0845022	NA		HURI	HURI	0	SNAI1	GOLGA6L9		0	0	0		0	0					1		1		ENSG00000124216	ENSG00000197978	ENSG00000124216-ENSG00000197978.pdb	41	67	19	137	96	157	38	141	0
A6NEM1_O95872	1	A6NEM1	O95872	45	56.4703	67.079	0.0343477	NA		HURI	HURI	0	GOLGA6L9	GPANK1		0	0	0		0	0					1		1		ENSG00000197978	ENSG00000204438	ENSG00000197978-ENSG00000204438.pdb	88	161	41	142	52	119	85	100	0
A6NEM1_O95983	1	O95983	A6NEM1	82	59.1471	70.0327	0.0439043	NA		HURI	HURI	0	MBD3	GOLGA6L9		0	0	0		0	0					1				ENSG00000071655	ENSG00000197978	ENSG00000071655-ENSG00000197978.pdb	47	136	52	56	118	121	50	143	0
A6NEM1_O95990	1	O95990	A6NEM1	2	75.4916	72.1202	0.0313365	NA		HURI	HURI	0	FAM107A	GOLGA6L9		0	0	0		0	0					1				ENSG00000168309	ENSG00000197978	ENSG00000168309-ENSG00000197978.pdb	12	75	34	23	179	66	58	129	0
A6NEM1_P00540	1	P00540	A6NEM1	188	66.3364	64.1619	0.185042	NA		HURI	HURI	0	MOS	GOLGA6L9		0	0	0		0	0					1		1		ENSG00000172680	ENSG00000197978	ENSG00000172680-ENSG00000197978.pdb	163	84	27	72	0	89	166	177	0
A6NEM1_P01024	1	P01024	A6NEM1	217	60.0968	73.9252	0.112828	NA		HURI	HURI	0	C3	GOLGA6L9		0	0	0		0	0					1		1		ENSG00000125730	ENSG00000197978	ENSG00000125730-ENSG00000197978.pdb	294	1094	211	64	0	93	132	207	0
A6NEM1_P02008	1	P02008	A6NEM1	38	71.2621	70.9335	0.0433624	NA		HURI	HURI	0	HBZ	GOLGA6L9		0	0	0		0	0					1		1		ENSG00000130656	ENSG00000197978	ENSG00000130656-ENSG00000197978.pdb	132	9	1	0	19	207	58	148	0
A6NEM1_P04264	1	P04264	A6NEM1	121	74.9843	64.0925	0.236355	NA		HURI	HURI	0	KRT1	GOLGA6L9		0	0	0		0	0					1		1		ENSG00000167768	ENSG00000197978	ENSG00000167768-ENSG00000197978.pdb	200	94	34	316	76	149	68	139	0
A6NEM1_P04808	1	P04808	A6NEM1	24	71.3792	68.0863	0.0357133	NA		HURI	HURI	0	RLN1	GOLGA6L9		0	0	0		0	0					1		1		ENSG00000107018	ENSG00000197978	ENSG00000107018-ENSG00000197978.pdb	0	53	79	53	158	86	49	139	0
A6NEM1_P09067	1	P09067	A6NEM1	52	84.4193	62.0465	0.139123	NA		HURI	HURI	0	HOXB5	GOLGA6L9		0	0	0		0	0					1		1		ENSG00000120075	ENSG00000197978	ENSG00000120075-ENSG00000197978.pdb	50	12	23	184	28	221	45	138	0
A6NEM1_P0CB47	1	A6NEM1	P0CB47	72	67.6689	68.5505	0.0616371	NA		HURI	HURI	0	GOLGA6L9	UBTFL1		0	0	0		0	0					1		1		ENSG00000197978	ENSG00000255009	ENSG00000197978-ENSG00000255009.pdb	43	207	45	137	84	146	54	109	0
A6NEM1_P13682	1	P13682	A6NEM1	233	59.5243	61.6386	0.115485	NA		HURI	HURI	0	ZNF35	GOLGA6L9		0	0	0		0	0					1		1		ENSG00000169981	ENSG00000197978	ENSG00000169981-ENSG00000197978.pdb	4	274	37	212	1	223	53	155	0
A6NEM1_P15622	1	P15622	A6NEM1	158	64.5993	66.9219	0.121673	NA		HURI	HURI	0	ZNF250	GOLGA6L9		0	0	0		0	0					1				ENSG00000196150	ENSG00000197978	ENSG00000196150-ENSG00000197978.pdb	20	384	20	136	1	225	60	146	0
A6NEM1_P17021	1	P17021	A6NEM1	149	63.0108	63.4965	0.0963293	NA		HURI	HURI	0	ZNF17	GOLGA6L9		0	0	0		0	0					1		1		ENSG00000186272	ENSG00000197978	ENSG00000186272-ENSG00000197978.pdb	6	406	99	151	0	180	93	159	0
A6NEM1_P17024	1	P17024	A6NEM1	151	55.1287	63.8713	0.0518742	NA		HURI	HURI	0	ZNF20	GOLGA6L9		0	0	0		0	0					1		1		ENSG00000132010	ENSG00000197978	ENSG00000132010-ENSG00000197978.pdb	16	309	78	129	0	177	87	168	5
A6NEM1_P17041	1	P17041	A6NEM1	81	67.4751	67.9799	0.0688476	NA		HURI	HURI	0	ZNF32	GOLGA6L9		0	0	0		0	0					1		1		ENSG00000169740	ENSG00000197978	ENSG00000169740-ENSG00000197978.pdb	10	182	17	64	14	227	43	148	0
A6NEM1_P17482	1	P17482	A6NEM1	43	84.9231	62.8523	0.104381	NA		HURI	HURI	0	HOXB9	GOLGA6L9		0	0	0		0	0					1		1		ENSG00000170689	ENSG00000197978	ENSG00000170689-ENSG00000197978.pdb	52	7	22	169	54	198	42	138	0
A6NEM1_P17661	1	P17661	A6NEM1	197	72.9138	68.7739	0.369075	NA		HURI	HURI	0	DES	GOLGA6L9		0	0	1	P17661_1|A|Likely pathogenic|Myofibrillar myopathy 1;not provided|1057523274	0	0					1		1		ENSG00000175084	ENSG00000197978	ENSG00000175084-ENSG00000197978.pdb	149	159	33	129	39	187	59	147	5
A6NEM1_P29597	1	P29597	A6NEM1	81	54.0132	56.0247	0.037422	NA		HURI	HURI	0	TYK2	GOLGA6L9		0	0	0		0	0					1		1		ENSG00000105397	ENSG00000197978	ENSG00000105397-ENSG00000197978.pdb	205	269	136	577	0	75	148	209	0
A6NEM1_P31273	1	P31273	A6NEM1	43	63.7161	63.8742	0.0378741	NA		HURI	HURI	0	HOXC8	GOLGA6L9		0	0	0		0	0					1		1		ENSG00000037965	ENSG00000197978	ENSG00000037965-ENSG00000197978.pdb	49	11	53	129	58	197	38	139	0
A6NEM1_P43897	1	P43897	A6NEM1	38	70.9069	70.8499	0.0428903	NA		HURI	HURI	0	TSFM	GOLGA6L9		0	0	0		0	0					1		1		ENSG00000123297	ENSG00000197978	ENSG00000123297-ENSG00000197978.pdb	215	43	17	50	1	211	64	156	0
A6NEM1_P46379	1	A6NEM1	P46379	173	53.9383	55.9901	0.0527484	NA		HURI	HURI	0	GOLGA6L9	BAG6		0	0	0		0	0					1				ENSG00000197978	ENSG00000204463	ENSG00000197978-ENSG00000204463.pdb	1	182	85	164	128	312	91	601	0
A6NEM1_P49910	1	P49910	A6NEM1	96	62.2996	60.876	0.0573526	NA		HURI	HURI	0	ZNF165	GOLGA6L9		0	0	0		0	0					1		1		ENSG00000197279	ENSG00000197978	ENSG00000197279-ENSG00000197978.pdb	26	196	12	251	11	232	41	148	0
A6NEM1_P51504	1	P51504	A6NEM1	95	69.7109	67.4508	0.100441	NA		HURI	HURI	0	ZNF80	GOLGA6L9		0	0	0		0	0					1		1		ENSG00000174255	ENSG00000197978	ENSG00000174255-ENSG00000197978.pdb	0	199	26	48	33	208	40	151	0
A6NEM1_P51687	1	P51687	A6NEM1	54	74.8643	72.3696	0.071287	NA		HURI	HURI	0	SUOX	GOLGA6L9		0	0	0		0	0					1		1		ENSG00000139531	ENSG00000197978	ENSG00000139531-ENSG00000197978.pdb	336	108	34	67	0	158	106	168	0
A6NEM1_P55040	1	P55040	A6NEM1	39	61.9915	62.9747	0.0357496	NA		HURI	HURI	0	GEM	GOLGA6L9		0	0	0		0	0					1		1		ENSG00000164949	ENSG00000197978	ENSG00000164949-ENSG00000197978.pdb	105	51	52	88	0	169	102	161	0
A6NEM1_P55081	1	P55081	A6NEM1	68	63.9475	66.3636	0.0480227	NA		HURI	HURI	0	MFAP1	GOLGA6L9		0	0	0		0	0					1		1		ENSG00000140259	ENSG00000197978	ENSG00000140259-ENSG00000197978.pdb	0	175	159	105	144	101	50	137	0
A6NEM1_P56470	1	P56470	A6NEM1	14	75.7861	69.1414	0.033213	NA		HURI	HURI	0	LGALS4	GOLGA6L9		0	0	0		0	0					1		1		ENSG00000171747	ENSG00000197978	ENSG00000171747-ENSG00000197978.pdb	221	61	20	21	0	110	145	177	0
A6NEM1_P56524	1	P56524	A6NEM1	135	51.9014	61.1123	0.0417527	NA		HURI	HURI	0	HDAC4	GOLGA6L9		0	0	0		0	0					1				ENSG00000068024	ENSG00000197978	ENSG00000068024-ENSG00000197978.pdb	323	173	95	493	0	167	93	172	0
A6NEM1_P57075	1	P57075	A6NEM1	102	56.4458	68.1937	0.044067	NA		HURI	HURI	0	UBASH3A	GOLGA6L9		0	0	0		0	0					1				ENSG00000160185	ENSG00000197978	ENSG00000160185-ENSG00000197978.pdb	300	224	34	103	0	79	130	223	0
A6NEM1_P57086	1	P57086	A6NEM1	41	65.1111	68.7635	0.0383276	NA		HURI	HURI	0	SCAND1	GOLGA6L9		0	0	0		0	0					1		1		ENSG00000171222	ENSG00000197978	ENSG00000171222-ENSG00000197978.pdb	38	25	17	99	177	75	51	129	0
A6NEM1_P61968	1	P61968	A6NEM1	95	76.4839	68.6839	0.188599	NA		HURI	HURI	0	LMO4	GOLGA6L9		0	0	0		0	0					1		1		ENSG00000143013	ENSG00000197978	ENSG00000143013-ENSG00000197978.pdb	35	85	18	27	52	185	55	140	4
A6NEM1_P62328	1	A6NEM1	P62328	0	0	73.8353	0.0313218	NA		HURI	HURI	0	GOLGA6L9	TMSB4X		0	0	0		0	0					1		1		ENSG00000197978	ENSG00000205542	ENSG00000197978-ENSG00000205542.pdb	188	69	58	117	0	35	7	2	0
A6NEM1_P78424	1	P78424	A6NEM1	97	57.1249	52.4343	0.0441737	NA		HURI	HURI	0	POU6F2	GOLGA6L9		0	0	0		0	0					1		1		ENSG00000106536	ENSG00000197978	ENSG00000106536-ENSG00000197978.pdb	37	75	66	513	24	193	63	152	0
A6NEM1_Q00403	1	Q00403	A6NEM1	98	81.1259	71.8655	0.297154	NA		HURI	HURI	0	GTF2B	GOLGA6L9		0	0	0		0	0					1		1		ENSG00000137947	ENSG00000197978	ENSG00000137947-ENSG00000197978.pdb	166	74	59	17	12	222	47	151	0
A6NEM1_Q05516	1	Q05516	A6NEM1	240	60.5189	61.5942	0.133828	NA		HURI	HURI	0	ZBTB16	GOLGA6L9		0	0	0		0	0					1		1		ENSG00000109906	ENSG00000197978	ENSG00000109906-ENSG00000197978.pdb	36	261	99	277	5	225	49	153	0
A6NEM1_Q07002	1	Q07002	A6NEM1	119	49.6984	62.2147	0.0374519	NA		HURI	HURI	0	CDK18	GOLGA6L9		0	0	0		0	0					1		1		ENSG00000117266	ENSG00000197978	ENSG00000117266-ENSG00000197978.pdb	206	88	25	155	0	100	114	218	0
A6NEM1_Q08117	1	Q08117	A6NEM1	105	73.5175	67.4498	0.166194	NA		HURI	HURI	0	TLE5	GOLGA6L9		0	0	0		0	0					1				ENSG00000104964	ENSG00000197978	ENSG00000104964-ENSG00000197978.pdb	12	92	15	78	115	122	46	149	0
A6NEM1_Q12901	1	A6NEM1	Q12901	150	60.7682	62.5746	0.0788319	NA		HURI	HURI	0	GOLGA6L9	ZNF155		0	0	0		0	0					1		1		ENSG00000197978	ENSG00000204920	ENSG00000197978-ENSG00000204920.pdb	1	205	74	152	0	298	64	176	0
A6NEM1_Q13415	1	Q13415	A6NEM1	95	54.682	60.9188	0.0400941	NA		HURI	HURI	0	ORC1	GOLGA6L9		0	0	0		0	0					1		1		ENSG00000085840	ENSG00000197978	ENSG00000085840-ENSG00000197978.pdb	169	240	109	343	0	192	65	175	0
A6NEM1_Q13526	1	Q13526	A6NEM1	54	83.7271	72.3923	0.14035	NA		HURI	HURI	0	PIN1	GOLGA6L9		0	0	0		0	0					1		1		ENSG00000127445	ENSG00000197978	ENSG00000127445-ENSG00000197978.pdb	116	29	5	13	33	210	47	142	0
A6NEM1_Q13671	1	Q13671	A6NEM1	118	54.6223	61.4841	0.0438814	NA		HURI	HURI	0	RIN1	GOLGA6L9		0	0	0		0	0					1		1		ENSG00000174791	ENSG00000197978	ENSG00000174791-ENSG00000197978.pdb	186	230	59	308	0	145	110	177	0
A6NEM1_Q13895	1	Q13895	A6NEM1	37	56.1076	69.1761	0.0333739	NA		HURI	HURI	0	BYSL	GOLGA6L9		0	0	0		0	0					1		1		ENSG00000112578	ENSG00000197978	ENSG00000112578-ENSG00000197978.pdb	227	56	46	108	3	211	61	157	0
A6NEM1_Q14005	1	Q14005	A6NEM1	180	52.2363	51.543	0.0487748	NA		HURI	HURI	0	IL16	GOLGA6L9		0	0	0		0	0					1				ENSG00000172349	ENSG00000197978	ENSG00000172349-ENSG00000197978.pdb	89	293	74	876	0	188	79	165	4
A6NEM1_Q14119	1	Q14119	A6NEM1	141	64.8642	63.3867	0.107714	NA		HURI	HURI	0	VEZF1	GOLGA6L9		0	0	0		0	0					1		1		ENSG00000136451	ENSG00000197978	ENSG00000136451-ENSG00000197978.pdb	64	146	50	261	67	183	44	138	0
A6NEM1_Q14142	1	Q14142	A6NEM1	107	67.8773	71.8502	0.0999011	NA		HURI	HURI	0	TRIM14	GOLGA6L9		0	0	0		0	0					1		1		ENSG00000106785	ENSG00000197978	ENSG00000106785-ENSG00000197978.pdb	222	161	19	40	0	191	83	158	0
A6NEM1_Q14657	1	Q14657	A6NEM1	61	72.1012	70.134	0.0687171	NA		HURI	HURI	0	LAGE3	GOLGA6L9		0	0	1	Q14657_106|A|Pathogenic|GALLOWAY-MOWAT SYNDROME 2, X-LINKED|1557211306	0	0					1		1		ENSG00000196976	ENSG00000197978	ENSG00000196976-ENSG00000197978.pdb	24	45	24	50	152	93	58	129	4
A6NEM1_Q14D33	1	Q14D33	A6NEM1	67	72.1125	55.9061	0.0770817	NA		HURI	HURI	0	RTP5	GOLGA6L9		0	0	0		0	0					1		1		ENSG00000188011	ENSG00000197978	ENSG00000188011-ENSG00000197978.pdb	0	89	135	348	135	99	53	145	0
A6NEM1_Q15561	1	Q15561	A6NEM1	101	63.7484	67.9717	0.0663468	NA		HURI	HURI	0	TEAD4	GOLGA6L9		0	0	0		0	0					1		1		ENSG00000197905	ENSG00000197978	ENSG00000197905-ENSG00000197978.pdb	165	111	48	110	18	199	63	152	0
A6NEM1_Q15742	1	Q15742	A6NEM1	51	65.4009	62.9227	0.0426124	NA		HURI	HURI	0	NAB2	GOLGA6L9		0	0	0		0	0					1		1		ENSG00000166886	ENSG00000197978	ENSG00000166886-ENSG00000197978.pdb	83	115	41	286	138	94	50	150	0
A6NEM1_Q15973	1	Q15973	A6NEM1	126	58.9366	65.3976	0.0578925	NA		HURI	HURI	0	ZNF124	GOLGA6L9		0	0	0		0	0					1		1		ENSG00000196418	ENSG00000197978	ENSG00000196418-ENSG00000197978.pdb	9	227	56	59	5	175	92	160	0
A6NEM1_Q16512	1	Q16512	A6NEM1	55	71.1443	63.1328	0.0579446	NA		HURI	HURI	0	PKN1	GOLGA6L9		0	0	0		0	0					1		1		ENSG00000123143	ENSG00000197978	ENSG00000123143-ENSG00000197978.pdb	223	315	49	355	0	154	112	166	0
A6NEM1_Q16543	1	Q16543	A6NEM1	141	64.3982	69.9773	0.102906	NA		HURI	HURI	0	CDC37	GOLGA6L9		0	0	0		0	0					1		1		ENSG00000105401	ENSG00000197978	ENSG00000105401-ENSG00000197978.pdb	107	165	58	48	25	189	63	155	0
A6NEM1_Q16595	1	Q16595	A6NEM1	31	63.3411	68.7575	0.0345996	NA		HURI	HURI	0	FXN	GOLGA6L9		0	0	0		0	0					1		1		ENSG00000165060	ENSG00000197978	ENSG00000165060-ENSG00000197978.pdb	77	41	7	85	111	124	52	145	0
A6NEM1_Q16670	1	Q16670	A6NEM1	113	68.0168	63.9231	0.108889	NA		HURI	HURI	0	ZSCAN26	GOLGA6L9		0	0	0		0	0					1		1		ENSG00000197062	ENSG00000197978	ENSG00000197062-ENSG00000197978.pdb	5	244	61	168	6	236	45	145	0
A6NEM1_Q2TBE0	1	Q2TBE0	A6NEM1	167	56.9806	62.2378	0.0637394	NA		HURI	HURI	0	CWF19L2	GOLGA6L9		0	0	0		0	0					1		1		ENSG00000152404	ENSG00000197978	ENSG00000152404-ENSG00000197978.pdb	175	218	144	357	2	219	52	159	0
A6NEM1_Q3B820	1	Q3B820	A6NEM1	73	65.1545	64.2317	0.0538085	NA		HURI	HURI	0	FAM161A	GOLGA6L9		0	0	0		0	0					1		1		ENSG00000170264	ENSG00000197978	ENSG00000170264-ENSG00000197978.pdb	39	214	147	260	117	121	51	143	0
A6NEM1_Q3KQV3	1	Q3KQV3	A6NEM1	197	63.49	61.6032	0.144609	NA		HURI	HURI	0	ZNF792	GOLGA6L9		0	0	0		0	0					1		1		ENSG00000180884	ENSG00000197978	ENSG00000180884-ENSG00000197978.pdb	0	314	104	214	1	219	57	155	0
A6NEM1_Q3MJ62	1	Q3MJ62	A6NEM1	116	69.492	63.4726	0.130171	NA		HURI	HURI	0	ZSCAN23	GOLGA6L9		0	0	0		0	0					1		1		ENSG00000187987	ENSG00000197978	ENSG00000187987-ENSG00000197978.pdb	2	217	17	153	14	219	55	144	0
A6NEM1_Q3SY00	1	Q3SY00	A6NEM1	108	67.1787	59.6053	0.0949254	NA		HURI	HURI	0	TSGA10IP	GOLGA6L9		0	0	0		0	0					1		1		ENSG00000175513	ENSG00000197978	ENSG00000175513-ENSG00000197978.pdb	44	78	71	363	152	87	52	141	0
A6NEM1_Q4VC44	1	Q4VC44	A6NEM1	96	62.1124	63.4515	0.0566868	NA		HURI	HURI	0	FLYWCH1	GOLGA6L9		0	0	0		0	0					1		1		ENSG00000059122	ENSG00000197978	ENSG00000059122-ENSG00000197978.pdb	67	291	41	317	37	193	49	153	0
A6NEM1_Q5EBL2	1	Q5EBL2	A6NEM1	150	60.2885	56.3924	0.0755866	NA		HURI	HURI	0	ZNF628	GOLGA6L9		0	0	0		0	0					1		1		ENSG00000197483	ENSG00000197978	ENSG00000197483-ENSG00000197978.pdb	0	402	67	590	6	223	54	149	0
A6NEM1_Q5JTD0	1	Q5JTD0	A6NEM1	90	62.9277	62.7461	0.0564264	NA		HURI	HURI	0	TJAP1	GOLGA6L9		0	0	0		0	0					1		1		ENSG00000137221	ENSG00000197978	ENSG00000137221-ENSG00000197978.pdb	131	58	58	310	118	117	58	139	0
A6NEM1_Q5T619	1	Q5T619	A6NEM1	56	57.4291	61.6392	0.0363498	NA		HURI	HURI	0	ZNF648	GOLGA6L9		0	0	0		0	0					1		1		ENSG00000179930	ENSG00000197978	ENSG00000179930-ENSG00000197978.pdb	0	262	28	278	8	233	44	147	0
A6NEM1_Q5T686	1	Q5T686	A6NEM1	20	59.8433	68.6855	0.0323062	NA		HURI	HURI	0	AVPI1	GOLGA6L9		0	0	0		0	0					1		1		ENSG00000119986	ENSG00000197978	ENSG00000119986-ENSG00000197978.pdb	5	38	28	76	181	67	63	121	0
A6NEM1_Q5T6C5	1	Q5T6C5	A6NEM1	90	68.745	57.7985	0.0860651	NA		HURI	HURI	0	ATXN7L2	GOLGA6L9		0	0	0		0	0					1				ENSG00000162650	ENSG00000197978	ENSG00000162650-ENSG00000197978.pdb	38	85	101	498	166	85	56	125	0
A6NEM1_Q5W5X9	1	Q5W5X9	A6NEM1	115	75.6672	69.8504	0.23374	NA		HURI	HURI	0	TTC23	GOLGA6L9		0	0	0		0	0					1				ENSG00000103852	ENSG00000197978	ENSG00000103852-ENSG00000197978.pdb	291	72	18	66	0	159	100	173	0
A6NEM1_Q63ZY3	1	Q63ZY3	A6NEM1	99	63.9288	56.7145	0.065882	NA		HURI	HURI	0	KANK2	GOLGA6L9		0	0	0		0	0					1		1		ENSG00000197256	ENSG00000197978	ENSG00000197256-ENSG00000197978.pdb	139	159	46	507	0	230	46	156	0
A6NEM1_Q64LD2	1	Q64LD2	A6NEM1	50	53.6852	62.7325	0.0339125	NA		HURI	HURI	0	WDR25	GOLGA6L9		0	0	0		0	0					1				ENSG00000176473	ENSG00000197978	ENSG00000176473-ENSG00000197978.pdb	231	78	23	212	0	166	90	176	0
A6NEM1_Q6IQ26	1	Q6IQ26	A6NEM1	300	54.4663	67.4372	0.0882084	NA		HURI	HURI	0	DENND5A	GOLGA6L9		0	0	0		0	0					1		1		ENSG00000184014	ENSG00000197978	ENSG00000184014-ENSG00000197978.pdb	376	510	140	261	0	36	159	237	0
A6NEM1_Q6NUJ5	1	Q6NUJ5	A6NEM1	105	62.4081	58.6941	0.0626084	NA		HURI	HURI	0	PWWP2B	GOLGA6L9		0	0	0		0	0					1		1		ENSG00000171813	ENSG00000197978	ENSG00000171813-ENSG00000197978.pdb	55	65	100	370	75	166	49	142	4
A6NEM1_Q6NYC8	1	Q6NYC8	A6NEM1	80	69.6571	57.5015	0.0798914	NA		HURI	HURI	0	PPP1R18	GOLGA6L9		0	0	0		0	0					1		1		ENSG00000146112	ENSG00000197978	ENSG00000146112-ENSG00000197978.pdb	6	67	93	447	176	81	49	126	0
A6NEM1_Q6NZ36	1	Q6NZ36	A6NEM1	18	57.8014	67.8021	0.0319914	NA		HURI	HURI	0	FAAP20	GOLGA6L9		0	0	0		0	0					1				ENSG00000162585	ENSG00000197978	ENSG00000162585-ENSG00000197978.pdb	3	54	30	93	176	73	53	130	0
A6NEM1_Q6P1J9	1	Q6P1J9	A6NEM1	20	67.416	67.4149	0.0333331	NA		HURI	HURI	0	CDC73	GOLGA6L9		0	0	0		0	0					1		1		ENSG00000134371	ENSG00000197978	ENSG00000134371-ENSG00000197978.pdb	59	250	115	107	10	214	56	152	0
A6NEM1_Q6P2D0	1	Q6P2D0	A6NEM1	239	52.5616	61.7128	0.060256	NA		HURI	HURI	0	ZFP1	GOLGA6L9		0	0	0		0	0					1		1		ENSG00000184517	ENSG00000197978	ENSG00000184517-ENSG00000197978.pdb	36	182	42	147	0	173	97	162	0
A6NEM1_Q6PF15	1	Q6PF15	A6NEM1	146	69.2661	72.5038	0.176976	NA		HURI	HURI	0	KLHL35	GOLGA6L9		0	0	0		0	0					1		1		ENSG00000149243	ENSG00000197978	ENSG00000149243-ENSG00000197978.pdb	301	223	35	24	0	115	123	194	0
A6NEM1_Q6X4W1	1	Q6X4W1	A6NEM1	99	62.032	63.4307	0.057901	NA		HURI	HURI	0	NSMF	GOLGA6L9		0	0	0		0	0					1				ENSG00000165802	ENSG00000197978	ENSG00000165802-ENSG00000197978.pdb	117	118	69	226	66	163	51	152	0
A6NEM1_Q6ZN55	1	Q6ZN55	A6NEM1	146	68.0569	61.8843	0.156256	NA		HURI	HURI	0	ZNF574	GOLGA6L9		0	0	0		0	0					1				ENSG00000105732	ENSG00000197978	ENSG00000105732-ENSG00000197978.pdb	1	429	128	338	3	229	52	148	0
A6NEM1_Q6ZNH5	1	Q6ZNH5	A6NEM1	163	68.383	67.6129	0.188706	NA		HURI	HURI	0	ZNF497	GOLGA6L9		0	0	0		0	0					1		1		ENSG00000174586	ENSG00000197978	ENSG00000174586-ENSG00000197978.pdb	15	360	14	109	0	219	59	154	0
A6NEM1_Q7L273	1	Q7L273	A6NEM1	283	66.0442	68.4865	0.301815	NA		HURI	HURI	0	KCTD9	GOLGA6L9		0	0	0		0	0					1		1		ENSG00000104756	ENSG00000197978	ENSG00000104756-ENSG00000197978.pdb	124	212	36	17	0	122	135	175	10
A6NEM1_Q7RTU4	1	A6NEM1	Q7RTU4	65	70.7105	66.5625	0.0673737	NA		HURI	HURI	0	GOLGA6L9	BHLHA9		0	0	0		0	0					1		1		ENSG00000197978	ENSG00000205899	ENSG00000197978-ENSG00000205899.pdb	171	81	48	132	37	20	35	143	0
A6NEM1_Q7Z4V0	1	Q7Z4V0	A6NEM1	151	58.6874	51.201	0.0666039	NA		HURI	HURI	0	ZNF438	GOLGA6L9		0	0	0		0	0					1		1		ENSG00000183621	ENSG00000197978	ENSG00000183621-ENSG00000197978.pdb	9	94	75	650	30	219	36	147	0
A6NEM1_Q7Z6J9	1	Q7Z6J9	A6NEM1	121	57.5954	64.7075	0.0516363	NA		HURI	HURI	0	TSEN54	GOLGA6L9		0	0	0		0	0					1		1		ENSG00000182173	ENSG00000197978	ENSG00000182173-ENSG00000197978.pdb	60	196	142	128	9	222	47	154	0
A6NEM1_Q7Z7H3	1	Q7Z7H3	A6NEM1	196	62.1968	70.5703	0.124799	NA		HURI	HURI	0	CATIP	GOLGA6L9		0	0	0		0	0					1		1		ENSG00000158428	ENSG00000197978	ENSG00000158428-ENSG00000197978.pdb	156	154	15	62	20	199	56	157	0
A6NEM1_Q86UD4	1	Q86UD4	A6NEM1	80	65.6418	62.1225	0.0600752	NA		HURI	HURI	0	ZNF329	GOLGA6L9		0	0	0		0	0					1		1		ENSG00000181894	ENSG00000197978	ENSG00000181894-ENSG00000197978.pdb	0	314	23	204	1	213	60	158	0
A6NEM1_Q86VK4	1	Q86VK4	A6NEM1	211	62.477	59.1138	0.141462	NA		HURI	HURI	0	ZNF410	GOLGA6L9		0	0	0		0	0					1				ENSG00000119725	ENSG00000197978	ENSG00000119725-ENSG00000197978.pdb	3	153	27	295	81	165	35	151	0
A6NEM1_Q86VV4	1	Q86VV4	A6NEM1	101	70.1223	60.8445	0.11353	NA		HURI	HURI	0	RANBP3L	GOLGA6L9		0	0	0		0	0					1		1		ENSG00000164188	ENSG00000197978	ENSG00000164188-ENSG00000197978.pdb	95	30	58	282	63	176	47	146	0
A6NEM1_Q8IXJ9	1	Q8IXJ9	A6NEM1	226	53.857	45.2096	0.06404	NA		HURI	HURI	0	ASXL1	GOLGA6L9		0	0	0		0	0					1		1		ENSG00000171456	ENSG00000197978	ENSG00000171456-ENSG00000197978.pdb	0	96	152	1293	123	124	53	132	0
A6NEM1_Q8IYE0	1	Q8IYE0	A6NEM1	65	77.988	70.7966	0.118046	NA		HURI	HURI	0	CCDC146	GOLGA6L9		0	0	0		0	0					1		1		ENSG00000135205	ENSG00000197978	ENSG00000135205-ENSG00000197978.pdb	101	600	143	111	0	207	63	162	0
A6NEM1_Q8IYX3	1	Q8IYX3	A6NEM1	65	50.0727	53.1744	0.0338328	NA		HURI	HURI	0	CCDC116	GOLGA6L9		0	0	0		0	0					1		1		ENSG00000161180	ENSG00000197978	ENSG00000161180-ENSG00000197978.pdb	0	17	119	477	138	101	47	146	0
A6NEM1_Q8N0Y2	1	Q8N0Y2	A6NEM1	15	75.2808	67.209	0.0334571	NA		HURI	HURI	0	ZNF444	GOLGA6L9		0	0	0		0	0					1				ENSG00000167685	ENSG00000197978	ENSG00000167685-ENSG00000197978.pdb	32	151	19	125	38	219	38	137	0
A6NEM1_Q8N143	1	Q8N143	A6NEM1	165	58.5154	62.532	0.071458	NA		HURI	HURI	0	BCL6B	GOLGA6L9		0	0	0		0	0					1				ENSG00000161940	ENSG00000197978	ENSG00000161940-ENSG00000197978.pdb	60	185	24	210	10	203	60	159	4
A6NEM1_Q8N5A5	1	Q8N5A5	A6NEM1	43	61.0461	69.67	0.0361095	NA		HURI	HURI	0	ZGPAT	GOLGA6L9		0	0	0		0	0					1				ENSG00000197114	ENSG00000197978	ENSG00000197114-ENSG00000197978.pdb	137	203	52	139	82	156	46	148	0
A6NEM1_Q8N5M1	1	Q8N5M1	A6NEM1	87	62.1882	70.5994	0.0525964	NA		HURI	HURI	0	ATPAF2	GOLGA6L9		0	0	0		0	0					1		1		ENSG00000171953	ENSG00000197978	ENSG00000171953-ENSG00000197978.pdb	215	18	4	52	9	212	52	159	0
A6NEM1_Q8N6Y0	1	Q8N6Y0	A6NEM1	96	65.1671	66.0168	0.0699007	NA		HURI	HURI	0	USHBP1	GOLGA6L9		0	0	0		0	0					1		1		ENSG00000130307	ENSG00000197978	ENSG00000130307-ENSG00000197978.pdb	130	221	65	287	120	117	49	146	0
A6NEM1_Q8N715	1	Q8N715	A6NEM1	121	70.9832	65.3487	0.160362	NA		HURI	HURI	0	CCDC185	GOLGA6L9		0	0	0		0	0					1		1		ENSG00000178395	ENSG00000197978	ENSG00000178395-ENSG00000197978.pdb	147	131	53	292	94	155	49	134	0
A6NEM1_Q8N7F7	1	Q8N7F7	A6NEM1	22	74.0799	68.0079	0.0360171	NA		HURI	HURI	0	UBL4B	GOLGA6L9		0	0	0		0	0					1		1		ENSG00000186150	ENSG00000197978	ENSG00000186150-ENSG00000197978.pdb	20	101	4	49	58	183	41	150	0
A6NEM1_Q8N7U7	1	Q8N7U7	A6NEM1	79	78.1758	58.4068	0.164273	NA		HURI	HURI	0	TPRX1	GOLGA6L9		0	0	0		0	0					1				ENSG00000178928	ENSG00000197978	ENSG00000178928-ENSG00000197978.pdb	2	22	35	352	157	88	58	129	0
A6NEM1_Q8N8B7	1	Q8N8B7	A6NEM1	55	69.9772	68.9691	0.0544189	NA		HURI	HURI	0	TCEANC	GOLGA6L9		0	0	0		0	0					1				ENSG00000176896	ENSG00000197978	ENSG00000176896-ENSG00000197978.pdb	71	149	44	87	63	188	38	143	0
A6NEM1_Q8N988	1	Q8N988	A6NEM1	133	60.4197	67.0196	0.0676984	NA		HURI	HURI	0	ZNF557	GOLGA6L9		0	0	0		0	0					1				ENSG00000130544	ENSG00000197978	ENSG00000130544-ENSG00000197978.pdb	7	296	36	84	2	220	60	150	0
A6NEM1_Q8N9B5	1	Q8N9B5	A6NEM1	247	61.2536	61.6536	0.150849	NA		HURI	HURI	0	JMY	GOLGA6L9		0	0	0		0	0					1				ENSG00000152409	ENSG00000197978	ENSG00000152409-ENSG00000197978.pdb	198	257	84	449	2	207	59	164	0
A6NEM1_Q8N9N5	1	Q8N9N5	A6NEM1	69	60.1906	59.774	0.0418382	NA		HURI	HURI	0	BANP	GOLGA6L9		0	0	0		0	0					1				ENSG00000172530	ENSG00000197978	ENSG00000172530-ENSG00000197978.pdb	90	69	29	331	135	97	50	150	0
A6NEM1_Q8NE01	1	Q8NE01	A6NEM1	79	46.306	61.3406	0.0333567	NA		HURI	HURI	0	CNNM3	GOLGA6L9		0	0	0		0	0					1		1		ENSG00000168763	ENSG00000197978	ENSG00000168763-ENSG00000197978.pdb	99	290	100	218	0	109	128	195	0
A6NEM1_Q8NHY3	1	A6NEM1	Q8NHY3	103	61.5749	56.1823	0.0581748	NA		HURI	HURI	0	GOLGA6L9	GAS2L2		0	0	0		0	0					1		1		ENSG00000197978	ENSG00000270765	ENSG00000197978-ENSG00000270765.pdb	15	219	44	154	148	97	36	599	0
A6NEM1_Q8NHZ7	1	A6NEM1	Q8NHZ7	17	76.1816	67.2187	0.0344319	NA		HURI	HURI	0	GOLGA6L9	MBD3L2		0	0	0		0	0					1		1		ENSG00000197978	ENSG00000230522	ENSG00000197978-ENSG00000230522.pdb	166	83	49	134	25	30	52	101	0
A6NEM1_Q8TAE8	1	Q8TAE8	A6NEM1	30	64.0614	74.1411	0.0346381	NA		HURI	HURI	0	GADD45GIP1	GOLGA6L9		0	0	0		0	0					1		1		ENSG00000179271	ENSG00000197978	ENSG00000179271-ENSG00000197978.pdb	79	96	16	31	169	74	57	132	0
A6NEM1_Q8TAP4	1	Q8TAP4	A6NEM1	81	77.9251	69.5852	0.167196	NA		HURI	HURI	0	LMO3	GOLGA6L9		0	0	0		0	0					1				ENSG00000048540	ENSG00000197978	ENSG00000048540-ENSG00000197978.pdb	30	89	13	13	51	189	49	143	6
A6NEM1_Q8TAU3	1	Q8TAU3	A6NEM1	93	56.8601	61.4898	0.0428169	NA		HURI	HURI	0	ZNF417	GOLGA6L9		0	0	0		0	0					1		1		ENSG00000173480	ENSG00000197978	ENSG00000173480-ENSG00000197978.pdb	1	322	53	199	1	189	82	160	0
A6NEM1_Q8TBE0	1	Q8TBE0	A6NEM1	101	53.9308	54.1892	0.040062	NA		HURI	HURI	0	BAHD1	GOLGA6L9		0	0	0		0	0					1		1		ENSG00000140320	ENSG00000197978	ENSG00000140320-ENSG00000197978.pdb	70	108	56	546	28	202	48	154	0
A6NEM1_Q8TC57	1	Q8TC57	A6NEM1	138	57.3636	67.2735	0.0560348	NA		HURI	HURI	0	M1AP	GOLGA6L9		0	0	0		0	0					1		1		ENSG00000159374	ENSG00000197978	ENSG00000159374-ENSG00000197978.pdb	120	196	66	148	51	179	48	154	0
A6NEM1_Q8TD31	1	A6NEM1	Q8TD31	158	80.3019	72.7913	0.484885	NA		HURI	HURI	0	GOLGA6L9	CCHCR1		0	0	0		0	0					1				ENSG00000197978	ENSG00000204536	ENSG00000197978-ENSG00000204536.pdb	48	175	66	143	317	257	56	152	9
A6NEM1_Q8TDC0	1	Q8TDC0	A6NEM1	19	61.1621	64.383	0.0323318	NA		HURI	HURI	0	MYOZ3	GOLGA6L9		0	0	0		0	0					1		1		ENSG00000164591	ENSG00000197978	ENSG00000164591-ENSG00000197978.pdb	0	22	108	121	172	75	49	136	0
A6NEM1_Q8WUI4	1	Q8WUI4	A6NEM1	147	58.7031	58.5322	0.065057	NA		HURI	HURI	0	HDAC7	GOLGA6L9		0	0	0		0	0					1				ENSG00000061273	ENSG00000197978	ENSG00000061273-ENSG00000197978.pdb	301	65	69	517	0	164	109	159	0
A6NEM1_Q8WWY3	1	Q8WWY3	A6NEM1	30	74.4139	69.41	0.0412801	NA		HURI	HURI	0	PRPF31	GOLGA6L9		0	0	0		0	0					1		1		ENSG00000105618	ENSG00000197978	ENSG00000105618-ENSG00000197978.pdb	123	186	138	52	1	229	50	152	0
A6NEM1_Q8WYQ4	1	Q8WYQ4	A6NEM1	57	61.6815	71.6921	0.0401946	NA		HURI	HURI	0	C22orf15	GOLGA6L9		0	0	0		0	0					1				ENSG00000169314	ENSG00000197978	ENSG00000169314-ENSG00000197978.pdb	16	83	13	36	172	73	49	138	0
A6NEM1_Q92529	1	Q92529	A6NEM1	109	66.1034	59.7073	0.0873092	NA		HURI	HURI	0	SHC3	GOLGA6L9		0	0	0		0	0					1		1		ENSG00000148082	ENSG00000197978	ENSG00000148082-ENSG00000197978.pdb	70	162	53	309	6	213	58	155	0
A6NEM1_Q92785	1	Q92785	A6NEM1	19	64.3517	65.3195	0.0326798	NA		HURI	HURI	0	DPF2	GOLGA6L9		0	0	0		0	0					1		1		ENSG00000133884	ENSG00000197978	ENSG00000133884-ENSG00000197978.pdb	92	95	69	135	33	190	55	154	0
A6NEM1_Q969G3	1	Q969G3	A6NEM1	46	64.9326	64.9693	0.0399825	NA		HURI	HURI	0	SMARCE1	GOLGA6L9		0	0	0		0	0					1		1		ENSG00000073584	ENSG00000197978	ENSG00000073584-ENSG00000197978.pdb	60	146	56	149	18	211	53	150	0
A6NEM1_Q969G5	1	Q969G5	A6NEM1	24	69.6102	70.3717	0.0350042	NA		HURI	HURI	0	CAVIN3	GOLGA6L9		0	0	0		0	0					1		1		ENSG00000170955	ENSG00000197978	ENSG00000170955-ENSG00000197978.pdb	91	34	37	99	177	71	58	126	0
A6NEM1_Q96BR6	1	Q96BR6	A6NEM1	270	67.3987	60.4505	0.32571	NA		HURI	HURI	0	ZNF669	GOLGA6L9		0	0	0		0	0					1		1		ENSG00000188295	ENSG00000197978	ENSG00000188295-ENSG00000197978.pdb	0	213	75	176	3	196	77	156	0
A6NEM1_Q96BZ8	1	Q96BZ8	A6NEM1	50	60.979	70.3163	0.0376535	NA		HURI	HURI	0	LENG1	GOLGA6L9		0	0	0		0	0					1		1		ENSG00000105617	ENSG00000197978	ENSG00000105617-ENSG00000197978.pdb	14	115	77	58	177	68	57	130	0
A6NEM1_Q96C55	1	Q96C55	A6NEM1	22	67.5491	65.3922	0.0338151	NA		HURI	HURI	0	ZNF524	GOLGA6L9		0	0	0		0	0					1		1		ENSG00000171443	ENSG00000197978	ENSG00000171443-ENSG00000197978.pdb	10	102	25	127	48	204	42	138	0
A6NEM1_Q96EG3	1	Q96EG3	A6NEM1	72	67.0653	60.1542	0.0593646	NA		HURI	HURI	0	ZNF837	GOLGA6L9		0	0	0		0	0					1		1		ENSG00000152475	ENSG00000197978	ENSG00000152475-ENSG00000197978.pdb	1	212	19	299	28	198	56	150	0
A6NEM1_Q96FJ0	1	Q96FJ0	A6NEM1	211	61.0711	68.2571	0.121188	NA		HURI	HURI	0	STAMBPL1	GOLGA6L9		0	0	0		0	0					1		1		ENSG00000138134	ENSG00000197978	ENSG00000138134-ENSG00000197978.pdb	164	176	16	80	0	190	80	162	4
A6NEM1_Q96GE4	1	A6NEM1	Q96GE4	126	72.8363	63.3463	0.204362	NA		HURI	HURI	0	GOLGA6L9	CEP95		0	0	0		0	0					1		1		ENSG00000197978	ENSG00000258890	ENSG00000197978-ENSG00000258890.pdb	31	194	55	152	154	236	59	372	0
A6NEM1_Q96GM5	1	Q96GM5	A6NEM1	24	61.1767	67.2062	0.0329085	NA		HURI	HURI	0	SMARCD1	GOLGA6L9		0	0	0		0	0					1		1		ENSG00000066117	ENSG00000197978	ENSG00000066117-ENSG00000197978.pdb	178	166	44	127	0	185	79	168	0
A6NEM1_Q96H86	1	Q96H86	A6NEM1	77	61.1474	65.672	0.0459904	NA		HURI	HURI	0	ZNF764	GOLGA6L9		0	0	0		0	0					1		1		ENSG00000169951	ENSG00000197978	ENSG00000169951-ENSG00000197978.pdb	13	230	27	138	20	220	43	149	0
A6NEM1_Q96HA8	1	Q96HA8	A6NEM1	37	79.6157	73.5979	0.059938	NA		HURI	HURI	0	NTAQ1	GOLGA6L9		0	0	0		0	0					1		1		ENSG00000156795	ENSG00000197978	ENSG00000156795-ENSG00000197978.pdb	157	28	9	11	77	146	53	156	0
A6NEM1_Q96HB5	1	Q96HB5	A6NEM1	98	59.8178	58.4536	0.0504579	NA		HURI	HURI	0	CCDC120	GOLGA6L9		0	0	0		0	0					1		1		ENSG00000147144	ENSG00000197978	ENSG00000147144-ENSG00000197978.pdb	65	58	42	465	172	74	57	129	0
A6NEM1_Q96IQ9	1	Q96IQ9	A6NEM1	14	79.9614	62.763	0.0339956	NA		HURI	HURI	0	ZNF414	GOLGA6L9		0	0	0		0	0					1		1		ENSG00000133250	ENSG00000197978	ENSG00000133250-ENSG00000197978.pdb	22	55	42	193	84	169	38	141	0
A6NEM1_Q96JC4	1	Q96JC4	A6NEM1	114	62.4447	65.2157	0.0680008	NA		HURI	HURI	0	ZNF479	GOLGA6L9		0	0	0		0	0					1		1		ENSG00000185177	ENSG00000197978	ENSG00000185177-ENSG00000197978.pdb	49	290	58	127	1	179	86	166	0
A6NEM1_Q96JC9	1	Q96JC9	A6NEM1	113	58.626	67.5446	0.0522236	NA		HURI	HURI	0	EAF1	GOLGA6L9		0	0	0		0	0					1		1		ENSG00000144597	ENSG00000197978	ENSG00000144597-ENSG00000197978.pdb	28	89	32	119	165	78	49	140	0
A6NEM1_Q96MX3	1	Q96MX3	A6NEM1	170	72.1423	62.3828	0.289619	NA		HURI	HURI	0	ZNF48	GOLGA6L9		0	0	0		0	0					1		1		ENSG00000180035	ENSG00000197978	ENSG00000180035-ENSG00000197978.pdb	0	297	36	285	17	227	45	143	0
A6NEM1_Q96MY7	1	Q96MY7	A6NEM1	114	54.8158	64.2811	0.0435112	NA		HURI	HURI	0	FAM161B	GOLGA6L9		0	0	0		0	0					1		1		ENSG00000156050	ENSG00000197978	ENSG00000156050-ENSG00000197978.pdb	92	172	118	265	103	132	38	159	0
A6NEM1_Q96N58	1	A6NEM1	Q96N58	112	61.9736	61.7241	0.0645236	NA		HURI	HURI	0	GOLGA6L9	ZNF578		0	0	0		0	0					1		1		ENSG00000197978	ENSG00000258405	ENSG00000197978-ENSG00000258405.pdb	2	223	52	155	0	310	68	212	0
A6NEM1_Q96NC0	1	Q96NC0	A6NEM1	33	55.0565	68.9322	0.0328155	NA		HURI	HURI	0	ZMAT2	GOLGA6L9		0	0	0		0	0					1		1		ENSG00000146007	ENSG00000197978	ENSG00000146007-ENSG00000197978.pdb	0	78	91	30	158	86	50	138	0
A6NEM1_Q96NL3	1	Q96NL3	A6NEM1	296	59.7817	64.2308	0.159562	NA		HURI	HURI	0	ZNF599	GOLGA6L9		0	0	0		0	0					1		1		ENSG00000153896	ENSG00000197978	ENSG00000153896-ENSG00000197978.pdb	4	388	61	135	0	197	76	159	0
A6NEM1_Q96PV4	1	A6NEM1	Q96PV4	65	59.7581	66.8072	0.0402144	NA		HURI	HURI	0	GOLGA6L9	PNMA5		0	0	0		0	0					1		1		ENSG00000197978	ENSG00000198883	ENSG00000197978-ENSG00000198883.pdb	114	122	49	147	6	258	50	134	0
A6NEM1_Q96S90	1	Q96S90	A6NEM1	45	68.3145	67.0358	0.0436751	NA		HURI	HURI	0	LYSMD1	GOLGA6L9		0	0	0		0	0					1		1		ENSG00000163155	ENSG00000197978	ENSG00000163155-ENSG00000197978.pdb	35	50	32	110	130	132	41	129	0
A6NEM1_Q96SQ5	1	A6NEM1	Q96SQ5	101	60.0154	60.9666	0.0521156	NA		HURI	HURI	0	GOLGA6L9	ZNF587		0	0	0		0	0					1		1		ENSG00000197978	ENSG00000198466	ENSG00000197978-ENSG00000198466.pdb	0	189	81	162	1	305	70	199	0
A6NEM1_Q99633	1	Q99633	A6NEM1	71	71.7429	69.1189	0.0807206	NA		HURI	HURI	0	PRPF18	GOLGA6L9		0	0	0		0	0					1		1		ENSG00000165630	ENSG00000197978	ENSG00000165630-ENSG00000197978.pdb	45	178	77	42	49	185	48	150	0
A6NEM1_Q99757	1	Q99757	A6NEM1	106	72.9025	66.4178	0.158893	NA		HURI	HURI	0	TXN2	GOLGA6L9		0	0	0		0	0					1		1		ENSG00000100348	ENSG00000197978	ENSG00000100348-ENSG00000197978.pdb	98	8	15	45	14	211	55	152	0
A6NEM1_Q9BQ89	1	Q9BQ89	A6NEM1	4	55.9798	64.9069	0.0313586	NA		HURI	HURI	0	FAM110A	GOLGA6L9		0	0	0		0	0					1		1		ENSG00000125898	ENSG00000197978	ENSG00000125898-ENSG00000197978.pdb	2	56	72	165	177	71	65	119	0
A6NEM1_Q9BRR0	1	Q9BRR0	A6NEM1	129	72.1841	62.5356	0.198443	NA		HURI	HURI	0	ZKSCAN3	GOLGA6L9		0	0	0		0	0					1		1		ENSG00000189298	ENSG00000197978	ENSG00000189298-ENSG00000197978.pdb	1	265	31	241	13	230	39	150	0
A6NEM1_Q9BRR9	1	Q9BRR9	A6NEM1	176	58.8227	62.0838	0.0783516	NA		HURI	HURI	0	ARHGAP9	GOLGA6L9		0	0	0		0	0					1		1		ENSG00000123329	ENSG00000197978	ENSG00000123329-ENSG00000197978.pdb	184	203	60	303	0	196	77	159	0
A6NEM1_Q9BSH4	1	Q9BSH4	A6NEM1	77	73.8433	70.3386	0.107208	NA		HURI	HURI	0	TACO1	GOLGA6L9		0	0	0		0	0					1		1		ENSG00000136463	ENSG00000197978	ENSG00000136463-ENSG00000197978.pdb	165	69	19	44	1	230	43	158	0
A6NEM1_Q9BSK4	1	Q9BSK4	A6NEM1	165	60.3532	71.7944	0.0842193	NA		HURI	HURI	0	FEM1A	GOLGA6L9		0	0	0		0	0					1		1		ENSG00000141965	ENSG00000197978	ENSG00000141965-ENSG00000197978.pdb	347	218	48	56	0	127	125	180	0
A6NEM1_Q9BT49	1	Q9BT49	A6NEM1	168	71.4602	65.6377	0.267617	NA		HURI	HURI	0	THAP7	GOLGA6L9		0	0	0		0	0					1		1		ENSG00000184436	ENSG00000197978	ENSG00000184436-ENSG00000197978.pdb	34	110	39	126	51	195	46	140	6
A6NEM1_Q9BU61	1	Q9BU61	A6NEM1	52	62.347	67.683	0.0393955	NA		HURI	HURI	0	NDUFAF3	GOLGA6L9		0	0	0		0	0					1		1		ENSG00000178057	ENSG00000197978	ENSG00000178057-ENSG00000197978.pdb	73	42	11	58	43	188	51	150	0
A6NEM1_Q9BU76	1	Q9BU76	A6NEM1	65	72.154	66.9463	0.0744443	NA		HURI	HURI	0	MMTAG2	GOLGA6L9		0	0	0		0	0					1		1		ENSG00000143793	ENSG00000197978	ENSG00000143793-ENSG00000197978.pdb	0	90	62	111	181	66	51	134	0
A6NEM1_Q9BUZ4	1	Q9BUZ4	A6NEM1	42	66.1179	72.2487	0.0395936	NA		HURI	HURI	0	TRAF4	GOLGA6L9		0	0	0		0	0					1		1		ENSG00000076604	ENSG00000197978	ENSG00000076604-ENSG00000197978.pdb	213	239	9	9	0	133	113	186	0
A6NEM1_Q9BV47	1	Q9BV47	A6NEM1	71	52.5527	65.8808	0.0353406	NA		HURI	HURI	0	DUSP26	GOLGA6L9		0	0	0		0	0					1		1		ENSG00000133878	ENSG00000197978	ENSG00000133878-ENSG00000197978.pdb	135	32	5	39	0	157	116	159	0
A6NEM1_Q9BWG6	1	Q9BWG6	A6NEM1	63	74.4401	68.6034	0.0846138	NA		HURI	HURI	0	SCNM1	GOLGA6L9		0	0	0		0	0					1		1		ENSG00000163156	ENSG00000197978	ENSG00000163156-ENSG00000197978.pdb	0	100	54	76	175	72	48	137	0
A6NEM1_Q9BZE0	1	Q9BZE0	A6NEM1	99	66.8202	57.9337	0.0825293	NA		HURI	HURI	0	GLIS2	GOLGA6L9		0	0	0		0	0					1		1		ENSG00000126603	ENSG00000197978	ENSG00000126603-ENSG00000197978.pdb	2	136	36	350	68	181	32	151	0
A6NEM1_Q9C086	1	Q9C086	A6NEM1	57	67.7895	66.4944	0.050349	NA		HURI	HURI	0	INO80B	GOLGA6L9		0	0	0		0	0					1		1		ENSG00000115274	ENSG00000197978	ENSG00000115274-ENSG00000197978.pdb	20	102	65	169	170	80	67	115	6
A6NEM1_Q9GZT3	1	Q9GZT3	A6NEM1	24	69.4414	69.572	0.0349428	NA		HURI	HURI	0	SLIRP	GOLGA6L9		0	0	0		0	0					1		1		ENSG00000119705	ENSG00000197978	ENSG00000119705-ENSG00000197978.pdb	62	15	12	20	55	192	43	142	0
A6NEM1_Q9GZV7	1	Q9GZV7	A6NEM1	47	67.6258	70.6208	0.0437975	NA		HURI	HURI	0	HAPLN2	GOLGA6L9		0	0	0		0	0					1		1		ENSG00000132702	ENSG00000197978	ENSG00000132702-ENSG00000197978.pdb	225	74	25	16	4	156	90	182	0
A6NEM1_Q9H0I2	1	Q9H0I2	A6NEM1	115	69.8171	70.4488	0.132717	NA		HURI	HURI	0	ENKD1	GOLGA6L9		0	0	0		0	0					1		1		ENSG00000124074	ENSG00000197978	ENSG00000124074-ENSG00000197978.pdb	78	103	100	65	157	86	47	142	0
A6NEM1_Q9H1K1	1	Q9H1K1	A6NEM1	50	67.8975	69.5852	0.0459923	NA		HURI	HURI	0	ISCU	GOLGA6L9		0	0	0		0	0					1		1		ENSG00000136003	ENSG00000197978	ENSG00000136003-ENSG00000197978.pdb	113	13	4	37	22	215	47	148	0
A6NEM1_Q9H2S5	1	A6NEM1	Q9H2S5	164	58.8252	64.3642	0.072942	NA		HURI	HURI	0	GOLGA6L9	RNF39		0	0	0		0	0					1		1		ENSG00000197978	ENSG00000204618	ENSG00000197978-ENSG00000204618.pdb	4	196	78	154	95	136	42	147	0
A6NEM1_Q9H4E7	1	Q9H4E7	A6NEM1	27	77.5282	70.4029	0.042058	NA		HURI	HURI	0	DEF6	GOLGA6L9		0	0	0		0	0					1		1		ENSG00000023892	ENSG00000197978	ENSG00000023892-ENSG00000197978.pdb	184	286	59	102	0	194	77	161	0
A6NEM1_Q9H5I1	1	Q9H5I1	A6NEM1	93	64.094	68.5147	0.062672	NA		HURI	HURI	0	SUV39H2	GOLGA6L9		0	0	0		0	0					1				ENSG00000152455	ENSG00000197978	ENSG00000152455-ENSG00000197978.pdb	206	135	30	39	0	120	131	181	0
A6NEM1_Q9H707	1	Q9H707	A6NEM1	64	65.1941	60.3482	0.0487073	NA		HURI	HURI	0	ZNF552	GOLGA6L9		0	0	0		0	0					1		1		ENSG00000178935	ENSG00000197978	ENSG00000178935-ENSG00000197978.pdb	53	122	33	199	1	212	69	150	0
A6NEM1_Q9H788	1	Q9H788	A6NEM1	82	69.0404	67.8676	0.0784904	NA		HURI	HURI	0	SH2D4A	GOLGA6L9		0	0	0		0	0					1		1		ENSG00000104611	ENSG00000197978	ENSG00000104611-ENSG00000197978.pdb	91	201	88	74	10	211	55	156	0
A6NEM1_Q9H7X3	1	Q9H7X3	A6NEM1	98	69.8066	67.0113	0.105728	NA		HURI	HURI	0	ZNF696	GOLGA6L9		0	0	0		0	0					1		1		ENSG00000185730	ENSG00000197978	ENSG00000185730-ENSG00000197978.pdb	3	244	19	108	25	218	37	152	0
A6NEM1_Q9HBE1	1	Q9HBE1	A6NEM1	141	64.8104	62.8486	0.107144	NA		HURI	HURI	0	PATZ1	GOLGA6L9		0	0	0		0	0					1				ENSG00000100105	ENSG00000197978	ENSG00000100105-ENSG00000197978.pdb	82	233	34	338	26	223	35	148	0
A6NEM1_Q9HC52	1	Q9HC52	A6NEM1	77	69.3868	62.5257	0.0747053	NA		HURI	HURI	0	CBX8	GOLGA6L9		0	0	0		0	0					1		1		ENSG00000141570	ENSG00000197978	ENSG00000141570-ENSG00000197978.pdb	21	79	77	212	101	149	43	139	4
A6NEM1_Q9NPB3	1	Q9NPB3	A6NEM1	72	58.9503	63.8357	0.04098	NA		HURI	HURI	0	CABP2	GOLGA6L9		0	0	0		0	0					1		1		ENSG00000167791	ENSG00000197978	ENSG00000167791-ENSG00000197978.pdb	2	121	42	55	9	199	68	156	0
A6NEM1_Q9NPJ8	1	Q9NPJ8	A6NEM1	41	59.5231	72.3535	0.0349833	NA		HURI	HURI	0	NXT2	GOLGA6L9		0	0	0		0	0					1				ENSG00000101888	ENSG00000197978	ENSG00000101888-ENSG00000197978.pdb	99	33	3	7	72	164	55	141	0
A6NEM1_Q9NSI2	1	Q9NSI2	A6NEM1	7	64.3789	69.7438	0.031499	NA		HURI	HURI	0	FAM207A	GOLGA6L9		0	0	0		0	0					1		1		ENSG00000160256	ENSG00000197978	ENSG00000160256-ENSG00000197978.pdb	42	48	59	81	181	67	63	121	0
A6NEM1_Q9NVF7	1	Q9NVF7	A6NEM1	185	66.224	68.6812	0.17887	NA		HURI	HURI	0	FBXO28	GOLGA6L9		0	0	0		0	0					1		1		ENSG00000143756	ENSG00000197978	ENSG00000143756-ENSG00000197978.pdb	97	127	22	122	99	134	56	143	0
A6NEM1_Q9NWS9	1	Q9NWS9	A6NEM1	71	71.7372	62.9305	0.0806854	NA		HURI	HURI	0	ZNF446	GOLGA6L9		0	0	0		0	0					1				ENSG00000083838	ENSG00000197978	ENSG00000083838-ENSG00000197978.pdb	29	155	32	234	47	198	52	135	0
A6NEM1_Q9NX04	1	Q9NX04	A6NEM1	122	69.6168	74.9165	0.141676	NA		HURI	HURI	0	C1orf109	GOLGA6L9		0	0	0		0	0					1		1		ENSG00000116922	ENSG00000197978	ENSG00000116922-ENSG00000197978.pdb	129	69	4	1	136	95	53	148	0
A6NEM1_Q9P0T4	1	Q9P0T4	A6NEM1	49	65.7105	66.956	0.0421291	NA		HURI	HURI	0	ZNF581	GOLGA6L9		0	0	0		0	0					1		1		ENSG00000171425	ENSG00000197978	ENSG00000171425-ENSG00000197978.pdb	2	98	31	66	62	193	34	143	0
A6NEM1_Q9P209	1	Q9P209	A6NEM1	132	64.9184	62.9774	0.0995218	NA		HURI	HURI	0	CEP72	GOLGA6L9		0	0	0		0	0					1		1		ENSG00000112877	ENSG00000197978	ENSG00000112877-ENSG00000197978.pdb	124	201	56	266	1	224	51	156	0
A6NEM1_Q9P2J8	1	Q9P2J8	A6NEM1	203	61.2799	64.2024	0.118144	NA		HURI	HURI	0	ZNF624	GOLGA6L9		0	0	0		0	0					1		1		ENSG00000197566	ENSG00000197978	ENSG00000197566-ENSG00000197978.pdb	7	582	63	213	0	141	126	165	0
A6NEM1_Q9UBU9	1	Q9UBU9	A6NEM1	127	59.3354	67.2623	0.0598914	NA		HURI	HURI	0	NXF1	GOLGA6L9		0	0	0		0	0					1		1		ENSG00000162231	ENSG00000197978	ENSG00000162231-ENSG00000197978.pdb	272	176	43	128	0	113	137	182	0
A6NEM1_Q9UEG4	1	Q9UEG4	A6NEM1	177	59.9659	59.9834	0.0877631	NA		HURI	HURI	0	ZNF629	GOLGA6L9		0	0	0		0	0					1		1		ENSG00000102870	ENSG00000197978	ENSG00000102870-ENSG00000197978.pdb	0	459	65	345	0	203	71	158	2
A6NEM1_Q9UER7	1	A6NEM1	Q9UER7	157	55.7737	61.2995	0.0555589	NA		HURI	HURI	0	GOLGA6L9	DAXX		0	0	0		0	0					1		1		ENSG00000197978	ENSG00000204209	ENSG00000197978-ENSG00000204209.pdb	126	110	44	152	117	165	49	409	0
A6NEM1_Q9UGP5	1	Q9UGP5	A6NEM1	205	60.8438	69.9181	0.114101	NA		HURI	HURI	0	POLL	GOLGA6L9		0	0	0		0	0					1				ENSG00000166169	ENSG00000197978	ENSG00000166169-ENSG00000197978.pdb	283	145	21	126	1	178	90	163	0
A6NEM1_Q9UIE0	1	Q9UIE0	A6NEM1	95	59.1907	61.2483	0.0478796	NA		HURI	HURI	0	ZNF230	GOLGA6L9		0	0	0		0	0					1		1		ENSG00000159882	ENSG00000197978	ENSG00000159882-ENSG00000197978.pdb	2	218	62	192	4	225	51	152	0
A6NEM1_Q9UJ04	1	Q9UJ04	A6NEM1	100	67.1877	62.3397	0.0861785	NA		HURI	HURI	0	TSPYL4	GOLGA6L9		0	0	0		0	0					1		1		ENSG00000187189	ENSG00000197978	ENSG00000187189-ENSG00000197978.pdb	89	75	26	224	38	196	46	152	0
A6NEM1_Q9UK33	1	A6NEM1	Q9UK33	41	68.4005	68.2827	0.0415666	NA		HURI	HURI	0	GOLGA6L9	ZNF580		0	0	0		0	0					1		1		ENSG00000197978	ENSG00000213015	ENSG00000197978-ENSG00000213015.pdb	127	129	46	130	1	72	32	67	0
A6NEM1_Q9ULM2	1	Q9ULM2	A6NEM1	86	67.6228	62.7538	0.0744655	NA		HURI	HURI	0	ZNF490	GOLGA6L9		0	0	0		0	0					1		1		ENSG00000188033	ENSG00000197978	ENSG00000188033-ENSG00000197978.pdb	2	330	61	136	1	167	93	171	0
A6NEM1_Q9Y228	1	Q9Y228	A6NEM1	72	76.4067	69.7318	0.120995	NA		HURI	HURI	0	TRAF3IP3	GOLGA6L9		0	0	0		0	0					1		1		ENSG00000009790	ENSG00000197978	ENSG00000009790-ENSG00000197978.pdb	203	128	49	171	104	133	64	131	0
A6NEM1_Q9Y2I9	1	Q9Y2I9	A6NEM1	190	60.4913	55.7295	0.100332	NA		HURI	HURI	0	TBC1D30	GOLGA6L9		0	0	0		0	0					1				ENSG00000111490	ENSG00000197978	ENSG00000111490-ENSG00000197978.pdb	125	223	112	464	0	103	162	167	0
A6NEM1_Q9Y2P0	1	Q9Y2P0	A6NEM1	189	62.2829	67.6746	0.120271	NA		HURI	HURI	0	ZNF835	GOLGA6L9		0	0	0		0	0					1		1		ENSG00000127903	ENSG00000197978	ENSG00000127903-ENSG00000197978.pdb	14	374	14	135	1	229	52	150	0
A6NEM1_Q9Y3B7	1	Q9Y3B7	A6NEM1	12	80.0535	70.1468	0.03315	NA		HURI	HURI	0	MRPL11	GOLGA6L9		0	0	0		0	0					1		1		ENSG00000174547	ENSG00000197978	ENSG00000174547-ENSG00000197978.pdb	43	130	3	16	22	210	46	154	0
A6NEM1_Q9Y586	1	Q9Y586	A6NEM1	90	64.1609	71.6976	0.0610168	NA		HURI	HURI	0	MAB21L2	GOLGA6L9		0	0	0		0	0					1		1		ENSG00000181541	ENSG00000197978	ENSG00000181541-ENSG00000197978.pdb	276	67	16	0	0	132	109	191	0
A6NEM1_Q9Y5E9	1	Q9Y5E9	A6NEM1	31	68.3624	71.257	0.0369457	NA		HURI	HURI	0	PCDHB14	GOLGA6L9		0	0	0		0	0					1		1		ENSG00000120327	ENSG00000197978	ENSG00000120327-ENSG00000197978.pdb	329	321	35	113	0	136	94	202	0
A6NER0_Q6IPX1	1	Q6IPX1	A6NER0	50	47.2379	58.0428	0.0324935	NA		HuMap	HuMap	0	TBC1D3C	TBC1D3F		0	0	0		0	0											Q6IPX1-A6NER0.pdb	61	161	72	255	81	146	75	247	0
A6NFD8_O95817	1	O95817	A6NFD8	99	77.9909	53.9785	0.230759	NA		HURI	HURI	0	BAG3	HELT		0	0	0		0	0					1				ENSG00000151929	ENSG00000187821	ENSG00000151929-ENSG00000187821.pdb	93	26	43	413	39	56	21	126	0
A6NFD8_P43365	1	A6NFD8	P43365	66	63.2794	62.4766	0.0457689	NA		HURI	HURI	0	HELT	MAGEA12		0	0	0		0	0					1				ENSG00000187821	ENSG00000213401	ENSG00000187821-ENSG00000213401.pdb	21	71	24	126	95	77	18	124	0
A6NFD8_P61968	1	P61968	A6NFD8	93	70.597	66.1383	0.105575	NA		HURI	HURI	0	LMO4	HELT		0	0	0		0	0					1				ENSG00000143013	ENSG00000187821	ENSG00000143013-ENSG00000187821.pdb	35	81	31	18	19	77	30	116	4
A6NFD8_Q08117	1	Q08117	A6NFD8	62	65.2014	62.7628	0.047651	NA		HURI	HURI	0	TLE5	HELT		0	0	0		0	0					1				ENSG00000104964	ENSG00000187821	ENSG00000104964-ENSG00000187821.pdb	58	52	16	71	25	67	23	127	0
A6NFD8_Q13077	1	Q13077	A6NFD8	59	62.7859	70.3658	0.0422229	NA		HURI	HURI	0	TRAF1	HELT		0	0	0		0	0					1				ENSG00000056558	ENSG00000187821	ENSG00000056558-ENSG00000187821.pdb	223	61	49	83	9	82	29	122	0
A6NFD8_Q3LI64	1	Q3LI64	A6NFD8	6	47.8358	59.8095	0.0313703	NA		HURI	HURI	0	KRTAP6-1	HELT		0	0	0		0	0					1				ENSG00000184724	ENSG00000187821	ENSG00000184724-ENSG00000187821.pdb	0	0	4	67	68	39	32	103	0
A6NFD8_Q3LI66	1	Q3LI66	A6NFD8	3	65.2869	59.4885	0.0313518	NA		HURI	HURI	0	KRTAP6-2	HELT		0	0	0		0	0					1				ENSG00000186930	ENSG00000187821	ENSG00000186930-ENSG00000187821.pdb	0	0	1	61	66	38	31	107	0
A6NFD8_Q9Y4H4	1	A6NFD8	Q9Y4H4	15	56.9993	62.8703	0.0317696	NA		HURI	HURI	0	HELT	GPSM3		0	0	0		0	0					1				ENSG00000187821	ENSG00000213654	ENSG00000187821-ENSG00000213654.pdb	72	32	23	115	6	51	44	59	0
A6NFU0_O14964	1	O14964	A6NFU0	173	54.5907	66.1348	0.0550601	NA		HURI	HURI	0	HGS	FAM187A		0	0	0		0	0									ENSG00000185359	ENSG00000214447	ENSG00000185359-ENSG00000214447.pdb	121	261	53	342	67	215	71	60	0
A6NFU0_P26367	1	P26367	A6NFU0	162	57.7451	67.9844	0.0659064	NA		HURI	HURI	0	PAX6	FAM187A		0	0	1	P26367_421|A|Pathogenic|Aniridia 1|-1;P26367_422|A|Pathogenic|Aniridia 1|-1	0	0									ENSG00000007372	ENSG00000214447	ENSG00000007372-ENSG00000214447.pdb	66	109	34	213	135	165	69	44	0
A6NFU0_P31321	1	P31321	A6NFU0	62	61.8087	74.3371	0.0419165	NA		HURI	HURI	0	PRKAR1B	FAM187A		0	0	0		0	0									ENSG00000188191	ENSG00000214447	ENSG00000188191-ENSG00000214447.pdb	107	188	47	39	47	204	83	79	0
A6NFU0_P50221	1	P50221	A6NFU0	164	62.4791	68.3383	0.102792	NA		HURI	HURI	0	MEOX1	FAM187A		0	0	0		0	0									ENSG00000005102	ENSG00000214447	ENSG00000005102-ENSG00000214447.pdb	45	8	5	196	182	124	81	26	0
A6NFU0_P50222	1	P50222	A6NFU0	195	61.0838	65.5264	0.1101	NA		HURI	HURI	0	MEOX2	FAM187A		0	0	0		0	0									ENSG00000106511	ENSG00000214447	ENSG00000106511-ENSG00000214447.pdb	37	17	17	233	158	141	69	45	0
A6NFU0_P51687	1	P51687	A6NFU0	44	73.7474	79.5219	0.0534895	NA		HURI	HURI	0	SUOX	FAM187A		0	0	0		0	0									ENSG00000139531	ENSG00000214447	ENSG00000139531-ENSG00000214447.pdb	313	127	39	66	98	189	59	67	0
A6NFU0_Q08AM6	1	Q08AM6	A6NFU0	125	68.5304	77.3396	0.131652	NA		HURI	HURI	0	VAC14	FAM187A		0	0	0		0	0									ENSG00000103043	ENSG00000214447	ENSG00000103043-ENSG00000214447.pdb	416	215	25	126	33	234	79	67	0
A6NFU0_Q16512	1	Q16512	A6NFU0	161	56.822	68.8833	0.061038	NA		HURI	HURI	0	PKN1	FAM187A		0	0	0		0	0									ENSG00000123143	ENSG00000214447	ENSG00000123143-ENSG00000214447.pdb	205	319	157	261	52	216	59	86	0
A6NFU0_Q4V328	1	Q4V328	A6NFU0	88	65.9181	73.6883	0.0673352	NA		HURI	HURI	0	GRIPAP1	FAM187A		0	0	0		0	0									ENSG00000068400	ENSG00000214447	ENSG00000068400-ENSG00000214447.pdb	5	584	108	144	98	196	79	40	0
A6NFU0_Q7Z5L2	1	Q7Z5L2	A6NFU0	195	56.4673	54.3547	0.0702544	NA		HURI	HURI	0	R3HCC1L	FAM187A		0	0	0		0	0									ENSG00000166024	ENSG00000214447	ENSG00000166024-ENSG00000214447.pdb	25	101	50	616	106	193	86	28	0
A6NFU0_Q8N6Y0	1	Q8N6Y0	A6NFU0	219	57.3946	64.0344	0.0860083	NA		HURI	HURI	0	USHBP1	FAM187A		0	0	0		0	0									ENSG00000130307	ENSG00000214447	ENSG00000130307-ENSG00000214447.pdb	5	234	150	314	104	188	83	38	0
A6NFU0_Q96D15	1	Q96D15	A6NFU0	100	54.9371	74.6796	0.0412488	NA		HURI	HURI	0	RCN3	FAM187A		0	0	0		0	0									ENSG00000142552	ENSG00000214447	ENSG00000142552-ENSG00000214447.pdb	123	111	51	43	57	213	74	69	0
A6NFU0_Q96H22	1	Q96H22	A6NFU0	160	62.7031	77.789	0.101976	NA		HURI	HURI	0	CENPN	FAM187A		0	0	0		0	0									ENSG00000166451	ENSG00000214447	ENSG00000166451-ENSG00000214447.pdb	90	183	40	26	111	173	76	53	0
A6NFU0_Q9HDD0	1	Q9HDD0	A6NFU0	120	64.4271	73.4199	0.0846584	NA		HURI	HURI	0	PLAAT1	FAM187A		0	0	0		0	0									ENSG00000127252	ENSG00000214447	ENSG00000127252-ENSG00000214447.pdb	16	72	23	57	130	162	76	45	0
A6NFU0_Q9NRD5	1	Q9NRD5	A6NFU0	36	69.6562	75.1064	0.0402591	NA		HURI	HURI	0	PICK1	FAM187A		0	0	0		0	0									ENSG00000100151	ENSG00000214447	ENSG00000100151-ENSG00000214447.pdb	141	172	39	63	52	224	54	83	0
A6NFU0_Q9Y230	1	Q9Y230	A6NFU0	46	65.0343	77.22	0.040088	NA		HURI	HURI	0	RUVBL2	FAM187A		0	0	0		0	0									ENSG00000183207	ENSG00000214447	ENSG00000183207-ENSG00000214447.pdb	154	235	34	40	64	209	60	80	0
A6NFY7_Q7Z3Y8	1	Q7Z3Y8	A6NFY7	2	40.4799	73.3486	0.0313268	NA		HURI	HURI	0	KRT27	SDHAF1		0	0	0		0	0					1		1		ENSG00000171446	ENSG00000205138	ENSG00000171446-ENSG00000205138.pdb	182	115	40	122	19	45	23	28	0
A6NFY7_Q96JN2	1	Q96JN2	A6NFY7	18	62.7626	69.3163	0.0323747	NA		HURI	HURI	0	CCDC136	SDHAF1		0	0	0		0	0					1				ENSG00000128596	ENSG00000205138	ENSG00000128596-ENSG00000205138.pdb	277	415	135	327	23	41	10	41	0
A6NFY7_Q9UHD4	1	Q9UHD4	A6NFY7	75	84.937	71.7656	0.270374	NA		HURI	HURI	0	CIDEB	SDHAF1		0	0	0		0	0					1		1		ENSG00000136305	ENSG00000205138	ENSG00000136305-ENSG00000205138.pdb	23	107	47	42	22	42	34	17	0
A6NGB9_O00401	1	A6NGB9	O00401	172	83.344	59.974	0.585699	NA		HuMap	HuMap	0	WIPF3	WASL		0	0	0		0	0	7	A6NGB9-O00401|A|418|1;A6NGB9-O00401|A|451|1;A6NGB9-O00401|B|112|1;A6NGB9-O00401|B|113|1;A6NGB9-O00401|B|20|1;A6NGB9-O00401|B|22|1;A6NGB9-O00401|B|58|1	0.059322		1	1	1	1			A6NGB9-O00401.pdb	5	83	98	297	93	148	151	113	0
A6NGB9_O43639	1	A6NGB9	O43639	73	73.8971	60.0964	0.0996552	NA		HuMap	HuMap	0	WIPF3	NCK2		0	0	0		0	0						1		1			A6NGB9-O43639.pdb	0	48	107	328	133	140	16	91	0
A6NGE4_Q5TAQ9	1	A6NGE4	Q5TAQ9	67	52.6137	70.145	0.0350041	NA		HuMap	HuMap	0	DCAF8L1	DCAF8		0	0	0		0	0						1		1			A6NGE4-Q5TAQ9.pdb	222	139	50	189	232	134	46	185	0
A6NGQ2_P09917	1	P09917	A6NGQ2	85	76.3909	88.4698	0.156935	NA		HURI	HURI	0	ALOX5	OOEP		0	0	0		0	0					1		1		ENSG00000012779	ENSG00000203907	ENSG00000012779-ENSG00000203907.pdb	551	101	22	0	17	77	12	43	0
A6NGQ2_P14678	1	P14678	A6NGQ2	81	72.4177	67.3586	0.101989	NA		HURI	HURI	0	SNRPB	OOEP		0	0	0		0	0					1				ENSG00000125835	ENSG00000203907	ENSG00000125835-ENSG00000203907.pdb	61	23	52	104	51	49	21	28	2
A6NGQ2_Q17RB8	1	Q17RB8	A6NGQ2	69	72.2035	71.8735	0.0805766	NA		HURI	HURI	0	LONRF1	OOEP		0	0	0		0	0					1		1		ENSG00000154359	ENSG00000203907	ENSG00000154359-ENSG00000203907.pdb	303	229	24	217	20	76	9	44	0
A6NGQ2_Q8N8B7	1	Q8N8B7	A6NGQ2	66	68.8675	70.996	0.0608554	NA		HURI	HURI	0	TCEANC	OOEP		0	0	0		0	0					1				ENSG00000176896	ENSG00000203907	ENSG00000176896-ENSG00000203907.pdb	48	172	42	89	46	54	15	34	0
A6NGQ2_Q96HA8	1	Q96HA8	A6NGQ2	62	85.1985	86.2278	0.201779	NA		HURI	HURI	0	NTAQ1	OOEP		0	0	0		0	0					1		1		ENSG00000156795	ENSG00000203907	ENSG00000156795-ENSG00000203907.pdb	168	24	8	5	66	37	29	17	0
A6NGQ2_Q9H0I2	1	Q9H0I2	A6NGQ2	23	79.8988	75.3192	0.0405148	NA		HURI	HURI	0	ENKD1	OOEP		0	0	0		0	0					1		1		ENSG00000124074	ENSG00000203907	ENSG00000124074-ENSG00000203907.pdb	106	107	87	46	51	51	30	17	0
A6NGQ2_Q9HAQ2	1	Q9HAQ2	A6NGQ2	45	73.5935	72.9534	0.0542254	NA		HURI	HURI	0	KIF9	OOEP		0	0	0		0	0					1		1		ENSG00000088727	ENSG00000203907	ENSG00000088727-ENSG00000203907.pdb	236	279	117	158	20	78	8	43	0
A6NGQ2_Q9NX04	1	Q9NX04	A6NGQ2	56	81.7144	83.1004	0.126464	NA		HURI	HURI	0	C1orf109	OOEP		0	0	0		0	0					1		1		ENSG00000116922	ENSG00000203907	ENSG00000116922-ENSG00000203907.pdb	120	78	4	1	40	56	24	29	0
A6NGQ2_Q9NYB9	1	Q9NYB9	A6NGQ2	30	65.8838	63.5593	0.0353493	NA		HURI	HURI	0	ABI2	OOEP		0	0	0		0	0					1				ENSG00000138443	ENSG00000203907	ENSG00000138443-ENSG00000203907.pdb	158	33	67	255	49	51	12	37	0
A6NH52_O95214	1	O95214	A6NH52	63	73.8636	76.9892	0.0810248	NA		HURI	HURI	0	LEPROTL1	TVP23A		0	0	0		0	0					1		1		ENSG00000104660	ENSG00000166676	ENSG00000104660-ENSG00000166676.pdb	71	36	15	9	69	64	36	44	0
A6NH52_P57086	1	A6NH52	P57086	14	75.0542	68.9757	0.0331016	NA		HURI	HURI	0	TVP23A	SCAND1		0	0	0		0	0					1		1		ENSG00000166676	ENSG00000171222	ENSG00000166676-ENSG00000171222.pdb	89	47	53	24	30	29	32	88	0
A6NHJ4_P60411	1	A6NHJ4	P60411	75	52.4763	53.1585	0.0356748	NA		HURI	HURI	0	ZNF860	KRTAP10-9		0	0	0		0	0					1		1		ENSG00000197385	ENSG00000221837	ENSG00000197385-ENSG00000221837.pdb	0	308	123	201	0	0	0	292	0
A6NHP3_Q9BYP8	1	A6NHP3	Q9BYP8	2	41.5089	55.5147	0.031327	NA		HURI	HURI	0	SPDYE2B	KRTAP17-1		0	0	0		0	0					1				ENSG00000173678	ENSG00000186860	ENSG00000173678-ENSG00000186860.pdb	88	46	70	198	0	0	1	104	0
A6NHQ4_Q15022	1	A6NHQ4	Q15022	324	57.7296	53.089	0.13958	NA		HuMap	HuMap	0	EPOP	SUZ12		0	0	0		0	0						1		1			A6NHQ4-Q15022.pdb	0	0	21	358	108	223	97	311	0
A6NHX0_Q8WTX7	1	Q8WTX7	A6NHX0	114	93.5512	86.013	0.632125	NA		HuMap	HuMap	0	CASTOR1	CASTOR2		0	0	0		0	0						1		1			Q8WTX7-A6NHX0.pdb	219	65	19	26	204	78	22	25	0
A6NI15_O14645	1	A6NI15	O14645	56	68.2793	72.3587	0.050804	NA		HURI	HURI	0	MSGN1	DNALI1		0	0	0		0	0					1		1		ENSG00000151379	ENSG00000163879	ENSG00000151379-ENSG00000163879.pdb	41	21	15	116	181	27	9	41	0
A6NI15_O95229	1	O95229	A6NI15	3	84.2492	69.0429	0.0313828	NA		HURI	HURI	0	ZWINT	MSGN1		0	0	0		0	0					1		1		ENSG00000122952	ENSG00000151379	ENSG00000122952-ENSG00000151379.pdb	115	69	40	53	46	15	20	112	0
A6NI15_O95751	1	A6NI15	O95751	15	72.4616	70.3489	0.0330013	NA		HURI	HURI	0	MSGN1	LDOC1		0	0	0		0	0					1		1		ENSG00000151379	ENSG00000182195	ENSG00000151379-ENSG00000182195.pdb	41	20	17	115	91	34	21	0	0
A6NI15_P0C6T2	1	A6NI15	P0C6T2	0	0	65.1348	0.0313218	NA		HURI	HURI	0	MSGN1	OST4		0	0	0		0	0					1		1		ENSG00000151379	ENSG00000228474	ENSG00000151379-ENSG00000228474.pdb	48	14	31	100	25	7	4	1	0
A6NI15_P0C7W6	1	A6NI15	P0C7W6	6	74.5272	75.9372	0.0315527	NA		HURI	HURI	0	MSGN1	CCDC172		0	0	0		0	0					1		1		ENSG00000151379	ENSG00000182645	ENSG00000151379-ENSG00000182645.pdb	43	19	16	115	188	45	23	2	0
A6NI15_P13349	1	P13349	A6NI15	108	93.1471	61.8561	0.610815	NA		HURI	HURI	0	MYF5	MSGN1		0	0	0		0	0	17	A6NI15-P13349|A|129|4;A6NI15-P13349|A|104|3;A6NI15-P13349|A|119|3;A6NI15-P13349|A|125|1;A6NI15-P13349|B|148|1;A6NI15-P13349|B|164|1;A6NI15-P13349|B|177|1;A6NI15-P13349|B|180|1;A6NI15-P13349|B|184|1;A6NI15-P13349|B|186|1	0.21519		1		1		ENSG00000111049	ENSG00000151379	ENSG00000111049-ENSG00000151379.pdb	48	38	58	111	52	15	18	108	0
A6NI15_P15884	1	A6NI15	P15884	154	89.6802	51.753	0.654431	NA		HURI	HURI	1	MSGN1	TCF4		0	0	0		0	0	20	A6NI15-P15884|B|26|2;A6NI15-P15884|B|578|2;A6NI15-P15884|B|589|2;A6NI15-P15884|B|592|2;A6NI15-P15884|B|610|2;A6NI15-P15884|B|619|2;A6NI15-P15884|B|622|2;A6NI15-P15884|A|148|1;A6NI15-P15884|A|152|1;A6NI15-P15884|A|164|1;A6NI15-P15884|A|177|1;A6NI15-P15884|A|180|1;A6NI15-P15884|A|186|1	0.128205		1	1			ENSG00000151379	ENSG00000196628	ENSG00000151379-ENSG00000196628.pdb	55	9	11	118	74	29	91	473	0
A6NI15_P24592	1	A6NI15	P24592	30	57.5863	63.933	0.032982	NA		HURI	HURI	0	MSGN1	IGFBP6		0	0	0		0	0					1		1		ENSG00000151379	ENSG00000167779	ENSG00000151379-ENSG00000167779.pdb	51	16	25	101	65	48	41	86	0
A6NI15_P24844	1	P24844	A6NI15	65	75.3576	69.6188	0.094984	NA		HURI	HURI	0	MYL9	MSGN1		0	0	0		0	0					1				ENSG00000101335	ENSG00000151379	ENSG00000101335-ENSG00000151379.pdb	101	43	17	11	41	21	11	120	0
A6NI15_P41134	1	P41134	A6NI15	115	89.3484	62.221	0.565764	NA		HURI	HURI	0	ID1	MSGN1		0	0	0		0	0	10	A6NI15-P41134|A|105|1;A6NI15-P41134|A|113|1;A6NI15-P41134|A|90|1;A6NI15-P41134|A|95|1;A6NI15-P41134|B|148|1;A6NI15-P41134|B|164|1;A6NI15-P41134|B|177|1;A6NI15-P41134|B|180|1;A6NI15-P41134|B|184|1;A6NI15-P41134|B|186|1	0.113636		1		1		ENSG00000125968	ENSG00000151379	ENSG00000125968-ENSG00000151379.pdb	31	15	71	38	48	18	32	95	0
A6NI15_P43360	1	A6NI15	P43360	43	66.0499	63.6963	0.039935	NA		HURI	HURI	0	MSGN1	MAGEA6		0	0	0		0	0					1		1		ENSG00000151379	ENSG00000197172	ENSG00000151379-ENSG00000197172.pdb	28	30	21	114	92	81	30	111	0
A6NI15_P54257	1	A6NI15	P54257	70	69.2906	60.8979	0.0665297	NA		HURI	HURI	0	MSGN1	HAP1		0	0	0		0	0					1		1		ENSG00000151379	ENSG00000173805	ENSG00000151379-ENSG00000173805.pdb	37	23	12	121	180	100	90	301	0
A6NI15_P78358	1	A6NI15	P78358	33	49.9963	56.5221	0.0321769	NA		HURI	HURI	0	MSGN1	CTAG1A		0	0	0		0	0					1		1		ENSG00000151379	ENSG00000268651	ENSG00000151379-ENSG00000268651.pdb	52	14	24	103	11	24	60	115	0
A6NI15_Q02363	1	Q02363	A6NI15	124	86.084	63.7226	0.52617	NA		HURI	HURI	0	ID2	MSGN1		0	0	0		0	0	13	A6NI15-Q02363|A|33|1;A6NI15-Q02363|A|68|1;A6NI15-Q02363|A|73|1;A6NI15-Q02363|A|81|1;A6NI15-Q02363|A|85|1;A6NI15-Q02363|A|89|1;A6NI15-Q02363|B|148|1;A6NI15-Q02363|B|164|1;A6NI15-Q02363|B|177|1;A6NI15-Q02363|B|180|1;A6NI15-Q02363|B|184|1;A6NI15-Q02363|B|186|1;A6NI15-Q02363|B|26|1	0.125	Q02363_25|0.12111709|NA	1		1		ENSG00000115738	ENSG00000151379	ENSG00000115738-ENSG00000151379.pdb	33	22	47	32	46	20	33	94	0
A6NI15_Q02535	1	Q02535	A6NI15	108	90.343	64.3292	0.561812	NA		HURI	HURI	0	ID3	MSGN1		0	0	0		0	0	8	A6NI15-Q02535|A|67|1;A6NI15-Q02535|A|69|1;A6NI15-Q02535|A|75|1;A6NI15-Q02535|B|148|1;A6NI15-Q02535|B|152|1;A6NI15-Q02535|B|164|1;A6NI15-Q02535|B|177|1;A6NI15-Q02535|B|180|1	0.0898876		1		1		ENSG00000117318	ENSG00000151379	ENSG00000117318-ENSG00000151379.pdb	30	13	51	25	50	19	34	90	0
A6NI15_Q10567	1	Q10567	A6NI15	308	51.506	70.787	0.0673322	NA		HURI	HURI	0	AP1B1	MSGN1		0	0	0		0	0					1				ENSG00000100280	ENSG00000151379	ENSG00000100280-ENSG00000151379.pdb	122	635	48	144	0	51	14	128	0
A6NI15_Q13077	1	Q13077	A6NI15	68	67.0069	70.8335	0.0561031	NA		HURI	HURI	0	TRAF1	MSGN1		0	0	0		0	0					1		1		ENSG00000056558	ENSG00000151379	ENSG00000056558-ENSG00000151379.pdb	219	64	47	86	29	31	13	120	0
A6NI15_Q13352	1	Q13352	A6NI15	19	41.8563	62.7788	0.0314878	NA		HURI	HURI	0	ITGB3BP	MSGN1		0	0	0		0	0					1		1		ENSG00000142856	ENSG00000151379	ENSG00000142856-ENSG00000151379.pdb	5	61	52	59	51	14	37	91	0
A6NI15_Q6PF05	1	A6NI15	Q6PF05	208	61.3765	71.7381	0.123069	NA		HURI	HURI	0	MSGN1	TTC23L		0	0	0		0	0					1		1		ENSG00000151379	ENSG00000205838	ENSG00000151379-ENSG00000205838.pdb	30	30	10	123	243	47	12	59	0
A6NI15_Q6PJG6	1	Q6PJG6	A6NI15	238	61.2194	74.2442	0.143352	NA		HURI	HURI	0	BRAT1	MSGN1		0	0	0		0	0					1		1		ENSG00000106009	ENSG00000151379	ENSG00000106009-ENSG00000151379.pdb	224	435	96	66	15	45	6	127	0
A6NI15_Q7Z6G3	1	Q7Z6G3	A6NI15	164	57.9645	61.8798	0.0678482	NA		HURI	HURI	0	NECAB2	MSGN1		0	0	0		0	0					1				ENSG00000103154	ENSG00000151379	ENSG00000103154-ENSG00000151379.pdb	35	195	47	109	8	47	13	125	0
A6NI15_Q96N21	1	A6NI15	Q96N21	36	48.7903	61.3438	0.0321777	NA		HURI	HURI	0	MSGN1	TEPSIN		0	0	0		0	0					1		1		ENSG00000151379	ENSG00000167302	ENSG00000151379-ENSG00000167302.pdb	40	21	13	119	170	71	28	256	0
A6NI15_Q96RJ6	1	Q96RJ6	A6NI15	116	91.6109	65.0639	0.608674	NA		HURI	HURI	0	FERD3L	MSGN1		0	0	0		0	0	18	A6NI15-Q96RJ6|A|125|3;A6NI15-Q96RJ6|A|119|1;A6NI15-Q96RJ6|A|12|1;A6NI15-Q96RJ6|A|141|1;A6NI15-Q96RJ6|A|142|1;A6NI15-Q96RJ6|A|151|1;A6NI15-Q96RJ6|A|29|1;A6NI15-Q96RJ6|A|30|1;A6NI15-Q96RJ6|A|32|1;A6NI15-Q96RJ6|B|148|1;A6NI15-Q96RJ6|B|152|1;A6NI15-Q96RJ6|B|164|1;A6NI15-Q96RJ6|B|177|1;A6NI15-Q96RJ6|B|180|1;A6NI15-Q96RJ6|B|184|1;A6NI15-Q96RJ6|B|186|1	0.183673		1				ENSG00000146618	ENSG00000151379	ENSG00000146618-ENSG00000151379.pdb	49	30	26	61	50	18	37	88	0
A6NI15_Q99081	1	Q99081	A6NI15	169	90.0948	51.3837	0.675923	NA		HURI	HURI	1	TCF12	MSGN1		0	0	0		0	0	16	A6NI15-Q99081|A|400|2;A6NI15-Q99081|A|591|2;A6NI15-Q99081|A|622|2;A6NI15-Q99081|A|635|2;A6NI15-Q99081|B|134|1;A6NI15-Q99081|B|148|1;A6NI15-Q99081|B|152|1;A6NI15-Q99081|B|164|1;A6NI15-Q99081|B|177|1;A6NI15-Q99081|B|180|1;A6NI15-Q99081|B|186|1;A6NI15-Q99081|B|26|1	0.0930233	Q99081_142|0.56241593|NA,Q99081_147|0.11162189|NA,Q99081_163|0.13607921|NA,Q99081_164|0.15998350|NA	1	1			ENSG00000140262	ENSG00000151379	ENSG00000140262-ENSG00000151379.pdb	62	42	85	493	49	18	13	113	0
A6NI15_Q9BXU0	1	Q9BXU0	A6NI15	7	72.0261	67.3124	0.031607	NA		HURI	HURI	0	TEX12	MSGN1		0	0	0		0	0					1		1		ENSG00000150783	ENSG00000151379	ENSG00000150783-ENSG00000151379.pdb	67	7	15	34	51	13	29	100	0
A6NI15_Q9H0C1	1	Q9H0C1	A6NI15	181	71.7064	76.1107	0.301375	NA		HURI	HURI	0	ZMYND12	MSGN1		0	0	0		0	0					1		1		ENSG00000066185	ENSG00000151379	ENSG00000066185-ENSG00000151379.pdb	232	98	21	14	19	41	25	108	0
A6NI15_Q9UJW9	1	A6NI15	Q9UJW9	14	62.4356	60.4793	0.0319445	NA		HURI	HURI	0	MSGN1	SERTAD3		0	0	0		0	0					1		1		ENSG00000151379	ENSG00000167565	ENSG00000151379-ENSG00000167565.pdb	51	14	34	94	0	66	41	89	0
A6NI15_Q9UPT5	1	A6NI15	Q9UPT5	49	59.6387	74.3262	0.0364983	NA		HURI	HURI	0	MSGN1	EXOC7		0	0	0		0	0					1				ENSG00000151379	ENSG00000182473	ENSG00000151379-ENSG00000182473.pdb	10	47	9	127	417	159	32	127	0
A6NI15_Q9Y2G3	1	Q9Y2G3	A6NI15	165	54.5038	74.6151	0.0529676	NA		HURI	HURI	0	ATP11B	MSGN1		0	0	0		0	0					1				ENSG00000058063	ENSG00000151379	ENSG00000058063-ENSG00000151379.pdb	320	636	93	128	3	52	12	126	0
A6NI28_Q9H4E7	1	A6NI28	Q9H4E7	65	57.2273	67.3276	0.0377205	NA		HuMap	HuMap	0	ARHGAP42	DEF6		0	0	0		0	0						1		1			A6NI28-Q9H4E7.pdb	7	473	103	291	113	312	99	107	0
A6NIJ9_O43240	1	A6NIJ9	O43240	130	64.7035	81.093	0.0956705	NA		HuMap	HuMap	0	OR6C70	KLK10		0	0	0		0	0						1		1			A6NIJ9-O43240.pdb	132	162	12	6	112	69	48	47	0
A6NIX2_Q06190	1	Q06190	A6NIX2	206	58.0389	53.9196	0.0858818	NA		HuMap	HuMap	0	PPP2R3A	WTIP		0	0	0		0	0						1		1			Q06190-A6NIX2.pdb	253	112	70	715	9	182	41	198	0
A6NIX2_Q15654	1	Q15654	A6NIX2	57	62.877	59.1976	0.0416318	NA		HuMap	HuMap	0	TRIP6	WTIP		0	0	0		0	0						1		1			Q15654-A6NIX2.pdb	1	196	46	233	6	192	35	197	0
A6NJ78_O60336	1	O60336	A6NJ78	216	59.6026	63.703	0.106401	NA		HURI	HURI	0	MAPKBP1	METTL15		0	0	0		0	0					1				ENSG00000137802	ENSG00000169519	ENSG00000137802-ENSG00000169519.pdb	428	267	95	724	168	116	55	68	0
A6NJ78_O75360	1	A6NJ78	O75360	125	62.1056	69.8729	0.0727755	NA		HURI	HURI	0	METTL15	PROP1		0	0	0		0	0					1				ENSG00000169519	ENSG00000175325	ENSG00000169519-ENSG00000175325.pdb	238	52	37	80	30	26	17	153	0
A6NJ78_P31273	1	P31273	A6NJ78	161	68.4328	70.2349	0.18644	NA		HURI	HURI	0	HOXC8	METTL15		0	0	0		0	0					1				ENSG00000037965	ENSG00000169519	ENSG00000037965-ENSG00000169519.pdb	26	38	33	145	233	59	86	29	0
A6NJ78_P33240	1	P33240	A6NJ78	211	67.8758	66.5079	0.253488	NA		HURI	HURI	0	CSTF2	METTL15		0	0	0		0	0					1				ENSG00000101811	ENSG00000169519	ENSG00000101811-ENSG00000169519.pdb	36	172	47	322	225	68	65	49	0
A6NJ78_Q08AM6	1	Q08AM6	A6NJ78	104	65.8391	79.5293	0.0806705	NA		HURI	HURI	0	VAC14	METTL15		0	0	0		0	0					1				ENSG00000103043	ENSG00000169519	ENSG00000103043-ENSG00000169519.pdb	473	160	22	127	208	81	16	102	0
A6NJ78_Q15645	1	Q15645	A6NJ78	57	68.6957	79.9957	0.0526052	NA		HURI	HURI	0	TRIP13	METTL15		0	0	0		0	0					1				ENSG00000071539	ENSG00000169519	ENSG00000071539-ENSG00000169519.pdb	210	158	40	24	186	99	15	107	0
A6NJ78_Q8IVS8	1	Q8IVS8	A6NJ78	117	62.9083	83.1848	0.0724268	NA		HURI	HURI	0	GLYCTK	METTL15		0	0	0		0	0					1				ENSG00000168237	ENSG00000169519	ENSG00000168237-ENSG00000169519.pdb	348	130	19	26	198	88	17	104	0
A6NJ78_Q8IXL7	1	A6NJ78	Q8IXL7	51	78.2314	77.3834	0.0833512	NA		HURI	HURI	0	METTL15	MSRB3		0	0	0		0	0					1				ENSG00000169519	ENSG00000174099	ENSG00000169519-ENSG00000174099.pdb	226	63	26	92	94	32	11	55	0
A6NJ78_Q8N6Y0	1	Q8N6Y0	A6NJ78	191	58.3534	64.8007	0.0816999	NA		HURI	HURI	0	USHBP1	METTL15		0	0	0		0	0					1				ENSG00000130307	ENSG00000169519	ENSG00000130307-ENSG00000169519.pdb	16	239	118	330	227	59	33	88	2
A6NJ78_Q99932	1	Q99932	A6NJ78	250	62.9087	59.9328	0.184971	NA		HURI	HURI	0	SPAG8	METTL15		0	0	0		0	0					1				ENSG00000137098	ENSG00000169519	ENSG00000137098-ENSG00000169519.pdb	0	40	79	366	229	60	63	55	0
A6NJ78_Q9HC98	1	Q9HC98	A6NJ78	94	51.7056	76.8356	0.0369736	NA		HURI	HURI	0	NEK6	METTL15		0	0	0		0	0					1				ENSG00000119408	ENSG00000169519	ENSG00000119408-ENSG00000169519.pdb	146	81	32	54	177	108	16	106	0
A6NJ78_Q9NW38	1	Q9NW38	A6NJ78	160	67.9392	80.1137	0.175555	NA		HURI	HURI	0	FANCL	METTL15		0	0	0		0	0					1				ENSG00000115392	ENSG00000169519	ENSG00000115392-ENSG00000169519.pdb	160	182	22	11	190	94	18	105	0
A6NJ78_Q9UBV8	1	Q9UBV8	A6NJ78	97	80.6232	73.9514	0.28101	NA		HURI	HURI	0	PEF1	METTL15		0	0	0		0	0					1				ENSG00000162517	ENSG00000169519	ENSG00000162517-ENSG00000169519.pdb	69	102	5	108	199	89	44	75	0
A6NJB7_A8MQ03	1	A6NJB7	A8MQ03	60	44.1723	42.2707	0.0323566	NA		HURI	HURI	0	PRR19	CYSRT1		0	0	0		0	0					1				ENSG00000188368	ENSG00000197191	ENSG00000188368-ENSG00000197191.pdb	0	11	81	264	0	0	12	132	0
A6NJB7_O76011	1	O76011	A6NJB7	95	65.1732	59.3094	0.0691563	NA		HURI	HURI	0	KRT34	PRR19		0	0	0		0	0					1				ENSG00000131737	ENSG00000188368	ENSG00000131737-ENSG00000188368.pdb	157	121	34	124	0	16	62	278	0
A6NJB7_P50222	1	P50222	A6NJB7	19	61.1566	49.9815	0.0323313	NA		HURI	HURI	0	MEOX2	PRR19		0	0	0		0	0					1		1		ENSG00000106511	ENSG00000188368	ENSG00000106511-ENSG00000188368.pdb	52	7	50	195	0	21	78	257	0
A6NJB7_P60410	1	P60410	A6NJB7	21	43.9468	40.7303	0.0315546	NA		HURI	HURI	0	KRTAP10-8	PRR19		0	0	0		0	0					1				ENSG00000187766	ENSG00000188368	ENSG00000187766-ENSG00000188368.pdb	0	0	2	257	0	20	53	283	0
A6NJB7_Q15323	1	Q15323	A6NJB7	72	62.1977	59.4665	0.0461661	NA		HURI	HURI	0	KRT31	PRR19		0	0	0		0	0					1		1		ENSG00000094796	ENSG00000188368	ENSG00000094796-ENSG00000188368.pdb	154	120	36	106	0	18	45	293	0
A6NJB7_Q6UY14	1	Q6UY14	A6NJB7	136	47.4686	56.9928	0.0366783	NA		HURI	HURI	0	ADAMTSL4	PRR19		0	0	0		0	0					1				ENSG00000143382	ENSG00000188368	ENSG00000143382-ENSG00000188368.pdb	104	482	81	407	0	0	11	345	0
A6NJB7_Q96RU7	1	Q96RU7	A6NJB7	199	59.7781	56.5022	0.0984434	NA		HURI	HURI	0	TRIB3	PRR19		0	0	0		0	0					1				ENSG00000101255	ENSG00000188368	ENSG00000101255-ENSG00000188368.pdb	212	36	7	103	0	0	20	336	0
A6NJL1_Q8IX15	1	A6NJL1	Q8IX15	200	63.571	57.2813	0.14883	NA		HURI	HURI	0	ZSCAN5B	HOMEZ		0	0	0		0	0					1				ENSG00000197213	ENSG00000215271	ENSG00000197213-ENSG00000215271.pdb	56	157	36	246	43	132	41	334	0
A6NJZ7_O15160	1	O15160	A6NJZ7	251	61.4577	60.9408	0.157599	NA		HURI	HURI	0	POLR1C	RIMBP3C		0	0	0		0	0					1				ENSG00000171453	ENSG00000183246	ENSG00000171453-ENSG00000183246.pdb	148	174	22	2	38	627	182	792	0
A6NJZ7_O43559	1	O43559	A6NJZ7	249	38.4958	52.5562	0.0341136	NA		HURI	HURI	0	FRS3	RIMBP3C		0	0	0		0	0					1				ENSG00000137218	ENSG00000183246	ENSG00000137218-ENSG00000183246.pdb	23	65	25	379	61	627	162	789	4
A6NJZ7_O43741	1	O43741	A6NJZ7	163	58.5417	57.4519	0.070773	NA		HURI	HURI	0	PRKAB2	RIMBP3C		0	0	0		0	0									ENSG00000131791	ENSG00000183246	ENSG00000131791-ENSG00000183246.pdb	43	89	33	107	69	626	156	788	0
A6NJZ7_O95363	1	O95363	A6NJZ7	252	67.0296	60.374	0.290277	NA		HURI	HURI	0	FARS2	RIMBP3C		0	0	0		0	0					1				ENSG00000145982	ENSG00000183246	ENSG00000145982-ENSG00000183246.pdb	233	164	7	47	33	564	234	808	0
A6NJZ7_O95872	1	A6NJZ7	O95872	281	55.7427	56.6521	0.094485	NA		HURI	HURI	0	RIMBP3C	GPANK1		0	0	0		0	0					1				ENSG00000183246	ENSG00000204438	ENSG00000183246-ENSG00000204438.pdb	63	600	190	786	44	105	52	155	0
A6NJZ7_P29972	1	A6NJZ7	P29972	184	60.7986	58.1735	0.0996711	NA		HURI	HURI	0	RIMBP3C	AQP1		0	0	0		0	0									ENSG00000183246	ENSG00000240583	ENSG00000183246-ENSG00000240583.pdb	22	607	212	798	134	68	36	31	0
A6NJZ7_P56545	1	P56545	A6NJZ7	184	60.3692	58.9739	0.0954412	NA		HURI	HURI	0	CTBP2	RIMBP3C		0	0	0		0	0									ENSG00000175029	ENSG00000183246	ENSG00000175029-ENSG00000183246.pdb	174	153	12	106	58	569	215	797	2
A6NJZ7_Q02930	1	Q02930	A6NJZ7	171	56.0469	53.8889	0.0605391	NA		HURI	HURI	0	CREB5	RIMBP3C		0	0	0		0	0									ENSG00000146592	ENSG00000183246	ENSG00000146592-ENSG00000183246.pdb	11	87	45	365	70	639	144	786	0
A6NJZ7_Q08117	1	Q08117	A6NJZ7	76	55.9994	56.6047	0.0384876	NA		HURI	HURI	0	TLE5	RIMBP3C		0	0	0		0	0									ENSG00000104964	ENSG00000183246	ENSG00000104964-ENSG00000183246.pdb	0	87	26	84	82	612	158	787	0
A6NJZ7_Q7Z5V6	1	Q7Z5V6	A6NJZ7	340	44.0703	52.2395	0.0425214	NA		HURI	HURI	0	PPP1R32	RIMBP3C		0	0	0		0	0					1				ENSG00000162148	ENSG00000183246	ENSG00000162148-ENSG00000183246.pdb	0	0	25	400	82	637	131	789	10
A6NJZ7_Q86UR1	1	A6NJZ7	Q86UR1	146	66.4357	57.5985	0.132204	NA		HURI	HURI	0	RIMBP3C	NOXA1		0	0	0		0	0					1				ENSG00000183246	ENSG00000188747	ENSG00000183246-ENSG00000188747.pdb	42	579	221	797	152	125	57	142	0
A6NJZ7_Q8TCE9	1	Q8TCE9	A6NJZ7	114	72.8026	59.584	0.17557	NA		HURI	HURI	0	LGALS14	RIMBP3C		0	0	0		0	0					1				ENSG00000006659	ENSG00000183246	ENSG00000006659-ENSG00000183246.pdb	80	56	2	1	65	659	133	782	2
A6NJZ7_Q96A09	1	Q96A09	A6NJZ7	233	51.2927	59.6002	0.0538464	NA		HURI	HURI	0	TENT5B	RIMBP3C		0	0	0		0	0					1				ENSG00000158246	ENSG00000183246	ENSG00000158246-ENSG00000183246.pdb	149	174	14	88	55	602	191	791	2
A6NJZ7_Q96MN9	1	A6NJZ7	Q96MN9	193	42.1205	54.6736	0.0350556	NA		HURI	HURI	0	RIMBP3C	ZNF488		0	0	0		0	0									ENSG00000183246	ENSG00000265763	ENSG00000183246-ENSG00000265763.pdb	132	609	119	779	23	25	9	283	4
A6NJZ7_Q9BY27	1	Q9BY27	A6NJZ7	127	77.7454	59.4938	0.321859	NA		HURI	HURI	0	DGCR6L	RIMBP3C		0	0	0		0	0									ENSG00000128185	ENSG00000183246	ENSG00000128185-ENSG00000183246.pdb	60	115	11	34	60	666	131	782	0
A6NJZ7_Q9C086	1	Q9C086	A6NJZ7	147	45.6647	56.1248	0.0358586	NA		HURI	HURI	0	INO80B	RIMBP3C		0	0	0		0	0					1				ENSG00000115274	ENSG00000183246	ENSG00000115274-ENSG00000183246.pdb	4	107	35	210	91	627	140	781	3
A6NJZ7_Q9HC98	1	Q9HC98	A6NJZ7	133	68.0292	59.3012	0.13663	NA		HURI	HURI	0	NEK6	RIMBP3C		0	0	0		0	0					1				ENSG00000119408	ENSG00000183246	ENSG00000119408-ENSG00000183246.pdb	150	87	30	46	54	562	233	790	0
A6NJZ7_Q9NW38	1	Q9NW38	A6NJZ7	204	61.1414	61.6506	0.117105	NA		HURI	HURI	0	FANCL	RIMBP3C		0	0	0		0	0									ENSG00000115392	ENSG00000183246	ENSG00000115392-ENSG00000183246.pdb	141	203	21	10	73	594	182	790	0
A6NJZ7_Q9P0T4	1	Q9P0T4	A6NJZ7	113	69.2977	57.7568	0.123065	NA		HURI	HURI	0	ZNF581	RIMBP3C		0	0	0		0	0					1				ENSG00000171425	ENSG00000183246	ENSG00000171425-ENSG00000183246.pdb	4	98	23	72	85	623	148	783	0
A6NJZ7_Q9Y3C6	1	Q9Y3C6	A6NJZ7	35	63.2767	58.7908	0.0354627	NA		HURI	HURI	0	PPIL1	RIMBP3C		0	0	0		0	0									ENSG00000137168	ENSG00000183246	ENSG00000137168-ENSG00000183246.pdb	126	31	7	2	61	591	188	799	0
A6NK89_O95257	1	O95257	A6NK89	67	77.8298	69.8551	0.122196	NA		HURI	HURI	0	GADD45G	RASSF10		0	0	0		0	0					1		1		ENSG00000130222	ENSG00000189431	ENSG00000130222-ENSG00000189431.pdb	33	93	14	19	88	188	55	176	0
A6NK89_O95751	1	O95751	A6NK89	38	65.2678	70.6108	0.0374333	NA		HURI	HURI	0	LDOC1	RASSF10		0	0	0		0	0					1		1		ENSG00000182195	ENSG00000189431	ENSG00000182195-ENSG00000189431.pdb	56	64	24	2	81	198	51	177	0
A6NK89_O96014	1	O96014	A6NK89	98	73.6077	72.6042	0.15091	NA		HURI	HURI	0	WNT11	RASSF10		0	0	0		0	0					1		1		ENSG00000085741	ENSG00000189431	ENSG00000085741-ENSG00000189431.pdb	220	88	31	15	18	234	66	189	0
A6NK89_P19429	1	P19429	A6NK89	25	84.0663	68.518	0.0484235	NA		HURI	HURI	0	TNNI3	RASSF10		0	0	1	P19429_141|A|Pathogenic/Likely pathogenic|Cardiomyopathy;Hypertrophic cardiomyopathy;not provided|397516347	0	0					1		1		ENSG00000129991	ENSG00000189431	ENSG00000129991-ENSG00000189431.pdb	64	50	63	33	75	195	62	175	0
A6NK89_P43360	1	A6NK89	P43360	84	60.1083	65.8704	0.0463179	NA		HURI	HURI	0	RASSF10	MAGEA6		0	0	0		0	0					1		1		ENSG00000189431	ENSG00000197172	ENSG00000189431-ENSG00000197172.pdb	59	214	57	177	48	124	36	106	0
A6NK89_Q13625	1	Q13625	A6NK89	265	74.7033	56.1906	0.534834	NA		HURI	HURI	0	TP53BP2	RASSF10		0	0	0		0	0	12	A6NK89-Q13625|A|142|4;A6NK89-Q13625|A|12|2;A6NK89-Q13625|A|13|2;A6NK89-Q13625|A|14|2;A6NK89-Q13625|A|15|2	0.0560748	Q13625_354|0.09894893|NA,Q13625_355|0.24375165|NA	1	1		1	ENSG00000143514	ENSG00000189431	ENSG00000143514-ENSG00000189431.pdb	135	292	63	638	34	201	73	199	0
A6NK89_Q15561	1	A6NK89	Q15561	51	61.751	66.6544	0.0385494	NA		HURI	HURI	0	RASSF10	TEAD4		0	0	0		0	0					1		1		ENSG00000189431	ENSG00000197905	ENSG00000189431-ENSG00000197905.pdb	26	198	93	190	163	96	66	109	0
A6NK89_Q2TAY7	1	Q2TAY7	A6NK89	49	69.0488	72.0466	0.0474663	NA		HURI	HURI	0	SMU1	RASSF10		0	0	0		0	0					1		1		ENSG00000122692	ENSG00000189431	ENSG00000122692-ENSG00000189431.pdb	206	260	37	10	0	217	86	204	0
A6NK89_Q5T5S1	1	A6NK89	Q5T5S1	29	75.6141	72.0434	0.0417607	NA		HURI	HURI	0	RASSF10	CCDC183		0	0	0		0	0					1				ENSG00000189431	ENSG00000213213	ENSG00000189431-ENSG00000213213.pdb	36	234	51	186	161	250	67	56	0
A6NK89_Q5VUB5	1	Q5VUB5	A6NK89	186	52.7984	56.6053	0.051448	NA		HURI	HURI	0	FAM171A1	RASSF10		0	0	0		0	0					1		1		ENSG00000148468	ENSG00000189431	ENSG00000148468-ENSG00000189431.pdb	76	184	78	552	40	231	46	190	9
A6NK89_Q86XR8	1	Q86XR8	A6NK89	55	80.2735	68.2333	0.109196	NA		HURI	HURI	0	CEP57	RASSF10		0	0	0		0	0					1				ENSG00000166037	ENSG00000189431	ENSG00000166037-ENSG00000189431.pdb	189	92	60	159	70	198	56	183	0
A6NK89_Q8IYX3	1	Q8IYX3	A6NK89	151	60.1458	54.4884	0.0751761	NA		HURI	HURI	0	CCDC116	RASSF10		0	0	0		0	0					1		1		ENSG00000161180	ENSG00000189431	ENSG00000161180-ENSG00000189431.pdb	0	68	114	431	87	184	54	182	0
A6NK89_Q8N9N8	1	Q8N9N8	A6NK89	26	66.4513	68.7941	0.0344976	NA		HURI	HURI	0	EIF1AD	RASSF10		0	0	0		0	0					1		1		ENSG00000175376	ENSG00000189431	ENSG00000175376-ENSG00000189431.pdb	37	64	19	45	90	190	64	163	0
A6NK89_Q8NHQ1	1	Q8NHQ1	A6NK89	5	69.2237	69.2088	0.0314351	NA		HURI	HURI	0	CEP70	RASSF10		0	0	0		0	0					1		1		ENSG00000114107	ENSG00000189431	ENSG00000114107-ENSG00000189431.pdb	48	371	120	58	16	234	67	190	0
A6NK89_Q9BQ89	1	Q9BQ89	A6NK89	108	65.7608	61.911	0.0838211	NA		HURI	HURI	0	FAM110A	RASSF10		0	0	0		0	0					1		1		ENSG00000125898	ENSG00000189431	ENSG00000125898-ENSG00000189431.pdb	0	39	63	193	124	159	60	164	0
A6NK89_Q9BYV2	1	Q9BYV2	A6NK89	68	66.5157	70.4013	0.0545895	NA		HURI	HURI	0	TRIM54	RASSF10		0	0	0		0	0					1		1		ENSG00000138100	ENSG00000189431	ENSG00000138100-ENSG00000189431.pdb	174	111	25	48	15	233	63	196	0
A6NK89_Q9H0W8	1	Q9H0W8	A6NK89	61	55.9766	63.8532	0.0361859	NA		HURI	HURI	0	SMG9	RASSF10		0	0	0		0	0					1		1		ENSG00000105771	ENSG00000189431	ENSG00000105771-ENSG00000189431.pdb	91	175	48	206	15	250	49	193	0
A6NK89_Q9NPJ8	1	Q9NPJ8	A6NK89	20	61.5055	70.5088	0.0324736	NA		HURI	HURI	0	NXT2	RASSF10		0	0	0		0	0					1				ENSG00000101888	ENSG00000189431	ENSG00000101888-ENSG00000189431.pdb	99	31	7	5	65	202	60	180	0
A6NK89_Q9P2W3	1	Q9P2W3	A6NK89	42	64.3081	70.2054	0.0380216	NA		HURI	HURI	0	GNG13	RASSF10		0	0	0		0	0					1		1		ENSG00000127588	ENSG00000189431	ENSG00000127588-ENSG00000189431.pdb	21	35	9	2	97	187	62	161	0
A6NK89_Q9UHF1	1	Q9UHF1	A6NK89	44	73.6162	67.1644	0.0531561	NA		HURI	HURI	0	EGFL7	RASSF10		0	0	0		0	0					1		1		ENSG00000172889	ENSG00000189431	ENSG00000172889-ENSG00000189431.pdb	21	129	89	34	43	225	55	184	0
A6NK89_Q9Y3M2	1	Q9Y3M2	A6NK89	13	68.5795	70.4165	0.0322069	NA		HURI	HURI	0	CBY1	RASSF10		0	0	0		0	0					1		1		ENSG00000100211	ENSG00000189431	ENSG00000100211-ENSG00000189431.pdb	40	32	53	1	108	170	70	159	0
A6NKD9_P62136	1	P62136	A6NKD9	76	80.8399	70.8494	0.195628	NA		HuMap	HuMap	0	PPP1CA	CCDC85C		0	0	0		0	0						1		1			P62136-A6NKD9.pdb	264	22	11	33	40	109	65	205	0
A6NKF2_O00257	1	O00257	A6NKF2	105	60.6171	51.4609	0.0556357	NA		HURI	HURI	0	CBX4	ARID3C		0	0	0		0	0					1				ENSG00000141582	ENSG00000205143	ENSG00000141582-ENSG00000205143.pdb	34	23	68	435	82	63	56	211	0
A6NKF2_P78317	1	P78317	A6NKF2	44	70.0573	60.8591	0.0457649	NA		HURI	HURI	0	RNF4	ARID3C		0	0	0		0	0					1		1		ENSG00000063978	ENSG00000205143	ENSG00000063978-ENSG00000205143.pdb	39	23	13	115	86	69	69	188	0
A6NKF2_Q99856	1	A6NKF2	Q99856	203	69.728	57.1743	0.28947	NA		HuMap	HuMap	0	ARID3C	ARID3A		0	0	0		0	0						1		1			A6NKF2-Q99856.pdb	61	89	41	221	63	126	73	331	6
A6NKF2_Q9NWQ9	1	Q9NWQ9	A6NKF2	107	74.8716	63.1866	0.194701	NA		HURI	HURI	0	C14orf119	ARID3C		0	0	0		0	0					1		1		ENSG00000179933	ENSG00000205143	ENSG00000179933-ENSG00000205143.pdb	31	52	18	39	99	46	60	207	0
A6NKQ9_Q6NT52	1	A6NKQ9	Q6NT52	132	50.3727	54.1129	0.0392985	NA		HuMap	HuMap	0	CGB1	CGB2		0	0	0		0	0								1			A6NKQ9-Q6NT52.pdb	0	43	54	90	0	60	39	64	0
A6NLX3_O75604	1	O75604	A6NLX3	229	66.7974	65.4473	0.252038	NA		HURI	HURI	0	USP2	SPDYE4		0	0	0		0	0					1		1		ENSG00000036672	ENSG00000183318	ENSG00000036672-ENSG00000183318.pdb	252	68	31	254	51	84	8	94	0
A6NLX3_P35557	1	P35557	A6NLX3	106	84.9627	84.4651	0.430028	NA		HURI	HURI	0	GCK	SPDYE4		0	0	0		0	0					1		1		ENSG00000106633	ENSG00000183318	ENSG00000106633-ENSG00000183318.pdb	396	58	10	1	69	67	12	89	0
A6NLX3_P47897	1	P47897	A6NLX3	121	60.4748	82.6954	0.0622149	NA		HURI	HURI	0	QARS1	SPDYE4		0	0	0		0	0					1		1		ENSG00000172053	ENSG00000183318	ENSG00000172053-ENSG00000183318.pdb	472	240	23	40	83	53	18	83	0
A6NLX3_P61024	1	P61024	A6NLX3	32	80.3807	76.3714	0.0531566	NA		HURI	HURI	0	CKS1B	SPDYE4		0	0	0		0	0					1		1		ENSG00000173207	ENSG00000183318	ENSG00000173207-ENSG00000183318.pdb	51	20	4	4	124	14	15	84	0
A6NLX3_Q00526	1	A6NLX3	Q00526	151	85.3139	81.014	0.582014	NA		HURI	HURI	1	SPDYE4	CDK3		0	0	0		0	0	22	A6NLX3-Q00526|B|73|4;A6NLX3-Q00526|A|180|2;A6NLX3-Q00526|A|192|2;A6NLX3-Q00526|A|195|2;A6NLX3-Q00526|A|215|2;A6NLX3-Q00526|B|122|2;A6NLX3-Q00526|B|157|2;A6NLX3-Q00526|B|161|2;A6NLX3-Q00526|B|40|2;A6NLX3-Q00526|B|53|2	0.0916667	Q00526_158|0.38474009|NA,Q00526_160|0.84763961|NA	1		1		ENSG00000183318	ENSG00000250506	ENSG00000183318-ENSG00000250506.pdb	101	36	22	78	234	40	28	3	0
A6NLX3_Q00535	1	Q00535	A6NLX3	161	84.3261	81.5616	0.583739	0.355	1unl	HURI	HURI	1	CDK5	SPDYE4		0	0	0		0	0	15	A6NLX3-Q00535|A|48|2;A6NLX3-Q00535|B|137|2;A6NLX3-Q00535|B|192|2;A6NLX3-Q00535|B|195|2;A6NLX3-Q00535|B|215|2;A6NLX3-Q00535|B|60|2;A6NLX3-Q00535|A|125|1;A6NLX3-Q00535|A|38|1;A6NLX3-Q00535|A|50|1	0.0777202		1		1		ENSG00000164885	ENSG00000183318	ENSG00000164885-ENSG00000183318.pdb	219	61	12	0	99	38	11	89	0
A6NLX3_Q92917	1	Q92917	A6NLX3	123	63.7737	66.4012	0.0822964	NA		HURI	HURI	0	GPKOW	SPDYE4		0	0	0		0	0					1		1		ENSG00000068394	ENSG00000183318	ENSG00000068394-ENSG00000183318.pdb	111	96	97	172	99	38	8	92	0
A6NLX3_Q96A72	1	Q96A72	A6NLX3	83	66.8498	77.7929	0.0676171	NA		HURI	HURI	0	MAGOHB	SPDYE4		0	0	0		0	0					1		1		ENSG00000111196	ENSG00000183318	ENSG00000111196-ENSG00000183318.pdb	113	21	8	6	123	15	5	94	0
A6NLX3_Q96HA8	1	Q96HA8	A6NLX3	62	82.3828	79.1529	0.158986	NA		HURI	HURI	0	NTAQ1	SPDYE4		0	0	0		0	0					1		1		ENSG00000156795	ENSG00000183318	ENSG00000156795-ENSG00000183318.pdb	155	37	5	8	105	32	5	95	0
A6NLX3_Q9NVG8	1	Q9NVG8	A6NLX3	81	74.593	78.2529	0.123563	NA		HURI	HURI	0	TBC1D13	SPDYE4		0	0	0		0	0					1		1		ENSG00000107021	ENSG00000183318	ENSG00000107021-ENSG00000183318.pdb	248	92	46	14	49	87	4	97	0
A6NLX3_Q9Y3C6	1	Q9Y3C6	A6NLX3	66	88.3321	80.5097	0.287418	NA		HURI	HURI	0	PPIL1	SPDYE4		0	0	0		0	0					1		1		ENSG00000137168	ENSG00000183318	ENSG00000137168-ENSG00000183318.pdb	146	18	2	0	102	35	20	80	0
A6NM10_P0DN84	1	A6NM10	P0DN84	114	69.3607	74.616	0.125373	NA		HURI	HURI	0	AQP12B	STRIT1		0	0	0		0	0									ENSG00000185176	ENSG00000240045	ENSG00000185176-ENSG00000240045.pdb	76	139	60	20	0	0	20	15	0
A6NM10_Q5BJF2	1	Q5BJF2	A6NM10	132	81.1564	82.6054	0.430314	NA		HURI	HURI	0	TMEM97	AQP12B		0	0	0		0	0					1				ENSG00000109084	ENSG00000185176	ENSG00000109084-ENSG00000185176.pdb	100	58	12	6	111	114	42	28	2
A6NM10_Q8IXB3	1	Q8IXB3	A6NM10	150	79.5507	70.5895	0.442993	NA		HURI	HURI	0	TRARG1	AQP12B		0	0	0		0	0					1				ENSG00000184811	ENSG00000185176	ENSG00000184811-ENSG00000185176.pdb	11	63	13	90	95	115	61	24	0
A6NM10_Q9NRZ5	1	Q9NRZ5	A6NM10	119	70.6876	80.9866	0.151964	NA		HURI	HURI	0	AGPAT4	AQP12B		0	0	0		0	0					1				ENSG00000026652	ENSG00000185176	ENSG00000026652-ENSG00000185176.pdb	252	95	19	12	52	143	45	55	0
A6NMT0_P02654	1	A6NMT0	P02654	18	58.2008	60.5378	0.0320162	NA		HURI	HURI	0	DBX1	APOC1		0	0	0		0	0					1				ENSG00000109851	ENSG00000130208	ENSG00000109851-ENSG00000130208.pdb	51	13	142	137	0	48	30	5	0
A6NMX2_Q13541	1	A6NMX2	Q13541	136	88.2755	74.34	0.602515	NA		HURI	HURI	1	EIF4E1B	EIF4EBP1		0	0	0		0	0	7	A6NMX2-Q13541|B|56|3;A6NMX2-Q13541|A|62|2;A6NMX2-Q13541|A|91|2	0.038674	Q13541_37|0.70728366|MTOR;MAPK1;GSK3B;CSNK1E;DYRK2;MAPK3;CDK1;MAP3K8,Q13541_46|0.91085490|MTOR;MAPK1;GSK3B;CSNK1E;DYRK2;MAPK3;CDK1;MAP3K8,Q13541_50|0.45507877|MTOR;MAPK1;GSK3B;CSNK1E;DYRK2;MAPK3;CDK1;MAP3K8,Q13541_54|0.66885343|MTOR;MAPK1;GSK3B;CSNK1E;DYRK2;MAPK3;CDK1;MAP3K8,Q13541_65|0.94555810|MTOR;MAPK1;GSK3B;CSNK1E;DYRK2;MAPK3;CDK1;MAP3K8,Q13541_68|0.59689131|MTOR;MAPK1;GSK3B;CSNK1E;DYRK2;MAP…	1	1	1		ENSG00000175766	ENSG00000187840	ENSG00000175766-ENSG00000187840.pdb	170	11	10	51	12	22	28	56	2
A6NNY8_Q14CW9	1	Q14CW9	A6NNY8	180	82.801	67.9615	0.589322	NA		HuMap	HuMap	0	ATXN7L3	USP27X		0	0	0		0	0	15	Q14CW9-A6NNY8|A|94|4;Q14CW9-A6NNY8|A|100|1;Q14CW9-A6NNY8|A|110|1;Q14CW9-A6NNY8|A|38|1;Q14CW9-A6NNY8|A|41|1;Q14CW9-A6NNY8|A|45|1;Q14CW9-A6NNY8|A|80|1;Q14CW9-A6NNY8|A|95|1;Q14CW9-A6NNY8|B|155|1;Q14CW9-A6NNY8|B|7|1;Q14CW9-A6NNY8|B|78|1;Q14CW9-A6NNY8|B|86|1	0.107914			1					Q14CW9-A6NNY8.pdb	21	103	43	180	197	104	65	72	2
A6NNZ2_P05362	1	P05362	A6NNZ2	2	92.3789	86.5902	0.0313446	NA		HuMap	HuMap	0	ICAM1	TUBB8B		0	0	0		0	0											P05362-A6NNZ2.pdb	302	162	29	39	298	116	17	13	0
A6NNZ2_P07437	1	P07437	A6NNZ2	176	81.4391	88.3202	0.553691	NA		HuMap	HuMap	0	TUBB	TUBB8B		0	0	0		0	0				P07437_95|0.33539946|NA,P07437_107|0.26239911|NA,P07437_172|0.58802898|NA,P07437_218|0.24426717|NA,P07437_219|0.47660498|NA							P07437-A6NNZ2.pdb	281	133	22	8	253	157	27	7	2
A6NNZ2_P25445	1	P25445	A6NNZ2	56	79.2551	79.527	0.103594	NA		HuMap	HuMap	0	FAS	TUBB8B		0	0	0		0	0											P25445-A6NNZ2.pdb	33	156	43	103	302	115	15	12	0
A6NNZ2_Q13291	1	Q13291	A6NNZ2	29	72.2083	79.3698	0.0386292	NA		HuMap	HuMap	0	SLAMF1	TUBB8B		0	0	0		0	0											Q13291-A6NNZ2.pdb	50	122	47	116	319	98	14	13	0
A6NNZ2_Q13509	1	Q13509	A6NNZ2	96	84.8567	88.673	0.380734	NA		HuMap	HuMap	0	TUBB3	TUBB8B		0	0	0		0	0											Q13509-A6NNZ2.pdb	295	128	9	18	274	144	23	3	0
A6NNZ2_Q8WWB7	1	Q8WWB7	A6NNZ2	0	0	83.3705	0.0313218	NA		HuMap	HuMap	0	GLMP	TUBB8B		0	0	0		0	0											Q8WWB7-A6NNZ2.pdb	102	217	42	45	253	165	13	13	0
A6PVS8_Q7Z5L2	1	A6PVS8	Q7Z5L2	202	56.0396	51.8062	0.0699329	NA		HuMap	HuMap	0	LRRIQ3	R3HCC1L		0	0	0		0	0						1					A6PVS8-Q7Z5L2.pdb	104	229	63	228	17	103	48	624	0
A6ZKI3_O95872	1	A6ZKI3	O95872	48	54.4131	69.8603	0.033964	NA		HURI	HURI	0	RTL8C	GPANK1		0	0	0		0	0					1		1		ENSG00000134590	ENSG00000204438	ENSG00000134590-ENSG00000204438.pdb	10	71	17	15	52	115	106	83	0
A6ZKI3_P25791	1	A6ZKI3	P25791	95	76.6988	81.9873	0.192398	NA		HURI	HURI	0	RTL8C	LMO2		0	0	0		0	0					1				ENSG00000134590	ENSG00000135363	ENSG00000134590-ENSG00000135363.pdb	54	28	17	14	67	72	11	8	0
A6ZKI3_P42772	1	A6ZKI3	P42772	45	73.8412	85.9142	0.0548923	NA		HURI	HURI	0	RTL8C	CDKN2B		0	0	0		0	0					1		1		ENSG00000134590	ENSG00000147883	ENSG00000134590-ENSG00000147883.pdb	61	24	17	11	113	11	2	12	0
A6ZKI3_Q04864	1	A6ZKI3	Q04864	70	67.3383	64.7932	0.0587528	NA		HURI	HURI	0	RTL8C	REL		0	0	0		0	0					1				ENSG00000134590	ENSG00000162924	ENSG00000134590-ENSG00000162924.pdb	55	28	14	16	243	34	20	322	0
A6ZKI3_Q68D86	1	A6ZKI3	Q68D86	22	52.3126	74.3757	0.0318868	NA		HURI	HURI	0	RTL8C	CCDC102B		0	0	0		0	0					1		1		ENSG00000134590	ENSG00000150636	ENSG00000134590-ENSG00000150636.pdb	66	17	20	10	199	127	45	142	0
A6ZKI3_Q86TG7	2	A6ZKI3	Q86TG7	137	84.8611	67.4775	0.537971	NA		HuMap;HURI	HURI	0	RTL8C	PEG10		0	0	0		0	0	12	A6ZKI3-Q86TG7|B|110|2;A6ZKI3-Q86TG7|B|114|2;A6ZKI3-Q86TG7|B|131|2;A6ZKI3-Q86TG7|B|138|2;A6ZKI3-Q86TG7|B|139|2;A6ZKI3-Q86TG7|B|84|2	0.0816327		1	1	1		ENSG00000134590	ENSG00000242265	A6ZKI3-Q86TG7.pdb;ENSG00000134590-ENSG00000242265.pdb	64	19	7	23	97	278	105	228	0
A6ZKI3_Q96NU1	1	A6ZKI3	Q96NU1	78	58.0455	50.7358	0.0412157	NA		HURI	HURI	0	RTL8C	SAMD11		0	0	0		0	0					1		1		ENSG00000134590	ENSG00000187634	ENSG00000134590-ENSG00000187634.pdb	66	17	19	11	32	59	58	532	0
A6ZKI3_Q9UHD9	1	A6ZKI3	Q9UHD9	31	68.2602	59.5031	0.0368844	NA		HURI	HURI	0	RTL8C	UBQLN2		0	0	0		0	0					1		1		ENSG00000134590	ENSG00000188021	ENSG00000134590-ENSG00000188021.pdb	0	75	22	16	2	131	250	241	0
A6ZKI3_Q9UMX0	1	A6ZKI3	Q9UMX0	42	67.5488	59.5357	0.0410899	NA		HURI	HURI	0	RTL8C	UBQLN1		0	0	0		0	0					1		1		ENSG00000134590	ENSG00000135018	ENSG00000134590-ENSG00000135018.pdb	0	76	23	14	7	122	228	232	0
A7MD48_P0DN76	1	A7MD48	P0DN76	89	73.9071	53.4245	0.133994	NA		HURI	HURI	0	SRRM4	U2AF1L5		0	0	0		0	0							1		ENSG00000139767	ENSG00000275895	ENSG00000139767-ENSG00000275895.pdb	0	30	63	518	121	58	49	12	0
A7MD48_P61964	1	A7MD48	P61964	108	67.5396	55.9397	0.0980719	NA		HURI	HURI	0	SRRM4	WDR5		0	0	0		0	0					1		1		ENSG00000139767	ENSG00000196363	ENSG00000139767-ENSG00000196363.pdb	0	12	25	574	282	18	5	29	0
A7MD48_Q01081	1	A7MD48	Q01081	67	73.9419	53.3801	0.088603	NA		HURI	HURI	0	SRRM4	U2AF1		0	0	0		0	0					1				ENSG00000139767	ENSG00000160201	ENSG00000139767-ENSG00000160201.pdb	0	36	53	522	112	66	48	14	0
A7MD48_Q02040	1	A7MD48	Q02040	108	54.8961	53.7153	0.0425725	NA		HURI	HURI	0	SRRM4	AKAP17A		0	0	0		0	0					1		1		ENSG00000139767	ENSG00000197976	ENSG00000139767-ENSG00000197976.pdb	0	14	38	559	152	251	37	255	0
A7MD48_Q15696	1	A7MD48	Q15696	87	64.2874	54.6261	0.059608	NA		HURI	HURI	0	SRRM4	ZRSR2		0	0	0		0	0					1		1		ENSG00000139767	ENSG00000169249	ENSG00000139767-ENSG00000169249.pdb	0	39	50	522	151	130	49	152	0
A7MD48_Q15973	1	A7MD48	Q15973	299	59.0602	51.9675	0.148368	NA		HURI	HURI	0	SRRM4	ZNF124		0	0	0		0	0					1		1		ENSG00000139767	ENSG00000196418	ENSG00000139767-ENSG00000196418.pdb	0	19	29	563	0	248	59	44	0
A7MD48_Q32M78	1	A7MD48	Q32M78	262	58.5703	53.6795	0.119463	NA		HURI	HURI	0	SRRM4	ZNF699		0	0	0		0	0					1		1		ENSG00000139767	ENSG00000196110	ENSG00000139767-ENSG00000196110.pdb	0	14	24	573	0	407	107	128	0
A7MD48_Q66PJ3	1	A7MD48	Q66PJ3	94	41.6555	45.0812	0.0326701	NA		HURI	HURI	0	SRRM4	ARL6IP4		0	0	0		0	0					1				ENSG00000139767	ENSG00000182196	ENSG00000139767-ENSG00000182196.pdb	0	27	51	533	0	70	54	297	2
A7MD48_Q8IZU0	1	A7MD48	Q8IZU0	56	72.9611	51.8323	0.0658136	NA		HURI	HURI	0	SRRM4	FAM9B		0	0	0		0	0					1		1		ENSG00000139767	ENSG00000177138	ENSG00000139767-ENSG00000177138.pdb	0	17	73	521	98	23	15	50	0
A7MD48_Q8TAD8	1	A7MD48	Q8TAD8	112	64.2173	49.1126	0.0768108	NA		HURI	HURI	0	SRRM4	SNIP1		0	0	0		0	0					1		1		ENSG00000139767	ENSG00000163877	ENSG00000139767-ENSG00000163877.pdb	0	18	64	529	101	57	56	182	0
A7MD48_Q96EZ8	1	A7MD48	Q96EZ8	159	63.2343	52.2287	0.106714	NA		HURI	HURI	0	SRRM4	MCRS1		0	0	0		0	0					1		1		ENSG00000139767	ENSG00000187778	ENSG00000139767-ENSG00000187778.pdb	0	10	31	570	108	178	47	129	0
A7MD48_Q9BU76	1	A7MD48	Q9BU76	32	46.6495	50.2778	0.0318864	NA		HURI	HURI	0	SRRM4	MMTAG2		0	0	0		0	0					1		1		ENSG00000139767	ENSG00000143793	ENSG00000139767-ENSG00000143793.pdb	0	27	95	489	3	105	68	87	0
A7MD48_Q9HBT8	1	A7MD48	Q9HBT8	235	58.3517	52.0703	0.102673	NA		HURI	HURI	0	SRRM4	ZNF286A		0	0	0		0	0					1		1		ENSG00000139767	ENSG00000187607	ENSG00000139767-ENSG00000187607.pdb	0	41	26	544	0	293	70	158	0
A7MD48_Q9Y383	1	A7MD48	Q9Y383	152	56.7716	51.9127	0.0580376	NA		HURI	HURI	0	SRRM4	LUC7L2		0	0	0		0	0					1		1		ENSG00000139767	ENSG00000146963	ENSG00000139767-ENSG00000146963.pdb	0	23	31	557	84	155	90	63	8
A8K0Z3_O00303	1	O00303	A8K0Z3	11	68.675	62.7525	0.0319426	NA		HURI	HURI	0	EIF3F	WASHC1		0	0	0		0	0					1				ENSG00000175390	ENSG00000181404	ENSG00000175390-ENSG00000181404.pdb	60	184	27	86	17	77	180	191	0
A8K0Z3_O00560	1	O00560	A8K0Z3	78	43.1431	63.7237	0.0326164	NA		HURI	HURI	0	SDCBP	WASHC1		0	0	0		0	0					1				ENSG00000137575	ENSG00000181404	ENSG00000137575-ENSG00000181404.pdb	154	56	20	68	17	90	149	209	0
A8K0Z3_O14777	1	O14777	A8K0Z3	28	57.4148	67.4241	0.0327607	NA		HURI	HURI	0	NDC80	WASHC1		0	0	0		0	0					1				ENSG00000080986	ENSG00000181404	ENSG00000080986-ENSG00000181404.pdb	142	356	55	89	1	91	153	220	0
A8K0Z3_O14964	1	A8K0Z3	O14964	47	65.0179	59.293	0.0404598	NA		HURI	HURI	0	WASHC1	HGS		0	0	0		0	0					1				ENSG00000181404	ENSG00000185359	ENSG00000181404-ENSG00000185359.pdb	15	82	119	249	138	236	59	344	0
A8K0Z3_O15160	1	O15160	A8K0Z3	0	0	69.3156	0.0313218	NA		HURI	HURI	0	POLR1C	WASHC1		0	0	0		0	0					1				ENSG00000171453	ENSG00000181404	ENSG00000171453-ENSG00000181404.pdb	199	141	5	1	19	81	148	217	0
A8K0Z3_O43482	1	O43482	A8K0Z3	27	50.9847	63.6309	0.0320122	NA		HURI	HURI	0	OIP5	WASHC1		0	0	0		0	0					1				ENSG00000104147	ENSG00000181404	ENSG00000104147-ENSG00000181404.pdb	44	89	22	74	37	119	168	141	0
A8K0Z3_O75031	1	O75031	A8K0Z3	35	62.8323	69.495	0.0352628	NA		HURI	HURI	0	HSF2BP	WASHC1		0	0	0		0	0					1				ENSG00000160207	ENSG00000181404	ENSG00000160207-ENSG00000181404.pdb	213	83	19	19	33	88	162	182	0
A8K0Z3_O75506	1	A8K0Z3	O75506	0	0	65.7702	0.0313218	NA		HURI	HURI	0	WASHC1	HSBP1		0	0	0		0	0					1				ENSG00000181404	ENSG00000230989	ENSG00000181404-ENSG00000230989.pdb	40	132	171	122	42	13	7	14	0
A8K0Z3_O95429	1	O95429	A8K0Z3	57	51.0309	55.213	0.0336285	NA		HURI	HURI	0	BAG4	WASHC1		0	0	0		0	0									ENSG00000156735	ENSG00000181404	ENSG00000156735-ENSG00000181404.pdb	55	26	13	363	40	124	172	129	0
A8K0Z3_O95678	1	O95678	A8K0Z3	82	49.1078	62.4425	0.0344876	NA		HURI	HURI	0	KRT75	WASHC1		0	0	0		0	0					1				ENSG00000170454	ENSG00000181404	ENSG00000170454-ENSG00000181404.pdb	225	76	26	224	23	78	179	185	0
A8K0Z3_P06753	1	P06753	A8K0Z3	16	70.5164	71.4682	0.0329639	NA		HURI	HURI	0	TPM3	WASHC1		0	0	0		0	0					1				ENSG00000143549	ENSG00000181404	ENSG00000143549-ENSG00000181404.pdb	220	50	15	0	23	100	175	167	0
A8K0Z3_P09493	1	P09493	A8K0Z3	9	79.9915	71.7018	0.0322029	NA		HURI	HURI	0	TPM1	WASHC1		0	0	0		0	0					1				ENSG00000140416	ENSG00000181404	ENSG00000140416-ENSG00000181404.pdb	222	49	13	0	23	93	193	156	0
A8K0Z3_P12035	1	A8K0Z3	P12035	103	59.02	60.1045	0.0500398	NA		HURI	HURI	0	WASHC1	KRT3		0	0	0		0	0					1				ENSG00000181404	ENSG00000186442	ENSG00000181404-ENSG00000186442.pdb	15	90	164	196	211	80	41	296	5
A8K0Z3_P13807	1	P13807	A8K0Z3	100	62.0305	68.7854	0.0584019	NA		HURI	HURI	0	GYS1	WASHC1		0	0	0		0	0					1				ENSG00000104812	ENSG00000181404	ENSG00000104812-ENSG00000181404.pdb	487	114	25	111	0	60	82	323	0
A8K0Z3_P25791	1	P25791	A8K0Z3	10	70.8373	64.7425	0.0319126	NA		HURI	HURI	0	LMO2	WASHC1		0	0	0		0	0					1				ENSG00000135363	ENSG00000181404	ENSG00000135363-ENSG00000181404.pdb	19	111	21	7	25	97	184	159	0
A8K0Z3_P25800	1	P25800	A8K0Z3	5	71.802	63.2429	0.0314514	NA		HURI	HURI	0	LMO1	WASHC1		0	0	0		0	0					1				ENSG00000166407	ENSG00000181404	ENSG00000166407-ENSG00000181404.pdb	11	110	26	9	27	88	177	173	0
A8K0Z3_P35900	1	P35900	A8K0Z3	60	70.9861	67.346	0.0627939	NA		HURI	HURI	0	KRT20	WASHC1		0	0	0		0	0					1				ENSG00000171431	ENSG00000181404	ENSG00000171431-ENSG00000181404.pdb	219	82	28	95	25	94	187	159	0
A8K0Z3_P40222	1	P40222	A8K0Z3	13	75.1637	65.3135	0.032829	NA		HURI	HURI	0	TXLNA	WASHC1		0	0	0		0	0					1				ENSG00000084652	ENSG00000181404	ENSG00000084652-ENSG00000181404.pdb	239	82	30	195	25	91	174	175	0
A8K0Z3_P53667	1	P53667	A8K0Z3	58	63.5645	60.3231	0.0429514	NA		HURI	HURI	0	LIMK1	WASHC1		0	0	0		0	0					1				ENSG00000106683	ENSG00000181404	ENSG00000106683-ENSG00000181404.pdb	128	227	95	197	1	84	122	258	0
A8K0Z3_P54646	1	P54646	A8K0Z3	82	65.3354	63.4162	0.0603113	NA		HURI	HURI	0	PRKAA2	WASHC1		0	0	0		0	0					1				ENSG00000162409	ENSG00000181404	ENSG00000162409-ENSG00000181404.pdb	204	194	31	123	0	70	119	276	0
A8K0Z3_P61968	1	P61968	A8K0Z3	0	0	63.5124	0.0313218	NA		HURI	HURI	0	LMO4	WASHC1		0	0	0		0	0					1				ENSG00000143013	ENSG00000181404	ENSG00000143013-ENSG00000181404.pdb	13	107	22	23	29	92	177	167	0
A8K0Z3_Q01546	1	A8K0Z3	Q01546	73	46.9595	59.9632	0.0333028	NA		HURI	HURI	0	WASHC1	KRT76		0	0	0		0	0					1				ENSG00000181404	ENSG00000185069	ENSG00000181404-ENSG00000185069.pdb	19	87	182	177	225	67	38	308	0
A8K0Z3_Q05516	1	Q05516	A8K0Z3	76	48.9571	58.5359	0.0340806	NA		HURI	HURI	0	ZBTB16	WASHC1		0	0	0		0	0					1				ENSG00000109906	ENSG00000181404	ENSG00000109906-ENSG00000181404.pdb	6	319	91	257	15	76	128	246	2
A8K0Z3_Q14192	1	Q14192	A8K0Z3	29	67.6051	66.9635	0.0358246	NA		HURI	HURI	0	FHL2	WASHC1		0	0	0		0	0					1				ENSG00000115641	ENSG00000181404	ENSG00000115641-ENSG00000181404.pdb	45	224	9	1	20	77	166	202	0
A8K0Z3_Q53EZ4	1	Q53EZ4	A8K0Z3	40	69.6338	69.3788	0.0425169	NA		HURI	HURI	0	CEP55	WASHC1		0	0	0		0	0					1				ENSG00000138180	ENSG00000181404	ENSG00000138180-ENSG00000181404.pdb	219	136	45	64	27	92	188	158	0
A8K0Z3_Q63ZY3	1	A8K0Z3	Q63ZY3	65	44.5213	55.1217	0.032533	NA		HURI	HURI	0	WASHC1	KANK2		0	0	0		0	0					1				ENSG00000181404	ENSG00000197256	ENSG00000181404-ENSG00000197256.pdb	10	102	156	197	143	159	30	519	0
A8K0Z3_Q6DKK2	1	Q6DKK2	A8K0Z3	17	66.989	65.8185	0.0326933	NA		HURI	HURI	0	TTC19	WASHC1		0	0	0		0	0					1				ENSG00000011295	ENSG00000181404	ENSG00000011295-ENSG00000181404.pdb	225	53	16	86	23	87	155	200	0
A8K0Z3_Q6P597	1	Q6P597	A8K0Z3	31	55.5744	63.1714	0.0327393	NA		HURI	HURI	0	KLC3	WASHC1		0	0	0		0	0					1				ENSG00000104892	ENSG00000181404	ENSG00000104892-ENSG00000181404.pdb	187	142	39	136	13	81	122	249	0
A8K0Z3_Q7Z3Y7	1	Q7Z3Y7	A8K0Z3	100	61.1932	65.5956	0.0554117	NA		HURI	HURI	0	KRT28	WASHC1		0	0	0		0	0					1				ENSG00000173908	ENSG00000181404	ENSG00000173908-ENSG00000181404.pdb	214	80	30	140	29	90	176	170	0
A8K0Z3_Q7Z3Y9	1	A8K0Z3	Q7Z3Y9	110	60.9922	63.9143	0.0592602	NA		HURI	HURI	0	WASHC1	KRT26		0	0	0		0	0					1				ENSG00000181404	ENSG00000186393	ENSG00000181404-ENSG00000186393.pdb	26	84	174	181	225	53	34	156	0
A8K0Z3_Q86WT6	1	A8K0Z3	Q86WT6	25	61.0812	69.5973	0.0330217	NA		HURI	HURI	0	WASHC1	TRIM69		0	0	0		0	0					1				ENSG00000181404	ENSG00000185880	ENSG00000181404-ENSG00000185880.pdb	1	88	154	222	241	205	24	30	0
A8K0Z3_Q86X02	1	Q86X02	A8K0Z3	54	48.9549	64.9128	0.0329519	NA		HURI	HURI	0	CDR2L	WASHC1		0	0	0		0	0					1				ENSG00000109089	ENSG00000181404	ENSG00000109089-ENSG00000181404.pdb	169	84	57	155	31	111	163	160	0
A8K0Z3_Q8IYI6	1	Q8IYI6	A8K0Z3	89	61.2565	66.3743	0.0508697	NA		HURI	HURI	0	EXOC8	WASHC1		0	0	0		0	0					1		1	1	ENSG00000116903	ENSG00000181404	ENSG00000116903-ENSG00000181404.pdb	51	492	79	103	11	81	128	245	0
A8K0Z3_Q8N5M1	1	Q8N5M1	A8K0Z3	52	45.8133	67.2113	0.0323619	NA		HURI	HURI	0	ATPAF2	WASHC1		0	0	0		0	0					1				ENSG00000171953	ENSG00000181404	ENSG00000171953-ENSG00000181404.pdb	193	41	10	45	22	86	177	180	0
A8K0Z3_Q8NDC4	1	Q8NDC4	A8K0Z3	10	76.4387	66.623	0.0322098	NA		HURI	HURI	0	MORN4	WASHC1		0	0	0		0	0					1				ENSG00000171160	ENSG00000181404	ENSG00000171160-ENSG00000181404.pdb	131	14	1	0	25	81	190	169	0
A8K0Z3_Q8TAB5	1	Q8TAB5	A8K0Z3	4	66.1005	62.0633	0.031381	NA		HURI	HURI	0	C1orf216	WASHC1		0	0	0		0	0					1				ENSG00000142686	ENSG00000181404	ENSG00000142686-ENSG00000181404.pdb	62	11	19	137	41	145	160	119	0
A8K0Z3_Q8TAP4	1	Q8TAP4	A8K0Z3	4	78.6036	64.6119	0.0314265	NA		HURI	HURI	0	LMO3	WASHC1		0	0	0		0	0					1				ENSG00000048540	ENSG00000181404	ENSG00000048540-ENSG00000181404.pdb	12	110	9	14	30	99	176	160	0
A8K0Z3_Q92882	1	Q92882	A8K0Z3	2	78.3914	65.9414	0.0313377	NA		HURI	HURI	0	OSTF1	WASHC1		0	0	0		0	0					1				ENSG00000134996	ENSG00000181404	ENSG00000134996-ENSG00000181404.pdb	60	115	25	14	26	102	168	169	0
A8K0Z3_Q96GM5	1	Q96GM5	A8K0Z3	17	70.1797	64.1869	0.0331447	NA		HURI	HURI	0	SMARCD1	WASHC1		0	0	0		0	0					1				ENSG00000066117	ENSG00000181404	ENSG00000066117-ENSG00000181404.pdb	129	214	41	131	11	82	168	204	0
A8K0Z3_Q99816	1	Q99816	A8K0Z3	16	58.0879	67.3997	0.0318754	NA		HURI	HURI	0	TSG101	WASHC1		0	0	0		0	0					1				ENSG00000074319	ENSG00000181404	ENSG00000074319-ENSG00000181404.pdb	216	81	23	70	22	86	168	189	0
A8K0Z3_Q9BZL1	1	A8K0Z3	Q9BZL1	0	0	66.3927	0.0313218	NA		HURI	HURI	0	WASHC1	UBL5		0	0	0		0	0					1				ENSG00000181404	ENSG00000198258	ENSG00000181404-ENSG00000198258.pdb	36	114	188	127	62	11	0	0	0
A8K0Z3_Q9H1M0	1	A8K0Z3	Q9H1M0	22	58.1796	63.1058	0.0323238	NA		HURI	HURI	0	WASHC1	NUP62CL		0	0	0		0	0					1				ENSG00000181404	ENSG00000198088	ENSG00000181404-ENSG00000198088.pdb	32	122	163	148	74	27	14	69	0
A8K0Z3_Q9NWB7	1	Q9NWB7	A8K0Z3	28	70.1993	65.0838	0.0368005	NA		HURI	HURI	0	IFT57	WASHC1		0	0	0		0	0					1				ENSG00000114446	ENSG00000181404	ENSG00000114446-ENSG00000181404.pdb	113	168	67	81	25	86	165	189	0
A8K0Z3_Q9NWQ9	1	Q9NWQ9	A8K0Z3	13	61.643	64.2661	0.0318261	NA		HURI	HURI	0	C14orf119	WASHC1		0	0	0		0	0					1				ENSG00000179933	ENSG00000181404	ENSG00000179933-ENSG00000181404.pdb	15	68	17	40	38	127	169	131	0
A8K0Z3_Q9NYB9	1	Q9NYB9	A8K0Z3	17	56.3567	57.2558	0.0318517	NA		HURI	HURI	0	ABI2	WASHC1		0	0	0		0	0					1				ENSG00000138443	ENSG00000181404	ENSG00000138443-ENSG00000181404.pdb	151	36	58	268	22	75	137	231	0
A8K0Z3_Q9P2A4	1	Q9P2A4	A8K0Z3	22	61.1214	62.5628	0.0326564	NA		HURI	HURI	0	ABI3	WASHC1		0	0	0		0	0					1				ENSG00000108798	ENSG00000181404	ENSG00000108798-ENSG00000181404.pdb	140	39	44	143	30	89	177	169	0
A8K0Z3_Q9UJ41	1	Q9UJ41	A8K0Z3	128	68.6996	65.6937	0.138465	NA		HURI	HURI	0	RABGEF1	WASHC1		0	0	0		0	0					1				ENSG00000154710	ENSG00000181404	ENSG00000154710-ENSG00000181404.pdb	158	204	35	94	19	76	156	214	0
A8K0Z3_Q9Y2K6	1	Q9Y2K6	A8K0Z3	17	63.8869	64.8618	0.0323615	NA		HURI	HURI	0	USP20	WASHC1		0	0	0		0	0					1				ENSG00000136878	ENSG00000181404	ENSG00000136878-ENSG00000181404.pdb	374	202	56	282	0	91	102	272	0
A8K0Z3_Q9Y3C0	1	Q9Y3C0	A8K0Z3	175	86.011	64.0895	0.635358	NA		HURI	HURI	0	WASHC3	WASHC1	6481;6484	0	0	0		0	0					1				ENSG00000120860	ENSG00000181404	ENSG00000120860-ENSG00000181404.pdb	35	68	26	65	35	133	174	123	0
A8K0Z3_Q9Y605	1	Q9Y605	A8K0Z3	8	61.2285	65.337	0.031511	NA		HURI	HURI	0	MRFAP1	WASHC1		0	0	0		0	0					1				ENSG00000179010	ENSG00000181404	ENSG00000179010-ENSG00000181404.pdb	8	62	32	25	44	136	159	126	0
A8K727_O14908	1	O14908	A8K727	99	69.6894	67.101	0.106085	NA		HURI	HURI	0	GIPC1	PLEKHA2		0	0	0		0	0									ENSG00000123159	ENSG00000169499	ENSG00000123159-ENSG00000169499.pdb	133	104	24	72	83	71	24	197	0
A8K727_O75031	1	O75031	A8K727	165	73.2287	73.1068	0.30737	NA		HURI	HURI	0	HSF2BP	PLEKHA2		0	0	0		0	0									ENSG00000160207	ENSG00000169499	ENSG00000160207-ENSG00000169499.pdb	224	75	18	17	103	60	14	198	0
A8K727_P36406	1	P36406	A8K727	149	56.5091	69.8726	0.0561277	NA		HURI	HURI	0	TRIM23	PLEKHA2		0	0	0		0	0									ENSG00000113595	ENSG00000169499	ENSG00000113595-ENSG00000169499.pdb	102	363	59	50	82	67	19	207	0
A8K727_Q08379	1	Q08379	A8K727	151	63.2453	68.3601	0.100175	NA		HURI	HURI	0	GOLGA2	PLEKHA2		0	0	0		0	0									ENSG00000167110	ENSG00000169499	ENSG00000167110-ENSG00000169499.pdb	168	489	89	256	102	53	30	190	0
A8K727_Q15700	1	Q15700	A8K727	205	56.2649	65.3524	0.0723273	NA		HURI	HURI	0	DLG2	PLEKHA2		0	0	0		0	0									ENSG00000150672	ENSG00000169499	ENSG00000150672-ENSG00000169499.pdb	319	218	41	292	84	67	17	207	0
A8K727_Q5TD97	1	Q5TD97	A8K727	103	64.8632	69.7011	0.0737169	NA		HURI	HURI	0	FHL5	PLEKHA2		0	0	0		0	0									ENSG00000112214	ENSG00000169499	ENSG00000112214-ENSG00000169499.pdb	65	201	15	3	91	66	15	203	0
A8K727_Q63ZY3	1	A8K727	Q63ZY3	72	60.3163	57.7747	0.0428985	NA		HURI	HURI	0	PLEKHA2	KANK2		0	0	0		0	0									ENSG00000169499	ENSG00000197256	ENSG00000169499-ENSG00000197256.pdb	98	60	23	194	208	121	31	491	0
A8K727_Q8TBB1	1	Q8TBB1	A8K727	105	53.3968	62.0326	0.0399564	NA		HURI	HURI	0	LNX1	PLEKHA2		0	0	0		0	0									ENSG00000072201	ENSG00000169499	ENSG00000072201-ENSG00000169499.pdb	32	378	76	242	85	71	15	204	0
A8K727_Q8TC57	1	Q8TC57	A8K727	64	51.4901	63.6576	0.0342706	NA		HURI	HURI	0	M1AP	PLEKHA2		0	0	0		0	0									ENSG00000159374	ENSG00000169499	ENSG00000159374-ENSG00000169499.pdb	60	224	91	155	100	62	22	191	0
A8K727_Q8TF64	1	A8K727	Q8TF64	126	69.3568	69.9343	0.144604	NA		HURI	HURI	0	PLEKHA2	GIPC3		0	0	1	Q8TF64_93|B|Pathogenic|Rare genetic deafness|727504771;Q8TF64_94|B|Pathogenic|Rare genetic deafness|727504771;Q8TF64_95|B|Pathogenic|Rare genetic deafness|727504771;Q8TF64_96|B|Pathogenic|Rare genetic deafness|727504771;Q8TF64_97|B|Pathogenic|Rare genetic deafness|727504771;Q8TF64_98|B|Pathogenic|Rare genetic deafness|727504771	0	0									ENSG00000169499	ENSG00000179855	ENSG00000169499-ENSG00000179855.pdb	96	62	28	189	153	83	27	49	4
A8K727_Q8TF65	1	Q8TF65	A8K727	146	67.0511	68.7106	0.140844	NA		HURI	HURI	0	GIPC2	PLEKHA2		0	0	0		0	0									ENSG00000137960	ENSG00000169499	ENSG00000137960-ENSG00000169499.pdb	145	87	22	61	100	54	32	189	2
A8K727_Q92796	1	Q92796	A8K727	194	65.0152	67.5547	0.167378	NA		HURI	HURI	0	DLG3	PLEKHA2		0	0	0		0	0									ENSG00000082458	ENSG00000169499	ENSG00000082458-ENSG00000169499.pdb	303	239	45	230	87	70	13	205	0
A8K727_Q96N21	1	Q96N21	A8K727	83	59.7425	61.5589	0.0452754	NA		HURI	HURI	0	TEPSIN	PLEKHA2		0	0	0		0	0									ENSG00000167302	ENSG00000169499	ENSG00000167302-ENSG00000169499.pdb	108	127	16	274	111	59	22	183	0
A8K727_Q9H6Z9	1	Q9H6Z9	A8K727	188	76.9298	71.318	0.465662	NA		HURI	HURI	0	EGLN3	PLEKHA2		0	0	0		0	0									ENSG00000129521	ENSG00000169499	ENSG00000129521-ENSG00000169499.pdb	145	65	20	9	92	67	36	180	0
A8K727_Q9NSN8	1	Q9NSN8	A8K727	202	66.5887	69.0072	0.209404	NA		HURI	HURI	0	SNTG1	PLEKHA2		0	0	0		0	0									ENSG00000147481	ENSG00000169499	ENSG00000147481-ENSG00000169499.pdb	239	158	27	93	64	81	23	207	0
A8K727_Q9Y2V7	1	Q9Y2V7	A8K727	81	67.4507	74.6816	0.068728	NA		HURI	HURI	0	COG6	PLEKHA2		0	0	0		0	0									ENSG00000133103	ENSG00000169499	ENSG00000133103-ENSG00000169499.pdb	299	272	53	33	91	66	23	195	0
A8K855_Q15506	1	Q15506	A8K855	228	82.2295	77.1322	0.641371	NA		HuMap	HuMap	0	SPA17	EFCAB7		0	0	0		0	0	14	Q15506-A8K855|A|126|2;Q15506-A8K855|A|121|1;Q15506-A8K855|A|131|1;Q15506-A8K855|A|2|1;Q15506-A8K855|A|67|1;Q15506-A8K855|A|72|1;Q15506-A8K855|B|114|1;Q15506-A8K855|B|134|1;Q15506-A8K855|B|439|1;Q15506-A8K855|B|451|1;Q15506-A8K855|B|61|1;Q15506-A8K855|B|69|1;Q15506-A8K855|B|99|1	0.0823529			1					Q15506-A8K855.pdb	39	39	12	61	265	243	37	84	0
A8K8P3_Q12798	1	Q12798	A8K8P3	53	76.451	56.5988	0.0775174	NA		HuMap	HuMap	0	CETN1	SFI1		0	0	0		0	0						1		1			Q12798-A8K8P3.pdb	16	123	15	18	41	234	376	591	0
A8K8V0_O76013	1	O76013	A8K8V0	78	77.178	68.7442	0.147061	NA		HURI	HURI	0	KRT36	ZNF785		0	0	0		0	0					1				ENSG00000126337	ENSG00000197162	ENSG00000126337-ENSG00000197162.pdb	172	127	28	140	0	237	36	132	0
A8K8V0_O95273	1	O95273	A8K8V0	233	64.7438	69.3878	0.207108	NA		HURI	HURI	0	CCNDBP1	ZNF785		0	0	0		0	0					1		1		ENSG00000166946	ENSG00000197162	ENSG00000166946-ENSG00000197162.pdb	174	104	33	49	0	197	75	133	0
A8K8V0_P07951	1	A8K8V0	P07951	20	85.5508	75.1539	0.0423163	NA		HURI	HURI	0	ZNF785	TPM2		0	0	0		0	0					1				ENSG00000197162	ENSG00000198467	ENSG00000197162-ENSG00000198467.pdb	0	233	39	133	215	53	15	1	0
A8K8V0_P32856	1	P32856	A8K8V0	139	67.9355	68.9519	0.143997	NA		HURI	HURI	0	STX2	ZNF785		0	0	0		0	0					1				ENSG00000111450	ENSG00000197162	ENSG00000111450-ENSG00000197162.pdb	58	158	46	26	2	206	68	129	0
A8K8V0_P59991	1	A8K8V0	P59991	25	52.4028	56.4634	0.0320263	NA		HURI	HURI	0	ZNF785	KRTAP12-2		0	0	0		0	0					1		1		ENSG00000197162	ENSG00000221864	ENSG00000197162-ENSG00000221864.pdb	20	184	70	131	0	0	0	146	0
A8K8V0_P60331	1	A8K8V0	P60331	85	58.3942	53.6009	0.0434385	NA		HURI	HURI	0	ZNF785	KRTAP10-1		0	0	0		0	0					1				ENSG00000197162	ENSG00000215455	ENSG00000197162-ENSG00000215455.pdb	22	204	45	134	0	0	1	281	0
A8K8V0_P60370	1	A8K8V0	P60370	79	56.6141	53.2078	0.039657	NA		HURI	HURI	0	ZNF785	KRTAP10-5		0	0	0		0	0							1		ENSG00000197162	ENSG00000241123	ENSG00000197162-ENSG00000241123.pdb	22	197	54	132	0	0	0	271	0
A8K8V0_Q15654	1	Q15654	A8K8V0	156	60.4801	59.5448	0.0801437	NA		HURI	HURI	0	TRIP6	ZNF785		0	0	0		0	0					1		1		ENSG00000087077	ENSG00000197162	ENSG00000087077-ENSG00000197162.pdb	2	183	54	237	0	214	52	139	0
A8K8V0_Q16623	1	Q16623	A8K8V0	187	62.2287	70.2609	0.117981	NA		HURI	HURI	0	STX1A	ZNF785		0	0	0		0	0					1		1		ENSG00000106089	ENSG00000197162	ENSG00000106089-ENSG00000197162.pdb	77	148	42	21	2	211	57	135	0
A8K8V0_Q5JR59	1	Q5JR59	A8K8V0	193	53.8187	50.3724	0.0564787	NA		HURI	HURI	0	MTUS2	ZNF785		0	0	0		0	0					1		1		ENSG00000132938	ENSG00000197162	ENSG00000132938-ENSG00000197162.pdb	203	108	44	1014	2	232	17	154	0
A8K8V0_Q5T5X7	1	A8K8V0	Q5T5X7	108	62.2815	61.9677	0.0637238	NA		HuMap	HuMap	0	ZNF785	BEND3		0	0	0		0	0						1					A8K8V0-Q5T5X7.pdb	5	235	33	132	64	300	111	353	0
A8K8V0_Q8NA61	1	Q8NA61	A8K8V0	152	62.3196	61.0121	0.0923263	NA		HURI	HURI	0	CBY2	ZNF785		0	0	0		0	0					1				ENSG00000174015	ENSG00000197162	ENSG00000174015-ENSG00000197162.pdb	0	170	45	233	0	238	40	127	0
A8K8V0_Q8NHQ1	1	Q8NHQ1	A8K8V0	38	76.5441	66.4362	0.053062	NA		HURI	HURI	0	CEP70	ZNF785		0	0	0		0	0					1		1		ENSG00000114107	ENSG00000197162	ENSG00000114107-ENSG00000197162.pdb	93	195	218	91	0	231	31	143	0
A8K8V0_Q96JN2	1	Q96JN2	A8K8V0	78	59.6751	64.7856	0.0436509	NA		HURI	HURI	0	CCDC136	ZNF785		0	0	0		0	0					1				ENSG00000128596	ENSG00000197162	ENSG00000128596-ENSG00000197162.pdb	113	484	214	343	0	226	26	153	0
A8K8V0_Q96KQ7	1	A8K8V0	Q96KQ7	208	59.2091	57.8136	0.0976957	NA		HURI	HURI	0	ZNF785	EHMT2		0	0	0		0	0					1				ENSG00000197162	ENSG00000204371	ENSG00000197162-ENSG00000204371.pdb	0	233	41	131	223	246	119	622	0
A8K8V0_Q99750	1	Q99750	A8K8V0	232	61.5733	54.7669	0.144438	NA		HURI	HURI	0	MDFI	ZNF785		0	0	0		0	0					1		1		ENSG00000112559	ENSG00000197162	ENSG00000112559-ENSG00000197162.pdb	0	0	29	217	1	222	52	130	0
A8K8V0_Q9BVG8	1	Q9BVG8	A8K8V0	58	55.0126	69.8757	0.0352609	NA		HURI	HURI	0	KIFC3	ZNF785		0	0	0		0	0					1				ENSG00000140859	ENSG00000197162	ENSG00000140859-ENSG00000197162.pdb	159	433	67	174	0	232	36	137	0
A8K8V0_Q9H4L7	1	A8K8V0	Q9H4L7	180	67.9575	65.7261	0.207024	NA		HuMap	HuMap	0	ZNF785	SMARCAD1		0	0	0		0	0						1					A8K8V0-Q9H4L7.pdb	0	215	49	141	188	429	102	307	0
A8K8V0_Q9NPB3	1	Q9NPB3	A8K8V0	235	61.7471	58.8803	0.149741	NA		HURI	HURI	0	CABP2	ZNF785		0	0	0		0	0					1		1		ENSG00000167791	ENSG00000197162	ENSG00000167791-ENSG00000197162.pdb	0	78	69	73	0	152	121	132	2
A8K8V0_Q9UJC3	1	Q9UJC3	A8K8V0	79	81.7117	72.6906	0.224764	NA		HURI	HURI	0	HOOK1	ZNF785		0	0	0		0	0					1		1		ENSG00000134709	ENSG00000197162	ENSG00000134709-ENSG00000197162.pdb	112	453	69	94	0	237	55	113	0
A8K8V0_Q9UJV3	1	Q9UJV3	A8K8V0	181	62.2617	70.2446	0.113632	NA		HURI	HURI	0	MID2	ZNF785		0	0	0		0	0					1		1		ENSG00000080561	ENSG00000197162	ENSG00000080561-ENSG00000197162.pdb	170	380	67	118	0	204	55	146	0
A8K8V0_Q9UL42	1	A8K8V0	Q9UL42	81	75.6541	70.5439	0.135987	NA		HURI	HURI	0	ZNF785	PNMA2		0	0	0		0	0					1	1	1		ENSG00000197162	ENSG00000240694	ENSG00000197162-ENSG00000240694.pdb	0	228	51	126	78	184	77	25	0
A8K8V0_Q9ULX6	1	Q9ULX6	A8K8V0	221	59.7835	56.726	0.11149	NA		HURI	HURI	0	AKAP8L	ZNF785		0	0	0		0	0							1		ENSG00000011243	ENSG00000197162	ENSG00000011243-ENSG00000197162.pdb	34	131	60	421	0	236	53	116	0
A8KAH6_O43711	1	O43711	A8KAH6	22	77.5526	63.4086	0.0378884	NA		HURI	HURI	0	TLX3	HSPB2-C11orf52		0	0	0		0	0									ENSG00000164438	ENSG00000254445	ENSG00000164438-ENSG00000254445.pdb	72	15	40	164	35	63	50	34	0
A8KAH6_O75679	1	O75679	A8KAH6	74	82.6003	75.6182	0.218123	NA		HURI	HURI	0	RFPL3	HSPB2-C11orf52		0	0	0		0	0									ENSG00000128276	ENSG00000254445	ENSG00000128276-ENSG00000254445.pdb	154	106	15	42	14	80	40	48	0
A8KAH6_O95817	1	O95817	A8KAH6	63	56.3279	55.0755	0.0367081	NA		HURI	HURI	0	BAG3	HSPB2-C11orf52		0	0	0		0	0									ENSG00000151929	ENSG00000254445	ENSG00000151929-ENSG00000254445.pdb	83	34	21	437	48	53	47	34	0
A8KAH6_P0CG20	1	P0CG20	A8KAH6	47	51.368	49.7642	0.033085	NA		HURI	HURI	0	PRR35	HSPB2-C11orf52		0	0	0		0	0									ENSG00000161992	ENSG00000254445	ENSG00000161992-ENSG00000254445.pdb	0	45	47	479	68	33	35	46	0
A8KAH6_P17482	1	P17482	A8KAH6	76	56.3366	61.3618	0.0388213	NA		HURI	HURI	0	HOXB9	HSPB2-C11orf52		0	0	0		0	0									ENSG00000170689	ENSG00000254445	ENSG00000170689-ENSG00000254445.pdb	52	9	31	158	53	47	36	46	0
A8KAH6_P25800	1	P25800	A8KAH6	131	66.4115	72.2413	0.113865	NA		HURI	HURI	0	LMO1	HSPB2-C11orf52		0	0	0		0	0									ENSG00000166407	ENSG00000254445	ENSG00000166407-ENSG00000254445.pdb	18	116	12	10	10	79	43	50	4
A8KAH6_P61236	1	P61236	A8KAH6	128	75.9144	75.0878	0.27853	NA		HURI	HURI	0	YPEL3	HSPB2-C11orf52		0	0	0		0	0									ENSG00000090238	ENSG00000254445	ENSG00000090238-ENSG00000254445.pdb	79	24	11	5	34	59	30	59	0
A8KAH6_Q14119	1	Q14119	A8KAH6	46	59.0926	61.4986	0.0356312	NA		HURI	HURI	0	VEZF1	HSPB2-C11orf52		0	0	0		0	0									ENSG00000136451	ENSG00000254445	ENSG00000136451-ENSG00000254445.pdb	27	186	64	244	16	77	28	61	0
A8KAH6_Q63ZY3	1	Q63ZY3	A8KAH6	45	42.8765	56.9994	0.0319146	NA		HURI	HURI	0	KANK2	HSPB2-C11orf52		0	0	0		0	0									ENSG00000197256	ENSG00000254445	ENSG00000197256-ENSG00000254445.pdb	185	126	41	499	8	82	39	53	0
A8KAH6_Q6AI39	1	Q6AI39	A8KAH6	117	58.0103	43.4082	0.0516609	NA		HURI	HURI	0	BICRAL	HSPB2-C11orf52		0	0	0		0	0									ENSG00000112624	ENSG00000254445	ENSG00000112624-ENSG00000254445.pdb	24	104	76	875	39	54	27	62	3
A8KAH6_Q7Z3K3	1	Q7Z3K3	A8KAH6	151	49.085	56.0592	0.0393767	NA		HURI	HURI	0	POGZ	HSPB2-C11orf52		0	0	0		0	0									ENSG00000143442	ENSG00000254445	ENSG00000143442-ENSG00000254445.pdb	63	480	164	703	2	85	36	59	0
A8KAH6_Q8IVT2	1	Q8IVT2	A8KAH6	97	51.4611	49.2903	0.0370636	NA		HURI	HURI	0	MISP	HSPB2-C11orf52		0	0	0		0	0									ENSG00000099812	ENSG00000254445	ENSG00000099812-ENSG00000254445.pdb	2	80	76	521	37	62	40	43	0
A8KAH6_Q8TAP4	1	Q8TAP4	A8KAH6	114	59.2033	69.4419	0.0544023	NA		HURI	HURI	0	LMO3	HSPB2-C11orf52		0	0	0		0	0									ENSG00000048540	ENSG00000254445	ENSG00000048540-ENSG00000254445.pdb	9	106	18	12	8	77	32	65	2
A8KAH6_Q96LK0	1	Q96LK0	A8KAH6	21	89.3546	76.3311	0.0491984	NA		HURI	HURI	0	CEP19	HSPB2-C11orf52		0	0	0		0	0									ENSG00000174007	ENSG00000254445	ENSG00000174007-ENSG00000254445.pdb	70	73	18	2	29	68	45	40	0
A8KAH6_Q96RF0	1	Q96RF0	A8KAH6	143	50.8911	62.7524	0.041117	NA		HURI	HURI	0	SNX18	HSPB2-C11orf52		0	0	0		0	0									ENSG00000178996	ENSG00000254445	ENSG00000178996-ENSG00000254445.pdb	118	203	53	254	16	71	30	65	0
A8KAH6_Q9BXY8	1	Q9BXY8	A8KAH6	95	54.6462	58.874	0.0400497	NA		HURI	HURI	0	BEX2	HSPB2-C11orf52		0	0	0		0	0									ENSG00000133134	ENSG00000254445	ENSG00000133134-ENSG00000254445.pdb	0	13	13	102	50	51	29	52	0
A8KAH6_Q9H0I2	1	Q9H0I2	A8KAH6	8	81.0447	69.9206	0.032023	NA		HURI	HURI	0	ENKD1	HSPB2-C11orf52		0	0	0		0	0									ENSG00000124074	ENSG00000254445	ENSG00000124074-ENSG00000254445.pdb	89	88	88	81	40	58	33	51	0
A8KAH6_Q9HBE1	1	Q9HBE1	A8KAH6	52	63.5062	59.3769	0.0406317	NA		HURI	HURI	0	PATZ1	HSPB2-C11orf52		0	0	0		0	0									ENSG00000100105	ENSG00000254445	ENSG00000100105-ENSG00000254445.pdb	28	278	36	345	2	84	37	59	0
A8KAH6_Q9NQ94	1	Q9NQ94	A8KAH6	61	34.0058	65.5779	0.0316037	NA		HURI	HURI	0	A1CF	HSPB2-C11orf52		0	0	0		0	0									ENSG00000148584	ENSG00000254445	ENSG00000148584-ENSG00000254445.pdb	117	245	20	212	18	76	23	65	0
A8KAH6_Q9NZC7	1	Q9NZC7	A8KAH6	32	62.2564	80.0954	0.0344247	NA		HURI	HURI	0	WWOX	HSPB2-C11orf52		0	0	0		0	0									ENSG00000186153	ENSG00000254445	ENSG00000186153-ENSG00000254445.pdb	245	112	32	25	24	70	29	59	0
A8MPS7_P22061	1	A8MPS7	P22061	63	86.7558	90.2085	0.235587	NA		HuMap	HuMap	0	YDJC	PCMT1		0	0	0		0	0						1					A8MPS7-P22061.pdb	238	55	6	24	184	34	6	3	0
A8MQ03_A8MQ03	1	A8MQ03	A8MQ03	147	56.2594	40.5834	0.054657	NA		HURI	HURI	0	CYSRT1	CYSRT1		0	1	0		0	0					1		1		ENSG00000197191	ENSG00000197191	ENSG00000197191-ENSG00000197191.pdb	0	15	10	119	0	14	11	119	6
A8MQ03_A8MUN0	1	A8MQ03	A8MUN0	10	42.5339	44.5932	0.0313947	NA		HURI	HURI	0	CYSRT1	KRTAP5-4		0	0	0		0	0									ENSG00000197191	ENSG00000241598	ENSG00000197191-ENSG00000241598.pdb	0	9	42	93	0	0	21	198	0
A8MQ03_A8MV65	1	A8MQ03	A8MV65	29	53.868	50.1565	0.0323741	NA		HURI	HURI	0	CYSRT1	VGLL3		0	0	0		0	0					1				ENSG00000197191	ENSG00000206538	ENSG00000197191-ENSG00000206538.pdb	0	0	28	116	23	17	91	195	0
A8MQ03_B2RUY7	1	B2RUY7	A8MQ03	59	69.4922	64.4096	0.0565749	NA		HURI	HURI	0	VWC2L	CYSRT1		0	0	0		0	0					1		1		ENSG00000174453	ENSG00000197191	ENSG00000174453-ENSG00000197191.pdb	94	70	40	18	0	0	13	131	0
A8MQ03_O14512	1	A8MQ03	O14512	91	59.0186	52.1827	0.0462697	NA		HURI	HURI	0	CYSRT1	SOCS7		0	0	0		0	0					1		1		ENSG00000197191	ENSG00000274211	ENSG00000197191-ENSG00000274211.pdb	0	0	1	143	94	83	68	336	0
A8MQ03_O14559	1	O14559	A8MQ03	149	58.035	49.9667	0.0625701	NA		HURI	HURI	0	ARHGAP33	CYSRT1		0	0	0		0	0					1				ENSG00000004777	ENSG00000197191	ENSG00000004777-ENSG00000197191.pdb	209	163	84	831	0	0	0	144	0
A8MQ03_O14581	1	O14581	A8MQ03	93	66.6835	69.952	0.0758033	NA		HURI	HURI	0	OR7A17	CYSRT1		0	0	0		0	0					1		1		ENSG00000185385	ENSG00000197191	ENSG00000185385-ENSG00000197191.pdb	118	160	23	8	0	0	5	139	0
A8MQ03_O14633	1	O14633	A8MQ03	8	49.9191	52.0031	0.0314103	NA		HURI	HURI	0	LCE2B	CYSRT1		0	0	0		0	0					1		1		ENSG00000159455	ENSG00000197191	ENSG00000159455-ENSG00000197191.pdb	0	0	43	67	0	16	69	59	0
A8MQ03_O14817	1	A8MQ03	O14817	55	65.1365	68.9473	0.0440527	NA		HURI	HURI	0	CYSRT1	TSPAN4		0	0	0		0	0					1		1		ENSG00000197191	ENSG00000214063	ENSG00000197191-ENSG00000214063.pdb	0	0	12	132	142	79	13	4	0
A8MQ03_O15211	1	A8MQ03	O15211	182	57.3539	62.3738	0.0710948	NA		HURI	HURI	0	CYSRT1	RGL2		0	0	0		0	0					1		1		ENSG00000197191	ENSG00000237441	ENSG00000197191-ENSG00000237441.pdb	0	0	0	144	239	210	67	261	0
A8MQ03_O15496	1	O15496	A8MQ03	96	66.9232	62.9821	0.0802077	NA		HURI	HURI	0	PLA2G10	CYSRT1		0	0	0		0	0					1		1		ENSG00000069764	ENSG00000197191	ENSG00000069764-ENSG00000197191.pdb	103	19	28	15	0	0	26	118	0
A8MQ03_O43184	1	O43184	A8MQ03	49	56.7174	65.1742	0.0349479	NA		HURI	HURI	0	ADAM12	CYSRT1		0	0	0		0	0					1				ENSG00000148848	ENSG00000197191	ENSG00000148848-ENSG00000197191.pdb	233	317	110	249	0	0	0	144	0
A8MQ03_O43257	1	O43257	A8MQ03	81	67.2753	60.1123	0.0678775	NA		HURI	HURI	0	ZNHIT1	CYSRT1		0	0	0		0	0					1		1		ENSG00000106400	ENSG00000197191	ENSG00000106400-ENSG00000197191.pdb	36	55	56	7	0	5	28	111	0
A8MQ03_O43559	1	O43559	A8MQ03	74	61.6677	51.2488	0.0459045	NA		HURI	HURI	0	FRS3	CYSRT1		0	0	0		0	0					1		1		ENSG00000137218	ENSG00000197191	ENSG00000137218-ENSG00000197191.pdb	62	67	77	286	0	0	1	143	0
A8MQ03_O43593	1	O43593	A8MQ03	158	50.5411	52.3423	0.0421747	NA		HURI	HURI	0	HR	CYSRT1		0	0	0		0	0					1		1		ENSG00000168453	ENSG00000197191	ENSG00000168453-ENSG00000197191.pdb	199	235	101	654	0	0	0	144	0
A8MQ03_O43609	1	O43609	A8MQ03	96	64.6989	53.0393	0.0675195	NA		HURI	HURI	0	SPRY1	CYSRT1		0	0	0		0	0					1		1		ENSG00000164056	ENSG00000197191	ENSG00000164056-ENSG00000197191.pdb	10	86	70	153	0	0	14	130	0
A8MQ03_O43741	1	O43741	A8MQ03	87	60.3967	60.8165	0.047971	NA		HURI	HURI	0	PRKAB2	CYSRT1		0	0	0		0	0					1		1		ENSG00000131791	ENSG00000197191	ENSG00000131791-ENSG00000197191.pdb	93	79	30	70	0	0	2	142	0
A8MQ03_O43790	1	O43790	A8MQ03	67	69.6415	66.3301	0.0649228	NA		HURI	HURI	0	KRT86	CYSRT1		0	0	0		0	0					1		1		ENSG00000170442	ENSG00000197191	ENSG00000170442-ENSG00000197191.pdb	205	90	42	149	0	0	14	130	0
A8MQ03_O60259	1	O60259	A8MQ03	151	69.1479	70.38	0.18341	NA		HURI	HURI	0	KLK8	CYSRT1		0	0	0		0	0					1		1		ENSG00000129455	ENSG00000197191	ENSG00000129455-ENSG00000197191.pdb	192	33	20	15	0	1	11	132	0
A8MQ03_O60269	1	A8MQ03	O60269	116	59.9828	43.587	0.0579727	NA		HURI	HURI	0	CYSRT1	GPRIN2		0	0	0		0	0					1				ENSG00000197191	ENSG00000204175	ENSG00000197191-ENSG00000204175.pdb	0	0	42	102	4	30	41	383	0
A8MQ03_O60336	1	O60336	A8MQ03	198	52.1102	57.9446	0.0512408	NA		HURI	HURI	0	MAPKBP1	CYSRT1		0	0	0		0	0					1		1		ENSG00000137802	ENSG00000197191	ENSG00000137802-ENSG00000197191.pdb	514	158	108	734	0	0	0	144	0
A8MQ03_O60548	1	O60548	A8MQ03	91	69.7028	50.7255	0.0947068	NA		HURI	HURI	0	FOXD2	CYSRT1		0	0	0		0	0					1		1		ENSG00000186564	ENSG00000197191	ENSG00000186564-ENSG00000197191.pdb	59	35	87	314	0	1	19	124	0
A8MQ03_O60888	1	O60888	A8MQ03	109	75.058	62.0728	0.203813	NA		HURI	HURI	0	CUTA	CYSRT1		0	0	0		0	0									ENSG00000112514	ENSG00000197191	ENSG00000112514-ENSG00000197191.pdb	100	9	23	47	0	3	34	107	0
A8MQ03_O60896	1	O60896	A8MQ03	143	68.1	60.9931	0.152422	NA		HURI	HURI	0	RAMP3	CYSRT1		0	0	0		0	0					1		1		ENSG00000122679	ENSG00000197191	ENSG00000122679-ENSG00000197191.pdb	59	47	29	13	0	0	26	118	2
A8MQ03_O75093	1	O75093	A8MQ03	101	52.1711	72.651	0.0381086	NA		HURI	HURI	0	SLIT1	CYSRT1		0	0	0		0	0					1		1		ENSG00000187122	ENSG00000197191	ENSG00000187122-ENSG00000197191.pdb	220	894	319	101	0	0	0	144	0
A8MQ03_O75360	1	O75360	A8MQ03	66	71.8661	59.5201	0.074311	NA		HURI	HURI	0	PROP1	CYSRT1		0	0	0		0	0					1		1		ENSG00000175325	ENSG00000197191	ENSG00000175325-ENSG00000197191.pdb	52	21	99	54	0	7	57	80	0
A8MQ03_O75367	1	O75367	A8MQ03	76	65.7959	68.0384	0.0578202	NA		HURI	HURI	0	MACROH2A1	CYSRT1		0	0	0		0	0					1		1		ENSG00000113648	ENSG00000197191	ENSG00000113648-ENSG00000197191.pdb	219	62	24	67	0	0	0	144	0
A8MQ03_O75506	1	A8MQ03	O75506	15	71.707	61.4551	0.0328967	NA		HURI	HURI	0	CYSRT1	HSBP1		0	0	0		0	0					1		1		ENSG00000197191	ENSG00000230989	ENSG00000197191-ENSG00000230989.pdb	0	10	51	83	48	7	16	5	0
[truncated: 63,626 more rows]

## Sheet: TABLE S2
source	protein1	protein2	chain	position	wt	mut	feat	mut_cat	ddg	plddt	conf
[truncated: 1,320 more rows]

## Sheet: TABLE S3
V1	clusters	Gene.name
[truncated: 260 more rows]

## Sheet: TABLE S4
clusters	ID	Description	GeneRatio	BgRatio	pvalue	p.adjust	qvalue	geneID	Count
[truncated: 348 more rows]

[truncated: 2 more sheets: TABLE S5, TABLE S6]
