# Supplementary material for: Towards a structurally resolved human protein interaction network
Source: Nat Struct Mol Biol. 2023 Jan 23;30(2):216–25. doi: 10.1038/s41594-022-00910-8 (PMC9935395; doi:10.1038/s41594-022-00910-8)
Supplement: Supplementary file 5 — Supplementary Data (cytoscape session) to Supplementary Table 1. [file 41594_2022_910_MOESM5_ESM.zip]

Archive with 1 entries (1 files):
- DataS1_cytoscape_session_highConfidence_models.cys
