# Supplementary material for: Towards a structurally resolved human protein interaction network
Source: Nat Struct Mol Biol. 2023 Jan 23;30(2):216–25. doi: 10.1038/s41594-022-00910-8 (PMC9935395; doi:10.1038/s41594-022-00910-8)
Supplement: Source Data Fig. 1 — Source data. [file 41594_2022_910_MOESM6_ESM.zip]

Archive with 2 entries (2 files):
- Hurimapping.csv
- humap_ensembl_id.csv
