# Supplementary material for: Towards a structurally resolved human protein interaction network
Source: Nat Struct Mol Biol. 2023 Jan 23;30(2):216–25. doi: 10.1038/s41594-022-00910-8 (PMC9935395; doi:10.1038/s41594-022-00910-8)
Supplement: Source Data Fig. 1 — Source data. [file 41594_2022_910_MOESM6_ESM.zip › Hurimapping.csv]

	EnsName	DockQ	MM	MMall	MMreorder	DockQreorder	DockQall	File	PDB	Chain1	Chain2	ModelType	SeqLen1	SeqLen2	SeqLen	Gene1	Gene2	NumRes	IF_plDDT	plDDT	Dataset	NumResOverlap	IF_plDDTOverlap	plDDTOverlap	SumIF	pDockQ	id1	Ensembl_x	id2	Ensembl_y	Name
0	ENSG00000002016-ENSG00000066136	0.011000000000000001	0.6727	0.9359700000000001	0.6727	0.018000000000000002	0.018000000000000002	mmf1328325_P43351_1kn0_a_Q13952_1n1j_b.pdb	1kn0	a	b		418.0	458.0	876.0	ENSG00000002016	ENSG00000066136	205.0	69.11328965642626	54.897995933045515	HuMap2.0				14168.224379567384	0.2762670197561903	P43351	ENSG00000002016	Q13952	ENSG00000066136	P43351-Q13952
1	ENSG00000001167-ENSG00000066136												347.0	458.0	805.0	ENSG00000001167	ENSG00000066136	177.0	61.173988698887825	45.85760438493414	HuMap2.0				10827.795999703145	0.09886858323252513	P23511	ENSG00000001167	Q13952	ENSG00000066136	P23511-Q13952
2	ENSG00000007372-ENSG00000066136												422.0	458.0	880.0	ENSG00000007372	ENSG00000066136	142.0	65.39913344735976	54.277590699941214	HuMap2.0				9286.676949525086	0.11464334325866668	P26367	ENSG00000007372	Q13952	ENSG00000066136	P26367-Q13952
3	ENSG00000054965-ENSG00000066136												244.0	458.0	702.0	ENSG00000054965	ENSG00000066136	122.0	66.92314713422982	44.714774088571126	HuMap2.0				8164.623950376038	0.10879889872797584	Q92567	ENSG00000054965	Q13952	ENSG00000066136	Q13952-Q92567
4	ENSG00000002016-ENSG00000002016												418.0	418.0	836.0	ENSG00000002016	ENSG00000002016	399.0	83.12350053093084	63.02081277760556	HuMap2.0				33166.276711841405	0.7168042414927978	P43351	ENSG00000002016	P43351	ENSG00000002016	P43351-P43351
5	ENSG00000002016-ENSG00000005102												418.0	254.0	672.0	ENSG00000002016	ENSG00000005102	135.0	62.08538795425499	59.616290448248655	HuMap2.0				8381.527373824423	0.07891350544779374	P43351	ENSG00000002016	P50221	ENSG00000005102	P43351-P50221
6	ENSG00000003756-ENSG00000005102												815.0	254.0	1069.0	ENSG00000003756	ENSG00000005102	39.0	56.676193196319154	60.936439337830436	HuMap2.0				2210.3715346564472	0.033725861935838736	P52756	ENSG00000003756	P50221	ENSG00000005102	P50221-P52756
7	ENSG00000002016-ENSG00000102753												418.0	521.0	939.0	ENSG00000002016	ENSG00000102753	132.0	67.0212358181611	69.83950880812225	HuMap2.0				8846.803127997266	0.12219883935464665	P43351	ENSG00000002016	O00505	ENSG00000102753	O00505-P43351
8	ENSG00000038274-ENSG00000102753												334.0	521.0	855.0	ENSG00000038274	ENSG00000102753	65.0	69.54982930326113	85.38446358402497	HuMap2.0				4520.738904711974	0.06249842540062413	Q9NZL9	ENSG00000038274	O00505	ENSG00000102753	O00505-Q9NZL9
9	ENSG00000087086-ENSG00000102753												175.0	521.0	696.0	ENSG00000087086	ENSG00000102753	48.0	74.45674798070412	86.2596438310402	HuMap2.0				3573.923903073798	0.060594625446231946	P02792	ENSG00000087086	O00505	ENSG00000102753	O00505-P02792
10	ENSG00000005238-ENSG00000102753												538.0	521.0	1059.0	ENSG00000005238	ENSG00000102753	125.0	63.5015985682867	65.82879036778264	HuMap2.0				7937.699821035838	0.0818736154535058	Q7L5A3	ENSG00000005238	O00505	ENSG00000102753	O00505-Q7L5A3
11	ENSG00000050730-ENSG00000102753												325.0	521.0	846.0	ENSG00000050730	ENSG00000102753	148.0	56.024140022816	75.10816905367842	HuMap2.0				8291.572723376768	0.054099233369814655	Q96KP6	ENSG00000050730	O00505	ENSG00000102753	O00505-Q96KP6
12	ENSG00000050748-ENSG00000102753												424.0	521.0	945.0	ENSG00000050748	ENSG00000102753	101.0	61.73872758140389	80.28097284664588	HuMap2.0				6235.6114857217935	0.057810127990382446	P45984	ENSG00000050748	O00505	ENSG00000102753	O00505-P45984
13	ENSG00000065029-ENSG00000102753												570.0	521.0	1091.0	ENSG00000065029	ENSG00000102753	203.0	67.54936719332613	68.56344367207299	HuMap2.0				13712.521540245205	0.2331388087624369	P36508	ENSG00000065029	O00505	ENSG00000102753	O00505-P36508
14	ENSG00000092199-ENSG00000102753												306.0	521.0	827.0	ENSG00000092199	ENSG00000102753	89.0	52.25532985875032	74.45033661247098	HuMap2.0				4650.724357428779	0.03691060614970236	P07910	ENSG00000092199	O00505	ENSG00000102753	O00505-P07910
15	ENSG00000093000-ENSG00000102753												468.0	521.0	989.0	ENSG00000093000	ENSG00000102753	73.0	53.03017945853535	69.77321099661066	HuMap2.0				3871.2031004730807	0.03580734162598876	Q9UKX7	ENSG00000093000	O00505	ENSG00000102753	O00505-Q9UKX7
16	ENSG00000002016-ENSG00000106511												418.0	304.0	722.0	ENSG00000002016	ENSG00000106511	84.0	69.57424043675368	58.98683746215089	HuMap2.0				5844.2361966873095	0.08438977370254086	P43351	ENSG00000002016	P50222	ENSG00000106511	P43351-P50222
17	ENSG00000007001-ENSG00000106511												317.0	304.0	621.0	ENSG00000007001	ENSG00000106511	111.0	66.43322238925927	69.95794583962069	HuMap2.0				7374.087685207779	0.09194684133323362	O95045	ENSG00000007001	P50222	ENSG00000106511	O95045-P50222
18	ENSG00000057663-ENSG00000106511												275.0	304.0	579.0	ENSG00000057663	ENSG00000106511	73.0	67.37712738663825	69.34944922737763	HuMap2.0				4918.530299224592	0.06134734456940617	Q9H1Y0	ENSG00000057663	P50222	ENSG00000106511	P50222-Q9H1Y0
19	ENSG00000064218-ENSG00000106511												472.0	304.0	776.0	ENSG00000064218	ENSG00000106511	51.0	59.52524465776601	53.750681445203284	HuMap2.0				3035.7874775460664	0.03682184804838742	Q9NQL9	ENSG00000064218	P50222	ENSG00000106511	P50222-Q9NQL9
20	ENSG00000072201-ENSG00000106511												728.0	304.0	1032.0	ENSG00000072201	ENSG00000106511	118.0	59.684490143824576	63.22823120985981	HuMap2.0				7042.7698369713	0.057653427898082164	Q8TBB1	ENSG00000072201	P50222	ENSG00000106511	P50222-Q8TBB1
21	ENSG00000072401-ENSG00000106511												147.0	304.0	451.0	ENSG00000072401	ENSG00000106511	107.0	83.43180892819919	66.982315326517	HuMap2.0				8927.203555317314	0.39490426226173836	P51668	ENSG00000072401	P50222	ENSG00000106511	P50222-P51668
22	ENSG00000077348-ENSG00000106511												235.0	304.0	539.0	ENSG00000077348	ENSG00000106511	114.0	65.26248397449592	66.51023389419557	HuMap2.0				7439.923173092535	0.08567923875097103	Q9NQT4	ENSG00000077348	P50222	ENSG00000106511	P50222-Q9NQT4
23	ENSG00000078140-ENSG00000106511												200.0	304.0	504.0	ENSG00000078140	ENSG00000106511	69.0	77.70241696360884	68.33253797220404	HuMap2.0				5361.46677048901	0.12664865902191394	P61086	ENSG00000078140	P50222	ENSG00000106511	P50222-P61086
24	ENSG00000087086-ENSG00000106511												175.0	304.0	479.0	ENSG00000087086	ENSG00000106511	52.0	91.59601809419016	66.70596219445086	HuMap2.0				4762.992940897888	0.24709706717236907	P02792	ENSG00000087086	P50222	ENSG00000106511	P02792-P50222
25	ENSG00000095059-ENSG00000106511												369.0	304.0	673.0	ENSG00000095059	ENSG00000106511	54.0	66.61176835839699	72.1904181598068	HuMap2.0				3597.0354913534375	0.04603605703847015	P49366	ENSG00000095059	P50222	ENSG00000106511	P49366-P50222
26	ENSG00000100266-ENSG00000106511												486.0	304.0	790.0	ENSG00000100266	ENSG00000106511	52.0	69.13244075207199	67.14031054464614	HuMap2.0				3594.8869191077433	0.04982149694465429	Q9UNF0	ENSG00000100266	P50222	ENSG00000106511	P50222-Q9UNF0
27	ENSG00000100300-ENSG00000106511												102.0	304.0	406.0	ENSG00000100300	ENSG00000106511	31.0	53.0794076350985	56.365765601108635	HuMap2.0				1645.4616366880534	0.032403917320245564	B1AH88	ENSG00000100300	P50222	ENSG00000106511	B1AH88-P50222
28	ENSG00000100764-ENSG00000106511												440.0	304.0	744.0	ENSG00000100764	ENSG00000106511	17.0	48.840268889006936	65.04257829037834	HuMap2.0				830.2845711131179	0.03159123379822962	P62191	ENSG00000100764	P50222	ENSG00000106511	P50222-P62191
29	ENSG00000101266-ENSG00000106511												391.0	304.0	695.0	ENSG00000101266	ENSG00000106511	167.0	71.33461863141828	70.03175968030125	HuMap2.0				11912.881311446852	0.26235108233744364	P68400	ENSG00000101266	P50222	ENSG00000106511	P50222-P68400
30	ENSG00000102119-ENSG00000106511												254.0	304.0	558.0	ENSG00000102119	ENSG00000106511	12.0	65.14126823079843	56.456936321166324	HuMap2.0				781.6952187695812	0.03188986151888202	P50402	ENSG00000102119	P50222	ENSG00000106511	P50222-P50402
31	ENSG00000102781-ENSG00000106511												490.0	304.0	794.0	ENSG00000102781	ENSG00000106511	35.0	62.01359664506814	65.190362430372	HuMap2.0				2170.4758825773847	0.03491919582156781	Q9BW62	ENSG00000102781	P50222	ENSG00000106511	P50222-Q9BW62
32	ENSG00000000419-ENSG00000106511												260.0	304.0	564.0	ENSG00000000419	ENSG00000106511	123.0	68.97828681425814	66.08844128379414	HuMap2.0				8484.329278153751	0.13453120234255236	O60762	ENSG00000000419	P50222	ENSG00000106511	O60762-P50222
33	ENSG00000001036-ENSG00000106511												467.0	304.0	771.0	ENSG00000001036	ENSG00000106511	164.0	65.506506304584	74.7009330780268	HuMap2.0				10743.067033951775	0.1406063479948657	Q9BTY2	ENSG00000001036	P50222	ENSG00000106511	P50222-Q9BTY2
34	ENSG00000003756-ENSG00000106511												815.0	304.0	1119.0	ENSG00000003756	ENSG00000106511	94.0	55.13754799110919	60.300264280806104	HuMap2.0				5182.929511164263	0.040510285576865535	P52756	ENSG00000003756	P50222	ENSG00000106511	P50222-P52756
35	ENSG00000005194-ENSG00000106511												312.0	304.0	616.0	ENSG00000005194	ENSG00000106511	42.0	69.24026296101503	64.92558466224496	HuMap2.0				2908.0910443626312	0.04320523458452288	Q6FI81	ENSG00000005194	P50222	ENSG00000106511	P50222-Q6FI81
36	ENSG00000008516-ENSG00000106511												562.0	304.0	866.0	ENSG00000008516	ENSG00000106511	98.0	77.5036013695093	66.7065334827849	HuMap2.0				7595.352934211911	0.21740713549454085	Q9NPA2	ENSG00000008516	P50222	ENSG00000106511	P50222-Q9NPA2
37	ENSG00000010810-ENSG00000106511												537.0	304.0	841.0	ENSG00000010810	ENSG00000106511	48.0	73.88170602742923	65.33355434085541	HuMap2.0				3546.321889316603	0.058690129575077105	P06241	ENSG00000010810	P50222	ENSG00000106511	P06241-P50222
38	ENSG00000012779-ENSG00000106511												674.0	304.0	978.0	ENSG00000012779	ENSG00000106511	109.0	62.26474092232673	77.94854860563895	HuMap2.0				6786.856760533614	0.06420935700434345	P09917	ENSG00000012779	P50222	ENSG00000106511	P09917-P50222
39	ENSG00000019991-ENSG00000106511												728.0	304.0	1032.0	ENSG00000019991	ENSG00000106511	92.0	71.19503844971227	70.27033221924782	HuMap2.0				6549.943537373529	0.10973479602206705	P14210	ENSG00000019991	P50222	ENSG00000106511	P14210-P50222
40	ENSG00000020577-ENSG00000106511												718.0	304.0	1022.0	ENSG00000020577	ENSG00000106511	51.0	54.74237713395888	56.9712296198541	HuMap2.0				2791.861233831903	0.03437379727024931	Q9UPU9	ENSG00000020577	P50222	ENSG00000106511	P50222-Q9UPU9
41	ENSG00000025796-ENSG00000106511												760.0	304.0	1064.0	ENSG00000025796	ENSG00000106511	220.0	60.05059915223463	66.07371556406434	HuMap2.0				13211.131813491618	0.11414434373189015	Q9UGP8	ENSG00000025796	P50222	ENSG00000106511	P50222-Q9UGP8
42	ENSG00000027644-ENSG00000106511												1297.0	304.0	1601.0	ENSG00000027644	ENSG00000106511	228.0	50.24633177212017	50.011634242992706	HuMap2.0				11456.1636440434	0.04962153566971156	P14616	ENSG00000027644	P50222	ENSG00000106511	P14616-P50222
43	ENSG00000029153-ENSG00000106511												636.0	304.0	940.0	ENSG00000029153	ENSG00000106511	94.0	59.641692389162024	55.653965098199386	HuMap2.0				5606.3190845812305	0.04861947608822553	Q8WYA1	ENSG00000029153	P50222	ENSG00000106511	P50222-Q8WYA1
44	ENSG00000029993-ENSG00000106511												200.0	304.0	504.0	ENSG00000029993	ENSG00000106511	82.0	75.78199345286488	64.64527793887326	HuMap2.0				6214.123463134921	0.14024485216169297	O15347	ENSG00000029993	P50222	ENSG00000106511	O15347-P50222
45	ENSG00000030582-ENSG00000106511												593.0	304.0	897.0	ENSG00000030582	ENSG00000106511	57.0	61.75401620129964	67.23860121693174	HuMap2.0				3519.9789234740797	0.040275838950539	P28799	ENSG00000030582	P50222	ENSG00000106511	P28799-P50222
46	ENSG00000037965-ENSG00000106511												242.0	304.0	546.0	ENSG00000037965	ENSG00000106511	65.0	77.56101761912204	57.79816860829007	HuMap2.0				5041.466145242933	0.11386660501472082	P31273	ENSG00000037965	P50222	ENSG00000106511	P31273-P50222
47	ENSG00000039650-ENSG00000106511												521.0	304.0	825.0	ENSG00000039650	ENSG00000106511	70.0	62.75818741683491	73.41576071480065	HuMap2.0				4393.073119178443	0.046456706765760386	Q96T60	ENSG00000039650	P50222	ENSG00000106511	P50222-Q96T60
48	ENSG00000041880-ENSG00000106511												533.0	304.0	837.0	ENSG00000041880	ENSG00000106511	128.0	62.94485906520305	69.62664000495062	HuMap2.0				8056.94196034599	0.0801357549259791	Q9Y6F1	ENSG00000041880	P50222	ENSG00000106511	P50222-Q9Y6F1
49	ENSG00000047056-ENSG00000106511												494.0	304.0	798.0	ENSG00000047056	ENSG00000106511	105.0	70.46788958217917	65.94967010702165	HuMap2.0				7399.1284061288125	0.1239667306803925	Q9Y2I8	ENSG00000047056	P50222	ENSG00000106511	P50222-Q9Y2I8
50	ENSG00000049089-ENSG00000106511												689.0	304.0	993.0	ENSG00000049089	ENSG00000106511	55.0	70.22470731737197	53.30256465638441	HuMap2.0				3862.358902455458	0.0551267362626873	Q14055	ENSG00000049089	P50222	ENSG00000106511	P50222-Q14055
51	ENSG00000053501-ENSG00000106511												259.0	304.0	563.0	ENSG00000053501	ENSG00000106511	70.0	59.102596595291345	63.419102144548475	HuMap2.0				4137.181761670394	0.04068058735172691	Q9NZ43	ENSG00000053501	P50222	ENSG00000106511	P50222-Q9NZ43
52	ENSG00000058404-ENSG00000106511												666.0	304.0	970.0	ENSG00000058404	ENSG00000106511	170.0	58.01364282631816	62.33492675882751	HuMap2.0				9862.319280474087	0.07048028134668224	Q13554	ENSG00000058404	P50222	ENSG00000106511	P50222-Q13554
53	ENSG00000061273-ENSG00000106511												952.0	304.0	1256.0	ENSG00000061273	ENSG00000106511	156.0	61.468561327158355	57.989277947813775	HuMap2.0				9589.095567036704	0.08778704751062147	Q8WUI4	ENSG00000061273	P50222	ENSG00000106511	P50222-Q8WUI4
54	ENSG00000062716-ENSG00000106511												406.0	304.0	710.0	ENSG00000062716	ENSG00000106511	98.0	73.08912931743194	64.46939979381332	HuMap2.0				7162.73467310833	0.14365600472937173	Q96GC9	ENSG00000062716	P50222	ENSG00000106511	P50222-Q96GC9
55	ENSG00000064419-ENSG00000106511												923.0	304.0	1227.0	ENSG00000064419	ENSG00000106511	557.0	63.97297178359176	77.90439671137244	HuMap2.0				35632.94528346061	0.4742320294995027	Q9Y5L0	ENSG00000064419	P50222	ENSG00000106511	P50222-Q9Y5L0
56	ENSG00000064999-ENSG00000106511												1134.0	304.0	1438.0	ENSG00000064999	ENSG00000106511	90.0	54.8406217321382	52.32388492937458	HuMap2.0				4935.655955892438	0.03950284235155205	Q92625	ENSG00000064999	P50222	ENSG00000106511	P50222-Q92625
57	ENSG00000068394-ENSG00000106511												476.0	304.0	780.0	ENSG00000068394	ENSG00000106511	18.0	57.67430949617328	61.20837073747535	HuMap2.0				1038.137570931119	0.03198362876921819	Q92917	ENSG00000068394	P50222	ENSG00000106511	P50222-Q92917
58	ENSG00000068400-ENSG00000106511												841.0	304.0	1145.0	ENSG00000068400	ENSG00000106511	16.0	60.67209742918116	66.07056336260911	HuMap2.0				970.7535588668985	0.032016172021126825	Q4V328	ENSG00000068400	P50222	ENSG00000106511	P50222-Q4V328
59	ENSG00000068654-ENSG00000106511												1720.0	304.0	2024.0	ENSG00000068654	ENSG00000106511	573.0	50.15453213758099	71.29493331431763	HuMap2.0				28738.54691483391	0.10257160763046519	O95602	ENSG00000068654	P50222	ENSG00000106511	O95602-P50222
60	ENSG00000068745-ENSG00000106511												426.0	304.0	730.0	ENSG00000068745	ENSG00000106511	35.0	69.3845501559246	64.05933098630734	HuMap2.0				2428.459255457361	0.039480938093825066	Q9UHH9	ENSG00000068745	P50222	ENSG00000106511	P50222-Q9UHH9
61	ENSG00000070366-ENSG00000106511												1419.0	304.0	1723.0	ENSG00000070366	ENSG00000106511	286.0	45.43756803118393	58.109917911800316	HuMap2.0				12995.144456918604	0.042559931773259285	Q86US8	ENSG00000070366	P50222	ENSG00000106511	P50222-Q86US8
62	ENSG00000070718-ENSG00000106511												418.0	304.0	722.0	ENSG00000070718	ENSG00000106511	89.0	68.94506362006517	71.22197654281982	HuMap2.0				6136.1106621858	0.08627174131025228	P53677	ENSG00000070718	P50222	ENSG00000106511	P50222-P53677
63	ENSG00000071051-ENSG00000106511												380.0	304.0	684.0	ENSG00000071051	ENSG00000106511	106.0	80.55831137519992	63.8091784756604	HuMap2.0				8539.181005771192	0.3168390887263831	O43639	ENSG00000071051	P50222	ENSG00000106511	O43639-P50222
64	ENSG00000071655-ENSG00000106511												291.0	304.0	595.0	ENSG00000071655	ENSG00000106511	52.0	62.174073356540795	61.55415019758623	HuMap2.0				3233.0518145401215	0.03922559040030381	O95983	ENSG00000071655	P50222	ENSG00000106511	O95983-P50222
65	ENSG00000071889-ENSG00000106511												230.0	304.0	534.0	ENSG00000071889	ENSG00000106511	146.0	82.81607972654928	68.18280992256896	HuMap2.0				12091.147640076195	0.5156160451934025	P98173	ENSG00000071889	P50222	ENSG00000106511	P50222-P98173
66	ENSG00000073584-ENSG00000106511												411.0	304.0	715.0	ENSG00000073584	ENSG00000106511	120.0	63.44481742258	60.69756399566671	HuMap2.0				7613.378090709601	0.07780182272190149	Q969G3	ENSG00000073584	P50222	ENSG00000106511	P50222-Q969G3
67	ENSG00000073969-ENSG00000106511												744.0	304.0	1048.0	ENSG00000073969	ENSG00000106511	29.0	55.845374980526934	71.92754013309346	HuMap2.0				1619.5158744352811	0.03261989106982053	P46459	ENSG00000073969	P50222	ENSG00000106511	P46459-P50222
68	ENSG00000074527-ENSG00000106511												628.0	304.0	932.0	ENSG00000074527	ENSG00000106511	154.0	67.58093079462206	68.82635673398359	HuMap2.0				10407.463342371797	0.16029898882047572	Q9HB63	ENSG00000074527	P50222	ENSG00000106511	P50222-Q9HB63
69	ENSG00000074660-ENSG00000106511												830.0	304.0	1134.0	ENSG00000074660	ENSG00000106511	24.0	55.792580885086295	58.51655982842686	HuMap2.0				1339.021941242071	0.03224713533915667	Q14162	ENSG00000074660	P50222	ENSG00000106511	P50222-Q14162
70	ENSG00000075391-ENSG00000106511												1139.0	304.0	1443.0	ENSG00000075391	ENSG00000106511	206.0	57.70398094043679	59.217870713664894	HuMap2.0				11887.02007372998	0.08311987440499147	Q9UJF2	ENSG00000075391	P50222	ENSG00000106511	P50222-Q9UJF2
71	ENSG00000075426-ENSG00000106511												326.0	304.0	630.0	ENSG00000075426	ENSG00000106511	57.0	72.62671738941957	56.27193938942789	HuMap2.0				4139.722891196915	0.06575102861075864	P15408	ENSG00000075426	P50222	ENSG00000106511	P15408-P50222
72	ENSG00000077092-ENSG00000106511												455.0	304.0	759.0	ENSG00000077092	ENSG00000106511	66.0	63.871624626116294	65.61339007536144	HuMap2.0				4215.527225323675	0.04691674909026778	P10826	ENSG00000077092	P50222	ENSG00000106511	P10826-P50222
73	ENSG00000077279-ENSG00000106511												365.0	304.0	669.0	ENSG00000077279	ENSG00000106511	24.0	64.36029752088746	58.44425817354905	HuMap2.0				1544.647140501299	0.03350298360753276	O43602	ENSG00000077279	P50222	ENSG00000106511	O43602-P50222
74	ENSG00000077800-ENSG00000106511												327.0	304.0	631.0	ENSG00000077800	ENSG00000106511	218.0	72.14753413837059	68.94828583262648	HuMap2.0				15728.162442164788	0.3872025853723039	O75344	ENSG00000077800	P50222	ENSG00000106511	O75344-P50222
75	ENSG00000077942-ENSG00000106511												703.0	304.0	1007.0	ENSG00000077942	ENSG00000106511	60.0	65.46289873182526	68.72638620485536	HuMap2.0				3927.773923909516	0.04712339483518649	P23142	ENSG00000077942	P50222	ENSG00000106511	P23142-P50222
76	ENSG00000078487-ENSG00000106511												648.0	304.0	952.0	ENSG00000078487	ENSG00000106511	38.0	62.48645596642792	54.267121586840354	HuMap2.0				2374.485326724261	0.03577600508027766	Q9H0M4	ENSG00000078487	P50222	ENSG00000106511	P50222-Q9H0M4
77	ENSG00000078596-ENSG00000106511												263.0	304.0	567.0	ENSG00000078596	ENSG00000106511	36.0	60.96100044843423	61.6416896074316	HuMap2.0				2194.5960161436324	0.03469789533226435	O43736	ENSG00000078596	P50222	ENSG00000106511	O43736-P50222
78	ENSG00000079102-ENSG00000106511												604.0	304.0	908.0	ENSG00000079102	ENSG00000106511	80.0	80.66442692949117	57.496362918675814	HuMap2.0				6453.154154359294	0.20941657122796267	Q06455	ENSG00000079102	P50222	ENSG00000106511	P50222-Q06455
79	ENSG00000080298-ENSG00000106511												749.0	304.0	1053.0	ENSG00000080298	ENSG00000106511	96.0	49.9279343939597	59.0339968676925	HuMap2.0				4793.0817018201315	0.035858829966947406	P48380	ENSG00000080298	P50222	ENSG00000106511	P48380-P50222
80	ENSG00000080561-ENSG00000106511												735.0	304.0	1039.0	ENSG00000080561	ENSG00000106511	60.0	69.41872235708702	68.57843710728021	HuMap2.0				4165.123341425221	0.05724807558947932	Q9UJV3	ENSG00000080561	P50222	ENSG00000106511	P50222-Q9UJV3
81	ENSG00000082512-ENSG00000106511												557.0	304.0	861.0	ENSG00000082512	ENSG00000106511	79.0	58.26452287754356	70.87481972781032	HuMap2.0				4602.897307325941	0.04175057959143929	O00463	ENSG00000082512	P50222	ENSG00000106511	O00463-P50222
82	ENSG00000083807-ENSG00000106511												690.0	304.0	994.0	ENSG00000083807	ENSG00000106511	171.0	68.18106709165251	72.70658474103509	HuMap2.0				11658.96247267258	0.1974930353425065	Q9Y2P5	ENSG00000083807	P50222	ENSG00000106511	P50222-Q9Y2P5
83	ENSG00000084652-ENSG00000106511												546.0	304.0	850.0	ENSG00000084652	ENSG00000106511	23.0	62.54877896940831	64.49011860058143	HuMap2.0				1438.6219162963912	0.03299559412737132	P40222	ENSG00000084652	P50222	ENSG00000106511	P40222-P50222
84	ENSG00000084764-ENSG00000106511												281.0	304.0	585.0	ENSG00000084764	ENSG00000106511	95.0	83.93210386262426	64.17334893931024	HuMap2.0				7973.5498669493045	0.3524508556770637	Q9UPY8	ENSG00000084764	P50222	ENSG00000106511	P50222-Q9UPY8
85	ENSG00000087128-ENSG00000106511												423.0	304.0	727.0	ENSG00000087128	ENSG00000106511	83.0	85.35494359853034	71.73867472726806	HuMap2.0				7084.460318678019	0.32486396779114135	Q9UL52	ENSG00000087128	P50222	ENSG00000106511	P50222-Q9UL52
86	ENSG00000088970-ENSG00000106511												673.0	304.0	977.0	ENSG00000088970	ENSG00000106511	84.0	66.19762945604509	50.16410938420682	HuMap2.0				5560.600874307787	0.06541852768872325	Q2M2Z5	ENSG00000088970	P50222	ENSG00000106511	P50222-Q2M2Z5
87	ENSG00000089916-ENSG00000106511												482.0	304.0	786.0	ENSG00000089916	ENSG00000106511	38.0	63.213386456308385	50.478739930482405	HuMap2.0				2402.1086853397187	0.03616026318811873	Q9NWQ4	ENSG00000089916	P50222	ENSG00000106511	P50222-Q9NWQ4
88	ENSG00000090266-ENSG00000106511												105.0	304.0	409.0	ENSG00000090266	ENSG00000106511	43.0	58.91788621733703	57.948658228684785	HuMap2.0				2533.4691073454924	0.03504796280119946	O95178	ENSG00000090266	P50222	ENSG00000106511	O95178-P50222
89	ENSG00000090539-ENSG00000106511												955.0	304.0	1259.0	ENSG00000090539	ENSG00000106511	122.0	60.85684208895513	65.38375359402893	HuMap2.0				7424.5347348525265	0.06445900472822097	Q9H2X0	ENSG00000090539	P50222	ENSG00000106511	P50222-Q9H2X0
90	ENSG00000092199-ENSG00000106511												306.0	304.0	610.0	ENSG00000092199	ENSG00000106511	61.0	87.63970906598921	60.961501962042526	HuMap2.0				5346.022253025341	0.2394247899513597	P07910	ENSG00000092199	P50222	ENSG00000106511	P07910-P50222
91	ENSG00000097046-ENSG00000106511												574.0	304.0	878.0	ENSG00000097046	ENSG00000106511	177.0	58.03969509541167	59.21557322197635	HuMap2.0				10273.026031887866	0.07346504121728176	O00311	ENSG00000097046	P50222	ENSG00000106511	O00311-P50222
92	ENSG00000099377-ENSG00000106511												369.0	304.0	673.0	ENSG00000099377	ENSG00000106511	163.0	64.0808722116249	71.35891058763359	HuMap2.0				10445.182170494858	0.12012653699265391	Q9H2F3	ENSG00000099377	P50222	ENSG00000106511	P50222-Q9H2F3
93	ENSG00000099804-ENSG00000106511												236.0	304.0	540.0	ENSG00000099804	ENSG00000106511	56.0	75.8540151779943	66.66694944984692	HuMap2.0				4247.824849967681	0.08003389520263214	P49427	ENSG00000099804	P50222	ENSG00000106511	P49427-P50222
94	ENSG00000099899-ENSG00000106511												625.0	304.0	929.0	ENSG00000099899	ENSG00000106511	207.0	58.727774315757244	68.65965720741254	HuMap2.0				12156.64928336175	0.09248892251001878	Q8IZ69	ENSG00000099899	P50222	ENSG00000106511	P50222-Q8IZ69
95	ENSG00000100150-ENSG00000106511												1603.0	304.0	1907.0	ENSG00000100150	ENSG00000106511	324.0	48.54331010811933	60.991711484866975	HuMap2.0				15728.032475030663	0.0545560033036768	O75140	ENSG00000100150	P50222	ENSG00000106511	O75140-P50222
96	ENSG00000100151-ENSG00000106511												415.0	304.0	719.0	ENSG00000100151	ENSG00000106511	162.0	59.96941218445814	65.47210768012981	HuMap2.0				9715.044773882219	0.07969386720693175	Q9NRD5	ENSG00000100151	P50222	ENSG00000106511	P50222-Q9NRD5
97	ENSG00000100347-ENSG00000106511												469.0	304.0	773.0	ENSG00000100347	ENSG00000106511	245.0	58.30869995744109	70.09955200185246	HuMap2.0				14285.631489573068	0.10722993247747037	Q9Y512	ENSG00000100347	P50222	ENSG00000106511	P50222-Q9Y512
98	ENSG00000100348-ENSG00000106511												166.0	304.0	470.0	ENSG00000100348	ENSG00000106511	58.0	92.05158990529871	63.595760851002225	HuMap2.0				5338.992214507325	0.30667400260994715	Q99757	ENSG00000100348	P50222	ENSG00000106511	P50222-Q99757
99	ENSG00000100372-ENSG00000106511												307.0	304.0	611.0	ENSG00000100372	ENSG00000106511	161.0	56.74813079228907	63.495213934705106	HuMap2.0				9136.44905755854	0.06070361632650281	O43808	ENSG00000100372	P50222	ENSG00000106511	O43808-P50222
100	ENSG00000100418-ENSG00000106511												168.0	304.0	472.0	ENSG00000100418	ENSG00000106511	109.0	81.34713824673425	66.3497035869659	HuMap2.0				8866.838068894032	0.34920515227983595	Q6ICB0	ENSG00000100418	P50222	ENSG00000106511	P50222-Q6ICB0
101	ENSG00000100426-ENSG00000106511												1171.0	304.0	1475.0	ENSG00000100426	ENSG00000106511	219.0	53.4894424100421	60.97373245631042	HuMap2.0				11714.18788779922	0.060613538856542665	O75132	ENSG00000100426	P50222	ENSG00000106511	O75132-P50222
102	ENSG00000100865-ENSG00000106511												212.0	304.0	516.0	ENSG00000100865	ENSG00000106511	58.0	85.89314009271132	66.10211693315277	HuMap2.0				4981.802125377257	0.19039918147472923	Q9BW66	ENSG00000100865	P50222	ENSG00000106511	P50222-Q9BW66
103	ENSG00000100884-ENSG00000106511												557.0	304.0	861.0	ENSG00000100884	ENSG00000106511	105.0	63.361333659778346	72.30539287267115	HuMap2.0				6652.940034276727	0.06706040255288356	O95741	ENSG00000100884	P50222	ENSG00000106511	O95741-P50222
104	ENSG00000100938-ENSG00000106511												348.0	304.0	652.0	ENSG00000100938	ENSG00000106511	97.0	85.56445478453905	72.31730664238789	HuMap2.0				8299.752114100287	0.40362630391410326	Q9P2T1	ENSG00000100938	P50222	ENSG00000106511	P50222-Q9P2T1
105	ENSG00000101040-ENSG00000106511												1186.0	304.0	1490.0	ENSG00000101040	ENSG00000106511	143.0	49.82210369466818	53.39073783420704	HuMap2.0				7124.5608283375495	0.03962778550629362	Q9ULU4	ENSG00000101040	P50222	ENSG00000106511	P50222-Q9ULU4
106	ENSG00000101307-ENSG00000106511												398.0	304.0	702.0	ENSG00000101307	ENSG00000106511	22.0	65.7725934064553	69.47890035011814	HuMap2.0				1446.9970549420166	0.03341995913322762	O00241	ENSG00000101307	P50222	ENSG00000106511	O00241-P50222
107	ENSG00000101333-ENSG00000106511												1175.0	304.0	1479.0	ENSG00000101333	ENSG00000106511	364.0	58.18041233387623	74.68952979804129	HuMap2.0				21177.670089530948	0.16949337515863386	Q15147	ENSG00000101333	P50222	ENSG00000106511	P50222-Q15147
108	ENSG00000101367-ENSG00000106511												268.0	304.0	572.0	ENSG00000101367	ENSG00000106511	92.0	85.66509089096206	64.20105900860113	HuMap2.0				7881.1883619685095	0.38097813537057534	Q15691	ENSG00000101367	P50222	ENSG00000106511	P50222-Q15691
109	ENSG00000101746-ENSG00000106511												638.0	304.0	942.0	ENSG00000101746	ENSG00000106511	36.0	55.11185227905448	57.411519416456706	HuMap2.0				1984.0266820459613	0.0330694905388974	O94818	ENSG00000101746	P50222	ENSG00000106511	O94818-P50222
110	ENSG00000101935-ENSG00000106511												333.0	304.0	637.0	ENSG00000101935	ENSG00000106511	55.0	55.91705601934106	61.22488988496107	HuMap2.0				3075.4380810637585	0.03534858369748954	Q9Y4X0	ENSG00000101935	P50222	ENSG00000106511	P50222-Q9Y4X0
111	ENSG00000102030-ENSG00000106511												235.0	304.0	539.0	ENSG00000102030	ENSG00000106511	124.0	74.894895563581	63.897486781199405	HuMap2.0				9286.967049884044	0.24285584059694468	P41227	ENSG00000102030	P50222	ENSG00000106511	P41227-P50222
112	ENSG00000102178-ENSG00000106511												157.0	304.0	461.0	ENSG00000102178	ENSG00000106511	63.0	85.94434355910978	63.879888697242535	HuMap2.0				5414.493644223916	0.22056404440476904	P11441	ENSG00000102178	P50222	ENSG00000106511	P11441-P50222
113	ENSG00000102452-ENSG00000106511												1738.0	304.0	2042.0	ENSG00000102452	ENSG00000106511	450.0	48.84851508716233	62.94365280583902	HuMap2.0				21981.83178922305	0.07104450405651119	Q8IZF0	ENSG00000102452	P50222	ENSG00000106511	P50222-Q8IZF0
114	ENSG00000102606-ENSG00000106511												803.0	304.0	1107.0	ENSG00000102606	ENSG00000106511	94.0	59.19423338891343	61.09802310065072	HuMap2.0				5564.257938557863	0.0475716973194162	Q14155	ENSG00000102606	P50222	ENSG00000106511	P50222-Q14155
115	ENSG00000103043-ENSG00000106511												782.0	304.0	1086.0	ENSG00000103043	ENSG00000106511	112.0	66.25411516368808	71.76990320807656	HuMap2.0				7420.460898333065	0.09151328326327793	Q08AM6	ENSG00000103043	P50222	ENSG00000106511	P50222-Q08AM6
116	ENSG00000103126-ENSG00000106511												862.0	304.0	1166.0	ENSG00000103126	ENSG00000106511	43.0	71.50416280335274	55.674095234443776	HuMap2.0				3074.679000544168	0.047574003619223273	O15169	ENSG00000103126	P50222	ENSG00000106511	O15169-P50222
117	ENSG00000103528-ENSG00000106511												474.0	304.0	778.0	ENSG00000103528	ENSG00000106511	55.0	84.62518368742381	61.58528339138128	HuMap2.0				4654.38510280831	0.15610236641785535	Q9BSW7	ENSG00000103528	P50222	ENSG00000106511	P50222-Q9BSW7
118	ENSG00000103549-ENSG00000106511												1001.0	304.0	1305.0	ENSG00000103549	ENSG00000106511	185.0	59.862202817900865	66.20756867558691	HuMap2.0				11074.50752131166	0.09130910545342762	O75150	ENSG00000103549	P50222	ENSG00000106511	O75150-P50222
119	ENSG00000104129-ENSG00000106511												304.0	304.0	608.0	ENSG00000104129	ENSG00000106511	75.0	62.4913597222124	67.71606203855792	HuMap2.0				4686.85197916593	0.04801170074606399	Q9NVM6	ENSG00000104129	P50222	ENSG00000106511	P50222-Q9NVM6
120	ENSG00000104369-ENSG00000106511												661.0	304.0	965.0	ENSG00000104369	ENSG00000106511	119.0	63.08644792182536	59.338189460364504	HuMap2.0				7507.287302697218	0.0748273300077557	Q9HDC5	ENSG00000104369	P50222	ENSG00000106511	P50222-Q9HDC5
121	ENSG00000104490-ENSG00000106511												193.0	304.0	497.0	ENSG00000104490	ENSG00000106511	130.0	61.419187714683936	62.61939640247344	HuMap2.0				7984.494402908912	0.07167746449335594	P61601	ENSG00000104490	P50222	ENSG00000106511	P50222-P61601
122	ENSG00000104518-ENSG00000106511												484.0	304.0	788.0	ENSG00000104518	ENSG00000106511	5.0	77.80168359879191	63.669396066695	HuMap2.0				389.00841799395954	0.031498699621884806	P57764	ENSG00000104518	P50222	ENSG00000106511	P50222-P57764
123	ENSG00000104611-ENSG00000106511												454.0	304.0	758.0	ENSG00000104611	ENSG00000106511	79.0	57.746377863967794	64.74671929235915	HuMap2.0				4561.963851253456	0.04104287786585168	Q9H788	ENSG00000104611	P50222	ENSG00000106511	P50222-Q9H788
124	ENSG00000104613-ENSG00000106511												710.0	304.0	1014.0	ENSG00000104613	ENSG00000106511	190.0	70.20446087633826	69.83152843419867	HuMap2.0				13338.84756650427	0.2786599635141753	Q9NVR2	ENSG00000104613	P50222	ENSG00000106511	P50222-Q9NVR2
125	ENSG00000104691-ENSG00000106511												270.0	304.0	574.0	ENSG00000104691	ENSG00000106511	30.0	74.06528321226548	63.24308232314237	HuMap2.0				2221.9584963679645	0.04092013366936112	O00124	ENSG00000104691	P50222	ENSG00000106511	O00124-P50222
126	ENSG00000104756-ENSG00000106511												389.0	304.0	693.0	ENSG00000104756	ENSG00000106511	120.0	78.39476258252947	67.09343223742374	HuMap2.0				9407.371509903536	0.31488809500888193	Q7L273	ENSG00000104756	P50222	ENSG00000106511	P50222-Q7L273
127	ENSG00000104804-ENSG00000106511												520.0	304.0	824.0	ENSG00000104804	ENSG00000106511	160.0	59.594057945881005	59.945126022546226	HuMap2.0				9535.04927134096	0.07606745740144497	O00295	ENSG00000104804	P50222	ENSG00000106511	O00295-P50222
128	ENSG00000105141-ENSG00000106511												242.0	304.0	546.0	ENSG00000105141	ENSG00000106511	37.0	61.05985017305687	66.50432610664735	HuMap2.0				2259.214456403104	0.0349194423526952	P31944	ENSG00000105141	P50222	ENSG00000106511	P31944-P50222
129	ENSG00000105221-ENSG00000106511												481.0	304.0	785.0	ENSG00000105221	ENSG00000106511	97.0	79.29920969676675	65.97728670889266	HuMap2.0				7692.023340586375	0.2511426300836835	P31751	ENSG00000105221	P50222	ENSG00000106511	P31751-P50222
130	ENSG00000105248-ENSG00000106511												323.0	304.0	627.0	ENSG00000105248	ENSG00000106511	45.0	58.725383566161184	62.44618133848668	HuMap2.0				2642.6422604772533	0.03528220979548519	Q9BW85	ENSG00000105248	P50222	ENSG00000106511	P50222-Q9BW85
131	ENSG00000105329-ENSG00000106511												390.0	304.0	694.0	ENSG00000105329	ENSG00000106511	79.0	65.21614641562526	63.918074176401475	HuMap2.0				5152.075566834395	0.05783171335216896	A0A7I2YQL8	ENSG00000105329	P50222	ENSG00000106511	A0A7I2YQL8-P50222
132	ENSG00000105650-ENSG00000106511												712.0	304.0	1016.0	ENSG00000105650	ENSG00000106511	202.0	71.50441473864093	60.683970306724774	HuMap2.0				14443.891777205468	0.33788254038368226	Q08493	ENSG00000105650	P50222	ENSG00000106511	P50222-Q08493
133	ENSG00000105664-ENSG00000106511												757.0	304.0	1061.0	ENSG00000105664	ENSG00000106511	175.0	64.2268428228456	73.63664724869916	HuMap2.0				11239.69749399798	0.13392687782684576	P49747	ENSG00000105664	P50222	ENSG00000106511	P49747-P50222
134	ENSG00000105722-ENSG00000106511												548.0	304.0	852.0	ENSG00000105722	ENSG00000106511	64.0	54.603072336261704	51.46677273643405	HuMap2.0				3494.596629520749	0.035746532968990996	P50548	ENSG00000105722	P50222	ENSG00000106511	P50222-P50548
135	ENSG00000105732-ENSG00000106511												896.0	304.0	1200.0	ENSG00000105732	ENSG00000106511	178.0	62.46573188231907	59.477513525826026	HuMap2.0				11118.900275052794	0.11366984323285058	Q6ZN55	ENSG00000105732	P50222	ENSG00000106511	P50222-Q6ZN55
136	ENSG00000106245-ENSG00000106511												144.0	304.0	448.0	ENSG00000106245	ENSG00000106511	90.0	66.37805505216123	64.62175865945298	HuMap2.0				5974.024954694511	0.07135359251480401	P41223	ENSG00000106245	P50222	ENSG00000106511	P41223-P50222
137	ENSG00000002016-ENSG00000173846												418.0	646.0	1064.0	ENSG00000002016	ENSG00000173846	60.0	63.716603829134094	66.4892399631639	HuMap2.0				3822.9962297480456	0.04399531212351548	P43351	ENSG00000002016	Q9H4B4	ENSG00000173846	P43351-Q9H4B4
138	ENSG00000071539-ENSG00000173846												432.0	646.0	1078.0	ENSG00000071539	ENSG00000173846	162.0	66.85688884014435	70.57075292388599	HuMap2.0				10830.815992103384	0.15943461879769244	Q15645	ENSG00000071539	Q9H4B4	ENSG00000173846	Q15645-Q9H4B4
139	ENSG00000106355-ENSG00000173846												91.0	646.0	737.0	ENSG00000106355	ENSG00000173846	75.0	82.6172504927676	74.7420655464541	HuMap2.0				6196.29378695757	0.22328114048252726	Q9Y4Y9	ENSG00000106355	Q9H4B4	ENSG00000173846	Q9H4B4-Q9Y4Y9
140	ENSG00000110315-ENSG00000173846												230.0	646.0	876.0	ENSG00000110315	ENSG00000173846	70.0	78.16272614493737	69.45271194350977	HuMap2.0				5471.390830145616	0.1349139575502425	Q8WVD5	ENSG00000110315	Q9H4B4	ENSG00000173846	Q8WVD5-Q9H4B4
141	ENSG00000143190-ENSG00000173846												743.0	646.0	1389.0	ENSG00000143190	ENSG00000173846	84.0	40.809211867129285	54.490986027555984	HuMap2.0				3427.97379683886	0.032355361566897965	P14859	ENSG00000143190	Q9H4B4	ENSG00000173846	P14859-Q9H4B4
142	ENSG00000168958-ENSG00000173846												342.0	646.0	988.0	ENSG00000168958	ENSG00000173846	57.0	60.22673136544782	59.76449472361085	HuMap2.0				3432.9236878305255	0.03871009135177374	Q9GZY8	ENSG00000168958	Q9H4B4	ENSG00000173846	Q9GZY8-Q9H4B4
143	ENSG00000002016-ENSG00000196092												418.0	391.0	809.0	ENSG00000002016	ENSG00000196092	118.0	61.189503231516625	58.28245202918042	HuMap2.0				7220.361381318961	0.06402256377881907	P43351	ENSG00000002016	Q02548	ENSG00000196092	P43351-Q02548
144	ENSG00000066136-ENSG00000196092												458.0	391.0	849.0	ENSG00000066136	ENSG00000196092	73.0	43.1690794922326	50.8645514617819	HuMap2.0				3151.34280293298	0.03250904511582494	Q13952	ENSG00000066136	Q02548	ENSG00000196092	Q02548-Q13952
145	ENSG00000101266-ENSG00000196092												391.0	391.0	782.0	ENSG00000101266	ENSG00000196092	79.0	63.052430168152455	69.84638686636154	HuMap2.0				4981.141983284044	0.05119920250158913	P68400	ENSG00000101266	Q02548	ENSG00000196092	P68400-Q02548
146	ENSG00000112237-ENSG00000196092												283.0	391.0	674.0	ENSG00000112237	ENSG00000196092	251.0	65.16780168189472	65.45259119268857	HuMap2.0				16357.118222155574	0.2385283311655148	P24863	ENSG00000112237	Q02548	ENSG00000196092	P24863-Q02548
147	ENSG00000173207-ENSG00000196092												79.0	391.0	470.0	ENSG00000173207	ENSG00000196092	3.0	62.50366409342746	63.09810866767738	HuMap2.0				187.51099228028238	0.031348721030031876	P61024	ENSG00000173207	Q02548	ENSG00000196092	P61024-Q02548
148	ENSG00000029993-ENSG00000196092												200.0	391.0	591.0	ENSG00000029993	ENSG00000196092	14.0	49.41759197318126	63.89009442540411	HuMap2.0				691.8462876245376	0.031530765701582066	O15347	ENSG00000029993	Q02548	ENSG00000196092	O15347-Q02548
149	ENSG00000037965-ENSG00000196092												242.0	391.0	633.0	ENSG00000037965	ENSG00000196092	44.0	60.592535620199826	56.97535395663833	HuMap2.0				2666.0715672887923	0.03606278822578969	P31273	ENSG00000037965	Q02548	ENSG00000196092	P31273-Q02548
150	ENSG00000050748-ENSG00000196092												424.0	391.0	815.0	ENSG00000050748	ENSG00000196092	277.0	66.52714372421387	67.0395260468939	HuMap2.0				18428.018811607242	0.3086855231476977	P45984	ENSG00000050748	Q02548	ENSG00000196092	P45984-Q02548
151	ENSG00000077942-ENSG00000196092												703.0	391.0	1094.0	ENSG00000077942	ENSG00000196092	112.0	59.87174428239921	68.03804925151351	HuMap2.0				6705.635359628712	0.05592956340932088	P23142	ENSG00000077942	Q02548	ENSG00000196092	P23142-Q02548
152	ENSG00000083307-ENSG00000196092												625.0	391.0	1016.0	ENSG00000083307	ENSG00000196092	25.0	47.875736108078826	59.20037781711515	HuMap2.0				1196.8934027019707	0.03176601646790389	Q6ISB3	ENSG00000083307	Q02548	ENSG00000196092	Q02548-Q6ISB3
153	ENSG00000091073-ENSG00000196092												622.0	391.0	1013.0	ENSG00000091073	ENSG00000196092	90.0	57.170519164474754	63.076113418427006	HuMap2.0				5145.346724802728	0.04265151156529031	Q86UW9	ENSG00000091073	Q02548	ENSG00000196092	Q02548-Q86UW9
154	ENSG00000103275-ENSG00000196092												158.0	391.0	549.0	ENSG00000103275	ENSG00000196092	5.0	59.50171000296506	67.19503192082239	HuMap2.0				297.5085500148253	0.03138969134375276	P63279	ENSG00000103275	Q02548	ENSG00000196092	P63279-Q02548
155	ENSG00000116752-ENSG00000196092												225.0	391.0	616.0	ENSG00000116752	ENSG00000196092	107.0	62.04426392482229	62.79626439518616	HuMap2.0				6638.736239955985	0.062120020025285175	O75934	ENSG00000116752	Q02548	ENSG00000196092	O75934-Q02548
156	ENSG00000116922-ENSG00000196092												203.0	391.0	594.0	ENSG00000116922	ENSG00000196092	19.0	62.8526975521599	66.90333818365177	HuMap2.0				1194.2012534910382	0.03250347346769606	Q9NX04	ENSG00000116922	Q02548	ENSG00000196092	Q02548-Q9NX04
157	ENSG00000127588-ENSG00000196092												67.0	391.0	458.0	ENSG00000127588	ENSG00000196092	47.0	59.81484462608913	60.357593715666106	HuMap2.0				2811.297697426189	0.03621381178094502	Q9P2W3	ENSG00000127588	Q02548	ENSG00000196092	Q02548-Q9P2W3
158	ENSG00000132950-ENSG00000196092												669.0	391.0	1060.0	ENSG00000132950	ENSG00000196092	82.0	61.5275394800819	55.97975126479985	HuMap2.0				5045.258237366716	0.048707245520923606	Q9UJ78	ENSG00000132950	Q02548	ENSG00000196092	Q02548-Q9UJ78
159	ENSG00000133488-ENSG00000196092												406.0	391.0	797.0	ENSG00000133488	ENSG00000196092	112.0	68.82164233293744	71.72703033432838	HuMap2.0				7708.023941288993	0.11610749656191664	Q9UDX3	ENSG00000133488	Q02548	ENSG00000196092	Q02548-Q9UDX3
160	ENSG00000137393-ENSG00000196092												303.0	391.0	694.0	ENSG00000137393	ENSG00000196092	235.0	57.086498301334494	61.81318823983975	HuMap2.0				13415.327100813605	0.08988452341235316	Q7Z419	ENSG00000137393	Q02548	ENSG00000196092	Q02548-Q7Z419
161	ENSG00000140961-ENSG00000196092												477.0	391.0	868.0	ENSG00000140961	ENSG00000196092	184.0	59.70428642978854	70.74370833268699	HuMap2.0				10985.588703081092	0.08935479069078614	Q9UJX0	ENSG00000140961	Q02548	ENSG00000196092	Q02548-Q9UJX0
162	ENSG00000141977-ENSG00000196092												187.0	391.0	578.0	ENSG00000141977	ENSG00000196092	201.0	63.94144859103275	61.73151197290168	HuMap2.0				12852.231166797583	0.15603668762050696	Q96Q77	ENSG00000141977	Q02548	ENSG00000196092	Q02548-Q96Q77
163	ENSG00000142230-ENSG00000196092												346.0	391.0	737.0	ENSG00000142230	ENSG00000196092	160.0	62.436603615585184	69.5389353630222	HuMap2.0				9989.856578493629	0.09931392708923849	Q9UBE0	ENSG00000142230	Q02548	ENSG00000196092	Q02548-Q9UBE0
164	ENSG00000144681-ENSG00000196092												402.0	391.0	793.0	ENSG00000144681	ENSG00000196092	19.0	65.81452662413403	58.907263515906344	HuMap2.0				1250.4760058585466	0.032877024444326504	Q99469	ENSG00000144681	Q02548	ENSG00000196092	Q02548-Q99469
165	ENSG00000146872-ENSG00000196092												772.0	391.0	1163.0	ENSG00000146872	ENSG00000196092	153.0	53.4213301737956	58.71710776876588	HuMap2.0				8173.4635165907275	0.04746995795322097	Q86UE8	ENSG00000146872	Q02548	ENSG00000196092	Q02548-Q86UE8
166	ENSG00000147421-ENSG00000196092												420.0	391.0	811.0	ENSG00000147421	ENSG00000196092	32.0	57.04115257816721	57.872114823221324	HuMap2.0				1825.3168825013506	0.033080256812022125	Q6NT76	ENSG00000147421	Q02548	ENSG00000196092	Q02548-Q6NT76
167	ENSG00000151092-ENSG00000196092												654.0	391.0	1045.0	ENSG00000151092	ENSG00000196092	262.0	60.48959386139526	71.23367820584834	HuMap2.0				15848.273591685558	0.14885321403461038	Q96IV0	ENSG00000151092	Q02548	ENSG00000196092	Q02548-Q96IV0
168	ENSG00000154328-ENSG00000196092												332.0	391.0	723.0	ENSG00000154328	ENSG00000196092	55.0	61.879483163173866	64.30170322495606	HuMap2.0				3403.3715739745626	0.03981394456015947	Q969S2	ENSG00000154328	Q02548	ENSG00000196092	Q02548-Q969S2
169	ENSG00000154359-ENSG00000196092												773.0	391.0	1164.0	ENSG00000154359	ENSG00000196092	204.0	58.98607912989357	64.64786067604747	HuMap2.0				12033.160142498287	0.09340323445510465	Q17RB8	ENSG00000154359	Q02548	ENSG00000196092	Q02548-Q17RB8
170	ENSG00000157978-ENSG00000196092												308.0	391.0	699.0	ENSG00000157978	ENSG00000196092	26.0	37.812247068227364	57.14580169000431	HuMap2.0				983.1184237739114	0.0314875829420642	Q5SW96	ENSG00000157978	Q02548	ENSG00000196092	Q02548-Q5SW96
171	ENSG00000161813-ENSG00000196092												724.0	391.0	1115.0	ENSG00000161813	ENSG00000196092	98.0	56.079647872692306	50.00456271334896	HuMap2.0				5495.805491523846	0.04260488838803919	Q71RC2	ENSG00000161813	Q02548	ENSG00000196092	Q02548-Q71RC2
172	ENSG00000163960-ENSG00000196092												489.0	391.0	880.0	ENSG00000163960	ENSG00000196092	53.0	54.03209510349273	61.8911552577686	HuMap2.0				2863.701040485115	0.03430615221911536	O94888	ENSG00000163960	Q02548	ENSG00000196092	O94888-Q02548
173	ENSG00000172497-ENSG00000196092												555.0	391.0	946.0	ENSG00000172497	ENSG00000196092	88.0	63.154369980453865	70.39316697378078	HuMap2.0				5557.58455827994	0.056123678716708765	Q8WYK0	ENSG00000172497	Q02548	ENSG00000196092	Q02548-Q8WYK0
174	ENSG00000175946-ENSG00000196092												581.0	391.0	972.0	ENSG00000175946	ENSG00000196092	195.0	62.736085460774525	73.31711035470485	HuMap2.0				12233.536664851032	0.13143822742851738	Q2WGJ6	ENSG00000175946	Q02548	ENSG00000196092	Q02548-Q2WGJ6
175	ENSG00000185359-ENSG00000196092												777.0	391.0	1168.0	ENSG00000185359	ENSG00000196092	141.0	54.5763122256439	59.208643929702845	HuMap2.0				7695.26002381579	0.04815562930570366	O14964	ENSG00000185359	Q02548	ENSG00000196092	O14964-Q02548
176	ENSG00000185753-ENSG00000196092												319.0	391.0	710.0	ENSG00000185753	ENSG00000196092	41.0	59.99559538990688	66.61192634139316	HuMap2.0				2459.819410986182	0.03519026434008412	Q8TB03	ENSG00000185753	Q02548	ENSG00000196092	Q02548-Q8TB03
177	ENSG00000187766-ENSG00000196092												259.0	391.0	650.0	ENSG00000187766	ENSG00000196092	14.0	36.50323158582614	48.70062256860117	HuMap2.0				511.045242201566	0.03139098339498848	P60410	ENSG00000187766	Q02548	ENSG00000196092	P60410-Q02548
178	ENSG00000002016-ENSG00000196911												418.0	536.0	954.0	ENSG00000002016	ENSG00000196911	183.0	67.82618145720525	71.61822653858101	HuMap2.0				12412.191206668562	0.2088546789788856	P43351	ENSG00000002016	O15131	ENSG00000196911	O15131-P43351
179	ENSG00000110063-ENSG00000196911												337.0	536.0	873.0	ENSG00000110063	ENSG00000196911	101.0	73.27214739098021	81.17667762381386	HuMap2.0				7400.486886489001	0.1530225590750869	Q96C86	ENSG00000110063	O15131	ENSG00000196911	O15131-Q96C86
180	ENSG00000173614-ENSG00000196911												279.0	536.0	815.0	ENSG00000173614	ENSG00000196911	67.0	68.50632569194012	83.37851660237476	HuMap2.0				4589.923821359988	0.06042812658868298	Q9HAN9	ENSG00000173614	O15131	ENSG00000196911	O15131-Q9HAN9
181	ENSG00000005238-ENSG00000196911												538.0	536.0	1074.0	ENSG00000005238	ENSG00000196911	166.0	55.40758968410628	67.00069745541025	HuMap2.0				9197.659887561642	0.056487509078225084	Q7L5A3	ENSG00000005238	O15131	ENSG00000196911	O15131-Q7L5A3
182	ENSG00000076242-ENSG00000196911												756.0	536.0	1292.0	ENSG00000076242	ENSG00000196911	80.0	65.76439514179823	77.13117889941685	HuMap2.0				5261.151611343858	0.060545455122081086	P40692	ENSG00000076242	O15131	ENSG00000196911	O15131-P40692
183	ENSG00000092199-ENSG00000196911												306.0	536.0	842.0	ENSG00000092199	ENSG00000196911	202.0	58.94900912519196	74.27474856295053	HuMap2.0				11907.699843288776	0.0920303870392381	P07910	ENSG00000092199	O15131	ENSG00000196911	O15131-P07910
184	ENSG00000093000-ENSG00000196911												468.0	536.0	1004.0	ENSG00000093000	ENSG00000196911	300.0	77.57456295517483	70.69936604871343	HuMap2.0				23272.36888655245	0.6303822151976128	Q9UKX7	ENSG00000093000	O15131	ENSG00000196911	O15131-Q9UKX7
185	ENSG00000106459-ENSG00000196911												503.0	536.0	1039.0	ENSG00000106459	ENSG00000196911	91.0	69.58169978180268	65.84370961701478	HuMap2.0				6331.934680144044	0.09372168383733433	Q16656	ENSG00000106459	O15131	ENSG00000196911	O15131-Q16656
186	ENSG00000106536-ENSG00000196911												691.0	536.0	1227.0	ENSG00000106536	ENSG00000196911	274.0	56.04235824416745	60.617769876717155	HuMap2.0				15355.606158901883	0.09498613691331728	P78424	ENSG00000106536	O15131	ENSG00000196911	O15131-P78424
187	ENSG00000113368-ENSG00000196911												586.0	536.0	1122.0	ENSG00000113368	ENSG00000196911	43.0	46.55045415325422	78.82867614574681	HuMap2.0				2001.6695285899316	0.03218435165461238	P20700	ENSG00000113368	O15131	ENSG00000196911	O15131-P20700
188	ENSG00000136938-ENSG00000196911												251.0	536.0	787.0	ENSG00000136938	ENSG00000196911	128.0	59.75369187863486	79.85912579816527	HuMap2.0				7648.472560465262	0.06212418936523104	Q92688	ENSG00000136938	O15131	ENSG00000196911	O15131-Q92688
189	ENSG00000144228-ENSG00000196911												392.0	536.0	928.0	ENSG00000144228	ENSG00000196911	69.0	79.71193428506089	81.63373733205505	HuMap2.0				5500.123465669201	0.15097183280655463	Q6IQ16	ENSG00000144228	O15131	ENSG00000196911	O15131-Q6IQ16
190	ENSG00000162664-ENSG00000196911												582.0	536.0	1118.0	ENSG00000162664	ENSG00000196911	287.0	57.97705816159816	65.05790305275073	HuMap2.0				16639.415692378672	0.12438660269907977	Q5BKZ1	ENSG00000162664	O15131	ENSG00000196911	O15131-Q5BKZ1
191	ENSG00000172977-ENSG00000196911												513.0	536.0	1049.0	ENSG00000172977	ENSG00000196911	141.0	54.30902471067768	76.35945963500981	HuMap2.0				7657.572484205553	0.04748468837346362	Q92993	ENSG00000172977	O15131	ENSG00000196911	O15131-Q92993
192	ENSG00000182173-ENSG00000196911												526.0	536.0	1062.0	ENSG00000182173	ENSG00000196911	102.0	64.00430350898493	72.11522947293676	HuMap2.0				6528.438957916464	0.06829467633726823	Q7Z6J9	ENSG00000182173	O15131	ENSG00000196911	O15131-Q7Z6J9
193	ENSG00000186141-ENSG00000196911												534.0	536.0	1070.0	ENSG00000186141	ENSG00000196911	57.0	73.23310538140656	84.44238477894784	HuMap2.0				4174.287006740174	0.06836868917484076	Q9BUI4	ENSG00000186141	O15131	ENSG00000196911	O15131-Q9BUI4
194	ENSG00000002016-ENSG00000272886												418.0	582.0	1000.0	ENSG00000002016	ENSG00000272886	89.0	57.74778731590495	57.396386894349185	HuMap2.0				5139.553071115541	0.04335759926480152	P43351	ENSG00000002016	Q9NPI6	ENSG00000272886	P43351-Q9NPI6
195	ENSG00000115641-ENSG00000272886												279.0	582.0	861.0	ENSG00000115641	ENSG00000272886	209.0	62.72934361700717	62.48204429241455	HuMap2.0				13110.432815954498	0.143685274893402	Q14192	ENSG00000115641	Q9NPI6	ENSG00000272886	Q14192-Q9NPI6
196	ENSG00000139405-ENSG00000272886												269.0	582.0	851.0	ENSG00000139405	ENSG00000272886	36.0	60.89906309535248	52.857522945500854	HuMap2.0				2192.3662714326892	0.03467447811236149	Q96K30	ENSG00000139405	Q9NPI6	ENSG00000272886	Q96K30-Q9NPI6
197	ENSG00000179151-ENSG00000272886												508.0	582.0	1090.0	ENSG00000179151	ENSG00000272886	208.0	79.85030497849955	61.25557146250824	HuMap2.0				16608.863435527906	0.5748461864725447	Q96F86	ENSG00000179151	Q9NPI6	ENSG00000272886	Q96F86-Q9NPI6
198	ENSG00000189266-ENSG00000272886												139.0	582.0	721.0	ENSG00000189266	ENSG00000272886	163.0	80.81184916775881	55.590178929793424	HuMap2.0				13172.331414344686	0.5103595788478263	Q9NPJ4	ENSG00000189266	Q9NPI6	ENSG00000272886	Q9NPI6-Q9NPJ4
199	ENSG00000002016-ENSG00000278023												418.0	284.0	702.0	ENSG00000002016	ENSG00000278023	234.0	91.87018632588776	68.68882391441608	HuMap2.0				21497.623600257735	0.718916195063572	P43351	ENSG00000002016	Q8NG50	ENSG00000278023	P43351-Q8NG50
200	ENSG00000163156-ENSG00000278023												230.0	284.0	514.0	ENSG00000163156	ENSG00000278023	28.0	66.92683376149057	69.70087484085704	HuMap2.0				1873.951345321736	0.03521652532860901	Q9BWG6	ENSG00000163156	Q8NG50	ENSG00000278023	Q8NG50-Q9BWG6
201	ENSG00000176155-ENSG00000278023												915.0	284.0	1199.0	ENSG00000176155	ENSG00000278023	53.0	64.38634800679722	69.82741887181386	HuMap2.0				3412.4764443602526	0.04209539075100155	Q2TAC2	ENSG00000176155	Q8NG50	ENSG00000278023	Q2TAC2-Q8NG50
202	ENSG00000178988-ENSG00000278023												127.0	284.0	411.0	ENSG00000178988	ENSG00000278023	101.0	76.29389300942057	74.34327124269181	HuMap2.0				7705.683193951478	0.20373999268182943	Q96HT8	ENSG00000178988	Q8NG50	ENSG00000278023	Q8NG50-Q96HT8
203	ENSG00000242689-ENSG00000278023												200.0	284.0	484.0	ENSG00000242689	ENSG00000278023	69.0	82.4061966170606	76.37601874100558	HuMap2.0				5686.0275665771815	0.19099145648644184	P26441	ENSG00000242689	Q8NG50	ENSG00000278023	P26441-Q8NG50
204	ENSG00000002822-ENSG00000002822	0.263	0.44056000000000006	0.57902	0.4406	0.258	0.263	c1086168_Q9Y6D9_1GO4_G_1_Q9Y6D9_1GO4_H_1.pdb	1GO4	G	H		718.0	718.0	1436.0	ENSG00000002822	ENSG00000002822	1250.0	82.13817964040834	76.6906310484622	HuMap2.0				102672.72455051042	0.7370568734769727	Q9Y6D9	ENSG00000002822	Q9Y6D9	ENSG00000002822	Q9Y6D9-Q9Y6D9
205	ENSG00000002822-ENSG00000164109		0.9244399999999999	0.98256	0.92443	0.7490000000000001	0.7490000000000001	c985918_Q13257_1GO4_B_1_Q9Y6D9_1GO4_F_1.pdb	1GO4	B	F		718.0	205.0	923.0	ENSG00000002822	ENSG00000164109	129.0	88.19855712807397	81.78383227132832	HuMap2.0				11377.613869521543	0.5842457238551361	Q9Y6D9	ENSG00000002822	Q13257	ENSG00000164109	Q13257-Q9Y6D9
206	ENSG00000124688-ENSG00000164109	0.016	0.9519700000000001	0.9567200000000001	0.9519700000000001	0.669	0.669	c985900_Q15013_6F0X_Z_1_Q13257_6F0X_P_1.pdb	6F0X	Z	P		274.0	205.0	479.0	ENSG00000124688	ENSG00000164109	229.0	79.37115409866513	82.24325712693333	HuMap2.0				18175.994288594316	0.5940757027180615	Q15013	ENSG00000124688	Q13257	ENSG00000164109	Q13257-Q15013
207	ENSG00000137575-ENSG00000164109												298.0	205.0	503.0	ENSG00000137575	ENSG00000164109	97.0	64.47361094492695	77.7033067774448	HuMap2.0				6253.940261657914	0.06713203976130155	O00560	ENSG00000137575	Q13257	ENSG00000164109	O00560-Q13257
208	ENSG00000079999-ENSG00000164109												624.0	205.0	829.0	ENSG00000079999	ENSG00000164109	142.0	76.08633576526607	87.4837194308027	HuMap2.0				10804.259678667782	0.32432817554362703	Q14145	ENSG00000079999	Q13257	ENSG00000164109	Q13257-Q14145
209	ENSG00000100150-ENSG00000164109												1603.0	205.0	1808.0	ENSG00000100150	ENSG00000164109	46.0	48.30146161347272	66.21056398739303	HuMap2.0				2221.867234219745	0.03249838369507984	O75140	ENSG00000100150	Q13257	ENSG00000164109	O75140-Q13257
210	ENSG00000002822-ENSG00000012779												718.0	674.0	1392.0	ENSG00000002822	ENSG00000012779	80.0	73.21358651963756	81.81132146409286	HuMap2.0				5857.0869215710045	0.10734235141304925	Q9Y6D9	ENSG00000002822	P09917	ENSG00000012779	P09917-Q9Y6D9
211	ENSG00000005102-ENSG00000012779												254.0	674.0	928.0	ENSG00000005102	ENSG00000012779	112.0	63.31013893828075	79.87576273878045	HuMap2.0				7090.735561087444	0.07140141652283502	P50221	ENSG00000005102	P09917	ENSG00000012779	P09917-P50221
212	ENSG00000002822-ENSG00000048540												718.0	145.0	863.0	ENSG00000002822	ENSG00000048540	0.0	0.0	77.85138431787058	HuMap2.0				0.0	0.03132179523211253	Q9Y6D9	ENSG00000002822	Q8TAP4	ENSG00000048540	Q8TAP4-Q9Y6D9
213	ENSG00000019995-ENSG00000048540												708.0	145.0	853.0	ENSG00000019995	ENSG00000048540	116.0	72.20589853416826	71.7420385332858	HuMap2.0				8375.884229963518	0.16997836716601394	Q9UGI0	ENSG00000019995	Q8TAP4	ENSG00000048540	Q8TAP4-Q9UGI0
214	ENSG00000002822-ENSG00000057663												718.0	275.0	993.0	ENSG00000002822	ENSG00000057663	26.0	82.01182934591726	79.782489026423	HuMap2.0				2132.307562993849	0.046726977045049974	Q9Y6D9	ENSG00000002822	Q9H1Y0	ENSG00000057663	Q9H1Y0-Q9Y6D9
215	ENSG00000002822-ENSG00000068394												718.0	476.0	1194.0	ENSG00000002822	ENSG00000068394	54.0	65.2370390909078	73.29687238912031	HuMap2.0				3522.800110909021	0.04374377133845198	Q9Y6D9	ENSG00000002822	Q92917	ENSG00000068394	Q92917-Q9Y6D9
216	ENSG00000019995-ENSG00000068394												708.0	476.0	1184.0	ENSG00000019995	ENSG00000068394	37.0	63.646802822596314	69.8794128769779	HuMap2.0				2354.9317044360637	0.03614201858326732	Q9UGI0	ENSG00000019995	Q92917	ENSG00000068394	Q92917-Q9UGI0
217	ENSG00000061337-ENSG00000068394												596.0	476.0	1072.0	ENSG00000061337	ENSG00000068394	51.0	54.6335495004984	65.57689386552265	HuMap2.0				2786.3110245254184	0.03433309401348652	Q9Y250	ENSG00000061337	Q92917	ENSG00000068394	Q92917-Q9Y250
218	ENSG00000065371-ENSG00000068394												212.0	476.0	688.0	ENSG00000065371	ENSG00000068394	8.0	58.96195630961757	70.2497233459319	HuMap2.0				471.69565047694056	0.03148447912469682	Q9HAT0	ENSG00000065371	Q92917	ENSG00000068394	Q92917-Q9HAT0
219	ENSG00000066185-ENSG00000068394												365.0	476.0	841.0	ENSG00000066185	ENSG00000068394	100.0	80.96753080834249	72.88860249396559	HuMap2.0				8096.753080834249	0.3019209891478226	Q9H0C1	ENSG00000066185	Q92917	ENSG00000068394	Q92917-Q9H0C1
220	ENSG00000002822-ENSG00000072201												718.0	728.0	1446.0	ENSG00000002822	ENSG00000072201	61.0	75.72224897882363	71.20328365081143	HuMap2.0				4619.057187708241	0.08923851559956189	Q9Y6D9	ENSG00000002822	Q8TBB1	ENSG00000072201	Q8TBB1-Q9Y6D9
221	ENSG00000007001-ENSG00000072201												317.0	728.0	1045.0	ENSG00000007001	ENSG00000072201	71.0	60.956576140435715	72.3636384045473	HuMap2.0				4327.916905970936	0.04359436950702063	O95045	ENSG00000007001	Q8TBB1	ENSG00000072201	O95045-Q8TBB1
222	ENSG00000013441-ENSG00000072201												484.0	728.0	1212.0	ENSG00000013441	ENSG00000072201	127.0	62.86319895190012	68.24255804387302	HuMap2.0				7983.626266891315	0.07887887643177535	P49759	ENSG00000013441	Q8TBB1	ENSG00000072201	P49759-Q8TBB1
223	ENSG00000056558-ENSG00000072201												416.0	728.0	1144.0	ENSG00000056558	ENSG00000072201	108.0	60.81104075200518	67.29408758137522	HuMap2.0				6567.592401216559	0.05764496438043578	Q13077	ENSG00000056558	Q8TBB1	ENSG00000072201	Q13077-Q8TBB1
224	ENSG00000071539-ENSG00000072201												432.0	728.0	1160.0	ENSG00000071539	ENSG00000072201	96.0	57.49388444959587	71.01499684921491	HuMap2.0				5519.412907161203	0.044614916869715006	Q15645	ENSG00000071539	Q8TBB1	ENSG00000072201	Q15645-Q8TBB1
225	ENSG00000072201-ENSG00000072201	0.051	0.9803700000000001	0.9803700000000001	0.9803700000000001	0.051	0.051	c1231912_Q8TBB1_5H7S_D_1_Q8TBB1_5H7S_B_1.pdb	5H7S	D	B		728.0	728.0	1456.0	ENSG00000072201	ENSG00000072201	210.0	70.22207541160721	63.57695581726617	HuMap2.0				14746.635836437514	0.3158012778492908	Q8TBB1	ENSG00000072201	Q8TBB1	ENSG00000072201	Q8TBB1-Q8TBB1
226	ENSG00000004779-ENSG00000072201												156.0	728.0	884.0	ENSG00000004779	ENSG00000072201	64.0	72.32360674157111	65.43849863025301	HuMap2.0				4628.710831460551	0.07392053818041301	O14561	ENSG00000004779	Q8TBB1	ENSG00000072201	O14561-Q8TBB1
227	ENSG00000006194-ENSG00000072201												683.0	728.0	1411.0	ENSG00000006194	ENSG00000072201	174.0	68.51906905711334	61.24326404826206	HuMap2.0				11922.31801593772	0.20950046132493133	O14978	ENSG00000006194	Q8TBB1	ENSG00000072201	O14978-Q8TBB1
228	ENSG00000006659-ENSG00000072201												139.0	728.0	867.0	ENSG00000006659	ENSG00000072201	52.0	67.62677000714795	67.72300907704043	HuMap2.0				3516.5920403716937	0.04673048498363382	Q8TCE9	ENSG00000006659	Q8TBB1	ENSG00000072201	Q8TBB1-Q8TCE9
229	ENSG00000008130-ENSG00000072201												446.0	728.0	1174.0	ENSG00000008130	ENSG00000072201	31.0	71.798095278808	68.05211379820922	HuMap2.0				2225.740953643048	0.039447359554524816	O95544	ENSG00000008130	Q8TBB1	ENSG00000072201	O95544-Q8TBB1
230	ENSG00000019995-ENSG00000072201												708.0	728.0	1436.0	ENSG00000019995	ENSG00000072201	152.0	70.65398075569414	66.89001524181242	HuMap2.0				10739.405074865508	0.21571018683754634	Q9UGI0	ENSG00000019995	Q8TBB1	ENSG00000072201	Q8TBB1-Q9UGI0
231	ENSG00000020256-ENSG00000072201												645.0	728.0	1373.0	ENSG00000020256	ENSG00000072201	232.0	55.36284659792357	63.20372285573526	HuMap2.0				12844.180410718269	0.07489029901846002	Q9NTW7	ENSG00000020256	Q8TBB1	ENSG00000072201	Q8TBB1-Q9NTW7
232	ENSG00000043462-ENSG00000072201												533.0	728.0	1261.0	ENSG00000043462	ENSG00000072201	68.0	65.5527836829389	60.539357684899855	HuMap2.0				4457.589290439845	0.051876850777306006	Q13094	ENSG00000043462	Q8TBB1	ENSG00000072201	Q13094-Q8TBB1
233	ENSG00000047634-ENSG00000072201												329.0	728.0	1057.0	ENSG00000047634	ENSG00000072201	93.0	60.89363004039665	61.18901557741515	HuMap2.0				5663.1075937568885	0.051506883053336755	Q9UN30	ENSG00000047634	Q8TBB1	ENSG00000072201	Q8TBB1-Q9UN30
234	ENSG00000050748-ENSG00000072201												424.0	728.0	1152.0	ENSG00000050748	ENSG00000072201	209.0	60.631665635053714	70.06319406636436	HuMap2.0				12672.018117726226	0.11419973548657936	P45984	ENSG00000050748	Q8TBB1	ENSG00000072201	P45984-Q8TBB1
235	ENSG00000051128-ENSG00000072201												361.0	728.0	1089.0	ENSG00000051128	ENSG00000072201	49.0	67.68060974383252	68.11969565617295	HuMap2.0				3316.3498774477935	0.04502283332232983	Q9NSC5	ENSG00000051128	Q8TBB1	ENSG00000072201	Q8TBB1-Q9NSC5
236	ENSG00000061337-ENSG00000072201												596.0	728.0	1324.0	ENSG00000061337	ENSG00000072201	76.0	59.4866106358207	64.93340663278505	HuMap2.0				4520.982408322374	0.042780060659151346	Q9Y250	ENSG00000061337	Q8TBB1	ENSG00000072201	Q8TBB1-Q9Y250
237	ENSG00000064726-ENSG00000072201												482.0	728.0	1210.0	ENSG00000064726	ENSG00000072201	123.0	61.33443211311398	70.90924246857432	HuMap2.0				7544.135149913019	0.06735148673273084	Q9H0C5	ENSG00000064726	Q8TBB1	ENSG00000072201	Q8TBB1-Q9H0C5
238	ENSG00000064999-ENSG00000072201												1134.0	728.0	1862.0	ENSG00000064999	ENSG00000072201	291.0	51.30772507995861	56.05839558085949	HuMap2.0				14930.547998267955	0.06321676018946754	Q92625	ENSG00000064999	Q8TBB1	ENSG00000072201	Q8TBB1-Q92625
239	ENSG00000065371-ENSG00000072201												212.0	728.0	940.0	ENSG00000065371	ENSG00000072201	63.0	61.35903659481706	71.78384053867498	HuMap2.0				3865.619305473475	0.04163313470876382	Q9HAT0	ENSG00000065371	Q8TBB1	ENSG00000072201	Q8TBB1-Q9HAT0
240	ENSG00000065882-ENSG00000072201												1168.0	728.0	1896.0	ENSG00000065882	ENSG00000072201	135.0	59.80306131012677	65.59413362532757	HuMap2.0				8073.413276867114	0.06546031477672776	Q86TI0	ENSG00000065882	Q8TBB1	ENSG00000072201	Q86TI0-Q8TBB1
241	ENSG00000067225-ENSG00000072201												531.0	728.0	1259.0	ENSG00000067225	ENSG00000072201	129.0	61.3504290123192	76.00794119581397	HuMap2.0				7914.205342589177	0.07071990809850368	P14618	ENSG00000067225	Q8TBB1	ENSG00000072201	P14618-Q8TBB1
242	ENSG00000068394-ENSG00000072201												476.0	728.0	1204.0	ENSG00000068394	ENSG00000072201	93.0	53.953027050667856	64.52955290998797	HuMap2.0				5017.631515712111	0.038955246938582114	Q92917	ENSG00000068394	Q8TBB1	ENSG00000072201	Q8TBB1-Q92917
243	ENSG00000068400-ENSG00000072201												841.0	728.0	1569.0	ENSG00000068400	ENSG00000072201	66.0	65.06666973264159	69.82946788460767	HuMap2.0				4294.400202354344	0.049510843264874316	Q4V328	ENSG00000068400	Q8TBB1	ENSG00000072201	Q4V328-Q8TBB1
244	ENSG00000070882-ENSG00000072201												887.0	728.0	1615.0	ENSG00000070882	ENSG00000072201	140.0	56.03429273012382	66.36611753868422	HuMap2.0				7844.800982217335	0.05206679204033039	Q9H4L5	ENSG00000070882	Q8TBB1	ENSG00000072201	Q8TBB1-Q9H4L5
245	ENSG00000071051-ENSG00000072201												380.0	728.0	1108.0	ENSG00000071051	ENSG00000072201	117.0	62.9285928890767	67.14288086742043	HuMap2.0				7362.645368021974	0.07254484060128802	O43639	ENSG00000071051	Q8TBB1	ENSG00000072201	O43639-Q8TBB1
246	ENSG00000072110-ENSG00000072201												892.0	728.0	1620.0	ENSG00000072110	ENSG00000072201	203.0	65.99610178044297	73.55081495297333	HuMap2.0				13397.208661429922	0.1978405119608544	P12814	ENSG00000072110	Q8TBB1	ENSG00000072201	P12814-Q8TBB1
247	ENSG00000002822-ENSG00000078114												718.0	1014.0	1732.0	ENSG00000002822	ENSG00000078114	201.0	62.72637283218237	64.34173215320885	HuMap2.0				12608.000939268657	0.13654738783524858	Q9Y6D9	ENSG00000002822	O76041	ENSG00000078114	O76041-Q9Y6D9
248	ENSG00000056558-ENSG00000078114												416.0	1014.0	1430.0	ENSG00000056558	ENSG00000078114	108.0	72.34395767587137	62.27268926644948	HuMap2.0				7813.147428994107	0.15482209003559363	Q13077	ENSG00000056558	O76041	ENSG00000078114	O76041-Q13077
249	ENSG00000035403-ENSG00000078114												1134.0	1014.0	2148.0	ENSG00000035403	ENSG00000078114	542.0	53.16600292068421	62.75114809825313	HuMap2.0				28815.97358301084	0.14242083215312107	P18206	ENSG00000035403	O76041	ENSG00000078114	O76041-P18206
250	ENSG00000051128-ENSG00000078114												361.0	1014.0	1375.0	ENSG00000051128	ENSG00000078114	109.0	63.6803856192499	64.21779945301341	HuMap2.0				6941.162032498239	0.07142287243587982	Q9NSC5	ENSG00000051128	O76041	ENSG00000078114	O76041-Q9NSC5
251	ENSG00000072818-ENSG00000078114												740.0	1014.0	1754.0	ENSG00000072818	ENSG00000078114	304.0	53.461994506019714	61.16643035076717	HuMap2.0				16252.446329829992	0.0804706174767851	Q15027	ENSG00000072818	O76041	ENSG00000078114	O76041-Q15027
252	ENSG00000002822-ENSG00000083535												718.0	757.0	1475.0	ENSG00000002822	ENSG00000083535	107.0	80.55906566509937	74.65764700636552	HuMap2.0				8619.820026165633	0.3209204519508383	Q9Y6D9	ENSG00000002822	Q8WXW3	ENSG00000083535	Q8WXW3-Q9Y6D9
253	ENSG00000018610-ENSG00000083535												222.0	757.0	979.0	ENSG00000018610	ENSG00000083535	30.0	61.32812255752387	75.6869348060778	HuMap2.0				1839.843676725716	0.0337988667997565	Q9H5V9	ENSG00000018610	Q8WXW3	ENSG00000083535	Q8WXW3-Q9H5V9
254	ENSG00000023330-ENSG00000083535												640.0	757.0	1397.0	ENSG00000023330	ENSG00000083535	98.0	65.38737411156995	71.65511240298986	HuMap2.0				6407.962662933855	0.07269427720889021	P13196	ENSG00000023330	Q8WXW3	ENSG00000083535	P13196-Q8WXW3
255	ENSG00000036672-ENSG00000083535												605.0	757.0	1362.0	ENSG00000036672	ENSG00000083535	132.0	57.491569842777395	69.41506691690421	HuMap2.0				7588.887219246616	0.05462934786077947	O75604	ENSG00000036672	Q8WXW3	ENSG00000083535	O75604-Q8WXW3
256	ENSG00000050730-ENSG00000083535												325.0	757.0	1082.0	ENSG00000050730	ENSG00000083535	28.0	74.51827956144496	75.11707673463377	HuMap2.0				2086.5118277204588	0.03990382790585284	Q96KP6	ENSG00000050730	Q8WXW3	ENSG00000083535	Q8WXW3-Q96KP6
257	ENSG00000057294-ENSG00000083535												881.0	757.0	1638.0	ENSG00000057294	ENSG00000083535	309.0	57.71522669547068	66.80283365889254	HuMap2.0				17834.005048900442	0.13169208755282133	Q99959	ENSG00000057294	Q8WXW3	ENSG00000083535	Q8WXW3-Q99959
258	ENSG00000061337-ENSG00000083535												596.0	757.0	1353.0	ENSG00000061337	ENSG00000083535	190.0	60.5788774773952	69.77986945012043	HuMap2.0				11509.986720705088	0.10123786502197014	Q9Y250	ENSG00000061337	Q8WXW3	ENSG00000083535	Q8WXW3-Q9Y250
259	ENSG00000068394-ENSG00000083535												476.0	757.0	1233.0	ENSG00000068394	ENSG00000083535	137.0	66.0506022863546	72.43518685427311	HuMap2.0				9048.93251323058	0.11665598518448544	Q92917	ENSG00000068394	Q8WXW3	ENSG00000083535	Q8WXW3-Q92917
260	ENSG00000068400-ENSG00000083535												841.0	757.0	1598.0	ENSG00000068400	ENSG00000083535	132.0	73.85330211794883	71.41872499405126	HuMap2.0				9748.635879569245	0.2409779487189306	Q4V328	ENSG00000068400	Q8WXW3	ENSG00000083535	Q4V328-Q8WXW3
261	ENSG00000070778-ENSG00000083535												1174.0	757.0	1931.0	ENSG00000070778	ENSG00000083535	318.0	51.316354119738534	63.90268554711577	HuMap2.0				16318.600610076854	0.0679316040688693	Q16825	ENSG00000070778	Q8WXW3	ENSG00000083535	Q16825-Q8WXW3
262	ENSG00000078114-ENSG00000083535												1014.0	757.0	1771.0	ENSG00000078114	ENSG00000083535	345.0	60.323325897413795	63.53758990530543	HuMap2.0				20811.54743460776	0.2053724991814831	O76041	ENSG00000078114	Q8WXW3	ENSG00000083535	O76041-Q8WXW3
263	ENSG00000082512-ENSG00000083535												557.0	757.0	1314.0	ENSG00000082512	ENSG00000083535	87.0	68.37681801466097	74.14797804767865	HuMap2.0				5948.783167275505	0.08007031371012846	O00463	ENSG00000082512	Q8WXW3	ENSG00000083535	O00463-Q8WXW3
264	ENSG00000002822-ENSG00000088727												718.0	790.0	1508.0	ENSG00000002822	ENSG00000088727	117.0	71.38684093946914	72.22511872588285	HuMap2.0				8352.260389917888	0.15882714345946866	Q9Y6D9	ENSG00000002822	Q9HAQ2	ENSG00000088727	Q9HAQ2-Q9Y6D9
265	ENSG00000018610-ENSG00000088727												222.0	790.0	1012.0	ENSG00000018610	ENSG00000088727	58.0	70.2496633927396	72.6598925952903	HuMap2.0				4074.4804767788974	0.05806257111997366	Q9H5V9	ENSG00000018610	Q9HAQ2	ENSG00000088727	Q9H5V9-Q9HAQ2
266	ENSG00000019995-ENSG00000088727												708.0	790.0	1498.0	ENSG00000019995	ENSG00000088727	89.0	64.08706802505039	70.40742520312125	HuMap2.0				5703.7490542294845	0.060092190876026186	Q9UGI0	ENSG00000019995	Q9HAQ2	ENSG00000088727	Q9HAQ2-Q9UGI0
267	ENSG00000023330-ENSG00000088727												640.0	790.0	1430.0	ENSG00000023330	ENSG00000088727	71.0	63.05258589813586	72.53157564522205	HuMap2.0				4476.733598767646	0.04748999266038965	P13196	ENSG00000023330	Q9HAQ2	ENSG00000088727	P13196-Q9HAQ2
268	ENSG00000026025-ENSG00000088727												466.0	790.0	1256.0	ENSG00000026025	ENSG00000088727	201.0	68.32529786293506	71.72569956796359	HuMap2.0				13733.384870449947	0.24913982465826898	P08670	ENSG00000026025	Q9HAQ2	ENSG00000088727	P08670-Q9HAQ2
269	ENSG00000061337-ENSG00000088727												596.0	790.0	1386.0	ENSG00000061337	ENSG00000088727	206.0	56.88890998866793	67.26386857162801	HuMap2.0				11719.115457665594	0.07692857230738512	Q9Y250	ENSG00000061337	Q9HAQ2	ENSG00000088727	Q9HAQ2-Q9Y250
270	ENSG00000065371-ENSG00000088727												212.0	790.0	1002.0	ENSG00000065371	ENSG00000088727	56.0	59.9355953661971	74.79729940202542	HuMap2.0				3356.3933405070375	0.03821221499262414	Q9HAT0	ENSG00000065371	Q9HAQ2	ENSG00000088727	Q9HAQ2-Q9HAT0
271	ENSG00000080561-ENSG00000088727												735.0	790.0	1525.0	ENSG00000080561	ENSG00000088727	124.0	64.93742452536394	72.3047635144925	HuMap2.0				8052.240641145128	0.0922045202862057	Q9UJV3	ENSG00000080561	Q9HAQ2	ENSG00000088727	Q9HAQ2-Q9UJV3
272	ENSG00000083535-ENSG00000088727												757.0	790.0	1547.0	ENSG00000083535	ENSG00000088727	105.0	55.88638440334582	72.12076615351567	HuMap2.0				5868.070362351311	0.04369143445171324	Q8WXW3	ENSG00000083535	Q9HAQ2	ENSG00000088727	Q8WXW3-Q9HAQ2
273	ENSG00000002822-ENSG00000101004												718.0	1382.0	2100.0	ENSG00000002822	ENSG00000101004	308.0	67.83978583855209	64.8531482129585	HuMap2.0				20894.654038274042	0.38859753501297134	Q9Y6D9	ENSG00000002822	Q9Y2I6	ENSG00000101004	Q9Y2I6-Q9Y6D9
274	ENSG00000068394-ENSG00000101004												476.0	1382.0	1858.0	ENSG00000068394	ENSG00000101004	84.0	49.88655788054642	63.38601733942068	HuMap2.0				4190.4708619658995	0.03498270211326169	Q92917	ENSG00000068394	Q9Y2I6	ENSG00000101004	Q92917-Q9Y2I6
275	ENSG00000089682-ENSG00000101004												413.0	1382.0	1795.0	ENSG00000089682	ENSG00000101004	138.0	59.28989630703369	62.82514539571272	HuMap2.0				8182.00569037065	0.0642397741435102	Q96IZ5	ENSG00000089682	Q9Y2I6	ENSG00000101004	Q96IZ5-Q9Y2I6
276	ENSG00000002822-ENSG00000103528												718.0	474.0	1192.0	ENSG00000002822	ENSG00000103528	78.0	65.394896306532	73.2845372719203	HuMap2.0				5100.801911909496	0.057789951977653325	Q9Y6D9	ENSG00000002822	Q9BSW7	ENSG00000103528	Q9BSW7-Q9Y6D9
277	ENSG00000005102-ENSG00000103528												254.0	474.0	728.0	ENSG00000005102	ENSG00000103528	33.0	76.63146300218787	62.65652971157019	HuMap2.0				2528.8382790722	0.047082021656470456	P50221	ENSG00000005102	Q9BSW7	ENSG00000103528	P50221-Q9BSW7
278	ENSG00000019995-ENSG00000103528												708.0	474.0	1182.0	ENSG00000019995	ENSG00000103528	156.0	57.31987825209113	67.87444903382871	HuMap2.0				8941.901007326216	0.06169160597879268	Q9UGI0	ENSG00000019995	Q9BSW7	ENSG00000103528	Q9BSW7-Q9UGI0
279	ENSG00000061337-ENSG00000103528												596.0	474.0	1070.0	ENSG00000061337	ENSG00000103528	59.0	57.49006436544503	64.57149141720062	HuMap2.0				3391.9137975612566	0.036886682378972066	Q9Y250	ENSG00000061337	Q9BSW7	ENSG00000103528	Q9BSW7-Q9Y250
280	ENSG00000075399-ENSG00000103528												631.0	474.0	1105.0	ENSG00000075399	ENSG00000103528	249.0	54.31398499290734	68.70344951137919	HuMap2.0				13524.182263233928	0.07254233431649484	Q9Y2B5	ENSG00000075399	Q9BSW7	ENSG00000103528	Q9BSW7-Q9Y2B5
281	ENSG00000080561-ENSG00000103528												735.0	474.0	1209.0	ENSG00000080561	ENSG00000103528	243.0	56.33342015188055	71.2680876880793	HuMap2.0				13689.021096906974	0.08622966824852106	Q9UJV3	ENSG00000080561	Q9BSW7	ENSG00000103528	Q9BSW7-Q9UJV3
282	ENSG00000083535-ENSG00000103528												757.0	474.0	1231.0	ENSG00000083535	ENSG00000103528	113.0	64.37099969944131	69.72977053203148	HuMap2.0				7273.922966036868	0.07858034591118937	Q8WXW3	ENSG00000083535	Q9BSW7	ENSG00000103528	Q8WXW3-Q9BSW7
283	ENSG00000087338-ENSG00000103528												515.0	474.0	989.0	ENSG00000087338	ENSG00000103528	284.0	56.901704082918634	71.45801641669534	HuMap2.0				16160.083959548892	0.10866014015290205	Q96IK5	ENSG00000087338	Q9BSW7	ENSG00000103528	Q96IK5-Q9BSW7
284	ENSG00000095066-ENSG00000103528												719.0	474.0	1193.0	ENSG00000095066	ENSG00000103528	40.0	62.12816659074773	72.74290641094206	HuMap2.0				2485.126663629909	0.03604645027300568	Q96ED9	ENSG00000095066	Q9BSW7	ENSG00000103528	Q96ED9-Q9BSW7
285	ENSG00000100150-ENSG00000103528												1603.0	474.0	2077.0	ENSG00000100150	ENSG00000103528	245.0	44.359339179694814	63.191856136199455	HuMap2.0				10868.038099025229	0.03883368462668285	O75140	ENSG00000100150	Q9BSW7	ENSG00000103528	O75140-Q9BSW7
286	ENSG00000100151-ENSG00000103528												415.0	474.0	889.0	ENSG00000100151	ENSG00000103528	223.0	58.71095336451765	70.6272492519957	HuMap2.0				13092.542600287436	0.10045128275551125	Q9NRD5	ENSG00000100151	Q9BSW7	ENSG00000103528	Q9BSW7-Q9NRD5
287	ENSG00000100814-ENSG00000103528												277.0	474.0	751.0	ENSG00000100814	ENSG00000103528	140.0	66.92184270547271	68.68333258602031	HuMap2.0				9369.057978766179	0.131158468864488	Q9NPC3	ENSG00000100814	Q9BSW7	ENSG00000103528	Q9BSW7-Q9NPC3
288	ENSG00000101004-ENSG00000103528												1382.0	474.0	1856.0	ENSG00000101004	ENSG00000103528	223.0	54.787207472002784	63.70859636028369	HuMap2.0				12217.54726625662	0.06854440026290712	Q9Y2I6	ENSG00000101004	Q9BSW7	ENSG00000103528	Q9BSW7-Q9Y2I6
289	ENSG00000002822-ENSG00000105248												718.0	323.0	1041.0	ENSG00000002822	ENSG00000105248	70.0	60.22665099016469	74.91104262666089	HuMap2.0				4215.865569311529	0.04217587349305281	Q9Y6D9	ENSG00000002822	Q9BW85	ENSG00000105248	Q9BW85-Q9Y6D9
290	ENSG00000077684-ENSG00000105248												842.0	323.0	1165.0	ENSG00000077684	ENSG00000105248	86.0	52.75262143714645	61.555211500801114	HuMap2.0				4536.725443594595	0.03698502018542454	Q6IE81	ENSG00000077684	Q9BW85	ENSG00000105248	Q6IE81-Q9BW85
291	ENSG00000089234-ENSG00000105248												592.0	323.0	915.0	ENSG00000089234	ENSG00000105248	33.0	59.920867211679436	70.82088742760773	HuMap2.0				1977.3886179854214	0.03387186544062965	Q7Z569	ENSG00000089234	Q9BW85	ENSG00000105248	Q7Z569-Q9BW85
292	ENSG00000002822-ENSG00000105401												718.0	378.0	1096.0	ENSG00000002822	ENSG00000105401	6.0	59.07173997720929	76.5560544704315	HuMap2.0				354.43043986325574	0.031416342198927374	Q9Y6D9	ENSG00000002822	Q16543	ENSG00000105401	Q16543-Q9Y6D9
293	ENSG00000075624-ENSG00000105401												375.0	378.0	753.0	ENSG00000075624	ENSG00000105401	17.0	68.70923925711047	85.20894267337977	HuMap2.0				1168.057067370878	0.03292075908361399	P60709	ENSG00000075624	Q16543	ENSG00000105401	P60709-Q16543
294	ENSG00000100519-ENSG00000105401												389.0	378.0	767.0	ENSG00000100519	ENSG00000105401	32.0	59.69661770955953	77.33242683451431	HuMap2.0				1910.291766705905	0.03367031902457998	P62333	ENSG00000100519	Q16543	ENSG00000105401	P62333-Q16543
295	ENSG00000007237-ENSG00000105401												476.0	378.0	854.0	ENSG00000007237	ENSG00000105401	33.0	76.06360753152906	77.93635879915132	HuMap2.0				2510.099048540459	0.04614701163906587	O60861	ENSG00000007237	Q16543	ENSG00000105401	O60861-Q16543
296	ENSG00000051128-ENSG00000105401												361.0	378.0	739.0	ENSG00000051128	ENSG00000105401	72.0	84.15379494748316	79.68157475709708	HuMap2.0				6059.073236218788	0.23768119455271774	Q9NSC5	ENSG00000051128	Q16543	ENSG00000105401	Q16543-Q9NSC5
297	ENSG00000058404-ENSG00000105401												666.0	378.0	1044.0	ENSG00000058404	ENSG00000105401	127.0	60.57155152181081	71.05217195052032	HuMap2.0				7692.587043269973	0.06553144791843522	Q13554	ENSG00000058404	Q16543	ENSG00000105401	Q13554-Q16543
298	ENSG00000061337-ENSG00000105401												596.0	378.0	974.0	ENSG00000061337	ENSG00000105401	232.0	61.9720382544116	68.49021428083692	HuMap2.0				14377.51287502349	0.15108638992356221	Q9Y250	ENSG00000061337	Q16543	ENSG00000105401	Q16543-Q9Y250
299	ENSG00000065371-ENSG00000105401												212.0	378.0	590.0	ENSG00000065371	ENSG00000105401	33.0	73.15979772887867	81.08133470735082	HuMap2.0				2414.2733250529964	0.04215272743390651	Q9HAT0	ENSG00000065371	Q16543	ENSG00000105401	Q16543-Q9HAT0
300	ENSG00000068400-ENSG00000105401												841.0	378.0	1219.0	ENSG00000068400	ENSG00000105401	70.0	82.38397337702312	74.53424515404879	HuMap2.0				5766.878136391619	0.19527780152418844	Q4V328	ENSG00000068400	Q16543	ENSG00000105401	Q16543-Q4V328
301	ENSG00000070808-ENSG00000105401												478.0	378.0	856.0	ENSG00000070808	ENSG00000105401	166.0	67.07257233518908	79.20653433798074	HuMap2.0				11134.047007641388	0.16870883777344714	Q9UQM7	ENSG00000070808	Q16543	ENSG00000105401	Q16543-Q9UQM7
302	ENSG00000082512-ENSG00000105401												557.0	378.0	935.0	ENSG00000082512	ENSG00000105401	40.0	82.00504316776812	80.73062275478577	HuMap2.0				3280.201726710725	0.07614208432475242	O00463	ENSG00000082512	Q16543	ENSG00000105401	O00463-Q16543
303	ENSG00000083535-ENSG00000105401												757.0	378.0	1135.0	ENSG00000083535	ENSG00000105401	25.0	75.75634875837206	76.51833814061068	HuMap2.0				1893.9087189593015	0.03879123093545299	Q8WXW3	ENSG00000083535	Q16543	ENSG00000105401	Q16543-Q8WXW3
304	ENSG00000087338-ENSG00000105401												515.0	378.0	893.0	ENSG00000087338	ENSG00000105401	59.0	69.88276774940087	79.6565697571447	HuMap2.0				4123.083297214651	0.057824526097214	Q96IK5	ENSG00000087338	Q16543	ENSG00000105401	Q16543-Q96IK5
305	ENSG00000095787-ENSG00000105401												647.0	378.0	1025.0	ENSG00000095787	ENSG00000105401	100.0	64.67333153409668	60.81057219694401	HuMap2.0				6467.333153409668	0.07034696177280594	Q9BTA9	ENSG00000095787	Q16543	ENSG00000105401	Q16543-Q9BTA9
306	ENSG00000100065-ENSG00000105401												1032.0	378.0	1410.0	ENSG00000100065	ENSG00000105401	79.0	63.887090336792276	68.40406279918004	HuMap2.0				5047.08013660659	0.05354159851208374	Q9BWT7	ENSG00000100065	Q16543	ENSG00000105401	Q16543-Q9BWT7
307	ENSG00000100167-ENSG00000105401												358.0	378.0	736.0	ENSG00000100167	ENSG00000105401	26.0	76.77029510301665	76.7749195256078	HuMap2.0				1996.027672678433	0.04040208677335116	Q9UH03	ENSG00000100167	Q16543	ENSG00000105401	Q16543-Q9UH03
308	ENSG00000100376-ENSG00000105401												357.0	378.0	735.0	ENSG00000100376	ENSG00000105401	71.0	77.7097346627688	78.72698513203872	HuMap2.0				5517.391161056585	0.13264640064463035	Q9NWS6	ENSG00000100376	Q16543	ENSG00000105401	Q16543-Q9NWS6
309	ENSG00000100462-ENSG00000105401												637.0	378.0	1015.0	ENSG00000100462	ENSG00000105401	25.0	62.084651803950116	84.44019891739633	HuMap2.0				1552.116295098753	0.033203486513329446	O14744	ENSG00000100462	Q16543	ENSG00000105401	O14744-Q16543
310	ENSG00000101871-ENSG00000105401												667.0	378.0	1045.0	ENSG00000101871	ENSG00000105401	20.0	55.273854947145004	81.32071037119901	HuMap2.0				1105.4770989429	0.03196071318382453	O15344	ENSG00000101871	Q16543	ENSG00000105401	O15344-Q16543
311	ENSG00000103154-ENSG00000105401												386.0	378.0	764.0	ENSG00000103154	ENSG00000105401	41.0	71.06620992168875	71.63019500138644	HuMap2.0				2913.714606789239	0.04523969381529837	Q7Z6G3	ENSG00000103154	Q16543	ENSG00000105401	Q16543-Q7Z6G3
312	ENSG00000104756-ENSG00000105401												389.0	378.0	767.0	ENSG00000104756	ENSG00000105401	25.0	75.14830500506879	79.58868815285001	HuMap2.0				1878.70762512672	0.03834918109699241	Q7L273	ENSG00000104756	Q16543	ENSG00000105401	Q16543-Q7L273
313	ENSG00000002822-ENSG00000105617												718.0	264.0	982.0	ENSG00000002822	ENSG00000105617	0.0	0.0	73.70485596763929	HuMap2.0				0.0	0.03132179523211253	Q9Y6D9	ENSG00000002822	Q96BZ8	ENSG00000105617	Q96BZ8-Q9Y6D9
314	ENSG00000008018-ENSG00000105617												241.0	264.0	505.0	ENSG00000008018	ENSG00000105617	0.0	0.0	76.7673432222643	HuMap2.0				0.0	0.03132179523211253	P20618	ENSG00000008018	Q96BZ8	ENSG00000105617	P20618-Q96BZ8
315	ENSG00000102898-ENSG00000105617												127.0	264.0	391.0	ENSG00000102898	ENSG00000105617	0.0	0.0	75.38558792528481	HuMap2.0				0.0	0.03132179523211253	P61970	ENSG00000102898	Q96BZ8	ENSG00000105617	P61970-Q96BZ8
316	ENSG00000104147-ENSG00000105617												229.0	264.0	493.0	ENSG00000104147	ENSG00000105617	39.0	66.14543794124502	69.83604493559422	HuMap2.0				2579.672079708556	0.038445097477205856	O43482	ENSG00000104147	Q96BZ8	ENSG00000105617	O43482-Q96BZ8
317	ENSG00000019995-ENSG00000105617												708.0	264.0	972.0	ENSG00000019995	ENSG00000105617	24.0	72.50459503675724	70.99675597311736	HuMap2.0				1740.1102808821738	0.03623336542805279	Q9UGI0	ENSG00000019995	Q96BZ8	ENSG00000105617	Q96BZ8-Q9UGI0
318	ENSG00000029725-ENSG00000105617												862.0	264.0	1126.0	ENSG00000029725	ENSG00000105617	30.0	74.35352912693197	72.25660182758799	HuMap2.0				2230.605873807959	0.041216845604882105	Q15276	ENSG00000029725	Q96BZ8	ENSG00000105617	Q15276-Q96BZ8
319	ENSG00000061337-ENSG00000105617												596.0	264.0	860.0	ENSG00000061337	ENSG00000105617	10.0	63.49362950230022	66.82875112835265	HuMap2.0				634.9362950230022	0.031667421883360594	Q9Y250	ENSG00000061337	Q96BZ8	ENSG00000105617	Q96BZ8-Q9Y250
320	ENSG00000065371-ENSG00000105617												212.0	264.0	476.0	ENSG00000065371	ENSG00000105617	4.0	65.039934296234	71.11585901756614	HuMap2.0				260.159737184936	0.031378153750238495	Q9HAT0	ENSG00000065371	Q96BZ8	ENSG00000105617	Q96BZ8-Q9HAT0
321	ENSG00000066185-ENSG00000105617												365.0	264.0	629.0	ENSG00000066185	ENSG00000105617	13.0	79.62008346371437	78.53854754796515	HuMap2.0				1035.0610850282867	0.03348122292394015	Q9H0C1	ENSG00000066185	Q96BZ8	ENSG00000105617	Q96BZ8-Q9H0C1
322	ENSG00000067208-ENSG00000105617												810.0	264.0	1074.0	ENSG00000067208	ENSG00000105617	33.0	77.1107206125442	69.21949350865583	HuMap2.0				2544.6537802139587	0.047915781574448084	O60447	ENSG00000067208	Q96BZ8	ENSG00000105617	O60447-Q96BZ8
323	ENSG00000080561-ENSG00000105617												735.0	264.0	999.0	ENSG00000080561	ENSG00000105617	19.0	69.78907022081805	72.31781801148215	HuMap2.0				1325.992334195543	0.03356902899142312	Q9UJV3	ENSG00000080561	Q96BZ8	ENSG00000105617	Q96BZ8-Q9UJV3
324	ENSG00000086504-ENSG00000105617												256.0	264.0	520.0	ENSG00000086504	ENSG00000105617	0.0	0.0	79.50370726974981	HuMap2.0				0.0	0.03132179523211253	Q13084	ENSG00000086504	Q96BZ8	ENSG00000105617	Q13084-Q96BZ8
325	ENSG00000094796-ENSG00000105617												416.0	264.0	680.0	ENSG00000094796	ENSG00000105617	37.0	82.51971054274226	69.54323251759656	HuMap2.0				3053.2292900814637	0.0705100136299247	Q15323	ENSG00000094796	Q96BZ8	ENSG00000105617	Q15323-Q96BZ8
326	ENSG00000095066-ENSG00000105617												719.0	264.0	983.0	ENSG00000095066	ENSG00000105617	73.0	74.22501005607901	75.13704483757897	HuMap2.0				5418.425734093768	0.10243798998267503	Q96ED9	ENSG00000095066	Q96BZ8	ENSG00000105617	Q96BZ8-Q96ED9
327	ENSG00000100065-ENSG00000105617												1032.0	264.0	1296.0	ENSG00000100065	ENSG00000105617	31.0	76.75627513453024	66.46735663717608	HuMap2.0				2379.4445291704374	0.045098884049440256	Q9BWT7	ENSG00000100065	Q96BZ8	ENSG00000105617	Q96BZ8-Q9BWT7
328	ENSG00000100109-ENSG00000105617												837.0	264.0	1101.0	ENSG00000100109	ENSG00000105617	58.0	60.402778040435	69.95645749143283	HuMap2.0				3503.3611263452303	0.03912704897119884	Q9UBB9	ENSG00000100109	Q96BZ8	ENSG00000105617	Q96BZ8-Q9UBB9
329	ENSG00000101255-ENSG00000105617												358.0	264.0	622.0	ENSG00000101255	ENSG00000105617	35.0	71.22432580051616	70.43379276155535	HuMap2.0				2492.8514030180654	0.041320675892932784	Q96RU7	ENSG00000101255	Q96BZ8	ENSG00000105617	Q96BZ8-Q96RU7
330	ENSG00000101349-ENSG00000105617												719.0	264.0	983.0	ENSG00000101349	ENSG00000105617	18.0	61.432102902584774	59.503865517408286	HuMap2.0				1105.777852246526	0.03225445751968316	Q9P286	ENSG00000101349	Q96BZ8	ENSG00000105617	Q96BZ8-Q9P286
331	ENSG00000103154-ENSG00000105617												386.0	264.0	650.0	ENSG00000103154	ENSG00000105617	15.0	82.68007876679452	66.31568054149061	HuMap2.0				1240.2011815019177	0.03532638521102675	Q7Z6G3	ENSG00000103154	Q96BZ8	ENSG00000105617	Q7Z6G3-Q96BZ8
332	ENSG00000105419-ENSG00000105617												375.0	264.0	639.0	ENSG00000105419	ENSG00000105617	55.0	57.822182586251905	61.746330296500595	HuMap2.0				3180.220042243855	0.03643545447372505	Q99687	ENSG00000105419	Q96BZ8	ENSG00000105617	Q96BZ8-Q99687
333	ENSG00000002822-ENSG00000112130												718.0	485.0	1203.0	ENSG00000002822	ENSG00000112130	73.0	68.11173745352701	75.52749484261155	HuMap2.0				4972.156834107472	0.06433305663753716	Q9Y6D9	ENSG00000002822	O76064	ENSG00000112130	O76064-Q9Y6D9
334	ENSG00000008018-ENSG00000112130												241.0	485.0	726.0	ENSG00000008018	ENSG00000112130	5.0	82.33633454289868	77.05983743968416	HuMap2.0				411.6816727144934	0.03154527589065635	P20618	ENSG00000008018	O76064	ENSG00000112130	O76064-P20618
335	ENSG00000100030-ENSG00000112130												360.0	485.0	845.0	ENSG00000100030	ENSG00000112130	182.0	79.10290257151316	75.74629860738274	HuMap2.0				14396.728268015395	0.5104406080105292	P28482	ENSG00000100030	O76064	ENSG00000112130	O76064-P28482
336	ENSG00000112130-ENSG00000112130	0.713	0.89435	0.96094	0.8943700000000001	0.71	0.713	c1142169_O76064_4ORH_H_1_O76064_4ORH_G_1.pdb	4ORH	H	G		485.0	485.0	970.0	ENSG00000112130	ENSG00000112130	252.0	84.88463545275559	71.11370740690022	HuMap2.0				21390.928134094407	0.6876735420253285	O76064	ENSG00000112130	O76064	ENSG00000112130	O76064-O76064
337	ENSG00000012822-ENSG00000112130												691.0	485.0	1176.0	ENSG00000012822	ENSG00000112130	21.0	59.925166221068686	72.62705416742922	HuMap2.0				1258.4284906424425	0.032409716205869	Q9P1Z2	ENSG00000012822	O76064	ENSG00000112130	O76064-Q9P1Z2
338	ENSG00000049283-ENSG00000112130												632.0	485.0	1117.0	ENSG00000049283	ENSG00000112130	48.0	54.374989910447646	62.467278845356226	HuMap2.0				2609.999515701487	0.033951792788715615	Q9H201	ENSG00000049283	O76064	ENSG00000112130	O76064-Q9H201
339	ENSG00000067334-ENSG00000112130												756.0	485.0	1241.0	ENSG00000067334	ENSG00000112130	52.0	49.544010087708884	57.45760235723796	HuMap2.0				2576.288524560862	0.03297669354997073	Q5QJE6	ENSG00000067334	O76064	ENSG00000112130	O76064-Q5QJE6
340	ENSG00000072134-ENSG00000112130												641.0	485.0	1126.0	ENSG00000072134	ENSG00000112130	112.0	62.77508747240545	62.48746162243177	HuMap2.0				7030.809796909411	0.06850039689114223	O95208	ENSG00000072134	O76064	ENSG00000112130	O76064-O95208
341	ENSG00000079805-ENSG00000112130												870.0	485.0	1355.0	ENSG00000079805	ENSG00000112130	39.0	59.57241999308936	71.96902151002347	HuMap2.0				2323.324379730485	0.03467598059972245	P50570	ENSG00000079805	O76064	ENSG00000112130	O76064-P50570
342	ENSG00000100151-ENSG00000112130												415.0	485.0	900.0	ENSG00000100151	ENSG00000112130	94.0	74.21574988337991	74.07913228048791	HuMap2.0				6976.280489037712	0.14995899374757582	Q9NRD5	ENSG00000100151	O76064	ENSG00000112130	O76064-Q9NRD5
343	ENSG00000100167-ENSG00000112130												358.0	485.0	843.0	ENSG00000100167	ENSG00000112130	69.0	71.03810539417164	72.84232113808085	HuMap2.0				4901.629272197843	0.0739173620046968	Q9UH03	ENSG00000100167	O76064	ENSG00000112130	O76064-Q9UH03
344	ENSG00000100320-ENSG00000112130												390.0	485.0	875.0	ENSG00000100320	ENSG00000112130	90.0	56.28730767223262	63.23137860191397	HuMap2.0				5065.857690500936	0.04133773139903756	O43251	ENSG00000100320	O76064	ENSG00000112130	O43251-O76064
345	ENSG00000106299-ENSG00000112130												505.0	485.0	990.0	ENSG00000106299	ENSG00000112130	34.0	59.28267477184845	69.52478051897897	HuMap2.0				2015.6109422428472	0.03383515582406021	O00401	ENSG00000106299	O76064	ENSG00000112130	O00401-O76064
346	ENSG00000002822-ENSG00000114019												718.0	779.0	1497.0	ENSG00000002822	ENSG00000114019	221.0	63.78137148778631	68.2995068102684	HuMap2.0				14095.683098800775	0.1737531668338224	Q9Y6D9	ENSG00000002822	Q9Y2J4	ENSG00000114019	Q9Y2J4-Q9Y6D9
347	ENSG00000088986-ENSG00000114019												89.0	779.0	868.0	ENSG00000088986	ENSG00000114019	26.0	63.22980518122504	65.35874670983385	HuMap2.0				1643.9749347118511	0.033605990852144704	P63167	ENSG00000088986	Q9Y2J4	ENSG00000114019	P63167-Q9Y2J4
348	ENSG00000111196-ENSG00000114019												148.0	779.0	927.0	ENSG00000111196	ENSG00000114019	116.0	69.26843239599499	66.7184493716044	HuMap2.0				8035.138157935419	0.12736076553818101	Q96A72	ENSG00000111196	Q9Y2J4	ENSG00000114019	Q96A72-Q9Y2J4
349	ENSG00000112130-ENSG00000114019												485.0	779.0	1264.0	ENSG00000112130	ENSG00000114019	78.0	49.766265113374864	65.50598422334376	HuMap2.0				3881.7686788432393	0.03452885647647604	O76064	ENSG00000112130	Q9Y2J4	ENSG00000114019	O76064-Q9Y2J4
350	ENSG00000112578-ENSG00000114019												437.0	779.0	1216.0	ENSG00000112578	ENSG00000114019	120.0	64.3384013112025	65.62433634561039	HuMap2.0				7720.608157344301	0.08400301515398984	Q13895	ENSG00000112578	Q9Y2J4	ENSG00000114019	Q13895-Q9Y2J4
351	ENSG00000017797-ENSG00000114019												655.0	779.0	1434.0	ENSG00000017797	ENSG00000114019	74.0	60.184422704229505	61.04901780291103	HuMap2.0				4453.647280112983	0.0432940121350021	Q15311	ENSG00000017797	Q9Y2J4	ENSG00000114019	Q15311-Q9Y2J4
352	ENSG00000048540-ENSG00000114019												145.0	779.0	924.0	ENSG00000048540	ENSG00000114019	104.0	74.56228467781513	64.5898094105841	HuMap2.0				7754.477606492774	0.1810268921916837	Q8TAP4	ENSG00000048540	Q9Y2J4	ENSG00000114019	Q8TAP4-Q9Y2J4
353	ENSG00000067066-ENSG00000114019												879.0	779.0	1658.0	ENSG00000067066	ENSG00000114019	204.0	51.89691860899032	56.68218274856019	HuMap2.0				10586.971396234025	0.05149923194782171	P23497	ENSG00000067066	Q9Y2J4	ENSG00000114019	P23497-Q9Y2J4
354	ENSG00000073584-ENSG00000114019												411.0	779.0	1190.0	ENSG00000073584	ENSG00000114019	149.0	60.95928852047671	62.854191067945344	HuMap2.0				9082.93398955103	0.07960435633183482	Q969G3	ENSG00000073584	Q9Y2J4	ENSG00000114019	Q969G3-Q9Y2J4
355	ENSG00000076382-ENSG00000114019												1193.0	779.0	1972.0	ENSG00000076382	ENSG00000114019	136.0	51.82935351339772	58.982347442846134	HuMap2.0				7048.79207782209	0.041762211174532514	Q96R06	ENSG00000076382	Q9Y2J4	ENSG00000114019	Q96R06-Q9Y2J4
356	ENSG00000080986-ENSG00000114019												642.0	779.0	1421.0	ENSG00000080986	ENSG00000114019	81.0	65.07254701639421	66.07984342599238	HuMap2.0				5270.876308327931	0.0586463204307868	O14777	ENSG00000080986	Q9Y2J4	ENSG00000114019	O14777-Q9Y2J4
357	ENSG00000083535-ENSG00000114019												757.0	779.0	1536.0	ENSG00000083535	ENSG00000114019	181.0	60.40341998119725	66.8305571271686	HuMap2.0				10933.019016596703	0.09396159366509198	Q8WXW3	ENSG00000083535	Q9Y2J4	ENSG00000114019	Q8WXW3-Q9Y2J4
358	ENSG00000088727-ENSG00000114019												790.0	779.0	1569.0	ENSG00000088727	ENSG00000114019	199.0	55.246958270353225	65.11252058060947	HuMap2.0				10994.144695800293	0.06454007303229575	Q9HAQ2	ENSG00000088727	Q9Y2J4	ENSG00000114019	Q9HAQ2-Q9Y2J4
359	ENSG00000094796-ENSG00000114019												416.0	779.0	1195.0	ENSG00000094796	ENSG00000114019	102.0	69.61095312507918	65.23089645213454	HuMap2.0				7100.317218758076	0.10977837802003503	Q15323	ENSG00000094796	Q9Y2J4	ENSG00000114019	Q15323-Q9Y2J4
360	ENSG00000100055-ENSG00000114019												394.0	779.0	1173.0	ENSG00000100055	ENSG00000114019	210.0	58.900249979645174	64.59836239784644	HuMap2.0				12369.052495725487	0.09566969117719817	Q9UIA0	ENSG00000100055	Q9Y2J4	ENSG00000114019	Q9UIA0-Q9Y2J4
361	ENSG00000100395-ENSG00000114019												705.0	779.0	1484.0	ENSG00000100395	ENSG00000114019	201.0	59.84036988412363	63.562363633224294	HuMap2.0				12027.91434670885	0.10023858759971675	Q969R5	ENSG00000100395	Q9Y2J4	ENSG00000114019	Q969R5-Q9Y2J4
362	ENSG00000100865-ENSG00000114019												212.0	779.0	991.0	ENSG00000100865	ENSG00000114019	51.0	69.07115881669877	66.63964737166232	HuMap2.0				3522.6290996516373	0.048944336910482236	Q9BW66	ENSG00000100865	Q9Y2J4	ENSG00000114019	Q9BW66-Q9Y2J4
363	ENSG00000100916-ENSG00000114019												323.0	779.0	1102.0	ENSG00000100916	ENSG00000114019	47.0	65.98034759471675	66.05661674873718	HuMap2.0				3101.076336951687	0.04157421490849598	Q5PSV4	ENSG00000100916	Q9Y2J4	ENSG00000114019	Q5PSV4-Q9Y2J4
364	ENSG00000103549-ENSG00000114019												1001.0	779.0	1780.0	ENSG00000103549	ENSG00000114019	229.0	68.95423943398329	64.42846234126534	HuMap2.0				15790.520830382173	0.3114939717158066	O75150	ENSG00000103549	Q9Y2J4	ENSG00000114019	O75150-Q9Y2J4
365	ENSG00000105122-ENSG00000114019												1011.0	779.0	1790.0	ENSG00000105122	ENSG00000114019	261.0	57.20029673166178	59.3608261267412	HuMap2.0				14929.277446963724	0.1021020916980321	Q86YV0	ENSG00000105122	Q9Y2J4	ENSG00000114019	Q86YV0-Q9Y2J4
366	ENSG00000105401-ENSG00000114019												378.0	779.0	1157.0	ENSG00000105401	ENSG00000114019	165.0	64.09909573460257	66.28666715310892	HuMap2.0				10576.350796209425	0.12228630058156373	Q16543	ENSG00000105401	Q9Y2J4	ENSG00000114019	Q16543-Q9Y2J4
367	ENSG00000106554-ENSG00000114019												227.0	779.0	1006.0	ENSG00000106554	ENSG00000114019	52.0	62.90620497316722	66.67374780842958	HuMap2.0				3271.1226586046955	0.0399701799997348	Q9NX63	ENSG00000106554	Q9Y2J4	ENSG00000114019	Q9NX63-Q9Y2J4
368	ENSG00000109906-ENSG00000114019												673.0	779.0	1452.0	ENSG00000109906	ENSG00000114019	380.0	50.84723484676049	59.83728440552228	HuMap2.0				19321.949241768987	0.07553094353723333	Q05516	ENSG00000109906	Q9Y2J4	ENSG00000114019	Q05516-Q9Y2J4
369	ENSG00000111879-ENSG00000114019												1140.0	779.0	1919.0	ENSG00000111879	ENSG00000114019	137.0	55.98344277119876	63.39231375821271	HuMap2.0				7669.7316596542305	0.051158594311308724	Q8NB25	ENSG00000111879	Q9Y2J4	ENSG00000114019	Q8NB25-Q9Y2J4
370	ENSG00000114019-ENSG00000114019												779.0	779.0	1558.0	ENSG00000114019	ENSG00000114019	669.0	86.04300436855009	58.459322221667776	HuMap2.0				57562.76992256001	0.7352949025430329	Q9Y2J4	ENSG00000114019	Q9Y2J4	ENSG00000114019	Q9Y2J4-Q9Y2J4
371	ENSG00000002822-ENSG00000117266												718.0	474.0	1192.0	ENSG00000002822	ENSG00000117266	197.0	56.04584038024521	73.45101070272554	HuMap2.0				11041.030554908306	0.06838680995675528	Q9Y6D9	ENSG00000002822	Q07002	ENSG00000117266	Q07002-Q9Y6D9
372	ENSG00000056558-ENSG00000117266												416.0	474.0	890.0	ENSG00000056558	ENSG00000117266	171.0	54.583176609373396	70.8771954432077	HuMap2.0				9333.72320020285	0.05457858370214651	Q13077	ENSG00000056558	Q07002	ENSG00000117266	Q07002-Q13077
373	ENSG00000112576-ENSG00000117266	0.009000000000000001	0.83209	0.8321	0.8321	0.35	0.35	mmf1105898_Q07002_5ebz_F_P30281_3g33_D.pdb	5ebz	F	D		292.0	474.0	766.0	ENSG00000112576	ENSG00000117266	384.0	66.92974853758304	73.67840551812982	HuMap2.0				25701.023438431886	0.44123455121757216	P30281	ENSG00000112576	Q07002	ENSG00000117266	P30281-Q07002
374	ENSG00000019995-ENSG00000117266												708.0	474.0	1182.0	ENSG00000019995	ENSG00000117266	168.0	53.82164859233264	69.63480183951683	HuMap2.0				9042.036963511884	0.0513676817746498	Q9UGI0	ENSG00000019995	Q07002	ENSG00000117266	Q07002-Q9UGI0
375	ENSG00000029725-ENSG00000117266												862.0	474.0	1336.0	ENSG00000029725	ENSG00000117266	199.0	59.17560888076746	69.9672203320825	HuMap2.0				11775.946167272725	0.09258719315157782	Q15276	ENSG00000029725	Q07002	ENSG00000117266	Q07002-Q15276
376	ENSG00000051128-ENSG00000117266												361.0	474.0	835.0	ENSG00000051128	ENSG00000117266	156.0	59.756208375220346	71.24693610717884	HuMap2.0				9321.968506534375	0.07516570509534229	Q9NSC5	ENSG00000051128	Q07002	ENSG00000117266	Q07002-Q9NSC5
377	ENSG00000064655-ENSG00000117266												538.0	474.0	1012.0	ENSG00000064655	ENSG00000117266	287.0	63.95790154866525	65.36042921700722	HuMap2.0				18355.917744466926	0.24733507413079284	O00167	ENSG00000064655	Q07002	ENSG00000117266	O00167-Q07002
378	ENSG00000080561-ENSG00000117266												735.0	474.0	1209.0	ENSG00000080561	ENSG00000117266	190.0	55.26454204924803	72.3784468560598	HuMap2.0				10500.262989357125	0.062168421773450444	Q9UJV3	ENSG00000080561	Q07002	ENSG00000117266	Q07002-Q9UJV3
379	ENSG00000083535-ENSG00000117266												757.0	474.0	1231.0	ENSG00000083535	ENSG00000117266	86.0	57.41288263441242	71.43743780483749	HuMap2.0				4937.507906559468	0.04213029575315807	Q8WXW3	ENSG00000083535	Q07002	ENSG00000117266	Q07002-Q8WXW3
380	ENSG00000090061-ENSG00000117266												580.0	474.0	1054.0	ENSG00000090061	ENSG00000117266	392.0	65.78396643139443	65.77355986449477	HuMap2.0				25787.314841106618	0.41127742626293695	O75909	ENSG00000090061	Q07002	ENSG00000117266	O75909-Q07002
381	ENSG00000094796-ENSG00000117266												416.0	474.0	890.0	ENSG00000094796	ENSG00000117266	81.0	62.746335096282436	72.30678801008237	HuMap2.0				5082.453142798878	0.05134034553696951	Q15323	ENSG00000094796	Q07002	ENSG00000117266	Q07002-Q15323
382	ENSG00000095066-ENSG00000117266												719.0	474.0	1193.0	ENSG00000095066	ENSG00000117266	94.0	55.5636218587891	72.62911259170977	HuMap2.0				5222.980454726176	0.04107981547218835	Q96ED9	ENSG00000095066	Q07002	ENSG00000117266	Q07002-Q96ED9
383	ENSG00000101624-ENSG00000117266												659.0	474.0	1133.0	ENSG00000101624	ENSG00000117266	178.0	58.955920362058706	77.36247800961931	HuMap2.0				10494.15382444645	0.08025957994756794	Q8TAP6	ENSG00000101624	Q07002	ENSG00000117266	Q07002-Q8TAP6
384	ENSG00000103852-ENSG00000117266												447.0	474.0	921.0	ENSG00000103852	ENSG00000117266	153.0	67.51591975947224	74.97580753536867	HuMap2.0				10329.935723199253	0.15777153576400427	Q5W5X9	ENSG00000103852	Q07002	ENSG00000117266	Q07002-Q5W5X9
385	ENSG00000107816-ENSG00000117266												669.0	474.0	1143.0	ENSG00000107816	ENSG00000117266	258.0	56.547380039374865	64.48587313102558	HuMap2.0				14589.224050158715	0.09395856833780547	Q9BRK4	ENSG00000107816	Q07002	ENSG00000117266	Q07002-Q9BRK4
386	ENSG00000114416-ENSG00000117266												621.0	474.0	1095.0	ENSG00000114416	ENSG00000117266	166.0	56.86091992687118	66.88369259509592	HuMap2.0				9438.912707860616	0.06282313969812856	P51114	ENSG00000114416	Q07002	ENSG00000117266	P51114-Q07002
387	ENSG00000115806-ENSG00000117266												452.0	474.0	926.0	ENSG00000115806	ENSG00000117266	139.0	64.77258276409043	63.7535393502159	HuMap2.0				9003.38900420857	0.10480630990006991	Q9H8Y8	ENSG00000115806	Q07002	ENSG00000117266	Q07002-Q9H8Y8
388	ENSG00000002822-ENSG00000119862												718.0	172.0	890.0	ENSG00000002822	ENSG00000119862	29.0	75.42583510523167	77.90983444025922	HuMap2.0				2187.3492180517183	0.041557374392627716	Q9Y6D9	ENSG00000002822	Q3ZCW2	ENSG00000119862	Q3ZCW2-Q9Y6D9
389	ENSG00000106689-ENSG00000119862												406.0	172.0	578.0	ENSG00000106689	ENSG00000119862	44.0	88.9993407687077	66.9274407754975	HuMap2.0				3915.9709938231385	0.14874062038851446	P50458	ENSG00000106689	Q3ZCW2	ENSG00000119862	P50458-Q3ZCW2
390	ENSG00000002822-ENSG00000120498												718.0	940.0	1658.0	ENSG00000002822	ENSG00000120498	37.0	72.41723524209851	74.99053516881733	HuMap2.0				2679.4377039576448	0.044238564005704056	Q9Y6D9	ENSG00000002822	Q8IYF3	ENSG00000120498	Q8IYF3-Q9Y6D9
391	ENSG00000100603-ENSG00000120498												536.0	940.0	1476.0	ENSG00000100603	ENSG00000120498	105.0	65.82210890235635	73.38803950759738	HuMap2.0				6911.321434747417	0.08147296543531385	Q13573	ENSG00000100603	Q8IYF3	ENSG00000120498	Q13573-Q8IYF3
392	ENSG00000019582-ENSG00000120498												296.0	940.0	1236.0	ENSG00000019582	ENSG00000120498	254.0	65.01018888327685	75.58539816471489	HuMap2.0				16512.587976352323	0.23807454635963263	P04233	ENSG00000019582	Q8IYF3	ENSG00000120498	P04233-Q8IYF3
393	ENSG00000050748-ENSG00000120498												424.0	940.0	1364.0	ENSG00000050748	ENSG00000120498	120.0	56.79000466977333	80.81369193147277	HuMap2.0				6814.8005603728	0.049110596202101245	P45984	ENSG00000050748	Q8IYF3	ENSG00000120498	P45984-Q8IYF3
394	ENSG00000064489-ENSG00000120498												382.0	940.0	1322.0	ENSG00000064489	ENSG00000120498	471.0	56.94679297467994	70.41889068777674	HuMap2.0				26821.939491074252	0.19723436761690494	H3BNR1	ENSG00000064489	Q8IYF3	ENSG00000120498	H3BNR1-Q8IYF3
395	ENSG00000065491-ENSG00000120498												505.0	940.0	1445.0	ENSG00000065491	ENSG00000120498	320.0	56.565697190226935	76.71636345713695	HuMap2.0				18101.02310087262	0.11982666928116582	Q9NU19	ENSG00000065491	Q8IYF3	ENSG00000120498	Q8IYF3-Q9NU19
396	ENSG00000071243-ENSG00000120498												418.0	940.0	1358.0	ENSG00000071243	ENSG00000120498	412.0	60.04290572174201	73.95947674744353	HuMap2.0				24737.677157357706	0.24522118341122187	Q9NXR8	ENSG00000071243	Q8IYF3	ENSG00000120498	Q8IYF3-Q9NXR8
397	ENSG00000075131-ENSG00000120498												301.0	940.0	1241.0	ENSG00000075131	ENSG00000120498	390.0	62.331146397744156	75.06326163873283	HuMap2.0				24309.14709512022	0.29672173633666876	Q9BVW5	ENSG00000075131	Q8IYF3	ENSG00000120498	Q8IYF3-Q9BVW5
398	ENSG00000096093-ENSG00000120498												640.0	940.0	1580.0	ENSG00000096093	ENSG00000120498	98.0	58.14610881652274	77.124386976653	HuMap2.0				5698.318664019229	0.046442797170604136	Q5JVL4	ENSG00000096093	Q8IYF3	ENSG00000120498	Q5JVL4-Q8IYF3
399	ENSG00000100557-ENSG00000120498												296.0	940.0	1236.0	ENSG00000100557	ENSG00000120498	446.0	59.29694312830409	71.59158232070264	HuMap2.0				26446.436635223625	0.24621118269452671	Q9NVL8	ENSG00000100557	Q8IYF3	ENSG00000120498	Q8IYF3-Q9NVL8
400	ENSG00000100916-ENSG00000120498												323.0	940.0	1263.0	ENSG00000100916	ENSG00000120498	126.0	63.08464395326688	79.59118174240555	HuMap2.0				7948.665138111626	0.07968671898784549	Q5PSV4	ENSG00000100916	Q8IYF3	ENSG00000120498	Q5PSV4-Q8IYF3
401	ENSG00000103154-ENSG00000120498												386.0	940.0	1326.0	ENSG00000103154	ENSG00000120498	95.0	62.39011246417431	76.00184934711224	HuMap2.0				5927.060684096559	0.05716386023532139	Q7Z6G3	ENSG00000103154	Q8IYF3	ENSG00000120498	Q7Z6G3-Q8IYF3
402	ENSG00000104177-ENSG00000120498												600.0	940.0	1540.0	ENSG00000104177	ENSG00000120498	344.0	56.20671274872637	69.76479517137187	HuMap2.0				19335.10918556187	0.12480240059763716	Q9P2K5	ENSG00000104177	Q8IYF3	ENSG00000120498	Q8IYF3-Q9P2K5
403	ENSG00000104435-ENSG00000120498												179.0	940.0	1119.0	ENSG00000104435	ENSG00000120498	129.0	61.42099744162302	81.142905016799	HuMap2.0				7923.3086699693695	0.07112347728343324	Q93045	ENSG00000104435	Q8IYF3	ENSG00000120498	Q8IYF3-Q93045
404	ENSG00000110906-ENSG00000120498												313.0	940.0	1253.0	ENSG00000110906	ENSG00000120498	65.0	71.09248586231976	79.88005742852431	HuMap2.0				4621.011581050784	0.0691300794620475	Q9H3F6	ENSG00000110906	Q8IYF3	ENSG00000120498	Q8IYF3-Q9H3F6
405	ENSG00000111860-ENSG00000120498												805.0	940.0	1745.0	ENSG00000111860	ENSG00000120498	463.0	55.38770131321135	67.28322021679442	HuMap2.0				25644.505708016855	0.15882069417882128	Q5SZL2	ENSG00000111860	Q8IYF3	ENSG00000120498	Q5SZL2-Q8IYF3
406	ENSG00000120075-ENSG00000120498												269.0	940.0	1209.0	ENSG00000120075	ENSG00000120498	338.0	62.19250294290792	73.47232929923803	HuMap2.0				21021.065994702876	0.24819168471772077	P09067	ENSG00000120075	Q8IYF3	ENSG00000120498	P09067-Q8IYF3
407	ENSG00000002822-ENSG00000121297												718.0	1081.0	1799.0	ENSG00000002822	ENSG00000121297	200.0	63.378989277311156	60.382930682840154	HuMap2.0				12675.797855462231	0.14572566598573244	Q9Y6D9	ENSG00000002822	Q63HK5	ENSG00000121297	Q63HK5-Q9Y6D9
408	ENSG00000113595-ENSG00000121297												574.0	1081.0	1655.0	ENSG00000113595	ENSG00000121297	401.0	49.15644592942677	51.12770618467328	HuMap2.0				19711.734817700137	0.06680565748088516	P36406	ENSG00000113595	Q63HK5	ENSG00000121297	P36406-Q63HK5
409	ENSG00000065371-ENSG00000121297												212.0	1081.0	1293.0	ENSG00000065371	ENSG00000121297	64.0	52.54904561793599	55.207633523672406	HuMap2.0				3363.1389195479032	0.03470748347441329	Q9HAT0	ENSG00000065371	Q63HK5	ENSG00000121297	Q63HK5-Q9HAT0
410	ENSG00000083535-ENSG00000121297												757.0	1081.0	1838.0	ENSG00000083535	ENSG00000121297	387.0	60.926799662839976	58.795137032302655	HuMap2.0				23578.67146951907	0.25236893230219526	Q8WXW3	ENSG00000083535	Q63HK5	ENSG00000121297	Q63HK5-Q8WXW3
411	ENSG00000086504-ENSG00000121297												256.0	1081.0	1337.0	ENSG00000086504	ENSG00000121297	218.0	66.65859403054394	55.37435870169664	HuMap2.0				14531.573498658578	0.2332258382696903	Q13084	ENSG00000086504	Q63HK5	ENSG00000121297	Q13084-Q63HK5
412	ENSG00000094796-ENSG00000121297												416.0	1081.0	1497.0	ENSG00000094796	ENSG00000121297	155.0	60.45802649332232	56.1575719837031	HuMap2.0				9370.99410646496	0.07943261566295909	Q15323	ENSG00000094796	Q63HK5	ENSG00000121297	Q15323-Q63HK5
413	ENSG00000100109-ENSG00000121297												837.0	1081.0	1918.0	ENSG00000100109	ENSG00000121297	221.0	49.26686458247315	55.153381732632745	HuMap2.0				10887.977072726566	0.0461440744760082	Q9UBB9	ENSG00000100109	Q63HK5	ENSG00000121297	Q63HK5-Q9UBB9
414	ENSG00000106052-ENSG00000121297												789.0	1081.0	1870.0	ENSG00000106052	ENSG00000121297	245.0	55.286477196810395	56.30200765510785	HuMap2.0				13545.186913218547	0.0783566497944427	Q86VP1	ENSG00000106052	Q63HK5	ENSG00000121297	Q63HK5-Q86VP1
415	ENSG00000114107-ENSG00000121297												597.0	1081.0	1678.0	ENSG00000114107	ENSG00000121297	200.0	67.15146824371607	55.535431580936155	HuMap2.0				13430.293648743213	0.21930501814392514	Q8NHQ1	ENSG00000114107	Q63HK5	ENSG00000121297	Q63HK5-Q8NHQ1
416	ENSG00000002822-ENSG00000129084												718.0	263.0	981.0	ENSG00000002822	ENSG00000129084	6.0	86.10628552573894	77.47826156942786	HuMap2.0				516.6377131544336	0.03176849791675859	Q9Y6D9	ENSG00000002822	P25786	ENSG00000129084	P25786-Q9Y6D9
417	ENSG00000008018-ENSG00000129084	0.009000000000000001	0.4079	0.98414	0.40788	0.01	0.022000000000000002	c1211667_P20618_5L4G_F_1_P25786_5L4G_1_1.pdb	5L4G	F	1		241.0	263.0	504.0	ENSG00000008018	ENSG00000129084	99.0	83.94688527383276	86.23519481494431	HuMap2.0				8310.741642109444	0.3720055648593398	P20618	ENSG00000008018	P25786	ENSG00000129084	P20618-P25786
418	ENSG00000056558-ENSG00000129084												416.0	263.0	679.0	ENSG00000056558	ENSG00000129084	22.0	92.95683398051064	80.50616631842244	HuMap2.0				2045.050347571234	0.059806812182284064	Q13077	ENSG00000056558	P25786	ENSG00000129084	P25786-Q13077
419	ENSG00000077522-ENSG00000129084												894.0	263.0	1157.0	ENSG00000077522	ENSG00000129084	210.0	67.62274074927413	80.69369403081859	HuMap2.0				14200.775557347568	0.24553281311894118	P35609	ENSG00000077522	P25786	ENSG00000129084	P25786-P35609
420	ENSG00000087076-ENSG00000129084												270.0	263.0	533.0	ENSG00000087076	ENSG00000129084	0.0	0.0	90.52640177070522	HuMap2.0				0.0	0.03132179523211253	Q9BPX1	ENSG00000087076	P25786	ENSG00000129084	P25786-Q9BPX1
421	ENSG00000097033-ENSG00000129084												365.0	263.0	628.0	ENSG00000097033	ENSG00000129084	47.0	83.7277861185643	83.34277625053856	HuMap2.0				3935.205947572522	0.11069547509514581	Q9Y371	ENSG00000097033	P25786	ENSG00000129084	P25786-Q9Y371
422	ENSG00000100030-ENSG00000129084												360.0	263.0	623.0	ENSG00000100030	ENSG00000129084	92.0	83.30339332510994	85.17238251880255	HuMap2.0				7663.912185910114	0.32222178616374286	P28482	ENSG00000100030	P25786	ENSG00000129084	P25786-P28482
423	ENSG00000100567-ENSG00000129084	0.009000000000000001	0.17979	0.97349	0.17981	0.006999999999999999	0.009000000000000001	c1132305_P25788_6MSE_a_1_P25786_6MSE_Z_1.pdb	6MSE	a	Z		255.0	263.0	518.0	ENSG00000100567	ENSG00000129084	169.0	94.30979549448757	91.66078846718142	HuMap2.0				15938.3554385684	0.7053505375401665	P25788	ENSG00000100567	P25786	ENSG00000129084	P25786-P25788
424	ENSG00000106588-ENSG00000129084	0.004	0.18035	0.97131	0.18035	0.032	0.032	c1132156_P25786_6MSE_V_1_P25787_6MSE_Z_1.pdb	6MSE	V	Z		234.0	263.0	497.0	ENSG00000106588	ENSG00000129084	160.0	90.73324626076729	91.43196193205546	HuMap2.0				14517.319401722765	0.6728227939888144	P25787	ENSG00000106588	P25786	ENSG00000129084	P25786-P25787
425	ENSG00000113595-ENSG00000129084												574.0	263.0	837.0	ENSG00000113595	ENSG00000129084	83.0	69.72776119934377	79.903205636646	HuMap2.0				5787.404179545533	0.08415100249903716	P36406	ENSG00000113595	P25786	ENSG00000129084	P25786-P36406
426	ENSG00000125888-ENSG00000129084												90.0	263.0	353.0	ENSG00000125888	ENSG00000129084	16.0	92.41465171890977	90.04637418347053	HuMap2.0				1478.6344275025563	0.04229604658634239	Q9H503	ENSG00000125888	P25786	ENSG00000129084	P25786-Q9H503
427	ENSG00000023892-ENSG00000129084												631.0	263.0	894.0	ENSG00000023892	ENSG00000129084	7.0	91.5752545709204	79.14461035009171	HuMap2.0				641.0267819964429	0.03227335015763935	Q9H4E7	ENSG00000023892	P25786	ENSG00000129084	P25786-Q9H4E7
428	ENSG00000026025-ENSG00000129084												466.0	263.0	729.0	ENSG00000026025	ENSG00000129084	5.0	85.55584470711601	77.63783230609396	HuMap2.0				427.77922353558006	0.03158547207006341	P08670	ENSG00000026025	P25786	ENSG00000129084	P08670-P25786
429	ENSG00000049541-ENSG00000129084												354.0	263.0	617.0	ENSG00000049541	ENSG00000129084	36.0	82.9744161743525	82.43860685474114	HuMap2.0				2987.07898227669	0.06978061390612712	P35250	ENSG00000049541	P25786	ENSG00000129084	P25786-P35250
430	ENSG00000051128-ENSG00000129084												361.0	263.0	624.0	ENSG00000051128	ENSG00000129084	67.0	71.3546538847398	81.97674638933033	HuMap2.0				4780.761810277567	0.07297152783089372	Q9NSC5	ENSG00000051128	P25786	ENSG00000129084	P25786-Q9NSC5
431	ENSG00000061337-ENSG00000129084												596.0	263.0	859.0	ENSG00000061337	ENSG00000129084	55.0	63.228589872788326	69.60885545529312	HuMap2.0				3477.572443003358	0.04136757747399961	Q9Y250	ENSG00000061337	P25786	ENSG00000129084	P25786-Q9Y250
432	ENSG00000065371-ENSG00000129084												212.0	263.0	475.0	ENSG00000065371	ENSG00000129084	27.0	69.35002250320846	86.4767347824228	HuMap2.0				1872.4506075866286	0.03595611274933585	Q9HAT0	ENSG00000065371	P25786	ENSG00000129084	P25786-Q9HAT0
433	ENSG00000076003-ENSG00000129084												821.0	263.0	1084.0	ENSG00000076003	ENSG00000129084	2.0	67.65368008535643	76.21541618896505	HuMap2.0				135.30736017071285	0.03133362524394226	Q14566	ENSG00000076003	P25786	ENSG00000129084	P25786-Q14566
434	ENSG00000076242-ENSG00000129084												756.0	263.0	1019.0	ENSG00000076242	ENSG00000129084	52.0	64.9804383013154	76.94900033022745	HuMap2.0				3378.9827916684008	0.042476329528745534	P40692	ENSG00000076242	P25786	ENSG00000129084	P25786-P40692
435	ENSG00000080561-ENSG00000129084												735.0	263.0	998.0	ENSG00000080561	ENSG00000129084	49.0	76.45521007592032	79.03785012892165	HuMap2.0				3746.3052937200955	0.07002121297636377	Q9UJV3	ENSG00000080561	P25786	ENSG00000129084	P25786-Q9UJV3
436	ENSG00000082512-ENSG00000129084												557.0	263.0	820.0	ENSG00000082512	ENSG00000129084	54.0	72.71410624335529	83.76028530495891	HuMap2.0				3926.5617371411854	0.062243759205951425	O00463	ENSG00000082512	P25786	ENSG00000129084	O00463-P25786
437	ENSG00000084764-ENSG00000129084												281.0	263.0	544.0	ENSG00000084764	ENSG00000129084	35.0	73.05976620458544	80.59109489282163	HuMap2.0				2557.0918171604903	0.04356195755369994	Q9UPY8	ENSG00000084764	P25786	ENSG00000129084	P25786-Q9UPY8
438	ENSG00000094796-ENSG00000129084												416.0	263.0	679.0	ENSG00000094796	ENSG00000129084	29.0	77.18882964251787	78.3713821132981	HuMap2.0				2238.4760596330184	0.0436244985901425	Q15323	ENSG00000094796	P25786	ENSG00000129084	P25786-Q15323
439	ENSG00000095066-ENSG00000129084												719.0	263.0	982.0	ENSG00000095066	ENSG00000129084	32.0	78.82078395067306	78.81238231731106	HuMap2.0				2522.265086421538	0.04982881415872731	Q96ED9	ENSG00000095066	P25786	ENSG00000129084	P25786-Q96ED9
440	ENSG00000099875-ENSG00000129084												465.0	263.0	728.0	ENSG00000099875	ENSG00000129084	137.0	65.39009695470864	71.56878281814032	HuMap2.0				8958.443282795084	0.10927319311035083	Q9HBH9	ENSG00000099875	P25786	ENSG00000129084	P25786-Q9HBH9
441	ENSG00000100151-ENSG00000129084												415.0	263.0	678.0	ENSG00000100151	ENSG00000129084	68.0	73.26618586957775	81.01548638833955	HuMap2.0				4982.100639131288	0.08576010507102758	Q9NRD5	ENSG00000100151	P25786	ENSG00000129084	P25786-Q9NRD5
442	ENSG00000100335-ENSG00000129084												70.0	263.0	333.0	ENSG00000100335	ENSG00000129084	49.0	81.59748513605794	86.92527041345163	HuMap2.0				3998.276771666839	0.10065286331410706	Q9NQG6	ENSG00000100335	P25786	ENSG00000129084	P25786-Q9NQG6
443	ENSG00000100379-ENSG00000129084												321.0	263.0	584.0	ENSG00000100379	ENSG00000129084	113.0	77.11163735587073	73.25360092604672	HuMap2.0				8713.615021213393	0.25964913495343	Q8N5Z5	ENSG00000100379	P25786	ENSG00000129084	P25786-Q8N5Z5
444	ENSG00000100865-ENSG00000129084												212.0	263.0	475.0	ENSG00000100865	ENSG00000129084	21.0	92.62201365497006	85.5197457990888	HuMap2.0				1945.0622867543714	0.055547408226717256	Q9BW66	ENSG00000100865	P25786	ENSG00000129084	P25786-Q9BW66
445	ENSG00000101367-ENSG00000129084												268.0	263.0	531.0	ENSG00000101367	ENSG00000129084	42.0	74.39107405183873	81.16150657454705	HuMap2.0				3124.4251101772265	0.05280693677885344	Q15691	ENSG00000101367	P25786	ENSG00000129084	P25786-Q15691
446	ENSG00000103051-ENSG00000129084												785.0	263.0	1048.0	ENSG00000103051	ENSG00000129084	38.0	75.9957687953498	82.5723190061024	HuMap2.0				2887.8392142232924	0.05177698625977076	Q9H9E3	ENSG00000103051	P25786	ENSG00000129084	P25786-Q9H9E3
447	ENSG00000103154-ENSG00000129084												386.0	263.0	649.0	ENSG00000103154	ENSG00000129084	68.0	73.79550310617212	73.62151188397141	HuMap2.0				5018.094211219704	0.08939953818202293	Q7Z6G3	ENSG00000103154	P25786	ENSG00000129084	P25786-Q7Z6G3
448	ENSG00000104518-ENSG00000129084												484.0	263.0	747.0	ENSG00000104518	ENSG00000129084	24.0	84.47374915581696	74.48932115285189	HuMap2.0				2027.369979739607	0.04733608997991462	P57764	ENSG00000104518	P25786	ENSG00000129084	P25786-P57764
449	ENSG00000104756-ENSG00000129084												389.0	263.0	652.0	ENSG00000104756	ENSG00000129084	75.0	87.33616169962696	84.77647258374728	HuMap2.0				6550.212127472022	0.32433961850427206	Q7L273	ENSG00000104756	P25786	ENSG00000129084	P25786-Q7L273
450	ENSG00000105392-ENSG00000129084												299.0	263.0	562.0	ENSG00000105392	ENSG00000129084	128.0	65.6717531792024	68.51338469968722	HuMap2.0				8405.984406937907	0.10280515684876472	O43186	ENSG00000105392	P25786	ENSG00000129084	O43186-P25786
451	ENSG00000105507-ENSG00000129084												173.0	263.0	436.0	ENSG00000105507	ENSG00000129084	109.0	76.65442304500169	82.32438683604114	HuMap2.0				8355.332111905185	0.2363720973181826	Q9NP86	ENSG00000105507	P25786	ENSG00000129084	P25786-Q9NP86
452	ENSG00000106541-ENSG00000129084												175.0	263.0	438.0	ENSG00000106541	ENSG00000129084	30.0	85.39202728955132	82.93733775196654	HuMap2.0				2561.7608186865396	0.06259916893117046	O95994	ENSG00000106541	P25786	ENSG00000129084	O95994-P25786
453	ENSG00000107816-ENSG00000129084												669.0	263.0	932.0	ENSG00000107816	ENSG00000129084	76.0	64.73533145291603	68.25913587888941	HuMap2.0				4919.885190421618	0.054369291468568254	Q9BRK4	ENSG00000107816	P25786	ENSG00000129084	P25786-Q9BRK4
454	ENSG00000108417-ENSG00000129084												449.0	263.0	712.0	ENSG00000108417	ENSG00000129084	54.0	65.38568334197444	75.84312282934084	HuMap2.0				3530.82690046662	0.043973666245895465	O76014	ENSG00000108417	P25786	ENSG00000129084	O76014-P25786
455	ENSG00000108798-ENSG00000129084												366.0	263.0	629.0	ENSG00000108798	ENSG00000129084	111.0	84.46032860898599	74.45889967635681	HuMap2.0				9375.096475597446	0.43848399458099385	Q9P2A4	ENSG00000108798	P25786	ENSG00000129084	P25786-Q9P2A4
456	ENSG00000109079-ENSG00000129084												316.0	263.0	579.0	ENSG00000109079	ENSG00000129084	51.0	73.35512724950172	79.28193905535942	HuMap2.0				3741.111489724588	0.0607562940403366	Q13829	ENSG00000109079	P25786	ENSG00000129084	P25786-Q13829
457	ENSG00000109083-ENSG00000129084												132.0	263.0	395.0	ENSG00000109083	ENSG00000129084	26.0	91.56511001165457	88.7813735435698	HuMap2.0				2380.6928603030187	0.07092699603695836	Q8IY31	ENSG00000109083	P25786	ENSG00000129084	P25786-Q8IY31
458	ENSG00000111670-ENSG00000129084												1256.0	263.0	1519.0	ENSG00000111670	ENSG00000129084	49.0	76.36969977593294	72.71173199060806	HuMap2.0				3742.115289020714	0.06963976562067764	Q3T906	ENSG00000111670	P25786	ENSG00000129084	P25786-Q3T906
459	ENSG00000112877-ENSG00000129084												647.0	263.0	910.0	ENSG00000112877	ENSG00000129084	55.0	74.58877092543419	68.74405339552914	HuMap2.0				4102.38240089888	0.07160809787995896	Q9P209	ENSG00000112877	P25786	ENSG00000129084	P25786-Q9P209
460	ENSG00000114107-ENSG00000129084												597.0	263.0	860.0	ENSG00000114107	ENSG00000129084	7.0	87.03583563145361	71.1562780364258	HuMap2.0				609.2508494201752	0.03204176004437136	Q8NHQ1	ENSG00000114107	P25786	ENSG00000129084	P25786-Q8NHQ1
461	ENSG00000116147-ENSG00000129084												1358.0	263.0	1621.0	ENSG00000116147	ENSG00000129084	46.0	66.80373536231237	78.61648824535749	HuMap2.0				3072.971826666369	0.042140564733877214	Q92752	ENSG00000116147	P25786	ENSG00000129084	P25786-Q92752
462	ENSG00000117155-ENSG00000129084												614.0	263.0	877.0	ENSG00000117155	ENSG00000129084	82.0	72.03030375233966	67.64994838564141	HuMap2.0				5906.484907691853	0.10036713315792795	Q9Y2D8	ENSG00000117155	P25786	ENSG00000129084	P25786-Q9Y2D8
463	ENSG00000117408-ENSG00000129084												963.0	263.0	1226.0	ENSG00000117408	ENSG00000129084	263.0	83.71708463714913	85.66383121887338	HuMap2.0				22017.59325957022	0.683232437796761	O94829	ENSG00000117408	P25786	ENSG00000129084	O94829-P25786
464	ENSG00000117475-ENSG00000129084												400.0	263.0	663.0	ENSG00000117475	ENSG00000129084	39.0	84.15384093853781	72.40482602702802	HuMap2.0				3281.9997966029746	0.08443934882710472	Q9H2G9	ENSG00000117475	P25786	ENSG00000129084	P25786-Q9H2G9
465	ENSG00000119801-ENSG00000129084												121.0	263.0	384.0	ENSG00000119801	ENSG00000129084	24.0	79.59422864815241	88.22780857105322	HuMap2.0				1910.2614875556578	0.041236438636067525	P62699	ENSG00000119801	P25786	ENSG00000129084	P25786-P62699
466	ENSG00000119906-ENSG00000129084												1173.0	263.0	1436.0	ENSG00000119906	ENSG00000129084	155.0	62.84741689888865	57.491110310032006	HuMap2.0				9741.34961932774	0.09948750267985211	Q8IX21	ENSG00000119906	P25786	ENSG00000129084	P25786-Q8IX21
467	ENSG00000123388-ENSG00000129084												304.0	263.0	567.0	ENSG00000123388	ENSG00000129084	148.0	68.08544845582992	66.13883478566447	HuMap2.0				10076.646371462828	0.15975382771821856	O43248	ENSG00000123388	P25786	ENSG00000129084	O43248-P25786
468	ENSG00000123609-ENSG00000129084												307.0	263.0	570.0	ENSG00000123609	ENSG00000129084	17.0	84.29198123328923	83.17378947193606	HuMap2.0				1432.963680965917	0.037706232862264516	Q13287	ENSG00000123609	P25786	ENSG00000129084	P25786-Q13287
469	ENSG00000124664-ENSG00000129084												335.0	263.0	598.0	ENSG00000124664	ENSG00000129084	108.0	70.20132588945683	74.2880126465961	HuMap2.0				7581.743196061338	0.1258506082571253	O95238	ENSG00000124664	P25786	ENSG00000129084	O95238-P25786
470	ENSG00000125531-ENSG00000129084												318.0	263.0	581.0	ENSG00000125531	ENSG00000129084	72.0	77.4971710698291	80.12091862060105	HuMap2.0				5579.796317027694	0.1331332102623952	Q9BVV2	ENSG00000125531	P25786	ENSG00000129084	P25786-Q9BVV2
471	ENSG00000125826-ENSG00000129084												510.0	263.0	773.0	ENSG00000125826	ENSG00000129084	52.0	83.60192602614306	81.4024733015217	HuMap2.0				4347.300153359439	0.1301580563181447	Q9BYM8	ENSG00000125826	P25786	ENSG00000129084	P25786-Q9BYM8
472	ENSG00000128596-ENSG00000129084												1154.0	263.0	1417.0	ENSG00000128596	ENSG00000129084	78.0	78.61228012081911	68.82988561385646	HuMap2.0				6131.757849423891	0.16737800736469063	Q96JN2	ENSG00000128596	P25786	ENSG00000129084	P25786-Q96JN2
473	ENSG00000002822-ENSG00000131375												718.0	813.0	1531.0	ENSG00000002822	ENSG00000131375	74.0	76.28158080434225	77.79102991344108	HuMap2.0				5644.836979521327	0.12489851081592922	Q9Y6D9	ENSG00000002822	Q9Y6W3	ENSG00000131375	Q9Y6D9-Q9Y6W3
474	ENSG00000032742-ENSG00000131375												824.0	813.0	1637.0	ENSG00000032742	ENSG00000131375	178.0	58.03365925794319	77.58184396682617	HuMap2.0				10329.991347913889	0.07383547463706115	Q13099	ENSG00000032742	Q9Y6W3	ENSG00000131375	Q13099-Q9Y6W3
475	ENSG00000088808-ENSG00000131375												1090.0	813.0	1903.0	ENSG00000088808	ENSG00000131375	339.0	58.41080852397478	64.48250468034719	HuMap2.0				19801.26408962745	0.15996549982942448	Q96KQ4	ENSG00000088808	Q9Y6W3	ENSG00000131375	Q96KQ4-Q9Y6W3
476	ENSG00000109079-ENSG00000131375												316.0	813.0	1129.0	ENSG00000109079	ENSG00000131375	77.0	73.97108701860812	82.35494718326198	HuMap2.0				5695.773700432825	0.10839979546894789	Q13829	ENSG00000109079	Q9Y6W3	ENSG00000131375	Q13829-Q9Y6W3
477	ENSG00000002822-ENSG00000134207												718.0	510.0	1228.0	ENSG00000002822	ENSG00000134207	117.0	70.12442184963338	72.58179784377039	HuMap2.0				8204.557356407106	0.1402295522263477	Q9Y6D9	ENSG00000002822	Q5T7P8	ENSG00000134207	Q5T7P8-Q9Y6D9
478	ENSG00000061337-ENSG00000134207												596.0	510.0	1106.0	ENSG00000061337	ENSG00000134207	118.0	53.80955823170404	64.5414669597007	HuMap2.0				6349.527871341076	0.04246074451254269	Q9Y250	ENSG00000061337	Q5T7P8	ENSG00000134207	Q5T7P8-Q9Y250
479	ENSG00000087338-ENSG00000134207												515.0	510.0	1025.0	ENSG00000087338	ENSG00000134207	266.0	63.621077470726846	72.93271621856279	HuMap2.0				16923.206607213342	0.21687485254744177	Q96IK5	ENSG00000087338	Q5T7P8	ENSG00000134207	Q5T7P8-Q96IK5
480	ENSG00000095066-ENSG00000134207												719.0	510.0	1229.0	ENSG00000095066	ENSG00000134207	80.0	60.3271828731936	71.99746339756622	HuMap2.0				4826.174629855488	0.04543250696080196	Q96ED9	ENSG00000095066	Q5T7P8	ENSG00000134207	Q5T7P8-Q96ED9
481	ENSG00000104756-ENSG00000134207												389.0	510.0	899.0	ENSG00000104756	ENSG00000134207	166.0	56.41709861794376	72.81009564507951	HuMap2.0				9365.238370578663	0.06074204396989305	Q7L273	ENSG00000104756	Q5T7P8	ENSG00000134207	Q5T7P8-Q7L273
482	ENSG00000111077-ENSG00000134207												1409.0	510.0	1919.0	ENSG00000111077	ENSG00000134207	330.0	49.92391836017589	56.7438905469979	HuMap2.0				16474.893058858044	0.06174315851395161	Q63HR2	ENSG00000111077	Q5T7P8	ENSG00000134207	Q5T7P8-Q63HR2
483	ENSG00000114416-ENSG00000134207												621.0	510.0	1131.0	ENSG00000114416	ENSG00000134207	83.0	57.13096010620572	65.83795405684414	HuMap2.0				4741.869688815074	0.04108305624926824	P51114	ENSG00000114416	Q5T7P8	ENSG00000134207	P51114-Q5T7P8
484	ENSG00000119401-ENSG00000134207												653.0	510.0	1163.0	ENSG00000119401	ENSG00000134207	119.0	61.123941644277785	68.66419170559007	HuMap2.0				7273.749055669056	0.06422249354183932	Q13049	ENSG00000119401	Q5T7P8	ENSG00000134207	Q13049-Q5T7P8
485	ENSG00000127191-ENSG00000134207												501.0	510.0	1011.0	ENSG00000127191	ENSG00000134207	134.0	65.71630916331272	75.19327363414035	HuMap2.0				8805.985427883903	0.10960112074605931	Q12933	ENSG00000127191	Q5T7P8	ENSG00000134207	Q12933-Q5T7P8
486	ENSG00000128596-ENSG00000134207												1154.0	510.0	1664.0	ENSG00000128596	ENSG00000134207	194.0	54.96281574618392	64.1210422015994	HuMap2.0				10662.786254759681	0.06176414263888791	Q96JN2	ENSG00000128596	Q5T7P8	ENSG00000134207	Q5T7P8-Q96JN2
487	ENSG00000129245-ENSG00000134207												673.0	510.0	1183.0	ENSG00000129245	ENSG00000134207	120.0	65.85581571868921	65.20731073259728	HuMap2.0				7902.697886242706	0.09629512234983406	P51116	ENSG00000129245	Q5T7P8	ENSG00000134207	P51116-Q5T7P8
488	ENSG00000132938-ENSG00000134207												1369.0	510.0	1879.0	ENSG00000132938	ENSG00000134207	99.0	59.677556627809174	51.16992893978254	HuMap2.0				5908.078106153108	0.05043605665787139	Q5JR59	ENSG00000132938	Q5T7P8	ENSG00000134207	Q5JR59-Q5T7P8
489	ENSG00000002822-ENSG00000135655												718.0	981.0	1699.0	ENSG00000002822	ENSG00000135655	159.0	55.57737880430691	73.33809604873494	HuMap2.0				8836.8032298848	0.055346855663813435	Q9Y6D9	ENSG00000002822	Q9Y4E8	ENSG00000135655	Q9Y4E8-Q9Y6D9
490	ENSG00000132109-ENSG00000135655												475.0	981.0	1456.0	ENSG00000132109	ENSG00000135655	166.0	66.47417652423646	75.72627651430042	HuMap2.0				11034.71330302325	0.15836270379069267	P19474	ENSG00000132109	Q9Y4E8	ENSG00000135655	P19474-Q9Y4E8
491	ENSG00000040275-ENSG00000135655												605.0	981.0	1586.0	ENSG00000040275	ENSG00000135655	233.0	63.102701990376616	70.05847265795737	HuMap2.0				14702.92956375775	0.17258612133344278	Q96EA4	ENSG00000040275	Q9Y4E8	ENSG00000135655	Q96EA4-Q9Y4E8
492	ENSG00000083535-ENSG00000135655												757.0	981.0	1738.0	ENSG00000083535	ENSG00000135655	465.0	66.69825359914617	70.19886270662236	HuMap2.0				31014.68792360297	0.5006633853354802	Q8WXW3	ENSG00000083535	Q9Y4E8	ENSG00000135655	Q8WXW3-Q9Y4E8
493	ENSG00000120498-ENSG00000135655												940.0	981.0	1921.0	ENSG00000120498	ENSG00000135655	380.0	63.37452732257184	76.55083821877358	HuMap2.0				24082.3203825773	0.3210109918205444	Q8IYF3	ENSG00000120498	Q9Y4E8	ENSG00000135655	Q8IYF3-Q9Y4E8
494	ENSG00000002822-ENSG00000135951												718.0	698.0	1416.0	ENSG00000002822	ENSG00000135951	54.0	84.72810267541594	75.25596177336955	HuMap2.0				4575.317544472461	0.15245040251462444	Q9Y6D9	ENSG00000002822	Q9BZW7	ENSG00000135951	Q9BZW7-Q9Y6D9
495	ENSG00000068024-ENSG00000135951												1084.0	698.0	1782.0	ENSG00000068024	ENSG00000135951	140.0	70.27106461163632	66.8141872312855	HuMap2.0				9837.949045629084	0.1846167890739751	P56524	ENSG00000068024	Q9BZW7	ENSG00000135951	P56524-Q9BZW7
496	ENSG00000105618-ENSG00000135951												499.0	698.0	1197.0	ENSG00000105618	ENSG00000135951	54.0	61.703121927329825	74.39113749023565	HuMap2.0				3331.9685840758107	0.039341567512392636	Q8WWY3	ENSG00000105618	Q9BZW7	ENSG00000135951	Q8WWY3-Q9BZW7
497	ENSG00000015479-ENSG00000135951												847.0	698.0	1545.0	ENSG00000015479	ENSG00000135951	85.0	53.44624759733903	64.706830976068	HuMap2.0				4542.9310457738175	0.037438165513443644	P43243	ENSG00000015479	Q9BZW7	ENSG00000135951	P43243-Q9BZW7
498	ENSG00000061337-ENSG00000135951												596.0	698.0	1294.0	ENSG00000061337	ENSG00000135951	55.0	73.47755394912454	70.83806094486081	HuMap2.0				4041.26546720185	0.0666016597205978	Q9Y250	ENSG00000061337	Q9BZW7	ENSG00000135951	Q9BZW7-Q9Y250
499	ENSG00000061455-ENSG00000135951												595.0	698.0	1293.0	ENSG00000061455	ENSG00000135951	91.0	47.181350108216954	64.55983963194403	HuMap2.0				4293.502859847743	0.03415156295169793	Q9NQX0	ENSG00000061455	Q9BZW7	ENSG00000135951	Q9BZW7-Q9NQX0
500	ENSG00000080561-ENSG00000135951												735.0	698.0	1433.0	ENSG00000080561	ENSG00000135951	50.0	63.22540660172674	74.8040033827054	HuMap2.0				3161.270330086337	0.03964845981473093	Q9UJV3	ENSG00000080561	Q9BZW7	ENSG00000135951	Q9BZW7-Q9UJV3
501	ENSG00000083535-ENSG00000135951												757.0	698.0	1455.0	ENSG00000083535	ENSG00000135951	158.0	81.43993935369211	73.87248466319062	HuMap2.0				12867.510417883354	0.513567757741896	Q8WXW3	ENSG00000083535	Q9BZW7	ENSG00000135951	Q8WXW3-Q9BZW7
502	ENSG00000088808-ENSG00000135951												1090.0	698.0	1788.0	ENSG00000088808	ENSG00000135951	135.0	65.3552397683904	61.99509422318347	HuMap2.0				8822.957368732705	0.10683453021329344	Q96KQ4	ENSG00000088808	Q9BZW7	ENSG00000135951	Q96KQ4-Q9BZW7
503	ENSG00000095066-ENSG00000135951												719.0	698.0	1417.0	ENSG00000095066	ENSG00000135951	85.0	71.40176031109156	74.28833044645808	HuMap2.0				6069.149626442783	0.09996767809095099	Q96ED9	ENSG00000095066	Q9BZW7	ENSG00000135951	Q96ED9-Q9BZW7
504	ENSG00000099783-ENSG00000135951												730.0	698.0	1428.0	ENSG00000099783	ENSG00000135951	14.0	61.21910907537793	65.96509988326086	HuMap2.0				857.0675270552911	0.03188432949153231	P52272	ENSG00000099783	Q9BZW7	ENSG00000135951	P52272-Q9BZW7
505	ENSG00000101349-ENSG00000135951												719.0	698.0	1417.0	ENSG00000101349	ENSG00000135951	68.0	60.45828003809188	65.05794013482834	HuMap2.0				4111.163042590248	0.04192028440986473	Q9P286	ENSG00000101349	Q9BZW7	ENSG00000135951	Q9BZW7-Q9P286
506	ENSG00000103126-ENSG00000135951												862.0	698.0	1560.0	ENSG00000103126	ENSG00000135951	73.0	54.73321949442198	66.35880888364878	HuMap2.0				3995.5250230928045	0.036958921371648426	O15169	ENSG00000103126	Q9BZW7	ENSG00000135951	O15169-Q9BZW7
507	ENSG00000104964-ENSG00000135951												197.0	698.0	895.0	ENSG00000104964	ENSG00000135951	170.0	73.7756500329757	73.07380960103768	HuMap2.0				12541.86050560587	0.3342379071931004	Q08117	ENSG00000104964	Q9BZW7	ENSG00000135951	Q08117-Q9BZW7
508	ENSG00000106785-ENSG00000135951												442.0	698.0	1140.0	ENSG00000106785	ENSG00000135951	44.0	81.78781468876073	77.97450083435436	HuMap2.0				3598.6638463054724	0.08632166473356467	Q14142	ENSG00000106785	Q9BZW7	ENSG00000135951	Q14142-Q9BZW7
509	ENSG00000110330-ENSG00000135951												618.0	698.0	1316.0	ENSG00000110330	ENSG00000135951	55.0	74.26096427357709	75.26226237389862	HuMap2.0				4084.35303504674	0.07006555834621855	Q13490	ENSG00000110330	Q9BZW7	ENSG00000135951	Q13490-Q9BZW7
510	ENSG00000112365-ENSG00000135951												697.0	698.0	1395.0	ENSG00000112365	ENSG00000135951	147.0	62.251698085842115	66.56021256797595	HuMap2.0				9150.999618618791	0.08820636677376512	O43167	ENSG00000112365	Q9BZW7	ENSG00000135951	O43167-Q9BZW7
511	ENSG00000117266-ENSG00000135951												474.0	698.0	1172.0	ENSG00000117266	ENSG00000135951	72.0	56.68728806953358	73.89306219833662	HuMap2.0				4081.4847410064176	0.038468388823370635	Q07002	ENSG00000117266	Q9BZW7	ENSG00000135951	Q07002-Q9BZW7
512	ENSG00000117625-ENSG00000135951												495.0	698.0	1193.0	ENSG00000117625	ENSG00000135951	106.0	66.8189458946009	70.70356758304918	HuMap2.0				7082.808264827696	0.08977887696307141	Q9P2K3	ENSG00000117625	Q9BZW7	ENSG00000135951	Q9BZW7-Q9P2K3
513	ENSG00000119725-ENSG00000135951												478.0	698.0	1176.0	ENSG00000119725	ENSG00000135951	81.0	62.260125789138115	69.18627411255902	HuMap2.0				5043.070188920187	0.050072605936844775	Q86VK4	ENSG00000119725	Q9BZW7	ENSG00000135951	Q86VK4-Q9BZW7
514	ENSG00000120896-ENSG00000135951												671.0	698.0	1369.0	ENSG00000120896	ENSG00000135951	241.0	62.69712504181491	65.3685530967863	HuMap2.0				15110.007135077392	0.1722510268816418	O60504	ENSG00000120896	Q9BZW7	ENSG00000135951	O60504-Q9BZW7
515	ENSG00000122386-ENSG00000135951												554.0	698.0	1252.0	ENSG00000122386	ENSG00000135951	59.0	60.643794543274524	67.67249717808541	HuMap2.0				3577.983878053197	0.03963243512696739	O95201	ENSG00000122386	Q9BZW7	ENSG00000135951	O95201-Q9BZW7
516	ENSG00000123143-ENSG00000135951												942.0	698.0	1640.0	ENSG00000123143	ENSG00000135951	156.0	68.13397238404241	67.87353614606124	HuMap2.0				10628.899691910616	0.17291197064545483	Q16512	ENSG00000123143	Q9BZW7	ENSG00000135951	Q16512-Q9BZW7
517	ENSG00000127870-ENSG00000135951												685.0	698.0	1383.0	ENSG00000127870	ENSG00000135951	109.0	61.748256054174824	63.115684685567636	HuMap2.0				6730.559909905056	0.0618985315048197	Q9Y252	ENSG00000127870	Q9BZW7	ENSG00000135951	Q9BZW7-Q9Y252
518	ENSG00000128596-ENSG00000135951												1154.0	698.0	1852.0	ENSG00000128596	ENSG00000135951	134.0	65.86022275426696	68.54581080840482	HuMap2.0				8825.269849071772	0.11115908821876898	Q96JN2	ENSG00000128596	Q9BZW7	ENSG00000135951	Q96JN2-Q9BZW7
519	ENSG00000130818-ENSG00000135951												554.0	698.0	1252.0	ENSG00000130818	ENSG00000135951	98.0	70.3011029875511	71.43362690151123	HuMap2.0				6889.508092780008	0.11061551779320615	Q9BUY5	ENSG00000130818	Q9BZW7	ENSG00000135951	Q9BUY5-Q9BZW7
520	ENSG00000133103-ENSG00000135951												657.0	698.0	1355.0	ENSG00000133103	ENSG00000135951	20.0	76.4772348402262	78.68988046295505	HuMap2.0				1529.544696804524	0.03603493383824593	Q9Y2V7	ENSG00000133103	Q9BZW7	ENSG00000135951	Q9BZW7-Q9Y2V7
521	ENSG00000134207-ENSG00000135951												510.0	698.0	1208.0	ENSG00000134207	ENSG00000135951	17.0	61.713808250063664	73.388719857771	HuMap2.0				1049.1347402510823	0.032177917625257964	Q5T7P8	ENSG00000134207	Q9BZW7	ENSG00000135951	Q5T7P8-Q9BZW7
522	ENSG00000134283-ENSG00000135951												458.0	698.0	1156.0	ENSG00000134283	ENSG00000135951	202.0	65.99147084909079	68.12591228619307	HuMap2.0				13330.27711151634	0.19644011305430123	Q8NEY8	ENSG00000134283	Q9BZW7	ENSG00000135951	Q8NEY8-Q9BZW7
523	ENSG00000134371-ENSG00000135951												531.0	698.0	1229.0	ENSG00000134371	ENSG00000135951	49.0	77.49611566464381	74.842505119706	HuMap2.0				3797.3096675675465	0.07495993932358383	Q6P1J9	ENSG00000134371	Q9BZW7	ENSG00000135951	Q6P1J9-Q9BZW7
524	ENSG00000135951-ENSG00000135951												698.0	698.0	1396.0	ENSG00000135951	ENSG00000135951	1277.0	82.72859549747506	77.76055952932613	HuMap2.0				105644.41645027565	0.7372969007904059	Q9BZW7	ENSG00000135951	Q9BZW7	ENSG00000135951	Q9BZW7-Q9BZW7
525	ENSG00000002822-ENSG00000137699												718.0	588.0	1306.0	ENSG00000002822	ENSG00000137699	195.0	60.65002881766974	67.239077628402	HuMap2.0				11826.7556194456	0.10519889186406708	Q9Y6D9	ENSG00000002822	Q14134	ENSG00000137699	Q14134-Q9Y6D9
526	ENSG00000113595-ENSG00000137699												574.0	588.0	1162.0	ENSG00000113595	ENSG00000137699	288.0	68.66733623751365	62.773984113734244	HuMap2.0				19776.19283640393	0.3893301259936457	P36406	ENSG00000113595	Q14134	ENSG00000137699	P36406-Q14134
527	ENSG00000130038-ENSG00000137699												731.0	588.0	1319.0	ENSG00000130038	ENSG00000137699	150.0	51.73610881570469	61.92267809820758	HuMap2.0				7760.416322355703	0.04336578013825461	Q9BSW2	ENSG00000130038	Q14134	ENSG00000137699	Q14134-Q9BSW2
528	ENSG00000064999-ENSG00000137699												1134.0	588.0	1722.0	ENSG00000064999	ENSG00000137699	222.0	44.3107761513208	51.29002559584429	HuMap2.0				9836.992305593218	0.03782277421860416	Q92625	ENSG00000064999	Q14134	ENSG00000137699	Q14134-Q92625
529	ENSG00000076242-ENSG00000137699												756.0	588.0	1344.0	ENSG00000076242	ENSG00000137699	135.0	46.33806345054633	65.15597852959853	HuMap2.0				6255.638565823754	0.03577615378893868	P40692	ENSG00000076242	Q14134	ENSG00000137699	P40692-Q14134
530	ENSG00000087077-ENSG00000137699												476.0	588.0	1064.0	ENSG00000087077	ENSG00000137699	152.0	55.55308843689178	56.94198807098836	HuMap2.0				8444.06944240755	0.05350150272793332	Q15654	ENSG00000087077	Q14134	ENSG00000137699	Q14134-Q15654
531	ENSG00000103275-ENSG00000137699												158.0	588.0	746.0	ENSG00000103275	ENSG00000137699	38.0	61.69465656885063	64.93379970406194	HuMap2.0				2344.396949616324	0.035391870757557786	P63279	ENSG00000103275	Q14134	ENSG00000137699	P63279-Q14134
532	ENSG00000107816-ENSG00000137699												669.0	588.0	1257.0	ENSG00000107816	ENSG00000137699	147.0	57.94026431382542	58.86211271805857	HuMap2.0				8517.218854132338	0.06140908686630983	Q9BRK4	ENSG00000107816	Q14134	ENSG00000137699	Q14134-Q9BRK4
533	ENSG00000114107-ENSG00000137699												597.0	588.0	1185.0	ENSG00000114107	ENSG00000137699	63.0	54.10687919548265	63.747299744236116	HuMap2.0				3408.733389315407	0.035360434680107175	Q8NHQ1	ENSG00000114107	Q14134	ENSG00000137699	Q14134-Q8NHQ1
534	ENSG00000129245-ENSG00000137699												673.0	588.0	1261.0	ENSG00000129245	ENSG00000137699	107.0	53.58533910375535	59.85753356228361	HuMap2.0				5733.6312841018225	0.04047863619705278	P51116	ENSG00000129245	Q14134	ENSG00000137699	P51116-Q14134
535	ENSG00000132938-ENSG00000137699												1369.0	588.0	1957.0	ENSG00000132938	ENSG00000137699	224.0	39.53624287947	48.33155669286828	HuMap2.0				8856.11840500128	0.034253515926323	Q5JR59	ENSG00000132938	Q14134	ENSG00000137699	Q14134-Q5JR59
536	ENSG00000135951-ENSG00000137699												698.0	588.0	1286.0	ENSG00000135951	ENSG00000137699	64.0	72.55448387133859	66.99830126034342	HuMap2.0				4643.48696776567	0.07514676612584748	Q9BZW7	ENSG00000135951	Q14134	ENSG00000137699	Q14134-Q9BZW7
537	ENSG00000137699-ENSG00000137699												588.0	588.0	1176.0	ENSG00000137699	ENSG00000137699	497.0	82.31390076243125	56.01265788728222	HuMap2.0				40910.00867892833	0.7240292869537219	Q14134	ENSG00000137699	Q14134	ENSG00000137699	Q14134-Q14134
538	ENSG00000002822-ENSG00000137822												718.0	667.0	1385.0	ENSG00000002822	ENSG00000137822	42.0	63.12218873149844	73.36106971919378	HuMap2.0				2651.1319267229346	0.03715586415374576	Q9Y6D9	ENSG00000002822	Q9UGJ1	ENSG00000137822	Q9UGJ1-Q9Y6D9
539	ENSG00000107960-ENSG00000137822												368.0	667.0	1035.0	ENSG00000107960	ENSG00000137822	27.0	58.68974196292688	79.07839027664959	HuMap2.0				1584.6230329990258	0.032859739446708794	Q9H668	ENSG00000107960	Q9UGJ1	ENSG00000137822	Q9H668-Q9UGJ1
540	ENSG00000006125-ENSG00000137822												937.0	667.0	1604.0	ENSG00000006125	ENSG00000137822	57.0	76.20133939008892	74.63527802639105	HuMap2.0				4343.476345235068	0.08410494941814539	P63010	ENSG00000006125	Q9UGJ1	ENSG00000137822	P63010-Q9UGJ1
541	ENSG00000026025-ENSG00000137822												466.0	667.0	1133.0	ENSG00000026025	ENSG00000137822	157.0	64.00244106100222	73.58654234564328	HuMap2.0				10048.383246577348	0.11350548002165954	P08670	ENSG00000026025	Q9UGJ1	ENSG00000137822	P08670-Q9UGJ1
542	ENSG00000067177-ENSG00000137822												1223.0	667.0	1890.0	ENSG00000067177	ENSG00000137822	84.0	72.83324118030036	76.95305206432215	HuMap2.0				6117.9922591452305	0.1114670996216738	P46020	ENSG00000067177	Q9UGJ1	ENSG00000137822	P46020-Q9UGJ1
543	ENSG00000099949-ENSG00000137822												840.0	667.0	1507.0	ENSG00000099949	ENSG00000137822	94.0	69.77968514614608	75.50158606134019	HuMap2.0				6559.290403737731	0.09961060217945694	Q8N653	ENSG00000099949	Q9UGJ1	ENSG00000137822	Q8N653-Q9UGJ1
544	ENSG00000100379-ENSG00000137822												321.0	667.0	988.0	ENSG00000100379	ENSG00000137822	83.0	69.1738082561597	72.98330322650655	HuMap2.0				5741.426085261255	0.08050565388902353	Q8N5Z5	ENSG00000100379	Q9UGJ1	ENSG00000137822	Q8N5Z5-Q9UGJ1
545	ENSG00000101349-ENSG00000137822												719.0	667.0	1386.0	ENSG00000101349	ENSG00000137822	198.0	54.15668790177384	65.07517575502355	HuMap2.0				10723.02420455122	0.05901002472702099	Q9P286	ENSG00000101349	Q9UGJ1	ENSG00000137822	Q9P286-Q9UGJ1
546	ENSG00000101413-ENSG00000137822												326.0	667.0	993.0	ENSG00000101413	ENSG00000137822	51.0	68.01219969203223	78.37860504019592	HuMap2.0				3468.6221842936434	0.04682676058223892	Q9NQG5	ENSG00000101413	Q9UGJ1	ENSG00000137822	Q9NQG5-Q9UGJ1
547	ENSG00000109220-ENSG00000137822												165.0	667.0	832.0	ENSG00000109220	ENSG00000137822	37.0	79.56392709965372	81.05627205189028	HuMap2.0				2943.865302687188	0.05977695528256312	Q9UKJ5	ENSG00000109220	Q9UGJ1	ENSG00000137822	Q9UGJ1-Q9UKJ5
548	ENSG00000111057-ENSG00000137822												430.0	667.0	1097.0	ENSG00000111057	ENSG00000137822	172.0	65.34241523882575	74.69878343826933	HuMap2.0				11238.895421078028	0.14738864201719923	P05783	ENSG00000111057	Q9UGJ1	ENSG00000137822	P05783-Q9UGJ1
549	ENSG00000118518-ENSG00000137822												359.0	667.0	1026.0	ENSG00000118518	ENSG00000137822	129.0	60.08922271854083	70.83999855420669	HuMap2.0				7751.509730691767	0.06412731340115285	Q9NTX7	ENSG00000118518	Q9UGJ1	ENSG00000137822	Q9NTX7-Q9UGJ1
550	ENSG00000130307-ENSG00000137822												703.0	667.0	1370.0	ENSG00000130307	ENSG00000137822	91.0	59.09368299503593	66.74279740336304	HuMap2.0				5377.525152548269	0.04642663177373579	Q8N6Y0	ENSG00000130307	Q9UGJ1	ENSG00000137822	Q8N6Y0-Q9UGJ1
551	ENSG00000131095-ENSG00000137822												432.0	667.0	1099.0	ENSG00000131095	ENSG00000137822	79.0	63.40837706978663	75.65421026062181	HuMap2.0				5009.261788513144	0.05216728931192593	P14136	ENSG00000131095	Q9UGJ1	ENSG00000137822	P14136-Q9UGJ1
552	ENSG00000002822-ENSG00000140259												718.0	439.0	1157.0	ENSG00000002822	ENSG00000140259	28.0	60.477371273430045	71.27067716026724	HuMap2.0				1693.3663956560413	0.033305584092355484	Q9Y6D9	ENSG00000002822	P55081	ENSG00000140259	P55081-Q9Y6D9
553	ENSG00000007372-ENSG00000140259												422.0	439.0	861.0	ENSG00000007372	ENSG00000140259	74.0	55.35232661499794	61.734470253943904	HuMap2.0				4096.072169509847	0.037592252713840035	P26367	ENSG00000007372	P55081	ENSG00000140259	P26367-P55081
554	ENSG00000019995-ENSG00000140259												708.0	439.0	1147.0	ENSG00000019995	ENSG00000140259	50.0	72.8853025706561	70.01476307211823	HuMap2.0				3644.2651285328047	0.05796895355531356	Q9UGI0	ENSG00000019995	P55081	ENSG00000140259	P55081-Q9UGI0
555	ENSG00000020256-ENSG00000140259												645.0	439.0	1084.0	ENSG00000020256	ENSG00000140259	56.0	56.116410731458814	63.57867669594882	HuMap2.0				3142.5190009616936	0.03558344477144758	Q9NTW7	ENSG00000020256	P55081	ENSG00000140259	P55081-Q9NTW7
556	ENSG00000051128-ENSG00000140259												361.0	439.0	800.0	ENSG00000051128	ENSG00000140259	17.0	85.879472257223	72.77420250805567	HuMap2.0				1459.951028372791	0.03866764246285252	Q9NSC5	ENSG00000051128	P55081	ENSG00000140259	P55081-Q9NSC5
557	ENSG00000061337-ENSG00000140259												596.0	439.0	1035.0	ENSG00000061337	ENSG00000140259	119.0	57.06214338415289	64.67869301707321	HuMap2.0				6790.395062714194	0.049566800744697	Q9Y250	ENSG00000061337	P55081	ENSG00000140259	P55081-Q9Y250
558	ENSG00000065029-ENSG00000140259												570.0	439.0	1009.0	ENSG00000065029	ENSG00000140259	49.0	53.317171378930254	61.09229743391109	HuMap2.0				2612.5413975675824	0.03371562160650216	P36508	ENSG00000065029	P55081	ENSG00000140259	P36508-P55081
559	ENSG00000068400-ENSG00000140259												841.0	439.0	1280.0	ENSG00000068400	ENSG00000140259	144.0	68.50094169714515	69.88076992416725	HuMap2.0				9864.135604388903	0.16041502768629975	Q4V328	ENSG00000068400	P55081	ENSG00000140259	P55081-Q4V328
560	ENSG00000080561-ENSG00000140259												735.0	439.0	1174.0	ENSG00000080561	ENSG00000140259	56.0	60.70100361584757	70.51437800791847	HuMap2.0				3399.2562024874637	0.03890675381395982	Q9UJV3	ENSG00000080561	P55081	ENSG00000140259	P55081-Q9UJV3
561	ENSG00000080986-ENSG00000140259												642.0	439.0	1081.0	ENSG00000080986	ENSG00000140259	20.0	77.5535607886997	70.55414194431424	HuMap2.0				1551.071215773994	0.036535059070758415	O14777	ENSG00000080986	P55081	ENSG00000140259	O14777-P55081
562	ENSG00000081377-ENSG00000140259												498.0	439.0	937.0	ENSG00000081377	ENSG00000140259	17.0	57.410402031181974	70.36182748059825	HuMap2.0				975.9768345300936	0.03190416611397524	O60729	ENSG00000081377	P55081	ENSG00000140259	O60729-P55081
563	ENSG00000083535-ENSG00000140259												757.0	439.0	1196.0	ENSG00000083535	ENSG00000140259	4.0	71.69299077994741	70.7754762083797	HuMap2.0				286.77196311978963	0.03139831606688477	Q8WXW3	ENSG00000083535	P55081	ENSG00000140259	P55081-Q8WXW3
564	ENSG00000087338-ENSG00000140259												515.0	439.0	954.0	ENSG00000087338	ENSG00000140259	117.0	66.58750421051904	71.33102565739243	HuMap2.0				7790.737992630728	0.09974977225960022	Q96IK5	ENSG00000087338	P55081	ENSG00000140259	P55081-Q96IK5
565	ENSG00000095066-ENSG00000140259												719.0	439.0	1158.0	ENSG00000095066	ENSG00000140259	55.0	61.67864783475774	72.63336223068316	HuMap2.0				3392.3256309116755	0.03960391824622558	Q96ED9	ENSG00000095066	P55081	ENSG00000140259	P55081-Q96ED9
566	ENSG00000100109-ENSG00000140259												837.0	439.0	1276.0	ENSG00000100109	ENSG00000140259	86.0	61.874395604547956	68.06309276239277	HuMap2.0				5321.198021991124	0.051263614561311184	Q9UBB9	ENSG00000100109	P55081	ENSG00000140259	P55081-Q9UBB9
567	ENSG00000101457-ENSG00000140259												329.0	439.0	768.0	ENSG00000101457	ENSG00000140259	19.0	50.31113962689687	64.53709424209639	HuMap2.0				955.9116529110405	0.03168937798303868	Q9H147	ENSG00000101457	P55081	ENSG00000140259	P55081-Q9H147
568	ENSG00000101624-ENSG00000140259												659.0	439.0	1098.0	ENSG00000101624	ENSG00000140259	2.0	51.012228413954276	74.43954641921817	HuMap2.0				102.02445682790855	0.031328956384405	Q8TAP6	ENSG00000101624	P55081	ENSG00000140259	P55081-Q8TAP6
569	ENSG00000103852-ENSG00000140259												447.0	439.0	886.0	ENSG00000103852	ENSG00000140259	4.0	72.64974351006704	72.0796265178425	HuMap2.0				290.59897404026816	0.03140172735336591	Q5W5X9	ENSG00000103852	P55081	ENSG00000140259	P55081-Q5W5X9
570	ENSG00000104872-ENSG00000140259												290.0	439.0	729.0	ENSG00000104872	ENSG00000140259	4.0	77.57320099933838	70.46949834906	HuMap2.0				310.29280399735353	0.031421721147497104	Q9NWS0	ENSG00000104872	P55081	ENSG00000140259	P55081-Q9NWS0
571	ENSG00000104964-ENSG00000140259												197.0	439.0	636.0	ENSG00000104964	ENSG00000140259	53.0	67.13542400748791	67.57158029581971	HuMap2.0				3558.1774723968592	0.04641915429113436	Q08117	ENSG00000104964	P55081	ENSG00000140259	P55081-Q08117
572	ENSG00000109466-ENSG00000140259												593.0	439.0	1032.0	ENSG00000109466	ENSG00000140259	19.0	75.44048530510204	74.1077148350689	HuMap2.0				1433.3692207969389	0.0351101251351175	O95198	ENSG00000109466	P55081	ENSG00000140259	O95198-P55081
573	ENSG00000114019-ENSG00000140259												779.0	439.0	1218.0	ENSG00000114019	ENSG00000140259	126.0	67.66016836153335	63.66017747188412	HuMap2.0				8525.181213553202	0.12212962922624797	Q9Y2J4	ENSG00000114019	P55081	ENSG00000140259	P55081-Q9Y2J4
574	ENSG00000114107-ENSG00000140259												597.0	439.0	1036.0	ENSG00000114107	ENSG00000140259	85.0	68.36627200712691	69.52200906884603	HuMap2.0				5811.133120605788	0.07778264057669801	Q8NHQ1	ENSG00000114107	P55081	ENSG00000140259	P55081-Q8NHQ1
575	ENSG00000114416-ENSG00000140259												621.0	439.0	1060.0	ENSG00000114416	ENSG00000140259	65.0	44.55708256413501	64.06235392477015	HuMap2.0				2896.2103666687754	0.03253871892619335	P51114	ENSG00000114416	P55081	ENSG00000140259	P51114-P55081
576	ENSG00000117155-ENSG00000140259												614.0	439.0	1053.0	ENSG00000117155	ENSG00000140259	43.0	64.52097797657538	64.47520360622347	HuMap2.0				2774.4020529927416	0.038522887534014484	Q9Y2D8	ENSG00000117155	P55081	ENSG00000140259	P55081-Q9Y2D8
577	ENSG00000117475-ENSG00000140259												400.0	439.0	839.0	ENSG00000117475	ENSG00000140259	80.0	57.83116292558459	65.55225695963135	HuMap2.0				4626.493034046767	0.04137995494832842	Q9H2G9	ENSG00000117475	P55081	ENSG00000140259	P55081-Q9H2G9
578	ENSG00000121058-ENSG00000140259												576.0	439.0	1015.0	ENSG00000121058	ENSG00000140259	38.0	56.86030736472336	59.21366925418413	HuMap2.0				2160.6916798594875	0.0336660104914783	P38432	ENSG00000121058	P55081	ENSG00000140259	P38432-P55081
579	ENSG00000126804-ENSG00000140259												713.0	439.0	1152.0	ENSG00000126804	ENSG00000140259	107.0	58.28533551848129	60.241697994414714	HuMap2.0				6236.530900477498	0.04937217043462759	Q9Y2K1	ENSG00000126804	P55081	ENSG00000140259	P55081-Q9Y2K1
580	ENSG00000127191-ENSG00000140259												501.0	439.0	940.0	ENSG00000127191	ENSG00000140259	48.0	81.40866047960283	74.20459492046562	HuMap2.0				3907.615703020936	0.09604503035282481	Q12933	ENSG00000127191	P55081	ENSG00000140259	P55081-Q12933
581	ENSG00000129245-ENSG00000140259												673.0	439.0	1112.0	ENSG00000129245	ENSG00000140259	35.0	55.42607096534812	63.500464050437536	HuMap2.0				1939.912483787184	0.03304571276316367	P51116	ENSG00000129245	P55081	ENSG00000140259	P51116-P55081
582	ENSG00000129460-ENSG00000140259												315.0	439.0	754.0	ENSG00000129460	ENSG00000140259	24.0	58.42647917212412	67.62281188555552	HuMap2.0				1402.2355001309788	0.032526659729169315	Q8NEJ9	ENSG00000129460	P55081	ENSG00000140259	P55081-Q8NEJ9
583	ENSG00000131931-ENSG00000140259												213.0	439.0	652.0	ENSG00000131931	ENSG00000140259	28.0	74.94654782745086	67.10066427424647	HuMap2.0				2098.503339168624	0.040293274412317344	Q9NVV9	ENSG00000131931	P55081	ENSG00000140259	P55081-Q9NVV9
584	ENSG00000132938-ENSG00000140259												1369.0	439.0	1808.0	ENSG00000132938	ENSG00000140259	211.0	45.49888019879217	51.468864259372786	HuMap2.0				9600.263721945148	0.038710963876492234	Q5JR59	ENSG00000132938	P55081	ENSG00000140259	P55081-Q5JR59
585	ENSG00000133103-ENSG00000140259												657.0	439.0	1096.0	ENSG00000133103	ENSG00000140259	18.0	67.52658560491554	75.31241232370381	HuMap2.0				1215.4785408884798	0.03294658057158256	Q9Y2V7	ENSG00000133103	P55081	ENSG00000140259	P55081-Q9Y2V7
586	ENSG00000134152-ENSG00000140259												304.0	439.0	743.0	ENSG00000134152	ENSG00000140259	26.0	59.59620583623721	66.32709521775297	HuMap2.0				1549.5013517421676	0.03289590400271399	Q9H079	ENSG00000134152	P55081	ENSG00000140259	P55081-Q9H079
587	ENSG00000134686-ENSG00000140259												858.0	439.0	1297.0	ENSG00000134686	ENSG00000140259	152.0	51.92013713844637	52.91283781317316	HuMap2.0				7891.860845043849	0.04398075628419425	Q8IXK0	ENSG00000134686	P55081	ENSG00000140259	P55081-Q8IXK0
588	ENSG00000135604-ENSG00000140259												287.0	439.0	726.0	ENSG00000135604	ENSG00000140259	24.0	67.32631177903953	70.81782642488824	HuMap2.0				1615.8314826969486	0.03425448127773708	O75558	ENSG00000135604	P55081	ENSG00000140259	O75558-P55081
589	ENSG00000137478-ENSG00000140259												740.0	439.0	1179.0	ENSG00000137478	ENSG00000140259	39.0	56.424459096880284	69.61056880058345	HuMap2.0				2200.553904778331	0.03365720460605552	O94868	ENSG00000137478	P55081	ENSG00000140259	O94868-P55081
590	ENSG00000137760-ENSG00000140259												664.0	439.0	1103.0	ENSG00000137760	ENSG00000140259	54.0	49.424928562519504	70.12199960658732	HuMap2.0				2668.946142376053	0.033050942812982334	Q96BT7	ENSG00000137760	P55081	ENSG00000140259	P55081-Q96BT7
591	ENSG00000138100-ENSG00000140259												358.0	439.0	797.0	ENSG00000138100	ENSG00000140259	73.0	67.58121552496456	70.25445836955397	HuMap2.0				4933.428733322413	0.062149929027974685	Q9BYV2	ENSG00000138100	P55081	ENSG00000140259	P55081-Q9BYV2
592	ENSG00000138180-ENSG00000140259												464.0	439.0	903.0	ENSG00000138180	ENSG00000140259	52.0	69.02957091790421	72.32351720123502	HuMap2.0				3589.537687731019	0.04959235092461442	Q53EZ4	ENSG00000138180	P55081	ENSG00000140259	P55081-Q53EZ4
593	ENSG00000002822-ENSG00000140416												718.0	284.0	1002.0	ENSG00000002822	ENSG00000140416	53.0	84.9829319073998	78.90136265633762	HuMap2.0				4504.09539109219	0.15065372385621398	Q9Y6D9	ENSG00000002822	P09493	ENSG00000140416	P09493-Q9Y6D9
594	ENSG00000087191-ENSG00000140416												406.0	284.0	690.0	ENSG00000087191	ENSG00000140416	32.0	68.7812850900349	78.81005722850875	HuMap2.0				2201.0011228811168	0.0376192726998851	P62195	ENSG00000087191	P09493	ENSG00000140416	P09493-P62195
595	ENSG00000104164-ENSG00000140416												172.0	284.0	456.0	ENSG00000104164	ENSG00000140416	0.0	0.0	84.01288917929494	HuMap2.0				0.0	0.03132179523211253	Q9UL45	ENSG00000104164	P09493	ENSG00000140416	P09493-Q9UL45
596	ENSG00000105048-ENSG00000140416												278.0	284.0	562.0	ENSG00000105048	ENSG00000140416	136.0	76.40335519751319	76.51809584271976	HuMap2.0				10390.856306861795	0.3150433588444538	P13805	ENSG00000105048	P09493	ENSG00000140416	P09493-P13805
597	ENSG00000105619-ENSG00000140416												253.0	284.0	537.0	ENSG00000105619	ENSG00000140416	28.0	68.70360485809918	73.08666088396075	HuMap2.0				1923.700936026777	0.03600980333899132	P0C1Z6	ENSG00000105619	P09493	ENSG00000140416	P09493-P0C1Z6
598	ENSG00000105700-ENSG00000140416												176.0	284.0	460.0	ENSG00000105700	ENSG00000140416	5.0	66.75742881671458	81.4701902657187	HuMap2.0				333.7871440835729	0.03142140472735549	Q9BQD3	ENSG00000105700	P09493	ENSG00000140416	P09493-Q9BQD3
599	ENSG00000127337-ENSG00000140416												227.0	284.0	511.0	ENSG00000127337	ENSG00000140416	3.0	74.07640316193283	88.07141653931791	HuMap2.0				222.2292094857985	0.031363695241199925	O95619	ENSG00000127337	P09493	ENSG00000140416	O95619-P09493
600	ENSG00000002822-ENSG00000140987												718.0	697.0	1415.0	ENSG00000002822	ENSG00000140987	222.0	55.98985097718697	64.17012198793122	HuMap2.0				12429.746916935506	0.0761267347232149	Q9Y6D9	ENSG00000002822	Q9NX65	ENSG00000140987	Q9NX65-Q9Y6D9
601	ENSG00000079999-ENSG00000140987												624.0	697.0	1321.0	ENSG00000079999	ENSG00000140987	297.0	59.18038264363498	67.54222025164809	HuMap2.0				17576.573645159588	0.14925585215880366	Q14145	ENSG00000079999	Q9NX65	ENSG00000140987	Q14145-Q9NX65
602	ENSG00000083838-ENSG00000140987												450.0	697.0	1147.0	ENSG00000083838	ENSG00000140987	390.0	78.16450924281764	56.013337295829785	HuMap2.0				30484.15860469888	0.6830019348986305	Q9NWS9	ENSG00000083838	Q9NX65	ENSG00000140987	Q9NWS9-Q9NX65
603	ENSG00000100348-ENSG00000140987												166.0	697.0	863.0	ENSG00000100348	ENSG00000140987	100.0	64.88441889784681	58.24717200523642	HuMap2.0				6488.441889784682	0.0714907396265311	Q99757	ENSG00000100348	Q9NX65	ENSG00000140987	Q99757-Q9NX65
604	ENSG00000103343-ENSG00000140987												407.0	697.0	1104.0	ENSG00000103343	ENSG00000140987	251.0	84.45911738948604	56.83866517614971	HuMap2.0				21199.238464760994	0.6835367781138127	Q15697	ENSG00000103343	Q9NX65	ENSG00000140987	Q15697-Q9NX65
605	ENSG00000106261-ENSG00000140987												563.0	697.0	1260.0	ENSG00000106261	ENSG00000140987	239.0	59.46108610175514	53.112606267081965	HuMap2.0				14211.19957831948	0.11824825959521926	P17029	ENSG00000106261	Q9NX65	ENSG00000140987	P17029-Q9NX65
606	ENSG00000112511-ENSG00000140987												567.0	697.0	1264.0	ENSG00000112511	ENSG00000140987	166.0	57.655236603035185	56.343503054559285	HuMap2.0				9570.769276103842	0.06690235632520652	O43189	ENSG00000112511	Q9NX65	ENSG00000140987	O43189-Q9NX65
607	ENSG00000127191-ENSG00000140987												501.0	697.0	1198.0	ENSG00000127191	ENSG00000140987	177.0	61.68808359761261	66.57532556539954	HuMap2.0				10918.790796777432	0.10416239632673747	Q12933	ENSG00000127191	Q9NX65	ENSG00000140987	Q12933-Q9NX65
608	ENSG00000137338-ENSG00000140987												809.0	697.0	1506.0	ENSG00000137338	ENSG00000140987	429.0	71.57566797397182	59.534102366194894	HuMap2.0				30705.961560833908	0.6031557570889305	Q96JS3	ENSG00000137338	Q9NX65	ENSG00000140987	Q96JS3-Q9NX65
609	ENSG00000140265-ENSG00000140987												852.0	697.0	1549.0	ENSG00000140265	ENSG00000140987	509.0	67.4823365499288	50.674728739021	HuMap2.0				34348.50930391376	0.5515368890716364	Q8IWY8	ENSG00000140265	Q9NX65	ENSG00000140987	Q8IWY8-Q9NX65
610	ENSG00000140987-ENSG00000140987												697.0	697.0	1394.0	ENSG00000140987	ENSG00000140987	449.0	72.42227090962625	53.1819279815814	HuMap2.0				32517.599638422187	0.6298509646972271	Q9NX65	ENSG00000140987	Q9NX65	ENSG00000140987	Q9NX65-Q9NX65
611	ENSG00000002822-ENSG00000141013												718.0	478.0	1196.0	ENSG00000002822	ENSG00000141013	146.0	83.89125346956823	77.37446000032688	HuMap2.0				12248.123006556962	0.5405209881019873	Q9Y6D9	ENSG00000002822	O95995	ENSG00000141013	O95995-Q9Y6D9
612	ENSG00000004487-ENSG00000141013												852.0	478.0	1330.0	ENSG00000004487	ENSG00000141013	51.0	73.1529889087685	77.66089973844825	HuMap2.0				3730.802434347194	0.06005854383329631	O60341	ENSG00000004487	O95995	ENSG00000141013	O60341-O95995
613	ENSG00000100122-ENSG00000141013												252.0	478.0	730.0	ENSG00000100122	ENSG00000141013	21.0	64.91371707161946	79.2193611799189	HuMap2.0				1363.1880585040087	0.03307703431428266	P53674	ENSG00000100122	O95995	ENSG00000141013	O95995-P53674
614	ENSG00000112578-ENSG00000141013												437.0	478.0	915.0	ENSG00000112578	ENSG00000141013	59.0	67.48107206173947	76.59075739767123	HuMap2.0				3981.3832516426287	0.050988818191136855	Q13895	ENSG00000112578	O95995	ENSG00000141013	O95995-Q13895
615	ENSG00000135363-ENSG00000141013												158.0	478.0	636.0	ENSG00000135363	ENSG00000141013	0.0	0.0	81.9341821239869	HuMap2.0				0.0	0.03132179523211253	P25791	ENSG00000135363	O95995	ENSG00000141013	O95995-P25791
616	ENSG00000017797-ENSG00000141013												655.0	478.0	1133.0	ENSG00000017797	ENSG00000141013	63.0	61.29829752456796	70.99956996668985	HuMap2.0				3861.792744047781	0.041552930204406535	Q15311	ENSG00000017797	O95995	ENSG00000141013	O95995-Q15311
617	ENSG00000002834-ENSG00000141013												261.0	478.0	739.0	ENSG00000002834	ENSG00000141013	29.0	64.71469852257647	77.490967607008	HuMap2.0				1876.7262571547176	0.034641061745693355	Q14847	ENSG00000002834	O95995	ENSG00000141013	O95995-Q14847
618	ENSG00000012061-ENSG00000141013												297.0	478.0	775.0	ENSG00000012061	ENSG00000141013	36.0	65.1211645209698	76.47978333365846	HuMap2.0				2344.361922754913	0.03670619608543056	P07992	ENSG00000012061	O95995	ENSG00000141013	O95995-P07992
619	ENSG00000039650-ENSG00000141013												521.0	478.0	999.0	ENSG00000039650	ENSG00000141013	21.0	82.96341359085014	81.3729643545753	HuMap2.0				1742.2316854078529	0.04112295638200675	Q96T60	ENSG00000039650	O95995	ENSG00000141013	O95995-Q96T60
620	ENSG00000051128-ENSG00000141013												361.0	478.0	839.0	ENSG00000051128	ENSG00000141013	53.0	70.57868112356418	79.54610830589922	HuMap2.0				3740.6700995489014	0.05427577532865159	Q9NSC5	ENSG00000051128	O95995	ENSG00000141013	O95995-Q9NSC5
621	ENSG00000061337-ENSG00000141013												596.0	478.0	1074.0	ENSG00000061337	ENSG00000141013	72.0	82.95799334914307	71.0573942267924	HuMap2.0				5972.975521138301	0.21496666257732103	Q9Y250	ENSG00000061337	O95995	ENSG00000141013	O95995-Q9Y250
622	ENSG00000068400-ENSG00000141013												841.0	478.0	1319.0	ENSG00000068400	ENSG00000141013	23.0	85.93003076175894	74.8190793090775	HuMap2.0				1976.3907075204556	0.047821608752588965	Q4V328	ENSG00000068400	O95995	ENSG00000141013	O95995-Q4V328
623	ENSG00000080561-ENSG00000141013												735.0	478.0	1213.0	ENSG00000080561	ENSG00000141013	26.0	67.33653517964936	76.49634959155786	HuMap2.0				1750.7499146708833	0.03479823545704977	Q9UJV3	ENSG00000080561	O95995	ENSG00000141013	O95995-Q9UJV3
624	ENSG00000082512-ENSG00000141013												557.0	478.0	1035.0	ENSG00000082512	ENSG00000141013	69.0	67.91264469573663	79.41586112519818	HuMap2.0				4685.972484005828	0.05999315415239191	O00463	ENSG00000082512	O95995	ENSG00000141013	O00463-O95995
625	ENSG00000084652-ENSG00000141013												546.0	478.0	1024.0	ENSG00000084652	ENSG00000141013	63.0	87.25579222536685	75.11350627210395	HuMap2.0				5497.114910198111	0.24518720966832064	P40222	ENSG00000084652	O95995	ENSG00000141013	O95995-P40222
626	ENSG00000090487-ENSG00000141013												308.0	478.0	786.0	ENSG00000090487	ENSG00000141013	16.0	70.22472332683893	80.11732919646296	HuMap2.0				1123.5955732294228	0.032922589097750574	Q9NZD8	ENSG00000090487	O95995	ENSG00000141013	O95995-Q9NZD8
627	ENSG00000100065-ENSG00000141013												1032.0	478.0	1510.0	ENSG00000100065	ENSG00000141013	128.0	60.633341236824656	69.7301001452644	HuMap2.0				7761.067678313556	0.06633435916402053	Q9BWT7	ENSG00000100065	O95995	ENSG00000141013	O95995-Q9BWT7
628	ENSG00000100201-ENSG00000141013												729.0	478.0	1207.0	ENSG00000100201	ENSG00000141013	97.0	62.25038736306798	71.53703449144659	HuMap2.0				6038.287574217594	0.05768668861250021	Q92841	ENSG00000100201	O95995	ENSG00000141013	O95995-Q92841
629	ENSG00000100395-ENSG00000141013												705.0	478.0	1183.0	ENSG00000100395	ENSG00000141013	93.0	70.77727331634424	73.91792894812814	HuMap2.0				6582.286418420013	0.10730209609281396	Q969R5	ENSG00000100395	O95995	ENSG00000141013	O95995-Q969R5
630	ENSG00000100462-ENSG00000141013												637.0	478.0	1115.0	ENSG00000100462	ENSG00000141013	27.0	81.05744848823113	82.76717190227517	HuMap2.0				2188.5511091822405	0.04670311611349874	O14744	ENSG00000100462	O95995	ENSG00000141013	O14744-O95995
631	ENSG00000100865-ENSG00000141013												212.0	478.0	690.0	ENSG00000100865	ENSG00000141013	3.0	79.21781141988455	82.16093085016254	HuMap2.0				237.65343425965366	0.03137252931795974	Q9BW66	ENSG00000100865	O95995	ENSG00000141013	O95995-Q9BW66
632	ENSG00000102870-ENSG00000141013												869.0	478.0	1347.0	ENSG00000102870	ENSG00000141013	104.0	74.47369945258039	67.8448347535052	HuMap2.0				7745.264743068361	0.1795042851095943	Q9UEG4	ENSG00000102870	O95995	ENSG00000141013	O95995-Q9UEG4
633	ENSG00000105248-ENSG00000141013												323.0	478.0	801.0	ENSG00000105248	ENSG00000141013	39.0	77.64639781652009	75.28294762180144	HuMap2.0				3028.2095148442836	0.0574360111298704	Q9BW85	ENSG00000105248	O95995	ENSG00000141013	O95995-Q9BW85
634	ENSG00000105401-ENSG00000141013												378.0	478.0	856.0	ENSG00000105401	ENSG00000141013	36.0	76.43381032422651	79.80777057215069	HuMap2.0				2751.6171716721547	0.050247547712954185	Q16543	ENSG00000105401	O95995	ENSG00000141013	O95995-Q16543
635	ENSG00000105991-ENSG00000141013												335.0	478.0	813.0	ENSG00000105991	ENSG00000141013	6.0	68.62144239793264	67.25680478654763	HuMap2.0				411.72865438759584	0.03148629418642956	A0A2R8Y4R9	ENSG00000105991	O95995	ENSG00000141013	A0A2R8Y4R9-O95995
636	ENSG00000107187-ENSG00000141013												397.0	478.0	875.0	ENSG00000107187	ENSG00000141013	83.0	65.54561578511456	73.1347122629177	HuMap2.0				5440.2861101645085	0.06185534871264259	Q9UBR4	ENSG00000107187	O95995	ENSG00000141013	O95995-Q9UBR4
637	ENSG00000108091-ENSG00000141013												474.0	478.0	952.0	ENSG00000108091	ENSG00000141013	80.0	85.32978709587195	74.07548108909	HuMap2.0				6826.382967669756	0.30745324252586237	Q16204	ENSG00000108091	O95995	ENSG00000141013	O95995-Q16204
638	ENSG00000113328-ENSG00000141013												295.0	478.0	773.0	ENSG00000113328	ENSG00000141013	13.0	58.51430447876218	80.87365516098926	HuMap2.0				760.6859582239083	0.03171283261547043	P51959	ENSG00000113328	O95995	ENSG00000141013	O95995-P51959
639	ENSG00000113790-ENSG00000141013												723.0	478.0	1201.0	ENSG00000113790	ENSG00000141013	38.0	87.43309855189379	84.93169827429615	HuMap2.0				3322.457744971964	0.10160880972032041	Q08426	ENSG00000113790	O95995	ENSG00000141013	O95995-Q08426
640	ENSG00000114107-ENSG00000141013												597.0	478.0	1075.0	ENSG00000114107	ENSG00000141013	213.0	76.03579589995134	75.9147414458415	HuMap2.0				16195.624526689635	0.4905611793583119	Q8NHQ1	ENSG00000114107	O95995	ENSG00000141013	O95995-Q8NHQ1
641	ENSG00000115641-ENSG00000141013												279.0	478.0	757.0	ENSG00000115641	ENSG00000141013	0.0	0.0	82.12651085785255	HuMap2.0				0.0	0.03132179523211253	Q14192	ENSG00000115641	O95995	ENSG00000141013	O95995-Q14192
642	ENSG00000118503-ENSG00000141013												790.0	478.0	1268.0	ENSG00000118503	ENSG00000141013	68.0	62.598128349020655	73.31377130332892	HuMap2.0				4256.672727733405	0.045336155207935824	P21580	ENSG00000118503	O95995	ENSG00000141013	O95995-P21580
643	ENSG00000120896-ENSG00000141013												671.0	478.0	1149.0	ENSG00000120896	ENSG00000141013	20.0	63.84898862006547	66.61807660594843	HuMap2.0				1276.9797724013094	0.032758746917141514	O60504	ENSG00000120896	O95995	ENSG00000141013	O60504-O95995
644	ENSG00000123297-ENSG00000141013												325.0	478.0	803.0	ENSG00000123297	ENSG00000141013	8.0	90.14970720992241	80.52653675419377	HuMap2.0				721.1976576793793	0.032596111429758434	P43897	ENSG00000123297	O95995	ENSG00000141013	O95995-P43897
645	ENSG00000127191-ENSG00000141013												501.0	478.0	979.0	ENSG00000127191	ENSG00000141013	58.0	81.03292779588377	80.44131332423893	HuMap2.0				4699.909812161259	0.1267246903411415	Q12933	ENSG00000127191	O95995	ENSG00000141013	O95995-Q12933
646	ENSG00000129993-ENSG00000141013												653.0	478.0	1131.0	ENSG00000129993	ENSG00000141013	139.0	74.71094955630006	67.69969506515056	HuMap2.0				10384.82198832571	0.2801540848331618	O75081	ENSG00000129993	O95995	ENSG00000141013	O75081-O95995
647	ENSG00000130307-ENSG00000141013												703.0	478.0	1181.0	ENSG00000130307	ENSG00000141013	23.0	88.12964065224205	70.28639556797494	HuMap2.0				2026.9817350015671	0.05170757639223589	Q8N6Y0	ENSG00000130307	O95995	ENSG00000141013	O95995-Q8N6Y0
648	ENSG00000131626-ENSG00000141013												1202.0	478.0	1680.0	ENSG00000131626	ENSG00000141013	138.0	60.155129775536786	68.07334516798215	HuMap2.0				8301.407909024076	0.06871766585246161	Q13136	ENSG00000131626	O95995	ENSG00000141013	O95995-Q13136
649	ENSG00000131931-ENSG00000141013												213.0	478.0	691.0	ENSG00000131931	ENSG00000141013	14.0	66.5871291437185	77.85632469877126	HuMap2.0				932.219808012059	0.03220200004199742	Q9NVV9	ENSG00000131931	O95995	ENSG00000141013	O95995-Q9NVV9
650	ENSG00000133103-ENSG00000141013												657.0	478.0	1135.0	ENSG00000133103	ENSG00000141013	46.0	77.26236635208231	81.13067555237019	HuMap2.0				3554.0688521957863	0.0680656209292439	Q9Y2V7	ENSG00000133103	O95995	ENSG00000141013	O95995-Q9Y2V7
651	ENSG00000135205-ENSG00000141013												955.0	478.0	1433.0	ENSG00000135205	ENSG00000141013	111.0	79.31602410739461	72.59236902426967	HuMap2.0				8804.078675920802	0.3054629089662997	Q8IYE0	ENSG00000135205	O95995	ENSG00000141013	O95995-Q8IYE0
652	ENSG00000135249-ENSG00000141013												792.0	478.0	1270.0	ENSG00000135249	ENSG00000141013	97.0	74.83202024028444	80.28726165473498	HuMap2.0				7258.7059633075905	0.16683943948110005	Q6NUQ1	ENSG00000135249	O95995	ENSG00000141013	O95995-Q6NUQ1
653	ENSG00000136603-ENSG00000141013												684.0	478.0	1162.0	ENSG00000136603	ENSG00000141013	141.0	76.29022828704505	68.2185196495074	HuMap2.0				10756.922188473352	0.3268770299497892	P12757	ENSG00000136603	O95995	ENSG00000141013	O95995-P12757
654	ENSG00000137936-ENSG00000141013												825.0	478.0	1303.0	ENSG00000137936	ENSG00000141013	127.0	59.33098848249687	69.66868333487375	HuMap2.0				7535.035537277103	0.05987305563057245	O75815	ENSG00000137936	O95995	ENSG00000141013	O75815-O95995
655	ENSG00000138100-ENSG00000141013												358.0	478.0	836.0	ENSG00000138100	ENSG00000141013	36.0	76.93476887376316	79.41702153182895	HuMap2.0				2769.6516794554736	0.0513168568825704	Q9BYV2	ENSG00000138100	O95995	ENSG00000141013	O95995-Q9BYV2
656	ENSG00000140259-ENSG00000141013												439.0	478.0	917.0	ENSG00000140259	ENSG00000141013	92.0	73.27656819472477	73.07099858346886	HuMap2.0				6741.444273914679	0.13289100016766986	P55081	ENSG00000140259	O95995	ENSG00000141013	O95995-P55081
657	ENSG00000140743-ENSG00000141013												454.0	478.0	932.0	ENSG00000140743	ENSG00000141013	56.0	76.61165338235557	74.95152330658814	HuMap2.0				4290.252589411912	0.08457259805038206	Q01850	ENSG00000140743	O95995	ENSG00000141013	O95995-Q01850
658	ENSG00000002822-ENSG00000143549												718.0	285.0	1003.0	ENSG00000002822	ENSG00000143549	59.0	85.0734565309467	78.74663347267595	HuMap2.0				5019.333935325855	0.18324458888558315	Q9Y6D9	ENSG00000002822	P06753	ENSG00000143549	P06753-Q9Y6D9
659	ENSG00000087191-ENSG00000143549												406.0	285.0	691.0	ENSG00000087191	ENSG00000143549	11.0	68.09386862466825	77.98782436298937	HuMap2.0				749.0325548713507	0.0319158160005004	P62195	ENSG00000087191	P06753	ENSG00000143549	P06753-P62195
660	ENSG00000104147-ENSG00000143549												229.0	285.0	514.0	ENSG00000104147	ENSG00000143549	2.0	62.94955468272837	78.69470225121405	HuMap2.0				125.89910936545674	0.031332129490854135	O43482	ENSG00000104147	P06753	ENSG00000143549	O43482-P06753
661	ENSG00000138750-ENSG00000143549												507.0	285.0	792.0	ENSG00000138750	ENSG00000143549	48.0	66.52323848686605	76.6182498571442	HuMap2.0				3193.1154473695706	0.04274610077039398	Q7Z3B4	ENSG00000138750	P06753	ENSG00000143549	P06753-Q7Z3B4
662	ENSG00000025156-ENSG00000143549												536.0	285.0	821.0	ENSG00000025156	ENSG00000143549	33.0	66.71907271961628	67.80213103673901	HuMap2.0				2201.729399747337	0.03669288563433715	Q03933	ENSG00000025156	P06753	ENSG00000143549	P06753-Q03933
663	ENSG00000055208-ENSG00000143549												693.0	285.0	978.0	ENSG00000055208	ENSG00000143549	17.0	65.88107765303758	60.855629765592745	HuMap2.0				1119.978320101639	0.032564160996571605	Q9NYJ8	ENSG00000055208	P06753	ENSG00000143549	P06753-Q9NYJ8
664	ENSG00000102878-ENSG00000143549												492.0	285.0	777.0	ENSG00000102878	ENSG00000143549	20.0	66.45682988096462	67.78189591629864	HuMap2.0				1329.1365976192924	0.033159275542132285	Q9ULV5	ENSG00000102878	P06753	ENSG00000143549	P06753-Q9ULV5
665	ENSG00000105619-ENSG00000143549												253.0	285.0	538.0	ENSG00000105619	ENSG00000143549	11.0	66.99641459096534	73.10241855983298	HuMap2.0				736.9605605006188	0.03186835232189803	P0C1Z6	ENSG00000105619	P06753	ENSG00000143549	P06753-P0C1Z6
666	ENSG00000105700-ENSG00000143549												176.0	285.0	461.0	ENSG00000105700	ENSG00000143549	7.0	67.3430098125278	80.95579313033213	HuMap2.0				471.4010686876946	0.03153500345234463	Q9BQD3	ENSG00000105700	P06753	ENSG00000143549	P06753-Q9BQD3
667	ENSG00000126467-ENSG00000143549												592.0	285.0	877.0	ENSG00000126467	ENSG00000143549	63.0	68.22508505569338	66.82647086207767	HuMap2.0				4298.180358508684	0.05605020146590919	Q9UJT2	ENSG00000126467	P06753	ENSG00000143549	P06753-Q9UJT2
668	ENSG00000131931-ENSG00000143549												213.0	285.0	498.0	ENSG00000131931	ENSG00000143549	0.0	0.0	80.14635998530609	HuMap2.0				0.0	0.03132179523211253	Q9NVV9	ENSG00000131931	P06753	ENSG00000143549	P06753-Q9NVV9
669	ENSG00000142686-ENSG00000143549												229.0	285.0	514.0	ENSG00000142686	ENSG00000143549	11.0	68.80329717778173	75.81550134979122	HuMap2.0				756.836268955599	0.03194865398945761	Q8TAB5	ENSG00000142686	P06753	ENSG00000143549	P06753-Q8TAB5
670	ENSG00000002822-ENSG00000146112												718.0	613.0	1331.0	ENSG00000002822	ENSG00000146112	206.0	59.0083069665405	63.12419599373925	HuMap2.0				12155.711235107343	0.09465141638851031	Q9Y6D9	ENSG00000002822	Q6NYC8	ENSG00000146112	Q6NYC8-Q9Y6D9
671	ENSG00000100030-ENSG00000146112												360.0	613.0	973.0	ENSG00000100030	ENSG00000146112	274.0	67.52808283812719	57.32596333743106	HuMap2.0				18502.69469764685	0.33503890064142006	P28482	ENSG00000100030	Q6NYC8	ENSG00000146112	P28482-Q6NYC8
672	ENSG00000100129-ENSG00000146112												564.0	613.0	1177.0	ENSG00000100129	ENSG00000146112	273.0	51.97946363474824	54.87265980810932	HuMap2.0				14190.39357228627	0.06369183458440622	Q9Y262	ENSG00000100129	Q6NYC8	ENSG00000146112	Q6NYC8-Q9Y262
673	ENSG00000113595-ENSG00000146112												574.0	613.0	1187.0	ENSG00000113595	ENSG00000146112	216.0	57.957507874021815	57.06389094196125	HuMap2.0				12518.821700788712	0.08966361473718525	P36406	ENSG00000113595	Q6NYC8	ENSG00000146112	P36406-Q6NYC8
674	ENSG00000136436-ENSG00000146112												446.0	613.0	1059.0	ENSG00000136436	ENSG00000146112	95.0	55.49124458922863	57.99247820247324	HuMap2.0				5271.66823597672	0.041158420930014136	Q13137	ENSG00000136436	Q6NYC8	ENSG00000146112	Q13137-Q6NYC8
675	ENSG00000019995-ENSG00000146112												708.0	613.0	1321.0	ENSG00000019995	ENSG00000146112	258.0	60.147571736400174	57.61180602132576	HuMap2.0				15518.073507991245	0.14038143695883107	Q9UGI0	ENSG00000019995	Q6NYC8	ENSG00000146112	Q6NYC8-Q9UGI0
676	ENSG00000026025-ENSG00000146112												466.0	613.0	1079.0	ENSG00000026025	ENSG00000146112	152.0	62.535615632376754	57.123515969840184	HuMap2.0				9505.413576121267	0.09425778293653944	P08670	ENSG00000026025	Q6NYC8	ENSG00000146112	P08670-Q6NYC8
677	ENSG00000040275-ENSG00000146112												605.0	613.0	1218.0	ENSG00000040275	ENSG00000146112	280.0	58.19482810279417	60.00446180763315	HuMap2.0				16294.551868782368	0.12386755813803257	Q96EA4	ENSG00000040275	Q6NYC8	ENSG00000146112	Q6NYC8-Q96EA4
678	ENSG00000047932-ENSG00000146112												462.0	613.0	1075.0	ENSG00000047932	ENSG00000146112	178.0	47.87827609196707	50.75947000840063	HuMap2.0				8522.333144370137	0.03984654460764341	Q9HD26	ENSG00000047932	Q6NYC8	ENSG00000146112	Q6NYC8-Q9HD26
679	ENSG00000051128-ENSG00000146112												361.0	613.0	974.0	ENSG00000051128	ENSG00000146112	63.0	64.39490960607672	59.84756832290393	HuMap2.0				4056.8793051828334	0.0465356786404355	Q9NSC5	ENSG00000051128	Q6NYC8	ENSG00000146112	Q6NYC8-Q9NSC5
680	ENSG00000061337-ENSG00000146112												596.0	613.0	1209.0	ENSG00000061337	ENSG00000146112	123.0	62.18982620395346	55.25168362321811	HuMap2.0				7649.348623086275	0.07204907967508943	Q9Y250	ENSG00000061337	Q6NYC8	ENSG00000146112	Q6NYC8-Q9Y250
681	ENSG00000066185-ENSG00000146112												365.0	613.0	978.0	ENSG00000066185	ENSG00000146112	275.0	66.5444573268329	57.465880805945645	HuMap2.0				18299.725764879047	0.306646217355905	Q9H0C1	ENSG00000066185	Q6NYC8	ENSG00000146112	Q6NYC8-Q9H0C1
682	ENSG00000068400-ENSG00000146112												841.0	613.0	1454.0	ENSG00000068400	ENSG00000146112	232.0	59.568948808935865	62.36343423233168	HuMap2.0				13819.996123673121	0.1154556935660165	Q4V328	ENSG00000068400	Q6NYC8	ENSG00000146112	Q4V328-Q6NYC8
683	ENSG00000080561-ENSG00000146112												735.0	613.0	1348.0	ENSG00000080561	ENSG00000146112	263.0	56.08900046204655	58.896436065201215	HuMap2.0				14751.407121518243	0.09136884042767458	Q9UJV3	ENSG00000080561	Q6NYC8	ENSG00000146112	Q6NYC8-Q9UJV3
684	ENSG00000083535-ENSG00000146112												757.0	613.0	1370.0	ENSG00000083535	ENSG00000146112	307.0	57.602976309521075	62.09530890056794	HuMap2.0				17684.11372702297	0.1289648650375823	Q8WXW3	ENSG00000083535	Q6NYC8	ENSG00000146112	Q6NYC8-Q8WXW3
685	ENSG00000087338-ENSG00000146112												515.0	613.0	1128.0	ENSG00000087338	ENSG00000146112	277.0	62.36423169616798	57.62877905839942	HuMap2.0				17274.89217983853	0.19818798371284563	Q96IK5	ENSG00000087338	Q6NYC8	ENSG00000146112	Q6NYC8-Q96IK5
686	ENSG00000088808-ENSG00000146112												1090.0	613.0	1703.0	ENSG00000088808	ENSG00000146112	292.0	49.743720218545675	47.39521900637663	HuMap2.0				14525.166303815337	0.05583857517971812	Q96KQ4	ENSG00000088808	Q6NYC8	ENSG00000146112	Q6NYC8-Q96KQ4
687	ENSG00000094796-ENSG00000146112												416.0	613.0	1029.0	ENSG00000094796	ENSG00000146112	96.0	67.12100733861696	56.860198315843526	HuMap2.0				6443.616704507229	0.08151722520932689	Q15323	ENSG00000094796	Q6NYC8	ENSG00000146112	Q15323-Q6NYC8
688	ENSG00000095066-ENSG00000146112												719.0	613.0	1332.0	ENSG00000095066	ENSG00000146112	139.0	68.62800757943866	62.179522993312226	HuMap2.0				9539.293053541973	0.1545630907445124	Q96ED9	ENSG00000095066	Q6NYC8	ENSG00000146112	Q6NYC8-Q96ED9
689	ENSG00000100109-ENSG00000146112												837.0	613.0	1450.0	ENSG00000100109	ENSG00000146112	142.0	51.667034257985286	57.88877357331376	HuMap2.0				7336.718864633911	0.042236695859036374	Q9UBB9	ENSG00000100109	Q6NYC8	ENSG00000146112	Q6NYC8-Q9UBB9
690	ENSG00000104756-ENSG00000146112												389.0	613.0	1002.0	ENSG00000104756	ENSG00000146112	198.0	60.565030084486374	55.05332031487703	HuMap2.0				11991.875956728301	0.1061970823112656	Q7L273	ENSG00000104756	Q6NYC8	ENSG00000146112	Q6NYC8-Q7L273
691	ENSG00000106511-ENSG00000146112												304.0	613.0	917.0	ENSG00000106511	ENSG00000146112	34.0	59.087853356432106	50.067209391437046	HuMap2.0				2008.9870141186916	0.03378150084735416	P50222	ENSG00000106511	Q6NYC8	ENSG00000146112	P50222-Q6NYC8
692	ENSG00000107816-ENSG00000146112												669.0	613.0	1282.0	ENSG00000107816	ENSG00000146112	155.0	41.678810501760935	54.41225318857686	HuMap2.0				6460.215627772945	0.03392774203613572	Q9BRK4	ENSG00000107816	Q6NYC8	ENSG00000146112	Q6NYC8-Q9BRK4
693	ENSG00000109089-ENSG00000146112												465.0	613.0	1078.0	ENSG00000109089	ENSG00000146112	114.0	64.81908802049644	57.7073210575082	HuMap2.0				7389.376034336594	0.08245353141368389	Q86X02	ENSG00000109089	Q6NYC8	ENSG00000146112	Q6NYC8-Q86X02
694	ENSG00000112214-ENSG00000146112												284.0	613.0	897.0	ENSG00000112214	ENSG00000146112	306.0	63.64283768854436	55.518769699208754	HuMap2.0				19474.708332694576	0.2583303024244977	Q5TD97	ENSG00000112214	Q6NYC8	ENSG00000146112	Q5TD97-Q6NYC8
695	ENSG00000114107-ENSG00000146112												597.0	613.0	1210.0	ENSG00000114107	ENSG00000146112	150.0	53.44253343488772	58.2988353528201	HuMap2.0				8016.380015233158	0.04700388951069561	Q8NHQ1	ENSG00000114107	Q6NYC8	ENSG00000146112	Q6NYC8-Q8NHQ1
696	ENSG00000116525-ENSG00000146112												475.0	613.0	1088.0	ENSG00000116525	ENSG00000146112	204.0	61.16184092327468	59.041541672648925	HuMap2.0				12477.015548348036	0.11736309224646849	Q9BVG3	ENSG00000116525	Q6NYC8	ENSG00000146112	Q6NYC8-Q9BVG3
697	ENSG00000120498-ENSG00000146112												940.0	613.0	1553.0	ENSG00000120498	ENSG00000146112	520.0	56.598091927260505	64.05905127144189	HuMap2.0				29431.007802175463	0.21144194631231847	Q8IYF3	ENSG00000120498	Q6NYC8	ENSG00000146112	Q6NYC8-Q8IYF3
698	ENSG00000120896-ENSG00000146112												671.0	613.0	1284.0	ENSG00000120896	ENSG00000146112	109.0	52.12474918844244	49.39637445992576	HuMap2.0				5681.597661540226	0.03895236276218426	O60504	ENSG00000120896	Q6NYC8	ENSG00000146112	O60504-Q6NYC8
699	ENSG00000126337-ENSG00000146112												467.0	613.0	1080.0	ENSG00000126337	ENSG00000146112	96.0	61.887650153085424	57.41244673577652	HuMap2.0				5941.214414696201	0.05590865542763414	O76013	ENSG00000126337	Q6NYC8	ENSG00000146112	O76013-Q6NYC8
700	ENSG00000127191-ENSG00000146112												501.0	613.0	1114.0	ENSG00000127191	ENSG00000146112	159.0	60.93016697075024	61.65529159902321	HuMap2.0				9687.896548349288	0.08529053094279879	Q12933	ENSG00000127191	Q6NYC8	ENSG00000146112	Q12933-Q6NYC8
701	ENSG00000128596-ENSG00000146112												1154.0	613.0	1767.0	ENSG00000128596	ENSG00000146112	263.0	52.50252673557929	57.57532815834136	HuMap2.0				13808.164531457352	0.06465304396652888	Q96JN2	ENSG00000128596	Q6NYC8	ENSG00000146112	Q6NYC8-Q96JN2
702	ENSG00000130299-ENSG00000146112												492.0	613.0	1105.0	ENSG00000130299	ENSG00000146112	279.0	59.484542885950795	58.687164105267954	HuMap2.0				16596.187465180272	0.14323660657537318	Q969Y2	ENSG00000130299	Q6NYC8	ENSG00000146112	Q6NYC8-Q969Y2
703	ENSG00000131095-ENSG00000146112												432.0	613.0	1045.0	ENSG00000131095	ENSG00000146112	229.0	56.9895501703691	56.044171036883604	HuMap2.0				13050.606989014525	0.08658532640259972	P14136	ENSG00000131095	Q6NYC8	ENSG00000146112	P14136-Q6NYC8
704	ENSG00000131737-ENSG00000146112												436.0	613.0	1049.0	ENSG00000131737	ENSG00000146112	104.0	52.4593651064016	55.821728025165946	HuMap2.0				5455.773971065766	0.03874286487174392	O76011	ENSG00000131737	Q6NYC8	ENSG00000146112	O76011-Q6NYC8
705	ENSG00000131738-ENSG00000146112												404.0	613.0	1017.0	ENSG00000131738	ENSG00000146112	156.0	60.9567295451108	57.025200602047185	HuMap2.0				9509.249809037285	0.08370167488691695	Q14525	ENSG00000131738	Q6NYC8	ENSG00000146112	Q14525-Q6NYC8
706	ENSG00000132938-ENSG00000146112												1369.0	613.0	1982.0	ENSG00000132938	ENSG00000146112	254.0	43.904248071739566	46.11851207597355	HuMap2.0				11151.67901022185	0.03862145837802684	Q5JR59	ENSG00000132938	Q6NYC8	ENSG00000146112	Q5JR59-Q6NYC8
707	ENSG00000133103-ENSG00000146112												657.0	613.0	1270.0	ENSG00000133103	ENSG00000146112	116.0	61.04549886568778	62.978732701763455	HuMap2.0				7081.277868419783	0.06236488038342002	Q9Y2V7	ENSG00000133103	Q6NYC8	ENSG00000146112	Q6NYC8-Q9Y2V7
708	ENSG00000134874-ENSG00000146112												867.0	613.0	1480.0	ENSG00000134874	ENSG00000146112	283.0	54.83389932526372	53.85952322962236	HuMap2.0				15517.993509049633	0.08641956576293264	Q86YF9	ENSG00000134874	Q6NYC8	ENSG00000146112	Q6NYC8-Q86YF9
709	ENSG00000135406-ENSG00000146112												470.0	613.0	1083.0	ENSG00000135406	ENSG00000146112	68.0	63.955956982999936	57.52757206449897	HuMap2.0				4349.005074843995	0.04804094412089388	P41219	ENSG00000135406	Q6NYC8	ENSG00000146112	P41219-Q6NYC8
710	ENSG00000135604-ENSG00000146112												287.0	613.0	900.0	ENSG00000135604	ENSG00000146112	283.0	58.891391717469254	55.636536483479226	HuMap2.0				16666.2638560438	0.1360160430556103	O75558	ENSG00000135604	Q6NYC8	ENSG00000146112	O75558-Q6NYC8
711	ENSG00000135951-ENSG00000146112												698.0	613.0	1311.0	ENSG00000135951	ENSG00000146112	193.0	62.00239707836775	63.4944050119143	HuMap2.0				11966.462636124976	0.11985179565471545	Q9BZW7	ENSG00000135951	Q6NYC8	ENSG00000146112	Q6NYC8-Q9BZW7
712	ENSG00000138100-ENSG00000146112												358.0	613.0	971.0	ENSG00000138100	ENSG00000146112	157.0	62.56768552613402	56.484579608795855	HuMap2.0				9823.126627603042	0.09831649989621083	Q9BYV2	ENSG00000138100	Q6NYC8	ENSG00000146112	Q6NYC8-Q9BYV2
713	ENSG00000002822-ENSG00000147140												718.0	471.0	1189.0	ENSG00000002822	ENSG00000147140	78.0	72.31060374136031	74.02793546407106	HuMap2.0				5640.227091826104	0.09583610298359918	Q9Y6D9	ENSG00000002822	Q15233	ENSG00000147140	Q15233-Q9Y6D9
714	ENSG00000066379-ENSG00000147140												126.0	471.0	597.0	ENSG00000066379	ENSG00000147140	10.0	73.92509708763393	70.45456331873022	HuMap2.0				739.2509708763394	0.03206147201745209	Q9P1U0	ENSG00000066379	Q15233	ENSG00000147140	Q15233-Q9P1U0
715	ENSG00000110367-ENSG00000147140												483.0	471.0	954.0	ENSG00000110367	ENSG00000147140	48.0	66.82297205375905	70.42470701898175	HuMap2.0				3207.5026585804344	0.043164077230131596	P26196	ENSG00000110367	Q15233	ENSG00000147140	P26196-Q15233
716	ENSG00000121390-ENSG00000147140												523.0	471.0	994.0	ENSG00000121390	ENSG00000147140	413.0	82.74665737705833	68.1593393050621	HuMap2.0				34174.36949672509	0.7171950552481813	Q8WXF1	ENSG00000121390	Q15233	ENSG00000147140	Q15233-Q8WXF1
717	ENSG00000127445-ENSG00000147140												163.0	471.0	634.0	ENSG00000127445	ENSG00000147140	5.0	41.057078507023114	74.56196947508262	HuMap2.0				205.28539253511556	0.031346340079022345	Q13526	ENSG00000127445	Q15233	ENSG00000147140	Q13526-Q15233
718	ENSG00000129245-ENSG00000147140												673.0	471.0	1144.0	ENSG00000129245	ENSG00000147140	125.0	64.25417980145792	65.36516374450039	HuMap2.0				8031.772475182241	0.08751281844706726	P51116	ENSG00000129245	Q15233	ENSG00000147140	P51116-Q15233
719	ENSG00000143013-ENSG00000147140												165.0	471.0	636.0	ENSG00000143013	ENSG00000147140	54.0	64.8711348930602	71.12408806902087	HuMap2.0				3503.041284225251	0.0431951939786015	P61968	ENSG00000143013	Q15233	ENSG00000147140	P61968-Q15233
720	ENSG00000147140-ENSG00000147140												471.0	471.0	942.0	ENSG00000147140	ENSG00000147140	398.0	82.36595221192289	68.96847053388244	HuMap2.0				32781.64898034531	0.713440473591607	Q15233	ENSG00000147140	Q15233	ENSG00000147140	Q15233-Q15233
721	ENSG00000002822-ENSG00000152240												718.0	278.0	996.0	ENSG00000002822	ENSG00000152240	41.0	80.88931397222281	79.62479503987547	HuMap2.0				3316.4618728611354	0.0734228240307302	Q9Y6D9	ENSG00000002822	Q96CS2	ENSG00000152240	Q96CS2-Q9Y6D9
722	ENSG00000056558-ENSG00000152240												416.0	278.0	694.0	ENSG00000056558	ENSG00000152240	62.0	68.7572479325285	78.36665133528487	HuMap2.0				4262.949371816767	0.056893650615724656	Q13077	ENSG00000056558	Q96CS2	ENSG00000152240	Q13077-Q96CS2
723	ENSG00000100554-ENSG00000152240												247.0	278.0	525.0	ENSG00000100554	ENSG00000152240	0.0	0.0	82.20222971318442	HuMap2.0				0.0	0.03132179523211253	Q9Y5K8	ENSG00000100554	Q96CS2	ENSG00000152240	Q96CS2-Q9Y5K8
724	ENSG00000113595-ENSG00000152240												574.0	278.0	852.0	ENSG00000113595	ENSG00000152240	9.0	66.54711154751078	79.88421768485055	HuMap2.0				598.924003927597	0.03166763574563665	P36406	ENSG00000113595	Q96CS2	ENSG00000152240	P36406-Q96CS2
725	ENSG00000132254-ENSG00000152240												341.0	278.0	619.0	ENSG00000132254	ENSG00000152240	24.0	67.57762595431201	81.4841285600083	HuMap2.0				1621.8630229034884	0.034328914958110246	P53365	ENSG00000132254	Q96CS2	ENSG00000152240	P53365-Q96CS2
726	ENSG00000138750-ENSG00000152240												507.0	278.0	785.0	ENSG00000138750	ENSG00000152240	77.0	69.25134171843895	75.67313193916269	HuMap2.0				5332.353312319799	0.0739570088595114	Q7Z3B4	ENSG00000138750	Q96CS2	ENSG00000152240	Q7Z3B4-Q96CS2
727	ENSG00000047579-ENSG00000152240												351.0	278.0	629.0	ENSG00000047579	ENSG00000152240	0.0	0.0	75.81503466769027	HuMap2.0				0.0	0.03132179523211253	Q96EV8	ENSG00000047579	Q96CS2	ENSG00000152240	Q96CS2-Q96EV8
728	ENSG00000074319-ENSG00000152240												390.0	278.0	668.0	ENSG00000074319	ENSG00000152240	69.0	83.3663025735978	80.98931422602202	HuMap2.0				5752.274877578248	0.2073616073706804	Q99816	ENSG00000074319	Q96CS2	ENSG00000152240	Q96CS2-Q99816
729	ENSG00000076382-ENSG00000152240												1193.0	278.0	1471.0	ENSG00000076382	ENSG00000152240	109.0	76.32209631137546	63.94294593710259	HuMap2.0				8319.108497939926	0.22930154084002718	Q96R06	ENSG00000076382	Q96CS2	ENSG00000152240	Q96CS2-Q96R06
730	ENSG00000080986-ENSG00000152240												642.0	278.0	920.0	ENSG00000080986	ENSG00000152240	30.0	80.23205094382665	78.05594556662669	HuMap2.0				2406.9615283147996	0.04966667759095987	O14777	ENSG00000080986	Q96CS2	ENSG00000152240	O14777-Q96CS2
731	ENSG00000094796-ENSG00000152240												416.0	278.0	694.0	ENSG00000094796	ENSG00000152240	129.0	75.46744275686201	76.49634971606463	HuMap2.0				9735.3001156352	0.2705884785232791	Q15323	ENSG00000094796	Q96CS2	ENSG00000152240	Q15323-Q96CS2
732	ENSG00000100109-ENSG00000152240												837.0	278.0	1115.0	ENSG00000100109	ENSG00000152240	42.0	66.89225872228265	74.29508893932231	HuMap2.0				2809.4748663358714	0.040372815705265054	Q9UBB9	ENSG00000100109	Q96CS2	ENSG00000152240	Q96CS2-Q9UBB9
733	ENSG00000100348-ENSG00000152240												166.0	278.0	444.0	ENSG00000100348	ENSG00000152240	73.0	69.41482953584348	82.49541195533448	HuMap2.0				5067.282556116574	0.07033513895275885	Q99757	ENSG00000100348	Q96CS2	ENSG00000152240	Q96CS2-Q99757
734	ENSG00000101004-ENSG00000152240												1382.0	278.0	1660.0	ENSG00000101004	ENSG00000152240	153.0	73.4992560672238	67.16930333246225	HuMap2.0				11245.386178285242	0.28563407178477884	Q9Y2I6	ENSG00000101004	Q96CS2	ENSG00000152240	Q96CS2-Q9Y2I6
735	ENSG00000103154-ENSG00000152240												386.0	278.0	664.0	ENSG00000103154	ENSG00000152240	29.0	64.92455096273346	73.87370711091222	HuMap2.0				1882.8119779192705	0.03471543770488428	Q7Z6G3	ENSG00000103154	Q96CS2	ENSG00000152240	Q7Z6G3-Q96CS2
736	ENSG00000104164-ENSG00000152240												172.0	278.0	450.0	ENSG00000104164	ENSG00000152240	7.0	86.50031096911349	84.01306047304145	HuMap2.0				605.5021767837944	0.03201843737057842	Q9UL45	ENSG00000104164	Q96CS2	ENSG00000152240	Q96CS2-Q9UL45
737	ENSG00000105479-ENSG00000152240												670.0	278.0	948.0	ENSG00000105479	ENSG00000152240	97.0	74.42930893418884	72.8866198413224	HuMap2.0				7219.642966616318	0.16060010122817284	Q96M63	ENSG00000105479	Q96CS2	ENSG00000152240	Q96CS2-Q96M63
738	ENSG00000105619-ENSG00000152240												253.0	278.0	531.0	ENSG00000105619	ENSG00000152240	18.0	76.89263456489796	73.20105366424961	HuMap2.0				1384.0674221681634	0.035124206134167314	P0C1Z6	ENSG00000105619	Q96CS2	ENSG00000152240	P0C1Z6-Q96CS2
739	ENSG00000105700-ENSG00000152240												176.0	278.0	454.0	ENSG00000105700	ENSG00000152240	13.0	68.42988298364247	80.62447688012669	HuMap2.0				889.5884787873522	0.03219623847247224	Q9BQD3	ENSG00000105700	Q96CS2	ENSG00000152240	Q96CS2-Q9BQD3
740	ENSG00000109083-ENSG00000152240												132.0	278.0	410.0	ENSG00000109083	ENSG00000152240	30.0	88.54955922864154	86.082621016069	HuMap2.0				2656.486776859246	0.07441353292006003	Q8IY31	ENSG00000109083	Q96CS2	ENSG00000152240	Q8IY31-Q96CS2
741	ENSG00000111057-ENSG00000152240												430.0	278.0	708.0	ENSG00000111057	ENSG00000152240	65.0	74.72705004100223	74.63889620174196	HuMap2.0				4857.258252665145	0.09034440854198578	P05783	ENSG00000111057	Q96CS2	ENSG00000152240	P05783-Q96CS2
742	ENSG00000111790-ENSG00000152240												253.0	278.0	531.0	ENSG00000111790	ENSG00000152240	29.0	78.88328136722264	80.85719511603313	HuMap2.0				2287.6151596494565	0.04599531471777196	Q9NVK5	ENSG00000111790	Q96CS2	ENSG00000152240	Q96CS2-Q9NVK5
743	ENSG00000114107-ENSG00000152240												597.0	278.0	875.0	ENSG00000114107	ENSG00000152240	76.0	74.9564780167304	74.38680263279116	HuMap2.0				5696.69232927151	0.1158299632838444	Q8NHQ1	ENSG00000114107	Q96CS2	ENSG00000152240	Q8NHQ1-Q96CS2
744	ENSG00000119917-ENSG00000152240												490.0	278.0	768.0	ENSG00000119917	ENSG00000152240	64.0	61.424853253442905	76.693867297412	HuMap2.0				3931.190608220346	0.042037480655619054	O14879	ENSG00000119917	Q96CS2	ENSG00000152240	O14879-Q96CS2
745	ENSG00000120860-ENSG00000152240												194.0	278.0	472.0	ENSG00000120860	ENSG00000152240	13.0	64.42643197749557	78.99763697093515	HuMap2.0				837.5436157074424	0.03195397796409275	Q9Y3C0	ENSG00000120860	Q96CS2	ENSG00000152240	Q96CS2-Q9Y3C0
746	ENSG00000123143-ENSG00000152240												942.0	278.0	1220.0	ENSG00000123143	ENSG00000152240	111.0	69.06815658433331	71.45706391449393	HuMap2.0				7666.565380860998	0.1173929757903609	Q16512	ENSG00000123143	Q96CS2	ENSG00000152240	Q16512-Q96CS2
747	ENSG00000128596-ENSG00000152240												1154.0	278.0	1432.0	ENSG00000128596	ENSG00000152240	105.0	61.157336377969465	69.68492365896823	HuMap2.0				6421.520319686794	0.057564141091381985	Q96JN2	ENSG00000128596	Q96CS2	ENSG00000152240	Q96CS2-Q96JN2
748	ENSG00000130307-ENSG00000152240												703.0	278.0	981.0	ENSG00000130307	ENSG00000152240	105.0	80.55300325924215	69.03516549338157	HuMap2.0				8458.065342220425	0.3126252955681714	Q8N6Y0	ENSG00000130307	Q96CS2	ENSG00000152240	Q8N6Y0-Q96CS2
749	ENSG00000132938-ENSG00000152240												1369.0	278.0	1647.0	ENSG00000132938	ENSG00000152240	102.0	64.74322982642926	54.88349126977622	HuMap2.0				6603.809442295784	0.07225104279695733	Q5JR59	ENSG00000132938	Q96CS2	ENSG00000152240	Q5JR59-Q96CS2
750	ENSG00000135604-ENSG00000152240												287.0	278.0	565.0	ENSG00000135604	ENSG00000152240	62.0	73.67229226756156	81.71829016004878	HuMap2.0				4567.682120588816	0.0782327753185582	O75558	ENSG00000135604	Q96CS2	ENSG00000152240	O75558-Q96CS2
751	ENSG00000136146-ENSG00000152240												270.0	278.0	548.0	ENSG00000136146	ENSG00000152240	47.0	78.31719905672912	75.94518193473594	HuMap2.0				3680.908355666269	0.07487214376044712	Q9NPJ6	ENSG00000136146	Q96CS2	ENSG00000152240	Q96CS2-Q9NPJ6
752	ENSG00000138100-ENSG00000152240												358.0	278.0	636.0	ENSG00000138100	ENSG00000152240	7.0	63.13637221553471	81.78592846602305	HuMap2.0				441.954605508743	0.031485790506491744	Q9BYV2	ENSG00000138100	Q96CS2	ENSG00000152240	Q96CS2-Q9BYV2
753	ENSG00000138180-ENSG00000152240												464.0	278.0	742.0	ENSG00000138180	ENSG00000152240	59.0	83.53293093625716	79.3578108544215	HuMap2.0				4928.442925239173	0.1609865500334832	Q53EZ4	ENSG00000138180	Q96CS2	ENSG00000152240	Q53EZ4-Q96CS2
754	ENSG00000140743-ENSG00000152240												454.0	278.0	732.0	ENSG00000140743	ENSG00000152240	25.0	85.96859858499924	76.26272399280228	HuMap2.0				2149.214964624981	0.05195349605986197	Q01850	ENSG00000140743	Q96CS2	ENSG00000152240	Q01850-Q96CS2
755	ENSG00000140859-ENSG00000152240												833.0	278.0	1111.0	ENSG00000140859	ENSG00000152240	127.0	65.41336231188379	73.41047903250575	HuMap2.0				8307.497013609242	0.09930995998454735	Q9BVG8	ENSG00000140859	Q96CS2	ENSG00000152240	Q96CS2-Q9BVG8
756	ENSG00000143702-ENSG00000152240												1584.0	278.0	1862.0	ENSG00000143702	ENSG00000152240	189.0	64.1832130936687	50.44093146584387	HuMap2.0				12130.627274703384	0.14764063129099303	Q5SW79	ENSG00000143702	Q96CS2	ENSG00000152240	Q5SW79-Q96CS2
757	ENSG00000151338-ENSG00000152240												442.0	278.0	720.0	ENSG00000151338	ENSG00000152240	27.0	85.70366048359296	77.01507200177625	HuMap2.0				2313.99883305701	0.05590006492871087	Q8TD10	ENSG00000151338	Q96CS2	ENSG00000152240	Q8TD10-Q96CS2
758	ENSG00000152240-ENSG00000152240												278.0	278.0	556.0	ENSG00000152240	ENSG00000152240	229.0	82.55223184837891	78.33436009225295	HuMap2.0				18904.46109327877	0.6468098203703508	Q96CS2	ENSG00000152240	Q96CS2	ENSG00000152240	Q96CS2-Q96CS2
759	ENSG00000002822-ENSG00000152404												718.0	894.0	1612.0	ENSG00000002822	ENSG00000152404	219.0	55.847038832887094	67.6244874029258	HuMap2.0				12230.501504402273	0.07414575198390912	Q9Y6D9	ENSG00000002822	Q2TBE0	ENSG00000152404	Q2TBE0-Q9Y6D9
760	ENSG00000100603-ENSG00000152404												536.0	894.0	1430.0	ENSG00000100603	ENSG00000152404	139.0	62.203165641562	63.60419488570172	HuMap2.0				8646.240024177117	0.08236973096594954	Q13573	ENSG00000100603	Q2TBE0	ENSG00000152404	Q13573-Q2TBE0
761	ENSG00000113595-ENSG00000152404												574.0	894.0	1468.0	ENSG00000113595	ENSG00000152404	85.0	45.745663626878645	63.95978820771066	HuMap2.0				3888.3814082846848	0.0334150939306811	P36406	ENSG00000113595	Q2TBE0	ENSG00000152404	P36406-Q2TBE0
762	ENSG00000136436-ENSG00000152404												446.0	894.0	1340.0	ENSG00000136436	ENSG00000152404	62.0	60.47237456299699	67.0899984280208	HuMap2.0				3749.2872229058135	0.040248865683144563	Q13137	ENSG00000136436	Q2TBE0	ENSG00000152404	Q13137-Q2TBE0
763	ENSG00000143514-ENSG00000152404												1128.0	894.0	2022.0	ENSG00000143514	ENSG00000152404	320.0	48.19925356428104	54.26467692963831	HuMap2.0				15423.761140569932	0.05279350205228084	Q13625	ENSG00000143514	Q2TBE0	ENSG00000152404	Q13625-Q2TBE0
764	ENSG00000005102-ENSG00000152404												254.0	894.0	1148.0	ENSG00000005102	ENSG00000152404	143.0	54.08082148571235	60.857920630460974	HuMap2.0				7733.557472456866	0.047302907373834434	P50221	ENSG00000005102	Q2TBE0	ENSG00000152404	P50221-Q2TBE0
765	ENSG00000012822-ENSG00000152404												691.0	894.0	1585.0	ENSG00000012822	ENSG00000152404	117.0	58.475441667134106	66.19299190915727	HuMap2.0				6841.62667505469	0.0530847473341454	Q9P1Z2	ENSG00000012822	Q2TBE0	ENSG00000152404	Q2TBE0-Q9P1Z2
766	ENSG00000019995-ENSG00000152404												708.0	894.0	1602.0	ENSG00000019995	ENSG00000152404	179.0	46.07526770398514	66.13816584938803	HuMap2.0				8247.47291901334	0.03774480875672067	Q9UGI0	ENSG00000019995	Q2TBE0	ENSG00000152404	Q2TBE0-Q9UGI0
767	ENSG00000026025-ENSG00000152404												466.0	894.0	1360.0	ENSG00000026025	ENSG00000152404	169.0	56.37798792103847	64.41648614415082	HuMap2.0				9527.879958655501	0.06146934572170587	P08670	ENSG00000026025	Q2TBE0	ENSG00000152404	P08670-Q2TBE0
768	ENSG00000051128-ENSG00000152404												361.0	894.0	1255.0	ENSG00000051128	ENSG00000152404	92.0	58.01576062613247	66.75620316794226	HuMap2.0				5337.449977604188	0.04457919359627134	Q9NSC5	ENSG00000051128	Q2TBE0	ENSG00000152404	Q2TBE0-Q9NSC5
769	ENSG00000061337-ENSG00000152404												596.0	894.0	1490.0	ENSG00000061337	ENSG00000152404	175.0	54.72927040883929	61.92137888460248	HuMap2.0				9577.622321546876	0.0560496373307066	Q9Y250	ENSG00000061337	Q2TBE0	ENSG00000152404	Q2TBE0-Q9Y250
770	ENSG00000065882-ENSG00000152404												1168.0	894.0	2062.0	ENSG00000065882	ENSG00000152404	301.0	55.90849841577521	63.191220066829366	HuMap2.0				16828.458023148338	0.10368909369357088	Q86TI0	ENSG00000065882	Q2TBE0	ENSG00000152404	Q2TBE0-Q86TI0
771	ENSG00000066185-ENSG00000152404												365.0	894.0	1259.0	ENSG00000066185	ENSG00000152404	137.0	58.028590359392005	68.03207562056987	HuMap2.0				7949.9168792367045	0.05826972428100825	Q9H0C1	ENSG00000066185	Q2TBE0	ENSG00000152404	Q2TBE0-Q9H0C1
772	ENSG00000068400-ENSG00000152404												841.0	894.0	1735.0	ENSG00000068400	ENSG00000152404	200.0	62.5467862052341	66.39621618498731	HuMap2.0				12509.35724104682	0.13303228973762404	Q4V328	ENSG00000068400	Q2TBE0	ENSG00000152404	Q2TBE0-Q4V328
773	ENSG00000083535-ENSG00000152404												757.0	894.0	1651.0	ENSG00000083535	ENSG00000152404	202.0	63.048102358034754	66.84456591918931	HuMap2.0				12735.71667632302	0.142368003616836	Q8WXW3	ENSG00000083535	Q2TBE0	ENSG00000152404	Q2TBE0-Q8WXW3
774	ENSG00000095066-ENSG00000152404												719.0	894.0	1613.0	ENSG00000095066	ENSG00000152404	142.0	51.77181815249954	67.10608005156323	HuMap2.0				7351.598177654935	0.04241380668936719	Q96ED9	ENSG00000095066	Q2TBE0	ENSG00000152404	Q2TBE0-Q96ED9
775	ENSG00000095485-ENSG00000152404												538.0	894.0	1432.0	ENSG00000095485	ENSG00000152404	181.0	69.55501307740292	68.13679182576392	HuMap2.0				12589.457367009929	0.24551148753085517	Q69YN2	ENSG00000095485	Q2TBE0	ENSG00000152404	Q2TBE0-Q69YN2
776	ENSG00000100065-ENSG00000152404												1032.0	894.0	1926.0	ENSG00000100065	ENSG00000152404	247.0	50.91455394913166	61.648626569027215	HuMap2.0				12575.89482543552	0.0544794594330249	Q9BWT7	ENSG00000100065	Q2TBE0	ENSG00000152404	Q2TBE0-Q9BWT7
777	ENSG00000100109-ENSG00000152404												837.0	894.0	1731.0	ENSG00000100109	ENSG00000152404	232.0	55.7228609848658	63.115682897780154	HuMap2.0				12927.703748488864	0.07748331253059215	Q9UBB9	ENSG00000100109	Q2TBE0	ENSG00000152404	Q2TBE0-Q9UBB9
778	ENSG00000100151-ENSG00000152404												415.0	894.0	1309.0	ENSG00000100151	ENSG00000152404	118.0	60.33009906155202	65.18353520633903	HuMap2.0				7118.951689263138	0.060224836713041616	Q9NRD5	ENSG00000100151	Q2TBE0	ENSG00000152404	Q2TBE0-Q9NRD5
779	ENSG00000100505-ENSG00000152404												710.0	894.0	1604.0	ENSG00000100505	ENSG00000152404	144.0	63.23704184806971	66.7206011636096	HuMap2.0				9106.134026122038	0.09444723721056583	Q9C026	ENSG00000100505	Q2TBE0	ENSG00000152404	Q2TBE0-Q9C026
780	ENSG00000101624-ENSG00000152404												659.0	894.0	1553.0	ENSG00000101624	ENSG00000152404	218.0	57.25856189038666	68.18700233455961	HuMap2.0				12482.366492104291	0.08444810213646774	Q8TAP6	ENSG00000101624	Q2TBE0	ENSG00000152404	Q2TBE0-Q8TAP6
781	ENSG00000106052-ENSG00000152404												789.0	894.0	1683.0	ENSG00000106052	ENSG00000152404	233.0	57.905309166264324	65.45502842332145	HuMap2.0				13491.937035739587	0.09696665807764177	Q86VP1	ENSG00000106052	Q2TBE0	ENSG00000152404	Q2TBE0-Q86VP1
782	ENSG00000107187-ENSG00000152404												397.0	894.0	1291.0	ENSG00000107187	ENSG00000152404	119.0	43.27046390103681	61.8644356895616	HuMap2.0				5149.18520422338	0.03366311207083366	Q9UBR4	ENSG00000107187	Q2TBE0	ENSG00000152404	Q2TBE0-Q9UBR4
783	ENSG00000107816-ENSG00000152404												669.0	894.0	1563.0	ENSG00000107816	ENSG00000152404	152.0	46.212621996815024	61.05969126879343	HuMap2.0				7024.318543515884	0.03650855567889621	Q9BRK4	ENSG00000107816	Q2TBE0	ENSG00000152404	Q2TBE0-Q9BRK4
784	ENSG00000108395-ENSG00000152404												964.0	894.0	1858.0	ENSG00000108395	ENSG00000152404	213.0	53.43237502515426	58.664754496664855	HuMap2.0				11381.095880357856	0.059070007936170024	O94972	ENSG00000108395	Q2TBE0	ENSG00000152404	O94972-Q2TBE0
785	ENSG00000112182-ENSG00000152404												841.0	894.0	1735.0	ENSG00000112182	ENSG00000152404	139.0	48.89940083160596	53.8869346779899	HuMap2.0				6797.016715593229	0.038218872787778614	Q9BYV9	ENSG00000112182	Q2TBE0	ENSG00000152404	Q2TBE0-Q9BYV9
786	ENSG00000114107-ENSG00000152404												597.0	894.0	1491.0	ENSG00000114107	ENSG00000152404	116.0	61.88946076382597	63.73634215567906	HuMap2.0				7179.177448603813	0.06633679697231948	Q8NHQ1	ENSG00000114107	Q2TBE0	ENSG00000152404	Q2TBE0-Q8NHQ1
787	ENSG00000114416-ENSG00000152404												621.0	894.0	1515.0	ENSG00000114416	ENSG00000152404	140.0	46.50624359040742	62.95237633089914	HuMap2.0				6510.874102657039	0.03614109062964096	P51114	ENSG00000114416	Q2TBE0	ENSG00000152404	P51114-Q2TBE0
788	ENSG00000116903-ENSG00000152404												725.0	894.0	1619.0	ENSG00000116903	ENSG00000152404	189.0	58.375850329947596	66.77040159110379	HuMap2.0				11033.035712360095	0.08097358731790008	Q8IYI6	ENSG00000116903	Q2TBE0	ENSG00000152404	Q2TBE0-Q8IYI6
789	ENSG00000127191-ENSG00000152404												501.0	894.0	1395.0	ENSG00000127191	ENSG00000152404	150.0	62.33452261023857	68.34982862584526	HuMap2.0				9350.178391535786	0.09102210226864192	Q12933	ENSG00000127191	Q2TBE0	ENSG00000152404	Q12933-Q2TBE0
790	ENSG00000128596-ENSG00000152404												1154.0	894.0	2048.0	ENSG00000128596	ENSG00000152404	248.0	56.73648905667324	61.07118493205879	HuMap2.0				14070.649286054964	0.09184802537616538	Q96JN2	ENSG00000128596	Q2TBE0	ENSG00000152404	Q2TBE0-Q96JN2
791	ENSG00000129245-ENSG00000152404												673.0	894.0	1567.0	ENSG00000129245	ENSG00000152404	106.0	55.59555439310708	61.49836475767485	HuMap2.0				5893.12876566935	0.043379098067101884	P51116	ENSG00000129245	Q2TBE0	ENSG00000152404	P51116-Q2TBE0
792	ENSG00000130475-ENSG00000152404												889.0	894.0	1783.0	ENSG00000130475	ENSG00000152404	107.0	43.80910490510745	59.95255792437193	HuMap2.0				4687.574224846498	0.033514803904095	O14526	ENSG00000130475	Q2TBE0	ENSG00000152404	O14526-Q2TBE0
793	ENSG00000131095-ENSG00000152404												432.0	894.0	1326.0	ENSG00000131095	ENSG00000152404	108.0	61.23225350652663	64.91666722660909	HuMap2.0				6613.083378704876	0.059264418149553966	P14136	ENSG00000131095	Q2TBE0	ENSG00000152404	P14136-Q2TBE0
794	ENSG00000134709-ENSG00000152404												728.0	894.0	1622.0	ENSG00000134709	ENSG00000152404	190.0	64.11465601233388	66.80166320632875	HuMap2.0				12181.784642343437	0.14757633559896816	Q9UJC3	ENSG00000134709	Q2TBE0	ENSG00000152404	Q2TBE0-Q9UJC3
795	ENSG00000135249-ENSG00000152404												792.0	894.0	1686.0	ENSG00000135249	ENSG00000152404	210.0	55.12246697014374	66.28025606730283	HuMap2.0				11575.718063730186	0.06691607298016541	Q6NUQ1	ENSG00000135249	Q2TBE0	ENSG00000152404	Q2TBE0-Q6NUQ1
796	ENSG00000135604-ENSG00000152404												287.0	894.0	1181.0	ENSG00000135604	ENSG00000152404	61.0	60.669458616370676	65.51471738278741	HuMap2.0				3700.8369755986114	0.04020094146837812	O75558	ENSG00000135604	Q2TBE0	ENSG00000152404	O75558-Q2TBE0
797	ENSG00000138100-ENSG00000152404												358.0	894.0	1252.0	ENSG00000138100	ENSG00000152404	97.0	61.024847703030424	65.47337021804638	HuMap2.0				5919.410227193951	0.05355497085871066	Q9BYV2	ENSG00000138100	Q2TBE0	ENSG00000152404	Q2TBE0-Q9BYV2
798	ENSG00000140368-ENSG00000152404												416.0	894.0	1310.0	ENSG00000140368	ENSG00000152404	16.0	51.29142552380087	67.3485191805767	HuMap2.0				820.6628083808139	0.03162623872014582	O43586	ENSG00000140368	Q2TBE0	ENSG00000152404	O43586-Q2TBE0
799	ENSG00000140859-ENSG00000152404												833.0	894.0	1727.0	ENSG00000140859	ENSG00000152404	254.0	59.61595714365404	64.008627739063	HuMap2.0				15142.453114488128	0.12957579168532213	Q9BVG8	ENSG00000140859	Q2TBE0	ENSG00000152404	Q2TBE0-Q9BVG8
800	ENSG00000141013-ENSG00000152404												478.0	894.0	1372.0	ENSG00000141013	ENSG00000152404	127.0	61.0642407776955	68.48605492758618	HuMap2.0				7755.158578767328	0.06806201600513434	O95995	ENSG00000141013	Q2TBE0	ENSG00000152404	O95995-Q2TBE0
801	ENSG00000143355-ENSG00000152404												397.0	894.0	1291.0	ENSG00000143355	ENSG00000152404	62.0	45.46997324074639	61.27379371872707	HuMap2.0				2819.138340926276	0.03260415206307359	Q9NQ69	ENSG00000143355	Q2TBE0	ENSG00000152404	Q2TBE0-Q9NQ69
802	ENSG00000143368-ENSG00000152404												424.0	894.0	1318.0	ENSG00000143368	ENSG00000152404	94.0	47.452513341533844	62.786873941748155	HuMap2.0				4460.536254104181	0.03440781461482647	Q15427	ENSG00000143368	Q2TBE0	ENSG00000152404	Q15427-Q2TBE0
803	ENSG00000150636-ENSG00000152404												513.0	894.0	1407.0	ENSG00000150636	ENSG00000152404	179.0	57.954800534858144	65.18724395795047	HuMap2.0				10373.909295739608	0.07373000048267388	Q68D86	ENSG00000150636	Q2TBE0	ENSG00000152404	Q2TBE0-Q68D86
804	ENSG00000002822-ENSG00000156795												718.0	205.0	923.0	ENSG00000002822	ENSG00000156795	9.0	89.07264842503568	80.16021451981446	HuMap2.0				801.6538358253212	0.03297420364245903	Q9Y6D9	ENSG00000002822	Q96HA8	ENSG00000156795	Q96HA8-Q9Y6D9
805	ENSG00000005075-ENSG00000156795												117.0	205.0	322.0	ENSG00000005075	ENSG00000156795	3.0	93.72213737547968	91.89264312131624	HuMap2.0				281.166412126439	0.031407851081172285	P52435	ENSG00000005075	Q96HA8	ENSG00000156795	P52435-Q96HA8
806	ENSG00000065621-ENSG00000156795												243.0	205.0	448.0	ENSG00000065621	ENSG00000156795	29.0	88.79183077853511	91.67691875732255	HuMap2.0				2574.963092577518	0.07171143678711467	Q9H4Y5	ENSG00000065621	Q96HA8	ENSG00000156795	Q96HA8-Q9H4Y5
807	ENSG00000068976-ENSG00000156795												842.0	205.0	1047.0	ENSG00000068976	ENSG00000156795	37.0	85.05904485592626	91.24553919546958	HuMap2.0				3147.1846596692717	0.08267071189990757	P11217	ENSG00000068976	Q96HA8	ENSG00000156795	P11217-Q96HA8
808	ENSG00000071539-ENSG00000156795												432.0	205.0	637.0	ENSG00000071539	ENSG00000156795	48.0	84.89557865850693	85.97016510839289	HuMap2.0				4074.987775608333	0.12573731994810677	Q15645	ENSG00000071539	Q96HA8	ENSG00000156795	Q15645-Q96HA8
809	ENSG00000075624-ENSG00000156795												375.0	205.0	580.0	ENSG00000075624	ENSG00000156795	50.0	88.56409884567545	91.4600446783657	HuMap2.0				4428.204942283773	0.18165338561670616	P60709	ENSG00000075624	Q96HA8	ENSG00000156795	P60709-Q96HA8
810	ENSG00000077522-ENSG00000156795												894.0	205.0	1099.0	ENSG00000077522	ENSG00000156795	12.0	60.91643177103062	83.48506037428929	HuMap2.0				730.9971812523675	0.031729113963504044	P35609	ENSG00000077522	Q96HA8	ENSG00000156795	P35609-Q96HA8
811	ENSG00000086506-ENSG00000156795												142.0	205.0	347.0	ENSG00000086506	ENSG00000156795	45.0	93.01510933541095	91.73416891239077	HuMap2.0				4185.679920093493	0.21195942414078023	P09105	ENSG00000086506	Q96HA8	ENSG00000156795	P09105-Q96HA8
812	ENSG00000087076-ENSG00000156795												270.0	205.0	475.0	ENSG00000087076	ENSG00000156795	30.0	77.25344604648457	89.91624371856982	HuMap2.0				2317.603381394537	0.044751991231020506	Q9BPX1	ENSG00000087076	Q96HA8	ENSG00000156795	Q96HA8-Q9BPX1
813	ENSG00000087086-ENSG00000156795												175.0	205.0	380.0	ENSG00000087086	ENSG00000156795	19.0	83.97146618591145	91.6339064608163	HuMap2.0				1595.4578575323176	0.03962507146510501	P02792	ENSG00000087086	Q96HA8	ENSG00000156795	P02792-Q96HA8
814	ENSG00000095059-ENSG00000156795												369.0	205.0	574.0	ENSG00000095059	ENSG00000156795	6.0	68.70555627104818	90.81466281076577	HuMap2.0				412.2333376262891	0.031487092883139556	P49366	ENSG00000095059	Q96HA8	ENSG00000156795	P49366-Q96HA8
815	ENSG00000099256-ENSG00000156795												225.0	205.0	430.0	ENSG00000099256	ENSG00000156795	23.0	89.28534744145044	88.01103614788755	HuMap2.0				2053.56299115336	0.05409171911250647	Q9NRG1	ENSG00000099256	Q96HA8	ENSG00000156795	Q96HA8-Q9NRG1
816	ENSG00000100028-ENSG00000156795												126.0	205.0	331.0	ENSG00000100028	ENSG00000156795	14.0	90.68402284079914	84.44560882718798	HuMap2.0				1269.576319771188	0.037807275451920835	P62318	ENSG00000100028	Q96HA8	ENSG00000156795	P62318-Q96HA8
817	ENSG00000100246-ENSG00000156795												105.0	205.0	310.0	ENSG00000100246	ENSG00000156795	70.0	78.48113851270864	88.83867835881193	HuMap2.0				5493.679695889605	0.13873586444371527	O96015	ENSG00000100246	Q96HA8	ENSG00000156795	O96015-Q96HA8
818	ENSG00000100721-ENSG00000156795												114.0	205.0	319.0	ENSG00000100721	ENSG00000156795	94.0	82.74291385471044	87.82007266003899	HuMap2.0				7777.833902342781	0.31816184944934467	P56279	ENSG00000100721	Q96HA8	ENSG00000156795	P56279-Q96HA8
819	ENSG00000101966-ENSG00000156795												497.0	205.0	702.0	ENSG00000101966	ENSG00000156795	120.0	71.05928457175676	73.34829575087936	HuMap2.0				8527.114148610812	0.15961592069773992	P98170	ENSG00000101966	Q96HA8	ENSG00000156795	P98170-Q96HA8
820	ENSG00000104524-ENSG00000156795												274.0	205.0	479.0	ENSG00000104524	ENSG00000156795	35.0	91.6445616883932	90.79851545566505	HuMap2.0				3207.559659093762	0.11870971435113185	Q53H96	ENSG00000104524	Q96HA8	ENSG00000156795	Q53H96-Q96HA8
821	ENSG00000106305-ENSG00000156795												320.0	205.0	525.0	ENSG00000106305	ENSG00000156795	10.0	67.6153319359595	80.21990668591206	HuMap2.0				676.153319359595	0.031788890406340115	Q13155	ENSG00000106305	Q96HA8	ENSG00000156795	Q13155-Q96HA8
822	ENSG00000107960-ENSG00000156795												368.0	205.0	573.0	ENSG00000107960	ENSG00000156795	49.0	84.28105502606472	83.99260909621731	HuMap2.0				4129.771696277171	0.12409847776729378	Q9H668	ENSG00000107960	Q96HA8	ENSG00000156795	Q96HA8-Q9H668
823	ENSG00000108578-ENSG00000156795												455.0	205.0	660.0	ENSG00000108578	ENSG00000156795	13.0	94.06902026153423	93.23275506663416	HuMap2.0				1222.8972633999451	0.038216604908710185	Q13867	ENSG00000108578	Q96HA8	ENSG00000156795	Q13867-Q96HA8
824	ENSG00000111361-ENSG00000156795												305.0	205.0	510.0	ENSG00000111361	ENSG00000156795	13.0	86.9164320593033	89.26622804637114	HuMap2.0				1129.913616770943	0.035207061268570324	Q14232	ENSG00000111361	Q96HA8	ENSG00000156795	Q14232-Q96HA8
825	ENSG00000112699-ENSG00000156795												372.0	205.0	577.0	ENSG00000112699	ENSG00000156795	50.0	81.71089426011488	90.30285926730616	HuMap2.0				4085.544713005744	0.10488153764614953	O60547	ENSG00000112699	Q96HA8	ENSG00000156795	O60547-Q96HA8
826	ENSG00000113272-ENSG00000156795												298.0	205.0	503.0	ENSG00000113272	ENSG00000156795	87.0	62.297099025964535	87.63846707761152	HuMap2.0				5419.847615258915	0.05291466498734161	Q9NWX6	ENSG00000113272	Q96HA8	ENSG00000156795	Q96HA8-Q9NWX6
827	ENSG00000113595-ENSG00000156795												574.0	205.0	779.0	ENSG00000113595	ENSG00000156795	8.0	67.76154566393069	82.39340224786659	HuMap2.0				542.0923653114455	0.031613861216201106	P36406	ENSG00000113595	Q96HA8	ENSG00000156795	P36406-Q96HA8
828	ENSG00000113924-ENSG00000156795												445.0	205.0	650.0	ENSG00000113924	ENSG00000156795	9.0	81.05158447221548	92.28153407151159	HuMap2.0				729.4642602499393	0.03227009286195326	Q93099	ENSG00000113924	Q96HA8	ENSG00000156795	Q93099-Q96HA8
829	ENSG00000116761-ENSG00000156795												405.0	205.0	610.0	ENSG00000116761	ENSG00000156795	21.0	84.71377367853756	91.38125514355762	HuMap2.0				1778.9892472492888	0.0428842833205656	P32929	ENSG00000116761	Q96HA8	ENSG00000156795	P32929-Q96HA8
830	ENSG00000116918-ENSG00000156795												290.0	205.0	495.0	ENSG00000116918	ENSG00000156795	27.0	87.85047862712781	83.58359630397607	HuMap2.0				2371.962922932451	0.06176829613921199	Q99598	ENSG00000116918	Q96HA8	ENSG00000156795	Q96HA8-Q99598
831	ENSG00000119929-ENSG00000156795												273.0	205.0	478.0	ENSG00000119929	ENSG00000156795	52.0	81.92326846775573	89.54003699044806	HuMap2.0				4260.009960323298	0.11370397001181272	Q9NTM9	ENSG00000119929	Q96HA8	ENSG00000156795	Q96HA8-Q9NTM9
832	ENSG00000120699-ENSG00000156795												276.0	205.0	481.0	ENSG00000120699	ENSG00000156795	36.0	76.72148521476718	87.35764393784945	HuMap2.0				2761.9734677316187	0.05085460921480518	Q96B26	ENSG00000120699	Q96HA8	ENSG00000156795	Q96B26-Q96HA8
833	ENSG00000123349-ENSG00000156795												154.0	205.0	359.0	ENSG00000123349	ENSG00000156795	11.0	90.91507659515986	91.06868139041387	HuMap2.0				1000.0658425467584	0.03465057925927541	Q99471	ENSG00000123349	Q96HA8	ENSG00000156795	Q96HA8-Q99471
834	ENSG00000124357-ENSG00000156795												344.0	205.0	549.0	ENSG00000124357	ENSG00000156795	38.0	87.58200635587855	92.15193510083206	HuMap2.0				3328.116241523385	0.1026955210554392	Q9UJ70	ENSG00000124357	Q96HA8	ENSG00000156795	Q96HA8-Q9UJ70
835	ENSG00000124713-ENSG00000156795												295.0	205.0	500.0	ENSG00000124713	ENSG00000156795	109.0	70.60939746213013	83.54358016945369	HuMap2.0				7696.4243233721845	0.132650567840568	Q14749	ENSG00000124713	Q96HA8	ENSG00000156795	Q14749-Q96HA8
836	ENSG00000125888-ENSG00000156795												90.0	205.0	295.0	ENSG00000125888	ENSG00000156795	21.0	93.4806054146962	92.92761119084926	HuMap2.0				1963.0927137086203	0.057548222041587674	Q9H503	ENSG00000125888	Q96HA8	ENSG00000156795	Q96HA8-Q9H503
837	ENSG00000126457-ENSG00000156795												371.0	205.0	576.0	ENSG00000126457	ENSG00000156795	58.0	72.68271405439292	87.0045155693079	HuMap2.0				4215.597415154789	0.06732073919064266	Q99873	ENSG00000126457	Q96HA8	ENSG00000156795	Q96HA8-Q99873
838	ENSG00000126522-ENSG00000156795												464.0	205.0	669.0	ENSG00000126522	ENSG00000156795	54.0	85.52790986998512	92.34509537958564	HuMap2.0				4618.507132979196	0.16286625823312947	P04424	ENSG00000126522	Q96HA8	ENSG00000156795	P04424-Q96HA8
839	ENSG00000130066-ENSG00000156795												171.0	205.0	376.0	ENSG00000130066	ENSG00000156795	34.0	86.57652037354734	91.36359016989869	HuMap2.0				2943.6016927006094	0.07997814975116227	P21673	ENSG00000130066	Q96HA8	ENSG00000156795	P21673-Q96HA8
840	ENSG00000130656-ENSG00000156795												142.0	205.0	347.0	ENSG00000130656	ENSG00000156795	59.0	88.14706871294503	91.444205400116	HuMap2.0				5200.677054063756	0.2355043269031825	P02008	ENSG00000130656	Q96HA8	ENSG00000156795	P02008-Q96HA8
841	ENSG00000134504-ENSG00000156795												257.0	205.0	462.0	ENSG00000134504	ENSG00000156795	48.0	67.23510111768314	83.50199732581943	HuMap2.0				3227.284853648791	0.04376341484027722	Q719H9	ENSG00000134504	Q96HA8	ENSG00000156795	Q719H9-Q96HA8
842	ENSG00000135363-ENSG00000156795												158.0	205.0	363.0	ENSG00000135363	ENSG00000156795	40.0	84.82315374883571	86.39184674621781	HuMap2.0				3392.926149953428	0.09200465626753825	P25791	ENSG00000135363	Q96HA8	ENSG00000156795	P25791-Q96HA8
843	ENSG00000135838-ENSG00000156795												320.0	205.0	525.0	ENSG00000135838	ENSG00000156795	0.0	0.0	91.10031851875212	HuMap2.0				0.0	0.03132179523211253	Q9BXD5	ENSG00000135838	Q96HA8	ENSG00000156795	Q96HA8-Q9BXD5
844	ENSG00000136273-ENSG00000156795												280.0	205.0	485.0	ENSG00000136273	ENSG00000156795	18.0	90.72141116588809	89.35252184064306	HuMap2.0				1632.9854009859855	0.04453160261543733	O60921	ENSG00000136273	Q96HA8	ENSG00000156795	O60921-Q96HA8
845	ENSG00000138621-ENSG00000156795												204.0	205.0	409.0	ENSG00000138621	ENSG00000156795	9.0	95.05426222933235	89.29816614215505	HuMap2.0				855.4883600639912	0.03381968971334393	Q96CD2	ENSG00000138621	Q96HA8	ENSG00000156795	Q96CD2-Q96HA8
846	ENSG00000138794-ENSG00000156795												293.0	205.0	498.0	ENSG00000138794	ENSG00000156795	60.0	76.16383012516832	83.04959191848423	HuMap2.0				4569.829807510099	0.0901765827566587	P55212	ENSG00000138794	Q96HA8	ENSG00000156795	P55212-Q96HA8
847	ENSG00000149089-ENSG00000156795												242.0	205.0	447.0	ENSG00000149089	ENSG00000156795	4.0	92.67204969755308	89.45047200103164	HuMap2.0				370.6881987902123	0.03151815052557523	Q96GX9	ENSG00000149089	Q96HA8	ENSG00000156795	Q96GX9-Q96HA8
848	ENSG00000150787-ENSG00000156795												145.0	205.0	350.0	ENSG00000150787	ENSG00000156795	47.0	82.84036075132963	90.94443121570428	HuMap2.0				3893.4969553124924	0.10342705963100728	Q03393	ENSG00000150787	Q96HA8	ENSG00000156795	Q03393-Q96HA8
849	ENSG00000153574-ENSG00000156795												311.0	205.0	516.0	ENSG00000153574	ENSG00000156795	105.0	66.25799379319767	82.99294967682248	HuMap2.0				6957.0893482857555	0.08453111470826363	P49247	ENSG00000153574	Q96HA8	ENSG00000156795	P49247-Q96HA8
850	ENSG00000002726-ENSG00000156795												751.0	205.0	956.0	ENSG00000002726	ENSG00000156795	4.0	76.87208277783337	90.12638355139816	HuMap2.0				307.4883311113335	0.03141860515467684	P19801	ENSG00000002726	Q96HA8	ENSG00000156795	P19801-Q96HA8
851	ENSG00000004779-ENSG00000156795												156.0	205.0	361.0	ENSG00000004779	ENSG00000156795	123.0	74.0768014626001	78.63484140899114	HuMap2.0				9111.446579899812	0.22228011510695708	O14561	ENSG00000004779	Q96HA8	ENSG00000156795	O14561-Q96HA8
852	ENSG00000007237-ENSG00000156795												476.0	205.0	681.0	ENSG00000007237	ENSG00000156795	54.0	77.04934029351068	81.0866724135597	HuMap2.0				4160.664375849577	0.08298241838394085	O60861	ENSG00000007237	Q96HA8	ENSG00000156795	O60861-Q96HA8
853	ENSG00000012124-ENSG00000156795												847.0	205.0	1052.0	ENSG00000012124	ENSG00000156795	122.0	66.02271185498256	78.89171721499369	HuMap2.0				8054.7708463078725	0.09989235844887884	P20273	ENSG00000012124	Q96HA8	ENSG00000156795	P20273-Q96HA8
854	ENSG00000013364-ENSG00000156795												893.0	205.0	1098.0	ENSG00000013364	ENSG00000156795	0.0	0.0	80.20260242846193	HuMap2.0				0.0	0.03132179523211253	Q14764	ENSG00000013364	Q96HA8	ENSG00000156795	Q14764-Q96HA8
855	ENSG00000035141-ENSG00000156795												138.0	205.0	343.0	ENSG00000035141	ENSG00000156795	52.0	87.65732170960932	91.81945251634409	HuMap2.0				4558.180728899684	0.1812463449512861	Q96C01	ENSG00000035141	Q96HA8	ENSG00000156795	Q96C01-Q96HA8
856	ENSG00000048540-ENSG00000156795												145.0	205.0	350.0	ENSG00000048540	ENSG00000156795	77.0	81.87579718377606	85.16346991631956	HuMap2.0				6304.436383150756	0.21870934670293798	Q8TAP4	ENSG00000048540	Q96HA8	ENSG00000156795	Q8TAP4-Q96HA8
857	ENSG00000049283-ENSG00000156795												632.0	205.0	837.0	ENSG00000049283	ENSG00000156795	21.0	76.75316597210598	63.5768107329024	HuMap2.0				1611.8164854142256	0.036759268367538886	Q9H201	ENSG00000049283	Q96HA8	ENSG00000156795	Q96HA8-Q9H201
858	ENSG00000050730-ENSG00000156795												325.0	205.0	530.0	ENSG00000050730	ENSG00000156795	28.0	65.57620851108051	80.80267519043527	HuMap2.0				1836.1338383102543	0.03470408784387139	Q96KP6	ENSG00000050730	Q96HA8	ENSG00000156795	Q96HA8-Q96KP6
859	ENSG00000051128-ENSG00000156795												361.0	205.0	566.0	ENSG00000051128	ENSG00000156795	48.0	87.3654093398102	83.94293201797838	HuMap2.0				4193.53964831089	0.15317890060839273	Q9NSC5	ENSG00000051128	Q96HA8	ENSG00000156795	Q96HA8-Q9NSC5
860	ENSG00000052723-ENSG00000156795												207.0	205.0	412.0	ENSG00000052723	ENSG00000156795	14.0	85.01774414378404	86.24613772839753	HuMap2.0				1190.2484180129766	0.035385128818424566	Q9BRV8	ENSG00000052723	Q96HA8	ENSG00000156795	Q96HA8-Q9BRV8
861	ENSG00000054267-ENSG00000156795												1312.0	205.0	1517.0	ENSG00000054267	ENSG00000156795	58.0	79.13371953014645	57.542496079196816	HuMap2.0				4589.755732748494	0.1084040100228196	Q4LE39	ENSG00000054267	Q96HA8	ENSG00000156795	Q4LE39-Q96HA8
862	ENSG00000059145-ENSG00000156795												680.0	205.0	885.0	ENSG00000059145	ENSG00000156795	40.0	73.53044252881735	67.00531890805159	HuMap2.0				2941.2177011526937	0.04876625539042835	Q9H9P5	ENSG00000059145	Q96HA8	ENSG00000156795	Q96HA8-Q9H9P5
863	ENSG00000061337-ENSG00000156795												596.0	205.0	801.0	ENSG00000061337	ENSG00000156795	39.0	69.51308815421804	70.98671842500715	HuMap2.0				2711.0104380145035	0.041777041514423685	Q9Y250	ENSG00000061337	Q96HA8	ENSG00000156795	Q96HA8-Q9Y250
864	ENSG00000063978-ENSG00000156795												190.0	205.0	395.0	ENSG00000063978	ENSG00000156795	72.0	74.91916651264914	73.85280840098636	HuMap2.0				5394.179988910738	0.10645078495021229	P78317	ENSG00000063978	Q96HA8	ENSG00000156795	P78317-Q96HA8
865	ENSG00000064726-ENSG00000156795												482.0	205.0	687.0	ENSG00000064726	ENSG00000156795	26.0	88.5877980638762	85.56570143830301	HuMap2.0				2303.2827496607815	0.06094158661880997	Q9H0C5	ENSG00000064726	Q96HA8	ENSG00000156795	Q96HA8-Q9H0C5
866	ENSG00000065371-ENSG00000156795												212.0	205.0	417.0	ENSG00000065371	ENSG00000156795	54.0	85.94882791637446	87.78407328891312	HuMap2.0				4641.2367074842205	0.1686194252689905	Q9HAT0	ENSG00000065371	Q96HA8	ENSG00000156795	Q96HA8-Q9HAT0
867	ENSG00000069764-ENSG00000156795												165.0	205.0	370.0	ENSG00000069764	ENSG00000156795	128.0	71.83274977636322	83.13132981289941	HuMap2.0				9194.591971374492	0.1895101963435468	O15496	ENSG00000069764	Q96HA8	ENSG00000156795	O15496-Q96HA8
868	ENSG00000070808-ENSG00000156795												478.0	205.0	683.0	ENSG00000070808	ENSG00000156795	99.0	74.85604624357241	81.92991704604881	HuMap2.0				7410.748578113668	0.17257633236090653	Q9UQM7	ENSG00000070808	Q96HA8	ENSG00000156795	Q96HA8-Q9UQM7
869	ENSG00000075240-ENSG00000156795												578.0	205.0	783.0	ENSG00000075240	ENSG00000156795	0.0	0.0	71.79965173739926	HuMap2.0				0.0	0.03132179523211253	Q6IC98	ENSG00000075240	Q96HA8	ENSG00000156795	Q6IC98-Q96HA8
870	ENSG00000076321-ENSG00000156795												609.0	205.0	814.0	ENSG00000076321	ENSG00000156795	37.0	83.59858804819748	87.50816224739289	HuMap2.0				3093.147757783307	0.07530493899533583	Q9Y2M5	ENSG00000076321	Q96HA8	ENSG00000156795	Q96HA8-Q9Y2M5
871	ENSG00000077800-ENSG00000156795												327.0	205.0	532.0	ENSG00000077800	ENSG00000156795	66.0	82.81153112868724	87.1042568173489	HuMap2.0				5465.561054493358	0.18347570510415295	O75344	ENSG00000077800	Q96HA8	ENSG00000156795	O75344-Q96HA8
872	ENSG00000078699-ENSG00000156795												604.0	205.0	809.0	ENSG00000078699	ENSG00000156795	55.0	79.84841333769111	66.48486389829436	HuMap2.0				4391.662733573011	0.10555706691201396	O43439	ENSG00000078699	Q96HA8	ENSG00000156795	O43439-Q96HA8
873	ENSG00000078902-ENSG00000156795												274.0	205.0	479.0	ENSG00000078902	ENSG00000156795	89.0	70.68256223818318	78.5209393675635	HuMap2.0				6290.748039198303	0.10007545200278646	Q9H0E2	ENSG00000078902	Q96HA8	ENSG00000156795	Q96HA8-Q9H0E2
874	ENSG00000079999-ENSG00000156795												624.0	205.0	829.0	ENSG00000079999	ENSG00000156795	30.0	87.45654778846836	87.72355793048891	HuMap2.0				2623.6964336540505	0.0699143062048869	Q14145	ENSG00000079999	Q96HA8	ENSG00000156795	Q14145-Q96HA8
875	ENSG00000082512-ENSG00000156795												557.0	205.0	762.0	ENSG00000082512	ENSG00000156795	31.0	51.978967899059036	84.72337610913438	HuMap2.0				1611.3480048708302	0.03228233532009803	O00463	ENSG00000082512	Q96HA8	ENSG00000156795	O00463-Q96HA8
876	ENSG00000085999-ENSG00000156795												747.0	205.0	952.0	ENSG00000085999	ENSG00000156795	92.0	65.7778771409182	81.77056244625713	HuMap2.0				6051.564696964475	0.06988752133744768	Q92698	ENSG00000085999	Q96HA8	ENSG00000156795	Q92698-Q96HA8
877	ENSG00000092529-ENSG00000156795												821.0	205.0	1026.0	ENSG00000092529	ENSG00000156795	58.0	69.94136428815948	78.4707505580317	HuMap2.0				4056.5991287132497	0.05706686998726912	P20807	ENSG00000092529	Q96HA8	ENSG00000156795	P20807-Q96HA8
878	ENSG00000092607-ENSG00000156795												602.0	205.0	807.0	ENSG00000092607	ENSG00000156795	110.0	67.26505430746114	63.367931462650155	HuMap2.0				7399.155973820725	0.0979745465667897	Q96SF7	ENSG00000092607	Q96HA8	ENSG00000156795	Q96HA8-Q96SF7
879	ENSG00000094796-ENSG00000156795												416.0	205.0	621.0	ENSG00000094796	ENSG00000156795	17.0	83.62340026234321	78.09673728067422	HuMap2.0				1421.5978044598346	0.037339637565780785	Q15323	ENSG00000094796	Q96HA8	ENSG00000156795	Q15323-Q96HA8
880	ENSG00000099814-ENSG00000156795												1589.0	205.0	1794.0	ENSG00000099814	ENSG00000156795	63.0	75.45211937611488	49.50939384313242	HuMap2.0				4753.4835206952375	0.09149305410244238	Q9Y4F5	ENSG00000099814	Q96HA8	ENSG00000156795	Q96HA8-Q9Y4F5
881	ENSG00000099940-ENSG00000156795												258.0	205.0	463.0	ENSG00000099940	ENSG00000156795	40.0	86.36273927502553	79.71836902391354	HuMap2.0				3454.5095710010214	0.10268469560733216	O95721	ENSG00000099940	Q96HA8	ENSG00000156795	O95721-Q96HA8
882	ENSG00000100079-ENSG00000156795												132.0	205.0	337.0	ENSG00000100079	ENSG00000156795	70.0	86.87960478275144	90.84088988546871	HuMap2.0				6081.572334792601	0.28243481425022987	P05162	ENSG00000100079	Q96HA8	ENSG00000156795	P05162-Q96HA8
883	ENSG00000100167-ENSG00000156795												358.0	205.0	563.0	ENSG00000100167	ENSG00000156795	66.0	82.15046710157968	81.64680647441509	HuMap2.0				5421.930828704259	0.17332356054923104	Q9UH03	ENSG00000100167	Q96HA8	ENSG00000156795	Q96HA8-Q9UH03
884	ENSG00000100462-ENSG00000156795												637.0	205.0	842.0	ENSG00000100462	ENSG00000156795	55.0	75.5560683853438	88.3453190689123	HuMap2.0				4155.58376119391	0.07650236703117276	O14744	ENSG00000100462	Q96HA8	ENSG00000156795	O14744-Q96HA8
885	ENSG00000100505-ENSG00000156795												710.0	205.0	915.0	ENSG00000100505	ENSG00000156795	53.0	70.97524616904056	82.07169867827803	HuMap2.0				3761.6880469591497	0.055402473308742574	Q9C026	ENSG00000100505	Q96HA8	ENSG00000156795	Q96HA8-Q9C026
886	ENSG00000100804-ENSG00000156795												263.0	205.0	468.0	ENSG00000100804	ENSG00000156795	82.0	66.59855463909442	82.17834235166528	HuMap2.0				5461.081480405742	0.06559422613226913	P28074	ENSG00000100804	Q96HA8	ENSG00000156795	P28074-Q96HA8
887	ENSG00000100814-ENSG00000156795												277.0	205.0	482.0	ENSG00000100814	ENSG00000156795	53.0	62.726108797718446	80.51761895043444	HuMap2.0				3324.483766279078	0.04010113443142373	Q9NPC3	ENSG00000100814	Q96HA8	ENSG00000156795	Q96HA8-Q9NPC3
888	ENSG00000101197-ENSG00000156795												298.0	205.0	503.0	ENSG00000101197	ENSG00000156795	129.0	70.0620767526197	70.90998945360128	HuMap2.0				9038.007901087942	0.1605867103301572	Q96CA5	ENSG00000101197	Q96HA8	ENSG00000156795	Q96CA5-Q96HA8
889	ENSG00000101349-ENSG00000156795												719.0	205.0	924.0	ENSG00000101349	ENSG00000156795	118.0	66.98106292709785	62.356433838313805	HuMap2.0				7903.765425397547	0.10465494036768086	Q9P286	ENSG00000101349	Q96HA8	ENSG00000156795	Q96HA8-Q9P286
890	ENSG00000101773-ENSG00000156795												897.0	205.0	1102.0	ENSG00000101773	ENSG00000156795	91.0	75.47272861048195	56.35940398136936	HuMap2.0				6868.018303553858	0.1604481956381897	Q99708	ENSG00000101773	Q96HA8	ENSG00000156795	Q96HA8-Q99708
891	ENSG00000101911-ENSG00000156795												318.0	205.0	523.0	ENSG00000101911	ENSG00000156795	58.0	85.54711216605385	91.12454627801478	HuMap2.0				4961.732505631123	0.18501284638141857	P11908	ENSG00000101911	Q96HA8	ENSG00000156795	P11908-Q96HA8
892	ENSG00000102804-ENSG00000156795												1073.0	205.0	1278.0	ENSG00000102804	ENSG00000156795	23.0	75.06844878805248	47.52897427881618	HuMap2.0				1726.574322125207	0.03705591245985699	Q15714	ENSG00000102804	Q96HA8	ENSG00000156795	Q15714-Q96HA8
893	ENSG00000102977-ENSG00000156795												458.0	205.0	663.0	ENSG00000102977	ENSG00000156795	58.0	64.01736976582814	63.74960774191656	HuMap2.0				3713.007446418032	0.043632592166061204	Q96AP0	ENSG00000102977	Q96HA8	ENSG00000156795	Q96AP0-Q96HA8
894	ENSG00000103043-ENSG00000156795												782.0	205.0	987.0	ENSG00000103043	ENSG00000156795	25.0	74.89148352410778	83.90233347622176	HuMap2.0				1872.2870881026945	0.03817033955342162	Q08AM6	ENSG00000103043	Q96HA8	ENSG00000156795	Q08AM6-Q96HA8
895	ENSG00000103154-ENSG00000156795												386.0	205.0	591.0	ENSG00000103154	ENSG00000156795	70.0	67.38588254835953	72.88772841256059	HuMap2.0				4717.011778385167	0.05892102946830434	Q7Z6G3	ENSG00000103154	Q96HA8	ENSG00000156795	Q7Z6G3-Q96HA8
896	ENSG00000104164-ENSG00000156795												172.0	205.0	377.0	ENSG00000104164	ENSG00000156795	29.0	91.58977895545313	85.742217468748	HuMap2.0				2656.1035897081406	0.08460520790914727	Q9UL45	ENSG00000104164	Q96HA8	ENSG00000156795	Q96HA8-Q9UL45
897	ENSG00000104435-ENSG00000156795												179.0	205.0	384.0	ENSG00000104435	ENSG00000156795	104.0	68.23449542767766	81.55773536162032	HuMap2.0				7096.387524478477	0.09937402371285593	Q93045	ENSG00000104435	Q96HA8	ENSG00000156795	Q93045-Q96HA8
898	ENSG00000104756-ENSG00000156795												389.0	205.0	594.0	ENSG00000104756	ENSG00000156795	44.0	73.06292295935017	85.75352756521737	HuMap2.0				3214.7686102114076	0.0518037671864484	Q7L273	ENSG00000104756	Q96HA8	ENSG00000156795	Q7L273-Q96HA8
899	ENSG00000104835-ENSG00000156795												518.0	205.0	723.0	ENSG00000104835	ENSG00000156795	57.0	90.46981827728628	87.18734421196106	HuMap2.0				5156.779641805318	0.265712405029402	Q9NP81	ENSG00000104835	Q96HA8	ENSG00000156795	Q96HA8-Q9NP81
900	ENSG00000104863-ENSG00000156795												207.0	205.0	412.0	ENSG00000104863	ENSG00000156795	45.0	83.57337490092506	85.98631883110586	HuMap2.0				3760.8018705416275	0.10178875008067083	Q9HAP6	ENSG00000104863	Q96HA8	ENSG00000156795	Q96HA8-Q9HAP6
901	ENSG00000104886-ENSG00000156795												149.0	205.0	354.0	ENSG00000104886	ENSG00000156795	45.0	72.253818179409	87.28771935314703	HuMap2.0				3251.4218180734047	0.05092229371142434	Q9NW61	ENSG00000104886	Q96HA8	ENSG00000156795	Q96HA8-Q9NW61
902	ENSG00000104964-ENSG00000156795												197.0	205.0	402.0	ENSG00000104964	ENSG00000156795	57.0	89.01352402215097	79.19746602190241	HuMap2.0				5073.770869262606	0.23762856278077618	Q08117	ENSG00000104964	Q96HA8	ENSG00000156795	Q08117-Q96HA8
903	ENSG00000105122-ENSG00000156795												1011.0	205.0	1216.0	ENSG00000105122	ENSG00000156795	51.0	67.2050477828615	68.94274602253796	HuMap2.0				3427.4574369259362	0.04538174488746304	Q86YV0	ENSG00000105122	Q96HA8	ENSG00000156795	Q86YV0-Q96HA8
904	ENSG00000105404-ENSG00000156795												185.0	205.0	390.0	ENSG00000105404	ENSG00000156795	54.0	72.08291523176864	84.691289696935	HuMap2.0				3892.4774225155065	0.05998296165948554	Q9UI14	ENSG00000105404	Q96HA8	ENSG00000156795	Q96HA8-Q9UI14
905	ENSG00000105617-ENSG00000156795												264.0	205.0	469.0	ENSG00000105617	ENSG00000156795	6.0	91.2032328543715	77.57320666747128	HuMap2.0				547.2193971262291	0.03191830720820771	Q96BZ8	ENSG00000105617	Q96HA8	ENSG00000156795	Q96BZ8-Q96HA8
906	ENSG00000106052-ENSG00000156795												789.0	205.0	994.0	ENSG00000106052	ENSG00000156795	88.0	64.43998630449238	76.43591209441124	HuMap2.0				5670.71879479533	0.06084518448430133	Q86VP1	ENSG00000106052	Q96HA8	ENSG00000156795	Q86VP1-Q96HA8
907	ENSG00000106541-ENSG00000156795												175.0	205.0	380.0	ENSG00000106541	ENSG00000156795	109.0	81.73949607148388	82.78251546593877	HuMap2.0				8909.605071791744	0.35937041378435974	O95994	ENSG00000106541	Q96HA8	ENSG00000156795	O95994-Q96HA8
908	ENSG00000106554-ENSG00000156795												227.0	205.0	432.0	ENSG00000106554	ENSG00000156795	19.0	91.04714306510004	84.43021795107072	HuMap2.0				1729.8957182369008	0.04715021307354767	Q9NX63	ENSG00000106554	Q96HA8	ENSG00000156795	Q96HA8-Q9NX63
909	ENSG00000107816-ENSG00000156795												669.0	205.0	874.0	ENSG00000107816	ENSG00000156795	92.0	70.79691604528797	69.42691892018365	HuMap2.0				6513.3162761664935	0.1058703011575928	Q9BRK4	ENSG00000107816	Q96HA8	ENSG00000156795	Q96HA8-Q9BRK4
910	ENSG00000108511-ENSG00000156795												224.0	205.0	429.0	ENSG00000108511	ENSG00000156795	93.0	71.57111572452872	72.66635392640414	HuMap2.0				6656.113762381171	0.11533160418008585	P17509	ENSG00000108511	Q96HA8	ENSG00000156795	P17509-Q96HA8
911	ENSG00000109079-ENSG00000156795												316.0	205.0	521.0	ENSG00000109079	ENSG00000156795	27.0	76.05256838402623	81.07680467217637	HuMap2.0				2053.4193463687084	0.040553428005816086	Q13829	ENSG00000109079	Q96HA8	ENSG00000156795	Q13829-Q96HA8
912	ENSG00000109466-ENSG00000156795												593.0	205.0	798.0	ENSG00000109466	ENSG00000156795	32.0	89.12145192741743	89.84419456698706	HuMap2.0				2851.8864616773576	0.08532543449479837	O95198	ENSG00000109466	Q96HA8	ENSG00000156795	O95198-Q96HA8
913	ENSG00000110330-ENSG00000156795												618.0	205.0	823.0	ENSG00000110330	ENSG00000156795	32.0	85.37233043534437	75.7804980581669	HuMap2.0				2731.9145739310197	0.06814032176551976	Q13490	ENSG00000110330	Q96HA8	ENSG00000156795	Q13490-Q96HA8
914	ENSG00000110906-ENSG00000156795												313.0	205.0	518.0	ENSG00000110906	ENSG00000156795	21.0	79.6433773569911	82.93149542108273	HuMap2.0				1672.510924496813	0.03847807427098315	Q9H3F6	ENSG00000110906	Q96HA8	ENSG00000156795	Q96HA8-Q9H3F6
915	ENSG00000111328-ENSG00000156795												115.0	205.0	320.0	ENSG00000111328	ENSG00000156795	77.0	65.70906277438945	81.2823719370682	HuMap2.0				5059.597833627988	0.058210890902027385	O14519	ENSG00000111328	Q96HA8	ENSG00000156795	O14519-Q96HA8
916	ENSG00000111424-ENSG00000156795												427.0	205.0	632.0	ENSG00000111424	ENSG00000156795	73.0	85.41297819263106	84.27779567332482	HuMap2.0				6235.147408062067	0.26911225953339013	P11473	ENSG00000111424	Q96HA8	ENSG00000156795	P11473-Q96HA8
917	ENSG00000112304-ENSG00000156795												140.0	205.0	345.0	ENSG00000112304	ENSG00000156795	0.0	0.0	91.44842497599298	HuMap2.0				0.0	0.03132179523211253	Q9NPJ3	ENSG00000112304	Q96HA8	ENSG00000156795	Q96HA8-Q9NPJ3
918	ENSG00000112305-ENSG00000156795												467.0	205.0	672.0	ENSG00000112305	ENSG00000156795	189.0	69.33716894753071	65.28433042407657	HuMap2.0				13104.724931083305	0.2543834379300639	Q8IYB5	ENSG00000112305	Q96HA8	ENSG00000156795	Q8IYB5-Q96HA8
919	ENSG00000112559-ENSG00000156795												246.0	205.0	451.0	ENSG00000112559	ENSG00000156795	122.0	66.06018759125023	64.05077365330364	HuMap2.0				8059.342886132527	0.1002440780811632	Q99750	ENSG00000112559	Q96HA8	ENSG00000156795	Q96HA8-Q99750
920	ENSG00000114019-ENSG00000156795												779.0	205.0	984.0	ENSG00000114019	ENSG00000156795	82.0	70.92054829278362	67.94415481654396	HuMap2.0				5815.484960008257	0.09135222913073845	Q9Y2J4	ENSG00000114019	Q96HA8	ENSG00000156795	Q96HA8-Q9Y2J4
921	ENSG00000114107-ENSG00000156795												597.0	205.0	802.0	ENSG00000114107	ENSG00000156795	30.0	81.20713427645501	78.83130482037434	HuMap2.0				2436.2140282936502	0.051627645672126785	Q8NHQ1	ENSG00000114107	Q96HA8	ENSG00000156795	Q8NHQ1-Q96HA8
922	ENSG00000114867-ENSG00000156795												1599.0	205.0	1804.0	ENSG00000114867	ENSG00000156795	97.0	61.08594393647608	59.18664911583412	HuMap2.0				5925.3365618381795	0.053745233034224627	Q04637	ENSG00000114867	Q96HA8	ENSG00000156795	Q04637-Q96HA8
923	ENSG00000115138-ENSG00000156795												267.0	205.0	472.0	ENSG00000115138	ENSG00000156795	58.0	74.8761285641362	66.01712924850241	HuMap2.0				4342.815456719899	0.07819804603776143	P01189	ENSG00000115138	Q96HA8	ENSG00000156795	P01189-Q96HA8
924	ENSG00000115255-ENSG00000156795												211.0	205.0	416.0	ENSG00000115255	ENSG00000156795	7.0	79.30022793927668	83.34205112481283	HuMap2.0				555.1015955749367	0.031768913989578616	Q96HR9	ENSG00000115255	Q96HA8	ENSG00000156795	Q96HA8-Q96HR9
925	ENSG00000115541-ENSG00000156795												102.0	205.0	307.0	ENSG00000115541	ENSG00000156795	27.0	90.72085470983316	87.59794851625587	HuMap2.0				2449.463077165495	0.0717267555341905	P61604	ENSG00000115541	Q96HA8	ENSG00000156795	P61604-Q96HA8
926	ENSG00000115762-ENSG00000156795												222.0	205.0	427.0	ENSG00000115762	ENSG00000156795	112.0	59.641593946357276	73.34007483114691	HuMap2.0				6679.858521992015	0.05513035283792559	Q96CS7	ENSG00000115762	Q96HA8	ENSG00000156795	Q96CS7-Q96HA8
927	ENSG00000116147-ENSG00000156795												1358.0	205.0	1563.0	ENSG00000116147	ENSG00000156795	68.0	71.85764548619598	78.93527530241028	HuMap2.0				4886.319893061326	0.07707224981979344	Q92752	ENSG00000116147	Q96HA8	ENSG00000156795	Q92752-Q96HA8
928	ENSG00000116157-ENSG00000156795												187.0	205.0	392.0	ENSG00000116157	ENSG00000156795	85.0	86.22615726825936	89.38123448941911	HuMap2.0				7329.223367802046	0.3571811670548938	Q96SL4	ENSG00000116157	Q96HA8	ENSG00000156795	Q96HA8-Q96SL4
929	ENSG00000116337-ENSG00000156795												879.0	205.0	1084.0	ENSG00000116337	ENSG00000156795	16.0	67.9945943759804	77.14893492739101	HuMap2.0				1087.9135100156864	0.0326393845457229	Q01433	ENSG00000116337	Q96HA8	ENSG00000156795	Q01433-Q96HA8
930	ENSG00000116852-ENSG00000156795												1637.0	205.0	1842.0	ENSG00000116852	ENSG00000156795	44.0	58.719450728794925	69.03200923263567	HuMap2.0				2583.6558320669765	0.035119114237408995	O75037	ENSG00000116852	Q96HA8	ENSG00000156795	O75037-Q96HA8
931	ENSG00000116981-ENSG00000156795												368.0	205.0	573.0	ENSG00000116981	ENSG00000156795	29.0	87.98908675504595	84.52659084304533	HuMap2.0				2551.683515896332	0.06859043204100702	Q9BXI3	ENSG00000116981	Q96HA8	ENSG00000156795	Q96HA8-Q9BXI3
932	ENSG00000117153-ENSG00000156795												568.0	205.0	773.0	ENSG00000117153	ENSG00000156795	38.0	89.56576323239189	90.2378774675408	HuMap2.0				3403.4990028308916	0.11864913828119036	Q53G59	ENSG00000117153	Q96HA8	ENSG00000156795	Q53G59-Q96HA8
933	ENSG00000117475-ENSG00000156795												400.0	205.0	605.0	ENSG00000117475	ENSG00000156795	26.0	58.72364227418317	74.62920086119723	HuMap2.0				1526.8146991287624	0.032761138909880305	Q9H2G9	ENSG00000117475	Q96HA8	ENSG00000156795	Q96HA8-Q9H2G9
934	ENSG00000119401-ENSG00000156795												653.0	205.0	858.0	ENSG00000119401	ENSG00000156795	40.0	68.86667599681324	78.27431065877592	HuMap2.0				2754.6670398725296	0.04157637502411902	Q13049	ENSG00000119401	Q96HA8	ENSG00000156795	Q13049-Q96HA8
935	ENSG00000119703-ENSG00000156795												456.0	205.0	661.0	ENSG00000119703	ENSG00000156795	90.0	71.89037315522963	63.908889997555725	HuMap2.0				6470.133583970666	0.11323362242175787	Q53FD0	ENSG00000119703	Q96HA8	ENSG00000156795	Q53FD0-Q96HA8
936	ENSG00000119729-ENSG00000156795												205.0	205.0	410.0	ENSG00000119729	ENSG00000156795	56.0	84.26771801523557	86.57851847022793	HuMap2.0				4718.992208853192	0.15638045028305542	P17081	ENSG00000119729	Q96HA8	ENSG00000156795	P17081-Q96HA8
937	ENSG00000121766-ENSG00000156795												241.0	205.0	446.0	ENSG00000121766	ENSG00000156795	31.0	90.39558823407452	77.74360037792644	HuMap2.0				2802.26323525631	0.08780325701180676	Q9NP64	ENSG00000121766	Q96HA8	ENSG00000156795	Q96HA8-Q9NP64
938	ENSG00000121931-ENSG00000156795												769.0	205.0	974.0	ENSG00000121931	ENSG00000156795	108.0	71.731780512884	51.1628307153326	HuMap2.0				7747.032295391472	0.145893626230769	Q5T3J3	ENSG00000121931	Q96HA8	ENSG00000156795	Q5T3J3-Q96HA8
939	ENSG00000123178-ENSG00000156795												196.0	205.0	401.0	ENSG00000123178	ENSG00000156795	119.0	62.40092936512802	85.84586676253748	HuMap2.0				7425.710594450235	0.07080216871462097	Q5W111	ENSG00000123178	Q96HA8	ENSG00000156795	Q5W111-Q96HA8
940	ENSG00000124107-ENSG00000156795												132.0	205.0	337.0	ENSG00000124107	ENSG00000156795	101.0	82.14664296844063	83.52544884194732	HuMap2.0				8296.810939812503	0.33543643921986455	P03973	ENSG00000124107	Q96HA8	ENSG00000156795	P03973-Q96HA8
941	ENSG00000124159-ENSG00000156795												622.0	205.0	827.0	ENSG00000124159	ENSG00000156795	40.0	74.28120160424231	80.71805272884325	HuMap2.0				2971.2480641696925	0.05031283070828288	O95460	ENSG00000124159	Q96HA8	ENSG00000156795	O95460-Q96HA8
942	ENSG00000124160-ENSG00000156795												579.0	205.0	784.0	ENSG00000124160	ENSG00000156795	12.0	68.82334843122096	64.52569207647781	HuMap2.0				825.8801811746516	0.03208042197700587	Q9HCD5	ENSG00000124160	Q96HA8	ENSG00000156795	Q96HA8-Q9HCD5
943	ENSG00000125457-ENSG00000156795												222.0	205.0	427.0	ENSG00000125457	ENSG00000156795	103.0	77.46564575014851	89.51603949021988	HuMap2.0				7978.961512265297	0.2337229792007768	A9UHW6	ENSG00000125457	Q96HA8	ENSG00000156795	A9UHW6-Q96HA8
944	ENSG00000125945-ENSG00000156795												470.0	205.0	675.0	ENSG00000125945	ENSG00000156795	89.0	67.00848770649179	78.1372450477558	HuMap2.0				5963.75540587777	0.07390958894026463	Q9C0F3	ENSG00000125945	Q96HA8	ENSG00000156795	Q96HA8-Q9C0F3
945	ENSG00000126016-ENSG00000156795												1084.0	205.0	1289.0	ENSG00000126016	ENSG00000156795	156.0	67.58551286060485	59.69113678546916	HuMap2.0				10543.340006254357	0.16329700074882264	Q4VCS5	ENSG00000126016	Q96HA8	ENSG00000156795	Q4VCS5-Q96HA8
946	ENSG00000127993-ENSG00000156795												367.0	205.0	572.0	ENSG00000127993	ENSG00000156795	5.0	91.79329150076565	69.93753063723443	HuMap2.0				458.9664575038282	0.031684708878904504	Q5RL73	ENSG00000127993	Q96HA8	ENSG00000156795	Q5RL73-Q96HA8
947	ENSG00000129521-ENSG00000156795												239.0	205.0	444.0	ENSG00000129521	ENSG00000156795	74.0	80.3049091255507	87.1959228768298	HuMap2.0				5942.563275290751	0.17859413871202182	Q9H6Z9	ENSG00000129521	Q96HA8	ENSG00000156795	Q96HA8-Q9H6Z9
948	ENSG00000130517-ENSG00000156795												209.0	205.0	414.0	ENSG00000130517	ENSG00000156795	45.0	87.40234854654898	89.93787624274677	HuMap2.0				3933.105684594704	0.1367001786832714	Q9NXJ5	ENSG00000130517	Q96HA8	ENSG00000156795	Q96HA8-Q9NXJ5
949	ENSG00000130695-ENSG00000156795												762.0	205.0	967.0	ENSG00000130695	ENSG00000156795	93.0	62.326114416424005	69.10747435359178	HuMap2.0				5796.328640727433	0.05592549374034532	Q6P2H3	ENSG00000130695	Q96HA8	ENSG00000156795	Q6P2H3-Q96HA8
950	ENSG00000131061-ENSG00000156795												854.0	205.0	1059.0	ENSG00000131061	ENSG00000156795	134.0	75.401609782352	61.29870649695453	HuMap2.0				10103.815710835168	0.28344203048202055	Q9BYN7	ENSG00000131061	Q96HA8	ENSG00000156795	Q96HA8-Q9BYN7
951	ENSG00000131095-ENSG00000156795												432.0	205.0	637.0	ENSG00000131095	ENSG00000156795	25.0	82.96201396828417	78.81650999889736	HuMap2.0				2074.0503492071043	0.04665217548632538	P14136	ENSG00000131095	Q96HA8	ENSG00000156795	P14136-Q96HA8
952	ENSG00000131323-ENSG00000156795												568.0	205.0	773.0	ENSG00000131323	ENSG00000156795	51.0	76.92214134450516	85.2824787823067	HuMap2.0				3923.0292085697633	0.0760598642506023	Q13114	ENSG00000131323	Q96HA8	ENSG00000156795	Q13114-Q96HA8
953	ENSG00000131351-ENSG00000156795												410.0	205.0	615.0	ENSG00000131351	ENSG00000156795	126.0	70.99856021509827	68.83697780281226	HuMap2.0				8945.818587102382	0.17044140576055422	Q9BT25	ENSG00000131351	Q96HA8	ENSG00000156795	Q96HA8-Q9BT25
954	ENSG00000131467-ENSG00000156795												254.0	205.0	459.0	ENSG00000131467	ENSG00000156795	7.0	95.04069520685309	87.32355704483116	HuMap2.0				665.2848664479716	0.032498816832568486	P61289	ENSG00000131467	Q96HA8	ENSG00000156795	P61289-Q96HA8
955	ENSG00000131931-ENSG00000156795												213.0	205.0	418.0	ENSG00000131931	ENSG00000156795	90.0	72.97351971952452	78.06979633687419	HuMap2.0				6567.616774757206	0.1250162945379764	Q9NVV9	ENSG00000131931	Q96HA8	ENSG00000156795	Q96HA8-Q9NVV9
956	ENSG00000132256-ENSG00000156795												493.0	205.0	698.0	ENSG00000132256	ENSG00000156795	98.0	73.16372909576222	83.18418208618813	HuMap2.0				7170.045451384698	0.14467706135895075	Q9C035	ENSG00000132256	Q96HA8	ENSG00000156795	Q96HA8-Q9C035
957	ENSG00000132938-ENSG00000156795												1369.0	205.0	1574.0	ENSG00000132938	ENSG00000156795	55.0	64.96091760834904	53.7926644759237	HuMap2.0				3572.850468459197	0.04377860556764489	Q5JR59	ENSG00000132938	Q96HA8	ENSG00000156795	Q5JR59-Q96HA8
958	ENSG00000133103-ENSG00000156795												657.0	205.0	862.0	ENSG00000133103	ENSG00000156795	26.0	71.31065396911697	86.03435014550894	HuMap2.0				1854.0770031970412	0.0365362474145263	Q9Y2V7	ENSG00000133103	Q96HA8	ENSG00000156795	Q96HA8-Q9Y2V7
959	ENSG00000133243-ENSG00000156795												525.0	205.0	730.0	ENSG00000133243	ENSG00000156795	45.0	72.79852321233149	81.81569096721238	HuMap2.0				3275.933544554917	0.052205416999983975	Q9BX70	ENSG00000133243	Q96HA8	ENSG00000156795	Q96HA8-Q9BX70
960	ENSG00000134152-ENSG00000156795												304.0	205.0	509.0	ENSG00000134152	ENSG00000156795	85.0	69.67627946608978	74.60242568578326	HuMap2.0				5922.483754617631	0.08639645079924482	Q9H079	ENSG00000134152	Q96HA8	ENSG00000156795	Q96HA8-Q9H079
961	ENSG00000134690-ENSG00000156795												280.0	205.0	485.0	ENSG00000134690	ENSG00000156795	16.0	74.39972498900356	74.33199026509716	HuMap2.0				1190.395599824057	0.033625526998834455	Q53HL2	ENSG00000134690	Q96HA8	ENSG00000156795	Q53HL2-Q96HA8
962	ENSG00000134758-ENSG00000156795												245.0	205.0	450.0	ENSG00000134758	ENSG00000156795	50.0	75.89904937520691	78.44212789651282	HuMap2.0				3794.9524687603457	0.06930084327879685	Q8WVD3	ENSG00000134758	Q96HA8	ENSG00000156795	Q8WVD3-Q96HA8
963	ENSG00000135334-ENSG00000156795												203.0	205.0	408.0	ENSG00000135334	ENSG00000156795	18.0	90.46763997540056	76.19144922771453	HuMap2.0				1628.41751955721	0.044235537852320685	Q53H80	ENSG00000135334	Q96HA8	ENSG00000156795	Q53H80-Q96HA8
964	ENSG00000135604-ENSG00000156795												287.0	205.0	492.0	ENSG00000135604	ENSG00000156795	88.0	70.86519336198334	79.66075927539147	HuMap2.0				6236.137015854534	0.10011262159643658	O75558	ENSG00000135604	Q96HA8	ENSG00000156795	O75558-Q96HA8
965	ENSG00000136710-ENSG00000156795												180.0	205.0	385.0	ENSG00000136710	ENSG00000156795	9.0	94.73314650358542	86.1785906168961	HuMap2.0				852.5983185322688	0.03376493903309651	Q96NT0	ENSG00000136710	Q96HA8	ENSG00000156795	Q96HA8-Q96NT0
966	ENSG00000136888-ENSG00000156795												118.0	205.0	323.0	ENSG00000136888	ENSG00000156795	17.0	86.15124863431355	89.76072265645098	HuMap2.0				1464.5712267833303	0.038846026129339094	O75348	ENSG00000136888	Q96HA8	ENSG00000156795	O75348-Q96HA8
967	ENSG00000136931-ENSG00000156795												461.0	205.0	666.0	ENSG00000136931	ENSG00000156795	55.0	85.34789170283422	78.14700060437778	HuMap2.0				4694.134043655882	0.16574824955885906	Q13285	ENSG00000136931	Q96HA8	ENSG00000156795	Q13285-Q96HA8
968	ENSG00000138100-ENSG00000156795												358.0	205.0	563.0	ENSG00000138100	ENSG00000156795	23.0	75.29127518873867	83.90080639574155	HuMap2.0				1731.6993293409894	0.03718243318830035	Q9BYV2	ENSG00000138100	Q96HA8	ENSG00000156795	Q96HA8-Q9BYV2
969	ENSG00000138180-ENSG00000156795												464.0	205.0	669.0	ENSG00000138180	ENSG00000156795	30.0	89.88762366662748	82.582925956065	HuMap2.0				2696.6287099988244	0.08058857582723988	Q53EZ4	ENSG00000138180	Q96HA8	ENSG00000156795	Q53EZ4-Q96HA8
970	ENSG00000139083-ENSG00000156795												452.0	205.0	657.0	ENSG00000139083	ENSG00000156795	83.0	68.96962824526373	67.88338327416257	HuMap2.0				5724.47914435689	0.07922170381324112	P41212	ENSG00000139083	Q96HA8	ENSG00000156795	P41212-Q96HA8
971	ENSG00000139714-ENSG00000156795												240.0	205.0	445.0	ENSG00000139714	ENSG00000156795	98.0	85.20790026687524	86.55866289443877	HuMap2.0				8350.374226153774	0.3994221622989208	Q6PF18	ENSG00000139714	Q96HA8	ENSG00000156795	Q6PF18-Q96HA8
972	ENSG00000139737-ENSG00000156795												568.0	205.0	773.0	ENSG00000139737	ENSG00000156795	86.0	72.03216956451864	59.093506505980784	HuMap2.0				6194.766582548603	0.10741160548792167	Q8ND83	ENSG00000139737	Q96HA8	ENSG00000156795	Q8ND83-Q96HA8
973	ENSG00000140382-ENSG00000156795												347.0	205.0	552.0	ENSG00000140382	ENSG00000156795	11.0	93.70095752147579	77.91229995373175	HuMap2.0				1030.7105327362337	0.035425852132536316	Q9NP66	ENSG00000140382	Q96HA8	ENSG00000156795	Q96HA8-Q9NP66
974	ENSG00000140743-ENSG00000156795												454.0	205.0	659.0	ENSG00000140743	ENSG00000156795	53.0	74.6035404840473	76.41635935159883	HuMap2.0				3953.987645654507	0.0684933610114771	Q01850	ENSG00000140743	Q96HA8	ENSG00000156795	Q01850-Q96HA8
975	ENSG00000140987-ENSG00000156795												697.0	205.0	902.0	ENSG00000140987	ENSG00000156795	82.0	64.14036928805605	63.27549655672132	HuMap2.0				5259.510281620596	0.05603734382098881	Q9NX65	ENSG00000140987	Q96HA8	ENSG00000156795	Q96HA8-Q9NX65
976	ENSG00000142856-ENSG00000156795												177.0	205.0	382.0	ENSG00000142856	ENSG00000156795	107.0	69.9075864746884	72.189695064552	HuMap2.0				7480.111752791659	0.12074982208573512	Q13352	ENSG00000142856	Q96HA8	ENSG00000156795	Q13352-Q96HA8
977	ENSG00000143222-ENSG00000156795												167.0	205.0	372.0	ENSG00000143222	ENSG00000156795	36.0	83.13868775425138	91.02962377741142	HuMap2.0				2992.9927591530495	0.07046012532318015	Q9Y3C8	ENSG00000143222	Q96HA8	ENSG00000156795	Q96HA8-Q9Y3C8
978	ENSG00000143382-ENSG00000156795												1074.0	205.0	1279.0	ENSG00000143382	ENSG00000156795	111.0	65.43333541868236	67.2007198211029	HuMap2.0				7263.1002314737425	0.08421937395840556	Q6UY14	ENSG00000143382	Q96HA8	ENSG00000156795	Q6UY14-Q96HA8
979	ENSG00000143473-ENSG00000156795												989.0	205.0	1194.0	ENSG00000143473	ENSG00000156795	53.0	53.69079098425147	69.60448591691922	HuMap2.0				2845.611922165328	0.03418189477035543	O95259	ENSG00000143473	Q96HA8	ENSG00000156795	O95259-Q96HA8
980	ENSG00000145365-ENSG00000156795												184.0	205.0	389.0	ENSG00000145365	ENSG00000156795	39.0	81.96894812104125	86.21537146120932	HuMap2.0				3196.788976720609	0.07331078491505434	Q96CG3	ENSG00000145365	Q96HA8	ENSG00000156795	Q96CG3-Q96HA8
981	ENSG00000145911-ENSG00000156795												544.0	205.0	749.0	ENSG00000145911	ENSG00000156795	112.0	65.59261574000193	66.03795564932065	HuMap2.0				7346.372962880217	0.0863186037120596	O15049	ENSG00000145911	Q96HA8	ENSG00000156795	O15049-Q96HA8
982	ENSG00000146425-ENSG00000156795												113.0	205.0	318.0	ENSG00000146425	ENSG00000156795	0.0	0.0	92.3812986800897	HuMap2.0				0.0	0.03132179523211253	P63172	ENSG00000146425	Q96HA8	ENSG00000156795	P63172-Q96HA8
983	ENSG00000148297-ENSG00000156795												200.0	205.0	405.0	ENSG00000148297	ENSG00000156795	8.0	93.60558370116337	83.09538830446482	HuMap2.0				748.844669609307	0.03291972298930772	Q15528	ENSG00000148297	Q96HA8	ENSG00000156795	Q15528-Q96HA8
984	ENSG00000148341-ENSG00000156795												395.0	205.0	600.0	ENSG00000148341	ENSG00000156795	37.0	80.5560278901427	82.33640212406796	HuMap2.0				2980.57303193528	0.06302164064632801	Q9NR46	ENSG00000148341	Q96HA8	ENSG00000156795	Q96HA8-Q9NR46
985	ENSG00000149657-ENSG00000156795												385.0	205.0	590.0	ENSG00000149657	ENSG00000156795	18.0	80.08906622699831	68.73541085849143	HuMap2.0				1441.6031920859696	0.03639950945307104	Q9BX40	ENSG00000149657	Q96HA8	ENSG00000156795	Q96HA8-Q9BX40
986	ENSG00000150459-ENSG00000156795												153.0	205.0	358.0	ENSG00000150459	ENSG00000156795	25.0	92.68059487791659	87.80282897411249	HuMap2.0				2317.014871947915	0.07092624087932328	O00422	ENSG00000150459	Q96HA8	ENSG00000156795	O00422-Q96HA8
987	ENSG00000150636-ENSG00000156795												513.0	205.0	718.0	ENSG00000150636	ENSG00000156795	22.0	78.5593637309877	77.5456786150062	HuMap2.0				1728.3060020817293	0.03855754177518668	Q68D86	ENSG00000150636	Q96HA8	ENSG00000156795	Q68D86-Q96HA8
988	ENSG00000150773-ENSG00000156795												315.0	205.0	520.0	ENSG00000150773	ENSG00000156795	61.0	70.94658666674609	81.10879800408487	HuMap2.0				4327.741786671511	0.06376497022124908	Q8WWB5	ENSG00000150773	Q96HA8	ENSG00000156795	Q8WWB5-Q96HA8
989	ENSG00000151338-ENSG00000156795												442.0	205.0	647.0	ENSG00000151338	ENSG00000156795	10.0	60.75945060001688	77.761444149476	HuMap2.0				607.5945060001688	0.03160468489860156	Q8TD10	ENSG00000151338	Q96HA8	ENSG00000156795	Q8TD10-Q96HA8
990	ENSG00000153885-ENSG00000156795												283.0	205.0	488.0	ENSG00000153885	ENSG00000156795	115.0	67.69165003888216	81.73319366394037	HuMap2.0				7784.539754471448	0.10813273669790435	Q96SI1	ENSG00000153885	Q96HA8	ENSG00000156795	Q96HA8-Q96SI1
991	ENSG00000154359-ENSG00000156795												773.0	205.0	978.0	ENSG00000154359	ENSG00000156795	43.0	77.53631751875521	75.66724542818373	HuMap2.0				3334.061653306474	0.06374269911992722	Q17RB8	ENSG00000154359	Q96HA8	ENSG00000156795	Q17RB8-Q96HA8
992	ENSG00000154997-ENSG00000156795												432.0	205.0	637.0	ENSG00000154997	ENSG00000156795	15.0	75.64644056311188	79.95102995797785	HuMap2.0				1134.6966084466783	0.033524606685409734	Q6ZU15	ENSG00000154997	Q96HA8	ENSG00000156795	Q6ZU15-Q96HA8
993	ENSG00000155636-ENSG00000156795												476.0	205.0	681.0	ENSG00000155636	ENSG00000156795	74.0	74.03333633262531	77.19292074554842	HuMap2.0				5478.466888614273	0.10281115382270982	Q8IUH3	ENSG00000155636	Q96HA8	ENSG00000156795	Q8IUH3-Q96HA8
994	ENSG00000002822-ENSG00000157514												718.0	134.0	852.0	ENSG00000002822	ENSG00000157514	5.0	61.664197168393	74.76734818803094	HuMap2.0				308.320985841965	0.03139795697960476	Q9Y6D9	ENSG00000002822	Q99576	ENSG00000157514	Q99576-Q9Y6D9
995	ENSG00000116983-ENSG00000157514												191.0	134.0	325.0	ENSG00000116983	ENSG00000157514	201.0	71.01482604131581	74.22666375524344	HuMap2.0				14273.980034304479	0.3218604302649024	Q9UM19	ENSG00000116983	Q99576	ENSG00000157514	Q99576-Q9UM19
996	ENSG00000132016-ENSG00000157514												668.0	134.0	802.0	ENSG00000132016	ENSG00000157514	54.0	56.013516828162615	48.987837972789954	HuMap2.0				3024.729908720781	0.03526849994903405	Q0VDD7	ENSG00000132016	Q99576	ENSG00000157514	Q0VDD7-Q99576
997	ENSG00000002822-ENSG00000158480												718.0	520.0	1238.0	ENSG00000002822	ENSG00000158480	100.0	63.33039559141857	71.35891429593863	HuMap2.0				6333.039559141857	0.06375988470279498	Q9Y6D9	ENSG00000002822	Q9UM82	ENSG00000158480	Q9UM82-Q9Y6D9
998	ENSG00000047249-ENSG00000158480												483.0	520.0	1003.0	ENSG00000047249	ENSG00000158480	66.0	60.4075849111136	72.90562498113061	HuMap2.0				3986.900604133498	0.04127720801969427	Q9UI12	ENSG00000047249	Q9UM82	ENSG00000158480	Q9UI12-Q9UM82
999	ENSG00000065491-ENSG00000158480												505.0	520.0	1025.0	ENSG00000065491	ENSG00000158480	138.0	58.24061689242175	67.54248427435827	HuMap2.0				8037.205131154201	0.05949245194125374	Q9NU19	ENSG00000065491	Q9UM82	ENSG00000158480	Q9NU19-Q9UM82
1000	ENSG00000096093-ENSG00000158480												640.0	520.0	1160.0	ENSG00000096093	ENSG00000158480	76.0	57.70357130930398	69.98934505225691	HuMap2.0				4385.471419507103	0.04033844689209655	Q5JVL4	ENSG00000096093	Q9UM82	ENSG00000158480	Q5JVL4-Q9UM82
1001	ENSG00000105617-ENSG00000158480												264.0	520.0	784.0	ENSG00000105617	ENSG00000158480	47.0	62.17051562434019	66.95435934480939	HuMap2.0				2922.014234343989	0.03781645494253631	Q96BZ8	ENSG00000105617	Q9UM82	ENSG00000158480	Q96BZ8-Q9UM82
1002	ENSG00000107816-ENSG00000158480												669.0	520.0	1189.0	ENSG00000107816	ENSG00000158480	87.0	47.187731174755314	62.941905192948745	HuMap2.0				4105.332612203712	0.03397165079387618	Q9BRK4	ENSG00000107816	Q9UM82	ENSG00000158480	Q9BRK4-Q9UM82
1003	ENSG00000112877-ENSG00000158480												647.0	520.0	1167.0	ENSG00000112877	ENSG00000158480	46.0	51.70985523256935	62.12322727100321	HuMap2.0				2378.6533406981903	0.03309631329417093	Q9P209	ENSG00000112877	Q9UM82	ENSG00000158480	Q9P209-Q9UM82
1004	ENSG00000127191-ENSG00000158480												501.0	520.0	1021.0	ENSG00000127191	ENSG00000158480	104.0	70.60308732235396	73.480824571755	HuMap2.0				7342.721081524812	0.12384913738460702	Q12933	ENSG00000127191	Q9UM82	ENSG00000158480	Q12933-Q9UM82
1005	ENSG00000127903-ENSG00000158480												537.0	520.0	1057.0	ENSG00000127903	ENSG00000158480	212.0	67.55799347800243	67.32195890014206	HuMap2.0				14322.294617336514	0.24691790794175314	Q9Y2P0	ENSG00000127903	Q9UM82	ENSG00000158480	Q9UM82-Q9Y2P0
1006	ENSG00000128951-ENSG00000158480												252.0	520.0	772.0	ENSG00000128951	ENSG00000158480	104.0	55.891184770457926	65.17778315551635	HuMap2.0				5812.683216127624	0.043496841787812476	P33316	ENSG00000128951	Q9UM82	ENSG00000158480	P33316-Q9UM82
1007	ENSG00000140859-ENSG00000158480												833.0	520.0	1353.0	ENSG00000140859	ENSG00000158480	94.0	58.15069332923584	67.94615072533654	HuMap2.0				5466.165172948169	0.0453631925891018	Q9BVG8	ENSG00000140859	Q9UM82	ENSG00000158480	Q9BVG8-Q9UM82
1008	ENSG00000145901-ENSG00000158480												636.0	520.0	1156.0	ENSG00000145901	ENSG00000158480	179.0	62.236271903961246	65.27721476550032	HuMap2.0				11140.292670809064	0.1117646487542731	Q15025	ENSG00000145901	Q9UM82	ENSG00000158480	Q15025-Q9UM82
1009	ENSG00000150636-ENSG00000158480												513.0	520.0	1033.0	ENSG00000150636	ENSG00000158480	77.0	58.009917810908014	67.80940712643438	HuMap2.0				4466.763671439917	0.04094196582137437	Q68D86	ENSG00000150636	Q9UM82	ENSG00000158480	Q68D86-Q9UM82
1010	ENSG00000155754-ENSG00000158480												623.0	520.0	1143.0	ENSG00000155754	ENSG00000158480	179.0	62.02834497550821	54.007540662654065	HuMap2.0				11103.07375061597	0.10937570502662677	Q53TS8	ENSG00000155754	Q9UM82	ENSG00000158480	Q53TS8-Q9UM82
1011	ENSG00000002822-ENSG00000163071												718.0	538.0	1256.0	ENSG00000002822	ENSG00000163071	20.0	61.774312666038895	74.26834048520261	HuMap2.0				1235.486253320778	0.03250322655320923	Q9Y6D9	ENSG00000002822	Q8TC71	ENSG00000163071	Q8TC71-Q9Y6D9
1012	ENSG00000106305-ENSG00000163071												320.0	538.0	858.0	ENSG00000106305	ENSG00000163071	34.0	65.12831611749128	71.72626752257028	HuMap2.0				2214.3627479947036	0.036118332051230696	Q13155	ENSG00000106305	Q8TC71	ENSG00000163071	Q13155-Q8TC71
1013	ENSG00000013810-ENSG00000163071												838.0	538.0	1376.0	ENSG00000013810	ENSG00000163071	176.0	58.574520613481205	59.180290746239606	HuMap2.0				10309.115627972693	0.0766093687584547	Q9Y6A5	ENSG00000013810	Q8TC71	ENSG00000163071	Q8TC71-Q9Y6A5
1014	ENSG00000083535-ENSG00000163071												757.0	538.0	1295.0	ENSG00000083535	ENSG00000163071	102.0	76.57574503335553	72.24598765339269	HuMap2.0				7810.725993402264	0.21231361895630696	Q8WXW3	ENSG00000083535	Q8TC71	ENSG00000163071	Q8TC71-Q8WXW3
1015	ENSG00000100065-ENSG00000163071												1032.0	538.0	1570.0	ENSG00000100065	ENSG00000163071	99.0	57.177066329103184	67.62316555590289	HuMap2.0				5660.5295665812155	0.04474421731840939	Q9BWT7	ENSG00000100065	Q8TC71	ENSG00000163071	Q8TC71-Q9BWT7
1016	ENSG00000105991-ENSG00000163071												335.0	538.0	873.0	ENSG00000105991	ENSG00000163071	96.0	60.30526914131176	64.19458594633912	HuMap2.0				5789.305837565929	0.05104768187595412	A0A2R8Y4R9	ENSG00000105991	Q8TC71	ENSG00000163071	A0A2R8Y4R9-Q8TC71
1017	ENSG00000121931-ENSG00000163071												769.0	538.0	1307.0	ENSG00000121931	ENSG00000163071	196.0	58.111135248601656	52.905176963777606	HuMap2.0				11389.782508725924	0.08203874952274344	Q5T3J3	ENSG00000121931	Q8TC71	ENSG00000163071	Q5T3J3-Q8TC71
1018	ENSG00000141013-ENSG00000163071												478.0	538.0	1016.0	ENSG00000141013	ENSG00000163071	80.0	69.93271770359685	75.68994581897921	HuMap2.0				5594.617416287748	0.08163976363580346	O95995	ENSG00000141013	Q8TC71	ENSG00000163071	O95995-Q8TC71
1019	ENSG00000150636-ENSG00000163071												513.0	538.0	1051.0	ENSG00000150636	ENSG00000163071	12.0	85.28533684982716	72.19287124235981	HuMap2.0				1023.4240421979259	0.034072531384256095	Q68D86	ENSG00000150636	Q8TC71	ENSG00000163071	Q68D86-Q8TC71
1020	ENSG00000159495-ENSG00000163071												710.0	538.0	1248.0	ENSG00000159495	ENSG00000163071	90.0	65.39600189078836	80.8127307573189	HuMap2.0				5885.640170170952	0.06641275654357276	Q96PF1	ENSG00000159495	Q8TC71	ENSG00000163071	Q8TC71-Q96PF1
1021	ENSG00000163071-ENSG00000163071												538.0	538.0	1076.0	ENSG00000163071	ENSG00000163071	487.0	72.06208471116022	67.86636314821821	HuMap2.0				35094.23525433503	0.6400101232085601	Q8TC71	ENSG00000163071	Q8TC71	ENSG00000163071	Q8TC71-Q8TC71
1022	ENSG00000002822-ENSG00000166170												718.0	447.0	1165.0	ENSG00000002822	ENSG00000166170	8.0	74.23319481417303	78.23139802303031	HuMap2.0				593.8655585133843	0.03176965838087012	Q9Y6D9	ENSG00000002822	Q9UL15	ENSG00000166170	Q9UL15-Q9Y6D9
1023	ENSG00000100284-ENSG00000166170												492.0	447.0	939.0	ENSG00000100284	ENSG00000166170	199.0	64.4270263240594	73.41686211147426	HuMap2.0				12820.97823848782	0.16240319162986408	O60784	ENSG00000100284	Q9UL15	ENSG00000166170	O60784-Q9UL15
1024	ENSG00000115380-ENSG00000166170												493.0	447.0	940.0	ENSG00000115380	ENSG00000166170	60.0	60.78241442290074	76.93635800823657	HuMap2.0				3646.9448653740446	0.040052991035013016	Q12805	ENSG00000115380	Q9UL15	ENSG00000166170	Q12805-Q9UL15
1025	ENSG00000131931-ENSG00000166170												213.0	447.0	660.0	ENSG00000131931	ENSG00000166170	150.0	63.802930255966395	77.60174195055045	HuMap2.0				9570.43953839496	0.10496106792024903	Q9NVV9	ENSG00000131931	Q9UL15	ENSG00000166170	Q9NVV9-Q9UL15
1026	ENSG00000159289-ENSG00000166170												693.0	447.0	1140.0	ENSG00000159289	ENSG00000166170	137.0	72.08720681152917	75.79248204940663	HuMap2.0				9875.947333179496	0.21447087408418716	Q9NYA3	ENSG00000159289	Q9UL15	ENSG00000166170	Q9NYA3-Q9UL15
1027	ENSG00000161609-ENSG00000166170												562.0	447.0	1009.0	ENSG00000161609	ENSG00000166170	155.0	63.89698703003338	72.68986685339388	HuMap2.0				9904.032989655174	0.11046361575292014	Q8N6L0	ENSG00000161609	Q9UL15	ENSG00000166170	Q8N6L0-Q9UL15
1028	ENSG00000164649-ENSG00000166170												454.0	447.0	901.0	ENSG00000164649	ENSG00000166170	142.0	60.449702621488065	68.24745422423909	HuMap2.0				8583.857772251306	0.07242447420703209	Q96GN5	ENSG00000164649	Q9UL15	ENSG00000166170	Q96GN5-Q9UL15
1029	ENSG00000002822-ENSG00000166407												718.0	156.0	874.0	ENSG00000002822	ENSG00000166407	0.0	0.0	77.60512017870127	HuMap2.0				0.0	0.03132179523211253	Q9Y6D9	ENSG00000002822	P25800	ENSG00000166407	P25800-Q9Y6D9
1030	ENSG00000008018-ENSG00000166407												241.0	156.0	397.0	ENSG00000008018	ENSG00000166407	30.0	68.27776982279053	83.72874412465285	HuMap2.0				2048.333094683716	0.03651821073185131	P20618	ENSG00000008018	P25800	ENSG00000166407	P20618-P25800
1031	ENSG00000112578-ENSG00000166407												437.0	156.0	593.0	ENSG00000112578	ENSG00000166407	29.0	64.32597113600914	74.21035292879112	HuMap2.0				1865.4531629442652	0.03450754461908036	Q13895	ENSG00000112578	P25800	ENSG00000166407	P25800-Q13895
1032	ENSG00000124357-ENSG00000166407												344.0	156.0	500.0	ENSG00000124357	ENSG00000166407	44.0	87.54682634511886	89.95408267407636	HuMap2.0				3852.0603591852296	0.13276141048153078	Q9UJ70	ENSG00000124357	P25800	ENSG00000166407	P25800-Q9UJ70
1033	ENSG00000134504-ENSG00000166407												257.0	156.0	413.0	ENSG00000134504	ENSG00000166407	43.0	83.4710435397985	80.48250097485128	HuMap2.0				3589.2548722113356	0.0938615642384638	Q719H9	ENSG00000134504	P25800	ENSG00000166407	P25800-Q719H9
1034	ENSG00000138443-ENSG00000166407												513.0	156.0	669.0	ENSG00000138443	ENSG00000166407	36.0	69.13325776243623	64.82286665397785	HuMap2.0				2488.797279447704	0.0397530333165099	Q9NYB9	ENSG00000138443	P25800	ENSG00000166407	P25800-Q9NYB9
1035	ENSG00000049449-ENSG00000166407												331.0	156.0	487.0	ENSG00000049449	ENSG00000166407	136.0	66.60436795252683	73.61681448259219	HuMap2.0				9058.19404154365	0.12208137147326935	Q15293	ENSG00000049449	P25800	ENSG00000166407	P25800-Q15293
1036	ENSG00000059145-ENSG00000166407												680.0	156.0	836.0	ENSG00000059145	ENSG00000166407	101.0	56.13625557435626	63.64020807530243	HuMap2.0				5669.761813009983	0.043308069351725625	Q9H9P5	ENSG00000059145	P25800	ENSG00000166407	P25800-Q9H9P5
1037	ENSG00000061337-ENSG00000166407												596.0	156.0	752.0	ENSG00000061337	ENSG00000166407	54.0	56.08670271163728	67.55998514914889	HuMap2.0				3028.681946428413	0.035304761037155304	Q9Y250	ENSG00000061337	P25800	ENSG00000166407	P25800-Q9Y250
1038	ENSG00000061455-ENSG00000166407												595.0	156.0	751.0	ENSG00000061455	ENSG00000166407	146.0	62.99238704520617	57.77432784796998	HuMap2.0				9196.888508600101	0.0938220572235876	Q9NQX0	ENSG00000061455	P25800	ENSG00000166407	P25800-Q9NQX0
1039	ENSG00000065029-ENSG00000166407												570.0	156.0	726.0	ENSG00000065029	ENSG00000166407	125.0	76.53077039652419	61.15727556931951	HuMap2.0				9566.346299565525	0.284513185658821	P36508	ENSG00000065029	P25800	ENSG00000166407	P25800-P36508
1040	ENSG00000067208-ENSG00000166407												810.0	156.0	966.0	ENSG00000067208	ENSG00000166407	39.0	62.09031417372575	73.23545327961912	HuMap2.0				2421.5222527753044	0.03580002683830316	O60447	ENSG00000067208	P25800	ENSG00000166407	O60447-P25800
1041	ENSG00000070159-ENSG00000166407												913.0	156.0	1069.0	ENSG00000070159	ENSG00000166407	158.0	71.90323330728434	72.45654250169865	HuMap2.0				11360.710862550926	0.2571275872737035	P26045	ENSG00000070159	P25800	ENSG00000166407	P25800-P26045
1042	ENSG00000088808-ENSG00000166407												1090.0	156.0	1246.0	ENSG00000088808	ENSG00000166407	79.0	58.644564947798024	57.047089595819656	HuMap2.0				4632.920630876044	0.042301677039117316	Q96KQ4	ENSG00000088808	P25800	ENSG00000166407	P25800-Q96KQ4
1043	ENSG00000089159-ENSG00000166407												591.0	156.0	747.0	ENSG00000089159	ENSG00000166407	58.0	65.55454314322633	62.83217551996702	HuMap2.0				3802.1635023071267	0.04624949320579203	P49023	ENSG00000089159	P25800	ENSG00000166407	P25800-P49023
1044	ENSG00000089916-ENSG00000166407												482.0	156.0	638.0	ENSG00000089916	ENSG00000166407	91.0	66.37509927982853	53.8078895200916	HuMap2.0				6040.134034464397	0.0722183658643814	Q9NWQ4	ENSG00000089916	P25800	ENSG00000166407	P25800-Q9NWQ4
1045	ENSG00000090487-ENSG00000166407												308.0	156.0	464.0	ENSG00000090487	ENSG00000166407	121.0	83.9837878392092	86.32434272479892	HuMap2.0				10162.038328544313	0.4652936390284268	Q9NZD8	ENSG00000090487	P25800	ENSG00000166407	P25800-Q9NZD8
1046	ENSG00000099783-ENSG00000166407												730.0	156.0	886.0	ENSG00000099783	ENSG00000166407	37.0	67.02528906161339	57.3083674733183	HuMap2.0				2479.9356952796957	0.0383776684686157	P52272	ENSG00000099783	P25800	ENSG00000166407	P25800-P52272
1047	ENSG00000099812-ENSG00000166407												679.0	156.0	835.0	ENSG00000099812	ENSG00000166407	94.0	78.37893326793174	53.773258707679574	HuMap2.0				7367.6197271855835	0.22064958319633132	Q8IVT2	ENSG00000099812	P25800	ENSG00000166407	P25800-Q8IVT2
1048	ENSG00000100109-ENSG00000166407												837.0	156.0	993.0	ENSG00000100109	ENSG00000166407	106.0	64.16715312726303	72.41874961440864	HuMap2.0				6801.718231489882	0.07201369521031935	Q9UBB9	ENSG00000100109	P25800	ENSG00000166407	P25800-Q9UBB9
1049	ENSG00000100151-ENSG00000166407												415.0	156.0	571.0	ENSG00000100151	ENSG00000166407	24.0	75.93901745688628	79.11449658296877	HuMap2.0				1822.5364189652705	0.03822865896436455	Q9NRD5	ENSG00000100151	P25800	ENSG00000166407	P25800-Q9NRD5
1050	ENSG00000101773-ENSG00000166407												897.0	156.0	1053.0	ENSG00000101773	ENSG00000166407	65.0	57.56789653102765	52.649243629490684	HuMap2.0				3741.913274516797	0.038010799574219115	Q99708	ENSG00000101773	P25800	ENSG00000166407	P25800-Q99708
1051	ENSG00000102362-ENSG00000166407												671.0	156.0	827.0	ENSG00000102362	ENSG00000166407	68.0	67.59397733322675	68.45880282724495	HuMap2.0				4596.390458659419	0.05803711157529598	Q96C24	ENSG00000102362	P25800	ENSG00000166407	P25800-Q96C24
1052	ENSG00000104064-ENSG00000166407												395.0	156.0	551.0	ENSG00000104064	ENSG00000166407	153.0	58.513726565228275	66.69617061493003	HuMap2.0				8952.600164479925	0.06649695164621608	Q06547	ENSG00000104064	P25800	ENSG00000166407	P25800-Q06547
1053	ENSG00000104228-ENSG00000166407												493.0	156.0	649.0	ENSG00000104228	ENSG00000166407	0.0	0.0	84.77081029690278	HuMap2.0				0.0	0.03132179523211253	Q9UPQ4	ENSG00000104228	P25800	ENSG00000166407	P25800-Q9UPQ4
1054	ENSG00000104964-ENSG00000166407												197.0	156.0	353.0	ENSG00000104964	ENSG00000166407	49.0	82.03086869005081	75.50346057110323	HuMap2.0				4019.51256581249	0.10404451368565983	Q08117	ENSG00000104964	P25800	ENSG00000166407	P25800-Q08117
1055	ENSG00000106511-ENSG00000166407												304.0	156.0	460.0	ENSG00000106511	ENSG00000166407	84.0	74.12428157462884	63.29578574486264	HuMap2.0				6226.439652268822	0.12518057656089904	P50222	ENSG00000106511	P25800	ENSG00000166407	P25800-P50222
1056	ENSG00000106554-ENSG00000166407												227.0	156.0	383.0	ENSG00000106554	ENSG00000166407	12.0	91.93816092714859	81.89729780418683	HuMap2.0				1103.257931125783	0.03594038753433071	Q9NX63	ENSG00000106554	P25800	ENSG00000166407	P25800-Q9NX63
1057	ENSG00000106948-ENSG00000166407												1439.0	156.0	1595.0	ENSG00000106948	ENSG00000166407	110.0	62.200942990589255	45.97334473488291	HuMap2.0				6842.103728964818	0.06447567385859723	Q7Z591	ENSG00000106948	P25800	ENSG00000166407	P25800-Q7Z591
1058	ENSG00000107816-ENSG00000166407												669.0	156.0	825.0	ENSG00000107816	ENSG00000166407	148.0	68.56387625250682	65.44434046714656	HuMap2.0				10147.453685371009	0.16785396417138698	Q9BRK4	ENSG00000107816	P25800	ENSG00000166407	P25800-Q9BRK4
1059	ENSG00000109775-ENSG00000166407												469.0	156.0	625.0	ENSG00000109775	ENSG00000166407	37.0	84.47237288083282	87.36603188742191	HuMap2.0				3125.4777965908143	0.07958424836314269	Q9NUQ7	ENSG00000109775	P25800	ENSG00000166407	P25800-Q9NUQ7
1060	ENSG00000110031-ENSG00000166407												386.0	156.0	542.0	ENSG00000110031	ENSG00000166407	31.0	85.95450120523533	75.82791766134166	HuMap2.0				2664.5895373622952	0.06736662693993882	O60711	ENSG00000110031	P25800	ENSG00000166407	O60711-P25800
1061	ENSG00000116752-ENSG00000166407												225.0	156.0	381.0	ENSG00000116752	ENSG00000166407	23.0	80.84722988353452	85.66864457320213	HuMap2.0				1859.486287321294	0.041404437594851955	O75934	ENSG00000116752	P25800	ENSG00000166407	O75934-P25800
1062	ENSG00000117475-ENSG00000166407												400.0	156.0	556.0	ENSG00000117475	ENSG00000166407	140.0	65.95048702760235	68.33449539508025	HuMap2.0				9233.068183864329	0.11889167766564533	Q9H2G9	ENSG00000117475	P25800	ENSG00000166407	P25800-Q9H2G9
1063	ENSG00000119866-ENSG00000166407												835.0	156.0	991.0	ENSG00000119866	ENSG00000166407	138.0	72.50838239422038	53.87982398099136	HuMap2.0				10006.156770402413	0.22579258857106893	Q9H165	ENSG00000119866	P25800	ENSG00000166407	P25800-Q9H165
1064	ENSG00000121851-ENSG00000166407												218.0	156.0	374.0	ENSG00000121851	ENSG00000166407	15.0	55.49404253919533	73.18729176246545	HuMap2.0				832.4106380879299	0.03171525320554428	Q9BT43	ENSG00000121851	P25800	ENSG00000166407	P25800-Q9BT43
1065	ENSG00000131264-ENSG00000166407												284.0	156.0	440.0	ENSG00000131264	ENSG00000166407	138.0	73.9932950017587	63.04087682413218	HuMap2.0				10211.0747102427	0.2598785034123908	O14627	ENSG00000131264	P25800	ENSG00000166407	O14627-P25800
1066	ENSG00000134532-ENSG00000166407												763.0	156.0	919.0	ENSG00000134532	ENSG00000166407	129.0	60.494761298310735	57.85815898611706	HuMap2.0				7803.824207482085	0.06612374720004352	P35711	ENSG00000134532	P25800	ENSG00000166407	P25800-P35711
1067	ENSG00000134686-ENSG00000166407												858.0	156.0	1014.0	ENSG00000134686	ENSG00000166407	33.0	58.3564852152083	50.67517712749726	HuMap2.0				1925.764012101874	0.033469202637953874	Q8IXK0	ENSG00000134686	P25800	ENSG00000166407	P25800-Q8IXK0
1068	ENSG00000134897-ENSG00000166407												503.0	156.0	659.0	ENSG00000134897	ENSG00000166407	99.0	84.1566139426195	63.03369459934534	HuMap2.0				8331.50478031933	0.3773637709464944	Q86UB2	ENSG00000134897	P25800	ENSG00000166407	P25800-Q86UB2
1069	ENSG00000136754-ENSG00000166407												508.0	156.0	664.0	ENSG00000136754	ENSG00000166407	28.0	62.77816585743777	65.20650271267539	HuMap2.0				1757.7886440082575	0.03384604171205489	Q8IZP0	ENSG00000136754	P25800	ENSG00000166407	P25800-Q8IZP0
1070	ENSG00000138100-ENSG00000166407												358.0	156.0	514.0	ENSG00000138100	ENSG00000166407	6.0	78.08567803282175	81.18475280914535	HuMap2.0				468.51406819693045	0.03160474751289414	Q9BYV2	ENSG00000138100	P25800	ENSG00000166407	P25800-Q9BYV2
1071	ENSG00000140382-ENSG00000166407												347.0	156.0	503.0	ENSG00000140382	ENSG00000166407	0.0	0.0	74.89732851441299	HuMap2.0				0.0	0.03132179523211253	Q9NP66	ENSG00000140382	P25800	ENSG00000166407	P25800-Q9NP66
1072	ENSG00000140481-ENSG00000166407												958.0	156.0	1114.0	ENSG00000140481	ENSG00000166407	81.0	67.2850064096736	71.26154593469927	HuMap2.0				5450.085519183562	0.0679240320869482	Q8N5R6	ENSG00000140481	P25800	ENSG00000166407	P25800-Q8N5R6
1073	ENSG00000141013-ENSG00000166407												478.0	156.0	634.0	ENSG00000141013	ENSG00000166407	6.0	72.31833521102728	81.90799864731582	HuMap2.0				433.9100112661637	0.03152523084888896	O95995	ENSG00000141013	P25800	ENSG00000166407	O95995-P25800
1074	ENSG00000143382-ENSG00000166407												1074.0	156.0	1230.0	ENSG00000143382	ENSG00000166407	129.0	69.08849203398664	64.78789416206925	HuMap2.0				8912.415472384277	0.14559023157184955	Q6UY14	ENSG00000143382	P25800	ENSG00000166407	P25800-Q6UY14
1075	ENSG00000143702-ENSG00000166407												1584.0	156.0	1740.0	ENSG00000143702	ENSG00000166407	80.0	57.93847289739771	45.28300207291683	HuMap2.0				4635.077831791817	0.041527823709255784	Q5SW79	ENSG00000143702	P25800	ENSG00000166407	P25800-Q5SW79
1076	ENSG00000145358-ENSG00000166407												193.0	156.0	349.0	ENSG00000145358	ENSG00000166407	78.0	67.86092261046372	74.9199628330467	HuMap2.0				5293.15196361617	0.06789098573123961	Q96D03	ENSG00000145358	P25800	ENSG00000166407	P25800-Q96D03
1077	ENSG00000146809-ENSG00000166407												588.0	156.0	744.0	ENSG00000146809	ENSG00000166407	26.0	85.26696586335595	85.52365240066575	HuMap2.0				2216.9411124472545	0.05264927821399043	Q8WXK1	ENSG00000146809	P25800	ENSG00000166407	P25800-Q8WXK1
1078	ENSG00000147121-ENSG00000166407												171.0	156.0	327.0	ENSG00000147121	ENSG00000166407	133.0	56.22707487781625	58.013941912303544	HuMap2.0				7478.200958749561	0.05087682417544169	Q5JUW0	ENSG00000147121	P25800	ENSG00000166407	P25800-Q5JUW0
1079	ENSG00000147421-ENSG00000166407												420.0	156.0	576.0	ENSG00000147421	ENSG00000166407	126.0	66.34150451632132	66.5232902471491	HuMap2.0				8359.029569056487	0.10739005908606568	Q6NT76	ENSG00000147421	P25800	ENSG00000166407	P25800-Q6NT76
1080	ENSG00000150477-ENSG00000166407												577.0	156.0	733.0	ENSG00000150477	ENSG00000166407	73.0	60.79576494146307	58.10418715457552	HuMap2.0				4438.090840726804	0.04398122525836119	Q86T90	ENSG00000150477	P25800	ENSG00000166407	P25800-Q86T90
1081	ENSG00000152332-ENSG00000166407												419.0	156.0	575.0	ENSG00000152332	ENSG00000166407	78.0	77.79223445324983	80.69009304676207	HuMap2.0				6067.794287353487	0.15544646291987751	Q8TAS1	ENSG00000152332	P25800	ENSG00000166407	P25800-Q8TAS1
1082	ENSG00000155875-ENSG00000166407												474.0	156.0	630.0	ENSG00000155875	ENSG00000166407	23.0	75.7840280263872	65.37368910082823	HuMap2.0				1743.0326446069057	0.03747212503145132	Q8IYX7	ENSG00000155875	P25800	ENSG00000166407	P25800-Q8IYX7
1083	ENSG00000155959-ENSG00000166407												197.0	156.0	353.0	ENSG00000155959	ENSG00000166407	62.0	81.86981976245802	82.24579644507399	HuMap2.0				5075.928825272397	0.15216218859440614	P61758	ENSG00000155959	P25800	ENSG00000166407	P25800-P61758
1084	ENSG00000156697-ENSG00000166407												771.0	156.0	927.0	ENSG00000156697	ENSG00000166407	4.0	86.56708873650268	65.23337404878069	HuMap2.0				346.26835494601073	0.031471420558896915	Q9BVJ6	ENSG00000156697	P25800	ENSG00000166407	P25800-Q9BVJ6
1085	ENSG00000156795-ENSG00000166407												205.0	156.0	361.0	ENSG00000156795	ENSG00000166407	72.0	80.6386051435143	85.38871873934933	HuMap2.0				5805.979570333029	0.1757765536963264	Q96HA8	ENSG00000156795	P25800	ENSG00000166407	P25800-Q96HA8
1086	ENSG00000157429-ENSG00000166407												458.0	156.0	614.0	ENSG00000157429	ENSG00000166407	54.0	79.99201132710509	69.69821091853869	HuMap2.0				4319.568611663675	0.10371136900378268	P17023	ENSG00000157429	P25800	ENSG00000166407	P17023-P25800
1087	ENSG00000161405-ENSG00000166407												509.0	156.0	665.0	ENSG00000161405	ENSG00000166407	167.0	65.58557228883535	58.00327080807751	HuMap2.0				10952.790572235504	0.14531740494402468	Q9UKT9	ENSG00000161405	P25800	ENSG00000166407	P25800-Q9UKT9
1088	ENSG00000162924-ENSG00000166407												619.0	156.0	775.0	ENSG00000162924	ENSG00000166407	68.0	70.09092215198888	65.7631165941975	HuMap2.0				4766.182706335244	0.06799910677438467	Q04864	ENSG00000162924	P25800	ENSG00000166407	P25800-Q04864
1089	ENSG00000164118-ENSG00000166407												390.0	156.0	546.0	ENSG00000164118	ENSG00000166407	161.0	70.32961073996964	66.600507474493	HuMap2.0				11323.067329135112	0.22626334729545067	Q9C0F1	ENSG00000164118	P25800	ENSG00000166407	P25800-Q9C0F1
1090	ENSG00000164649-ENSG00000166407												454.0	156.0	610.0	ENSG00000164649	ENSG00000166407	107.0	71.61187666028353	64.36729371807654	HuMap2.0				7662.470802650338	0.14223204995156974	Q96GN5	ENSG00000164649	P25800	ENSG00000166407	P25800-Q96GN5
1091	ENSG00000165259-ENSG00000166407												690.0	156.0	846.0	ENSG00000165259	ENSG00000166407	180.0	67.03398772748196	54.380422398412044	HuMap2.0				12066.117790946751	0.18785400374644648	Q7Z353	ENSG00000165259	P25800	ENSG00000166407	P25800-Q7Z353
1092	ENSG00000165804-ENSG00000166407												722.0	156.0	878.0	ENSG00000165804	ENSG00000166407	157.0	68.58250309106695	57.62886473109604	HuMap2.0				10767.452985297512	0.18279371797772503	Q9P2Y4	ENSG00000165804	P25800	ENSG00000166407	P25800-Q9P2Y4
1093	ENSG00000166343-ENSG00000166407												460.0	156.0	616.0	ENSG00000166343	ENSG00000166407	76.0	64.63137875553937	77.38288014105184	HuMap2.0				4911.984785420992	0.05405537840472197	Q4VC12	ENSG00000166343	P25800	ENSG00000166407	P25800-Q4VC12
1094	ENSG00000002822-ENSG00000171847												718.0	464.0	1182.0	ENSG00000002822	ENSG00000171847	111.0	61.66309701384871	64.29719660774424	HuMap2.0				6844.6037685372075	0.06257008231495606	Q9Y6D9	ENSG00000002822	Q86YD7	ENSG00000171847	Q86YD7-Q9Y6D9
1095	ENSG00000072201-ENSG00000171847												728.0	464.0	1192.0	ENSG00000072201	ENSG00000171847	76.0	48.356957964417724	54.01310204883021	HuMap2.0				3675.128805295747	0.03386445401624741	Q8TBB1	ENSG00000072201	Q86YD7	ENSG00000171847	Q86YD7-Q8TBB1
1096	ENSG00000076604-ENSG00000171847												470.0	464.0	934.0	ENSG00000076604	ENSG00000171847	2.0	62.52408395612247	63.98241950814409	HuMap2.0				125.04816791224493	0.03133200162338174	Q9BUZ4	ENSG00000076604	Q86YD7	ENSG00000171847	Q86YD7-Q9BUZ4
1097	ENSG00000099795-ENSG00000171847												137.0	464.0	601.0	ENSG00000099795	ENSG00000171847	141.0	61.83898419631065	51.44894243530028	HuMap2.0				8719.296771679801	0.08102424972897922	P17568	ENSG00000099795	Q86YD7	ENSG00000171847	P17568-Q86YD7
1098	ENSG00000100603-ENSG00000171847												536.0	464.0	1000.0	ENSG00000100603	ENSG00000171847	92.0	59.50071523891665	56.501436203144905	HuMap2.0				5474.065801980331	0.047628176811730566	Q13573	ENSG00000100603	Q86YD7	ENSG00000171847	Q13573-Q86YD7
1099	ENSG00000107560-ENSG00000171847												512.0	464.0	976.0	ENSG00000107560	ENSG00000171847	31.0	57.7653491205696	51.12538709698008	HuMap2.0				1790.7258227376576	0.033118047973949565	Q7L804	ENSG00000107560	Q86YD7	ENSG00000171847	Q7L804-Q86YD7
1100	ENSG00000112237-ENSG00000171847												283.0	464.0	747.0	ENSG00000112237	ENSG00000171847	181.0	72.54633919921612	58.10877799497137	HuMap2.0				13130.887395058118	0.3246588335635039	P24863	ENSG00000112237	Q86YD7	ENSG00000171847	P24863-Q86YD7
1101	ENSG00000113595-ENSG00000171847												574.0	464.0	1038.0	ENSG00000113595	ENSG00000171847	98.0	60.42721326766697	60.434951037029926	HuMap2.0				5921.866900231364	0.052165512818174456	P36406	ENSG00000113595	Q86YD7	ENSG00000171847	P36406-Q86YD7
1102	ENSG00000120699-ENSG00000171847												276.0	464.0	740.0	ENSG00000120699	ENSG00000171847	143.0	73.71776267174171	58.1325504841601	HuMap2.0				10541.640062059065	0.2660858841580477	Q96B26	ENSG00000120699	Q86YD7	ENSG00000171847	Q86YD7-Q96B26
1103	ENSG00000123349-ENSG00000171847												154.0	464.0	618.0	ENSG00000123349	ENSG00000171847	189.0	72.11681363846802	52.69339614464118	HuMap2.0				13630.077777670454	0.3294579894153785	Q99471	ENSG00000123349	Q86YD7	ENSG00000171847	Q86YD7-Q99471
1104	ENSG00000135363-ENSG00000171847												158.0	464.0	622.0	ENSG00000135363	ENSG00000171847	205.0	71.06396091115606	52.48605109823338	HuMap2.0				14568.111986786993	0.3308488260892337	P25791	ENSG00000135363	Q86YD7	ENSG00000171847	P25791-Q86YD7
1105	ENSG00000136436-ENSG00000171847												446.0	464.0	910.0	ENSG00000136436	ENSG00000171847	24.0	51.714909936948644	60.11857770179793	HuMap2.0				1241.1578384867676	0.03193628114059181	Q13137	ENSG00000136436	Q86YD7	ENSG00000171847	Q13137-Q86YD7
1106	ENSG00000138443-ENSG00000171847												513.0	464.0	977.0	ENSG00000138443	ENSG00000171847	86.0	67.22992589021597	52.15521382595284	HuMap2.0				5781.773626558573	0.07228718288052557	Q9NYB9	ENSG00000138443	Q86YD7	ENSG00000171847	Q86YD7-Q9NYB9
1107	ENSG00000160062-ENSG00000171847												441.0	464.0	905.0	ENSG00000160062	ENSG00000171847	59.0	67.41728760777356	53.322158204828135	HuMap2.0				3977.61996885864	0.05083286715575174	Q96BR9	ENSG00000160062	Q86YD7	ENSG00000171847	Q86YD7-Q96BR9
1108	ENSG00000167005-ENSG00000171847												227.0	464.0	691.0	ENSG00000167005	ENSG00000171847	135.0	78.68649930288137	56.48090000689853	HuMap2.0				10622.677405888986	0.37330001838134097	O43809	ENSG00000167005	Q86YD7	ENSG00000171847	O43809-Q86YD7
1109	ENSG00000099956-ENSG00000171847												385.0	464.0	849.0	ENSG00000099956	ENSG00000171847	76.0	69.335280352776	56.09517412838394	HuMap2.0				5269.481306810976	0.0732788632549286	Q12824	ENSG00000099956	Q86YD7	ENSG00000171847	Q12824-Q86YD7
1110	ENSG00000010810-ENSG00000171847												537.0	464.0	1001.0	ENSG00000010810	ENSG00000171847	70.0	57.2498844987591	58.67212853798701	HuMap2.0				4007.491914913137	0.03864729457178788	P06241	ENSG00000010810	Q86YD7	ENSG00000171847	P06241-Q86YD7
1111	ENSG00000025800-ENSG00000171847												536.0	464.0	1000.0	ENSG00000025800	ENSG00000171847	146.0	68.33494902767536	65.08722470753682	HuMap2.0				9976.902558040603	0.16080616260489475	O60684	ENSG00000025800	Q86YD7	ENSG00000171847	O60684-Q86YD7
1112	ENSG00000029725-ENSG00000171847												862.0	464.0	1326.0	ENSG00000029725	ENSG00000171847	261.0	61.90013458987575	62.421099115272455	HuMap2.0				16155.93512795757	0.17426347717212023	Q15276	ENSG00000029725	Q86YD7	ENSG00000171847	Q15276-Q86YD7
1113	ENSG00000047932-ENSG00000171847												462.0	464.0	926.0	ENSG00000047932	ENSG00000171847	144.0	58.89748056890763	53.952901471226426	HuMap2.0				8481.237201922699	0.0648106827856802	Q9HD26	ENSG00000047932	Q86YD7	ENSG00000171847	Q86YD7-Q9HD26
1114	ENSG00000050820-ENSG00000171847												870.0	464.0	1334.0	ENSG00000050820	ENSG00000171847	165.0	44.01322710758094	53.256955769833105	HuMap2.0				7262.182472750855	0.03543151886603526	P56945	ENSG00000050820	Q86YD7	ENSG00000171847	P56945-Q86YD7
1115	ENSG00000051128-ENSG00000171847												361.0	464.0	825.0	ENSG00000051128	ENSG00000171847	176.0	75.19138328455729	59.67677228196639	HuMap2.0				13233.683458082083	0.38885960696809474	Q9NSC5	ENSG00000051128	Q86YD7	ENSG00000171847	Q86YD7-Q9NSC5
1116	ENSG00000054938-ENSG00000171847												429.0	464.0	893.0	ENSG00000054938	ENSG00000171847	60.0	74.58503712878603	54.04994674792543	HuMap2.0				4475.102227727161	0.08008782531996103	Q6WN34	ENSG00000054938	Q86YD7	ENSG00000171847	Q6WN34-Q86YD7
1117	ENSG00000061337-ENSG00000171847												596.0	464.0	1060.0	ENSG00000061337	ENSG00000171847	58.0	57.06080317070282	56.085213159349614	HuMap2.0				3309.5265839007634	0.036432159592633545	Q9Y250	ENSG00000061337	Q86YD7	ENSG00000171847	Q86YD7-Q9Y250
1118	ENSG00000061455-ENSG00000171847												595.0	464.0	1059.0	ENSG00000061455	ENSG00000171847	88.0	66.898991153877	49.41119914494079	HuMap2.0				5887.111221541177	0.07236485350796296	Q9NQX0	ENSG00000061455	Q86YD7	ENSG00000171847	Q86YD7-Q9NQX0
1119	ENSG00000065029-ENSG00000171847												570.0	464.0	1034.0	ENSG00000065029	ENSG00000171847	187.0	62.621045740418225	52.80527088564693	HuMap2.0				11710.135553458209	0.1230148360912076	P36508	ENSG00000065029	Q86YD7	ENSG00000171847	P36508-Q86YD7
1120	ENSG00000065371-ENSG00000171847												212.0	464.0	676.0	ENSG00000065371	ENSG00000171847	153.0	74.70312552746324	55.03413568425583	HuMap2.0				11429.578205701877	0.3174322404556281	Q9HAT0	ENSG00000065371	Q86YD7	ENSG00000171847	Q86YD7-Q9HAT0
1121	ENSG00000066185-ENSG00000171847												365.0	464.0	829.0	ENSG00000066185	ENSG00000171847	246.0	70.22748513298788	59.043024550606184	HuMap2.0				17275.961342715018	0.37689579740079293	Q9H0C1	ENSG00000066185	Q86YD7	ENSG00000171847	Q86YD7-Q9H0C1
1122	ENSG00000068400-ENSG00000171847												841.0	464.0	1305.0	ENSG00000068400	ENSG00000171847	119.0	61.8868826439869	64.1767045171889	HuMap2.0				7364.539034634441	0.06801648211216545	Q4V328	ENSG00000068400	Q86YD7	ENSG00000171847	Q4V328-Q86YD7
1123	ENSG00000076242-ENSG00000171847												756.0	464.0	1220.0	ENSG00000076242	ENSG00000171847	202.0	59.268487432592686	60.5466035053704	HuMap2.0				11972.234461383723	0.09505923085130105	P40692	ENSG00000076242	Q86YD7	ENSG00000171847	P40692-Q86YD7
1124	ENSG00000080561-ENSG00000171847												735.0	464.0	1199.0	ENSG00000080561	ENSG00000171847	121.0	54.749079966146454	62.02471301014866	HuMap2.0				6624.6386759037205	0.04467377441735641	Q9UJV3	ENSG00000080561	Q86YD7	ENSG00000171847	Q86YD7-Q9UJV3
1125	ENSG00000088808-ENSG00000171847												1090.0	464.0	1554.0	ENSG00000088808	ENSG00000171847	126.0	40.45368073008896	50.6612670136654	HuMap2.0				5097.16377199121	0.03297071245453936	Q96KQ4	ENSG00000088808	Q86YD7	ENSG00000171847	Q86YD7-Q96KQ4
1126	ENSG00000088876-ENSG00000171847												599.0	464.0	1063.0	ENSG00000088876	ENSG00000171847	222.0	55.2875799886195	53.33277770244976	HuMap2.0				12273.842757473529	0.07136826986596738	Q6P1L6	ENSG00000088876	Q86YD7	ENSG00000171847	Q6P1L6-Q86YD7
1127	ENSG00000094796-ENSG00000171847												416.0	464.0	880.0	ENSG00000094796	ENSG00000171847	59.0	62.79369286240696	57.65086704242076	HuMap2.0				3704.8278788820103	0.04223356554940528	Q15323	ENSG00000094796	Q86YD7	ENSG00000171847	Q15323-Q86YD7
1128	ENSG00000095066-ENSG00000171847												719.0	464.0	1183.0	ENSG00000095066	ENSG00000171847	111.0	62.50233976901424	63.99421227448797	HuMap2.0				6937.759714360581	0.06650430505216748	Q96ED9	ENSG00000095066	Q86YD7	ENSG00000171847	Q86YD7-Q96ED9
1129	ENSG00000100109-ENSG00000171847												837.0	464.0	1301.0	ENSG00000100109	ENSG00000171847	168.0	60.170639579171	59.764294492939605	HuMap2.0				10108.667449300729	0.08445389640570299	Q9UBB9	ENSG00000100109	Q86YD7	ENSG00000171847	Q86YD7-Q9UBB9
1130	ENSG00000100151-ENSG00000171847												415.0	464.0	879.0	ENSG00000100151	ENSG00000171847	196.0	62.942780801994715	57.271805778585815	HuMap2.0				12336.785037190964	0.1353188450997351	Q9NRD5	ENSG00000100151	Q86YD7	ENSG00000171847	Q86YD7-Q9NRD5
1131	ENSG00000100505-ENSG00000171847												710.0	464.0	1174.0	ENSG00000100505	ENSG00000171847	198.0	65.18553676499698	64.2653568951249	HuMap2.0				12906.736279469402	0.17524950351742494	Q9C026	ENSG00000100505	Q86YD7	ENSG00000171847	Q86YD7-Q9C026
1132	ENSG00000101255-ENSG00000171847												358.0	464.0	822.0	ENSG00000101255	ENSG00000171847	261.0	73.91925035169466	56.35262793033397	HuMap2.0				19292.924341792306	0.5088482266819522	Q96RU7	ENSG00000101255	Q86YD7	ENSG00000171847	Q86YD7-Q96RU7
1133	ENSG00000101624-ENSG00000171847												659.0	464.0	1123.0	ENSG00000101624	ENSG00000171847	339.0	65.6880046946074	63.77993771766987	HuMap2.0				22268.233591471908	0.3551114195556837	Q8TAP6	ENSG00000101624	Q86YD7	ENSG00000171847	Q86YD7-Q8TAP6
1134	ENSG00000102753-ENSG00000171847												521.0	464.0	985.0	ENSG00000102753	ENSG00000171847	186.0	70.52527891087935	63.29818962463642	HuMap2.0				13117.701877423558	0.27958587543925184	O00505	ENSG00000102753	Q86YD7	ENSG00000171847	O00505-Q86YD7
1135	ENSG00000104064-ENSG00000171847												395.0	464.0	859.0	ENSG00000104064	ENSG00000171847	91.0	71.14800444494405	51.954741543826245	HuMap2.0				6474.468404489909	0.10758780731625758	Q06547	ENSG00000104064	Q86YD7	ENSG00000171847	Q06547-Q86YD7
1136	ENSG00000104435-ENSG00000171847												179.0	464.0	643.0	ENSG00000104435	ENSG00000171847	52.0	73.47902852655591	55.239013961999255	HuMap2.0				3820.909483380907	0.06250370572005473	Q93045	ENSG00000104435	Q86YD7	ENSG00000171847	Q86YD7-Q93045
1137	ENSG00000104872-ENSG00000171847												290.0	464.0	754.0	ENSG00000104872	ENSG00000171847	263.0	66.68218516298256	55.481002798864154	HuMap2.0				17537.414697864413	0.2950884634940336	Q9NWS0	ENSG00000104872	Q86YD7	ENSG00000171847	Q86YD7-Q9NWS0
1138	ENSG00000104964-ENSG00000171847												197.0	464.0	661.0	ENSG00000104964	ENSG00000171847	147.0	73.76411638015136	49.78149941034053	HuMap2.0				10843.32510788225	0.2773976741894184	Q08117	ENSG00000104964	Q86YD7	ENSG00000171847	Q08117-Q86YD7
1139	ENSG00000105419-ENSG00000171847												375.0	464.0	839.0	ENSG00000105419	ENSG00000171847	138.0	67.51195103085766	51.473217346248425	HuMap2.0				9316.649242258358	0.13652322418553114	Q99687	ENSG00000105419	Q86YD7	ENSG00000171847	Q86YD7-Q99687
1140	ENSG00000106052-ENSG00000171847												789.0	464.0	1253.0	ENSG00000106052	ENSG00000171847	27.0	50.629193633839215	60.397516727352745	HuMap2.0				1366.9882281136588	0.03198709775022577	Q86VP1	ENSG00000106052	Q86YD7	ENSG00000171847	Q86VP1-Q86YD7
1141	ENSG00000106852-ENSG00000171847												363.0	464.0	827.0	ENSG00000106852	ENSG00000171847	33.0	79.46096456982498	53.897774245170844	HuMap2.0				2622.2118308042245	0.052667425602055756	Q9UPM6	ENSG00000106852	Q86YD7	ENSG00000171847	Q86YD7-Q9UPM6
1142	ENSG00000107816-ENSG00000171847												669.0	464.0	1133.0	ENSG00000107816	ENSG00000171847	68.0	52.3805267772081	55.674156855168846	HuMap2.0				3561.8758208501504	0.03498061864638731	Q9BRK4	ENSG00000107816	Q86YD7	ENSG00000171847	Q86YD7-Q9BRK4
1143	ENSG00000109771-ENSG00000171847												347.0	464.0	811.0	ENSG00000109771	ENSG00000171847	362.0	65.56617762712007	58.098728660304204	HuMap2.0				23734.956301017464	0.3750439773825729	Q9P2M1	ENSG00000109771	Q86YD7	ENSG00000171847	Q86YD7-Q9P2M1
1144	ENSG00000109906-ENSG00000171847												673.0	464.0	1137.0	ENSG00000109906	ENSG00000171847	130.0	66.9637009318878	52.376537002610185	HuMap2.0				8705.281121145414	0.11899895881907237	Q05516	ENSG00000109906	Q86YD7	ENSG00000171847	Q05516-Q86YD7
1145	ENSG00000111670-ENSG00000171847												1256.0	464.0	1720.0	ENSG00000111670	ENSG00000171847	265.0	49.59579707847125	60.9800357177403	HuMap2.0				13142.88622579488	0.05195911176336141	Q3T906	ENSG00000111670	Q86YD7	ENSG00000171847	Q3T906-Q86YD7
1146	ENSG00000112559-ENSG00000171847												246.0	464.0	710.0	ENSG00000112559	ENSG00000171847	74.0	62.75119187444057	43.572822367469996	HuMap2.0				4643.588198708602	0.04815570670197397	Q99750	ENSG00000112559	Q86YD7	ENSG00000171847	Q86YD7-Q99750
1147	ENSG00000112877-ENSG00000171847												647.0	464.0	1111.0	ENSG00000112877	ENSG00000171847	111.0	63.61149505835057	53.27991559001249	HuMap2.0				7060.8759514769135	0.07242689364881208	Q9P209	ENSG00000112877	Q86YD7	ENSG00000171847	Q86YD7-Q9P209
1148	ENSG00000113369-ENSG00000171847												414.0	464.0	878.0	ENSG00000113369	ENSG00000171847	122.0	64.81253785348387	60.078058717761536	HuMap2.0				7907.129618125033	0.08936615689544299	Q96B67	ENSG00000113369	Q86YD7	ENSG00000171847	Q86YD7-Q96B67
1149	ENSG00000114019-ENSG00000171847												779.0	464.0	1243.0	ENSG00000114019	ENSG00000171847	121.0	48.78464050754898	55.53878252265954	HuMap2.0				5902.9415014134265	0.036807777312885245	Q9Y2J4	ENSG00000114019	Q86YD7	ENSG00000171847	Q86YD7-Q9Y2J4
1150	ENSG00000114107-ENSG00000171847												597.0	464.0	1061.0	ENSG00000114107	ENSG00000171847	179.0	57.04350628300745	59.77847976496731	HuMap2.0				10210.787624658335	0.06817189325882879	Q8NHQ1	ENSG00000114107	Q86YD7	ENSG00000171847	Q86YD7-Q8NHQ1
1151	ENSG00000114416-ENSG00000171847												621.0	464.0	1085.0	ENSG00000114416	ENSG00000171847	83.0	55.59906784938343	55.49493219230279	HuMap2.0				4614.722631498825	0.0392301452632209	P51114	ENSG00000114416	Q86YD7	ENSG00000171847	P51114-Q86YD7
1152	ENSG00000117153-ENSG00000171847												568.0	464.0	1032.0	ENSG00000117153	ENSG00000171847	163.0	70.8788341338	65.18979862034452	HuMap2.0				11553.2499638094	0.24297061670241574	Q53G59	ENSG00000117153	Q86YD7	ENSG00000171847	Q53G59-Q86YD7
1153	ENSG00000117475-ENSG00000171847												400.0	464.0	864.0	ENSG00000117475	ENSG00000171847	85.0	53.744263799308484	53.15006777279285	HuMap2.0				4568.262422941221	0.0376962489701091	Q9H2G9	ENSG00000117475	Q86YD7	ENSG00000171847	Q86YD7-Q9H2G9
1154	ENSG00000119703-ENSG00000171847												456.0	464.0	920.0	ENSG00000119703	ENSG00000171847	53.0	63.3539564450218	52.085717060919116	HuMap2.0				3357.7596915861554	0.04080840058462136	Q53FD0	ENSG00000119703	Q86YD7	ENSG00000171847	Q53FD0-Q86YD7
1155	ENSG00000122180-ENSG00000171847												224.0	464.0	688.0	ENSG00000122180	ENSG00000171847	55.0	79.52621696543258	52.04159135671291	HuMap2.0				4373.941933098792	0.10289970135045397	P15173	ENSG00000122180	Q86YD7	ENSG00000171847	P15173-Q86YD7
1156	ENSG00000122952-ENSG00000171847												277.0	464.0	741.0	ENSG00000122952	ENSG00000171847	32.0	64.46136930229693	55.270541970238334	HuMap2.0				2062.7638176735018	0.03526467583218165	O95229	ENSG00000122952	Q86YD7	ENSG00000171847	O95229-Q86YD7
1157	ENSG00000124074-ENSG00000171847												346.0	464.0	810.0	ENSG00000124074	ENSG00000171847	25.0	66.06290285833015	57.240864788547604	HuMap2.0				1651.5725714582536	0.03413560514116849	Q9H0I2	ENSG00000124074	Q86YD7	ENSG00000171847	Q86YD7-Q9H0I2
1158	ENSG00000124429-ENSG00000171847												589.0	464.0	1053.0	ENSG00000124429	ENSG00000171847	57.0	52.83366603274392	51.84056142074718	HuMap2.0				3011.5189638664033	0.034221767697813155	Q8WVV4	ENSG00000124429	Q86YD7	ENSG00000171847	Q86YD7-Q8WVV4
1159	ENSG00000125740-ENSG00000171847												338.0	464.0	802.0	ENSG00000125740	ENSG00000171847	50.0	71.12437409078878	52.25710016143772	HuMap2.0				3556.218704539439	0.05293251012521584	P53539	ENSG00000125740	Q86YD7	ENSG00000171847	P53539-Q86YD7
1160	ENSG00000126003-ENSG00000171847												496.0	464.0	960.0	ENSG00000126003	ENSG00000171847	53.0	67.17063204887279	51.67431009260474	HuMap2.0				3560.043498590258	0.04648431647934921	Q9UPG8	ENSG00000126003	Q86YD7	ENSG00000171847	Q86YD7-Q9UPG8
1161	ENSG00000127191-ENSG00000171847												501.0	464.0	965.0	ENSG00000127191	ENSG00000171847	99.0	62.46366299179714	64.73721780462354	HuMap2.0				6183.902636187917	0.0595450563202667	Q12933	ENSG00000127191	Q86YD7	ENSG00000171847	Q12933-Q86YD7
1162	ENSG00000127993-ENSG00000171847												367.0	464.0	831.0	ENSG00000127993	ENSG00000171847	92.0	61.69855349526447	51.72445527840831	HuMap2.0				5676.266921564331	0.053431091798810365	Q5RL73	ENSG00000127993	Q86YD7	ENSG00000171847	Q5RL73-Q86YD7
1163	ENSG00000129245-ENSG00000171847												673.0	464.0	1137.0	ENSG00000129245	ENSG00000171847	71.0	36.916510438753065	55.61840077077734	HuMap2.0				2621.0722411514676	0.031814322007303095	P51116	ENSG00000129245	Q86YD7	ENSG00000171847	P51116-Q86YD7
1164	ENSG00000131089-ENSG00000171847												516.0	464.0	980.0	ENSG00000131089	ENSG00000171847	98.0	62.236263632029285	59.9007583825504	HuMap2.0				6099.15383593887	0.058148960106566006	O43307	ENSG00000131089	Q86YD7	ENSG00000171847	O43307-Q86YD7
1165	ENSG00000131737-ENSG00000171847												436.0	464.0	900.0	ENSG00000131737	ENSG00000171847	109.0	60.57884377584675	57.99175025838788	HuMap2.0				6603.093971567296	0.057226275280129066	O76011	ENSG00000131737	Q86YD7	ENSG00000171847	O76011-Q86YD7
1166	ENSG00000132938-ENSG00000171847												1369.0	464.0	1833.0	ENSG00000132938	ENSG00000171847	201.0	41.1739300435052	45.98411144562707	HuMap2.0				8275.959938744545	0.03468764201000624	Q5JR59	ENSG00000132938	Q86YD7	ENSG00000171847	Q5JR59-Q86YD7
1167	ENSG00000133069-ENSG00000171847												709.0	464.0	1173.0	ENSG00000133069	ENSG00000171847	48.0	65.14200861680413	51.01009015727042	HuMap2.0				3126.8164136065984	0.04100010959418456	O75069	ENSG00000133069	Q86YD7	ENSG00000171847	O75069-Q86YD7
1168	ENSG00000133103-ENSG00000171847												657.0	464.0	1121.0	ENSG00000133103	ENSG00000171847	81.0	64.68767326791946	65.39777581175035	HuMap2.0				5239.701534701477	0.05728153007609651	Q9Y2V7	ENSG00000133103	Q86YD7	ENSG00000171847	Q86YD7-Q9Y2V7
1169	ENSG00000133980-ENSG00000171847												702.0	464.0	1166.0	ENSG00000133980	ENSG00000171847	174.0	66.50509658896061	56.07007414865468	HuMap2.0				11571.886806479146	0.16950956909564974	Q9H8Y1	ENSG00000133980	Q86YD7	ENSG00000171847	Q86YD7-Q9H8Y1
1170	ENSG00000135249-ENSG00000171847												792.0	464.0	1256.0	ENSG00000135249	ENSG00000171847	300.0	65.80329418606189	65.45876449015533	HuMap2.0				19740.988255818567	0.31495972831539853	Q6NUQ1	ENSG00000135249	Q86YD7	ENSG00000171847	Q6NUQ1-Q86YD7
1171	ENSG00000135604-ENSG00000171847												287.0	464.0	751.0	ENSG00000135604	ENSG00000171847	149.0	62.20926081668346	57.6225634874823	HuMap2.0				9269.179861685836	0.08925054572872554	O75558	ENSG00000135604	Q86YD7	ENSG00000171847	O75558-Q86YD7
1172	ENSG00000136999-ENSG00000171847												357.0	464.0	821.0	ENSG00000136999	ENSG00000171847	54.0	71.10459680931984	55.63070859283111	HuMap2.0				3839.6482277032715	0.0567888768766593	P48745	ENSG00000136999	Q86YD7	ENSG00000171847	P48745-Q86YD7
1173	ENSG00000137312-ENSG00000171847												427.0	464.0	891.0	ENSG00000137312	ENSG00000171847	17.0	69.8359759484226	63.690451503474854	HuMap2.0				1187.2115911231842	0.0330897228254965	O75955	ENSG00000137312	Q86YD7	ENSG00000171847	O75955-Q86YD7
1174	ENSG00000138100-ENSG00000171847												358.0	464.0	822.0	ENSG00000138100	ENSG00000171847	53.0	70.48206403332131	59.346417848289185	HuMap2.0				3735.5493937660294	0.05400908538240915	Q9BYV2	ENSG00000138100	Q86YD7	ENSG00000171847	Q86YD7-Q9BYV2
1175	ENSG00000138180-ENSG00000171847												464.0	464.0	928.0	ENSG00000138180	ENSG00000171847	84.0	62.103710844580725	61.895058005346954	HuMap2.0				5216.711710944781	0.050996986479222677	Q53EZ4	ENSG00000138180	Q86YD7	ENSG00000171847	Q53EZ4-Q86YD7
1176	ENSG00000139714-ENSG00000171847												240.0	464.0	704.0	ENSG00000139714	ENSG00000171847	177.0	69.18778058016875	57.45839733466178	HuMap2.0				12246.23716268987	0.22962839671960925	Q6PF18	ENSG00000139714	Q86YD7	ENSG00000171847	Q6PF18-Q86YD7
1177	ENSG00000140368-ENSG00000171847												416.0	464.0	880.0	ENSG00000140368	ENSG00000171847	63.0	74.82949651389076	62.449725839426115	HuMap2.0				4714.2582803751175	0.08717077574057538	O43586	ENSG00000140368	Q86YD7	ENSG00000171847	O43586-Q86YD7
1178	ENSG00000140743-ENSG00000171847												454.0	464.0	918.0	ENSG00000140743	ENSG00000171847	91.0	71.02068064929442	58.65429305278424	HuMap2.0				6462.8819390857925	0.10636638914690318	Q01850	ENSG00000140743	Q86YD7	ENSG00000171847	Q01850-Q86YD7
1179	ENSG00000140859-ENSG00000171847												833.0	464.0	1297.0	ENSG00000140859	ENSG00000171847	116.0	57.65673961883731	60.28063898974597	HuMap2.0				6688.181795785127	0.05034900338786959	Q9BVG8	ENSG00000140859	Q86YD7	ENSG00000171847	Q86YD7-Q9BVG8
1180	ENSG00000141425-ENSG00000171847												312.0	464.0	776.0	ENSG00000141425	ENSG00000171847	81.0	73.58612950496823	57.68972661471621	HuMap2.0				5960.476489902427	0.11295478647647608	Q96P16	ENSG00000141425	Q86YD7	ENSG00000171847	Q86YD7-Q96P16
1181	ENSG00000147421-ENSG00000171847												420.0	464.0	884.0	ENSG00000147421	ENSG00000171847	77.0	76.15383813255441	54.65571031594625	HuMap2.0				5863.84553620669	0.1314114593419036	Q6NT76	ENSG00000147421	Q86YD7	ENSG00000171847	Q6NT76-Q86YD7
1182	ENSG00000151338-ENSG00000171847												442.0	464.0	906.0	ENSG00000151338	ENSG00000171847	65.0	65.32918618512936	58.8406042479001	HuMap2.0				4246.397102033408	0.049568083989295304	Q8TD10	ENSG00000151338	Q86YD7	ENSG00000171847	Q86YD7-Q8TD10
1183	ENSG00000154065-ENSG00000171847												301.0	464.0	765.0	ENSG00000154065	ENSG00000171847	190.0	72.00219240368666	61.497332426138385	HuMap2.0				13680.416556700466	0.3282598755816267	Q8N6D5	ENSG00000154065	Q86YD7	ENSG00000171847	Q86YD7-Q8N6D5
1184	ENSG00000155749-ENSG00000171847												445.0	464.0	909.0	ENSG00000155749	ENSG00000171847	0.0	0.0	58.638875445847475	HuMap2.0				0.0	0.03132179523211253	Q96Q35	ENSG00000155749	Q86YD7	ENSG00000171847	Q86YD7-Q96Q35
1185	ENSG00000155890-ENSG00000171847												723.0	464.0	1187.0	ENSG00000155890	ENSG00000171847	39.0	40.178946672243335	53.507492773686934	HuMap2.0				1566.97892021749	0.03167856419839859	Q8IWZ5	ENSG00000155890	Q86YD7	ENSG00000171847	Q86YD7-Q8IWZ5
1186	ENSG00000160207-ENSG00000171847												334.0	464.0	798.0	ENSG00000160207	ENSG00000171847	260.0	75.0189285567885	60.73725589628025	HuMap2.0				19504.92142476501	0.5363462439522174	O75031	ENSG00000160207	Q86YD7	ENSG00000171847	O75031-Q86YD7
1187	ENSG00000160360-ENSG00000171847												675.0	464.0	1139.0	ENSG00000160360	ENSG00000171847	265.0	56.57522314066607	56.13140362774826	HuMap2.0				14992.434132276509	0.09702365379707283	Q86YR5	ENSG00000160360	Q86YD7	ENSG00000171847	Q86YD7-Q86YR5
1188	ENSG00000160685-ENSG00000171847												539.0	464.0	1003.0	ENSG00000160685	ENSG00000171847	140.0	65.35423672070652	54.47993342685363	HuMap2.0				9149.593140898913	0.112020192086414	O15156	ENSG00000160685	Q86YD7	ENSG00000171847	O15156-Q86YD7
1189	ENSG00000160999-ENSG00000171847												632.0	464.0	1096.0	ENSG00000160999	ENSG00000171847	84.0	71.52514197272096	52.41237280679939	HuMap2.0				6008.11192570856	0.09938783066796067	O14492	ENSG00000160999	Q86YD7	ENSG00000171847	O14492-Q86YD7
1190	ENSG00000161202-ENSG00000171847												716.0	464.0	1180.0	ENSG00000161202	ENSG00000171847	179.0	51.980847056068676	50.3916989528781	HuMap2.0				9304.571623036292	0.04792930166606747	Q92997	ENSG00000161202	Q86YD7	ENSG00000171847	Q86YD7-Q92997
1191	ENSG00000161203-ENSG00000171847												435.0	464.0	899.0	ENSG00000161203	ENSG00000171847	168.0	74.46720421181264	61.66759743864417	HuMap2.0				12510.490307584523	0.34887221472986374	Q96CW1	ENSG00000161203	Q86YD7	ENSG00000171847	Q86YD7-Q96CW1
1192	ENSG00000161609-ENSG00000171847												562.0	464.0	1026.0	ENSG00000161609	ENSG00000171847	70.0	48.18132445853644	55.94660050323606	HuMap2.0				3372.6927120975506	0.03351381706803801	Q8N6L0	ENSG00000161609	Q86YD7	ENSG00000171847	Q86YD7-Q8N6L0
1193	ENSG00000162924-ENSG00000171847												619.0	464.0	1083.0	ENSG00000162924	ENSG00000171847	78.0	71.43057707942147	53.436423330022066	HuMap2.0				5571.585012194874	0.08910076221369925	Q04864	ENSG00000162924	Q86YD7	ENSG00000171847	Q04864-Q86YD7
1194	ENSG00000163126-ENSG00000171847												305.0	464.0	769.0	ENSG00000163126	ENSG00000171847	112.0	67.79476968283484	56.001324212843606	HuMap2.0				7593.014204477502	0.1053697710422216	Q86SG2	ENSG00000163126	Q86YD7	ENSG00000171847	Q86SG2-Q86YD7
1195	ENSG00000163618-ENSG00000171847												1353.0	464.0	1817.0	ENSG00000163618	ENSG00000171847	288.0	52.661837566869565	61.39903372608496	HuMap2.0				15166.609219258435	0.0708023534498143	Q9ULU8	ENSG00000163618	Q86YD7	ENSG00000171847	Q86YD7-Q9ULU8
1196	ENSG00000164107-ENSG00000171847												217.0	464.0	681.0	ENSG00000164107	ENSG00000171847	38.0	57.49290027714966	52.21048126160076	HuMap2.0				2184.730210531687	0.0338417396919928	P61296	ENSG00000164107	Q86YD7	ENSG00000171847	P61296-Q86YD7
1197	ENSG00000166068-ENSG00000171847												444.0	464.0	908.0	ENSG00000166068	ENSG00000171847	35.0	58.894186635099494	52.000504589021254	HuMap2.0				2061.296532228482	0.033861919213919345	Q7Z699	ENSG00000166068	Q86YD7	ENSG00000171847	Q7Z699-Q86YD7
1198	ENSG00000166343-ENSG00000171847												460.0	464.0	924.0	ENSG00000166343	ENSG00000171847	366.0	66.24763618905517	60.19308090838968	HuMap2.0				24246.634845194192	0.40142185080037573	Q4VC12	ENSG00000166343	Q86YD7	ENSG00000171847	Q4VC12-Q86YD7
1199	ENSG00000166478-ENSG00000171847												638.0	464.0	1102.0	ENSG00000166478	ENSG00000171847	114.0	59.141067398849536	47.19755407425292	HuMap2.0				6742.081683468847	0.05419610971958551	P52747	ENSG00000166478	Q86YD7	ENSG00000171847	P52747-Q86YD7
1200	ENSG00000166949-ENSG00000171847												425.0	464.0	889.0	ENSG00000166949	ENSG00000171847	146.0	78.10608538076485	58.56284675951145	HuMap2.0				11403.488465591669	0.3914975235424739	P84022	ENSG00000166949	Q86YD7	ENSG00000171847	P84022-Q86YD7
1201	ENSG00000167110-ENSG00000171847												1002.0	464.0	1466.0	ENSG00000167110	ENSG00000171847	215.0	60.68940221021297	62.57588809416306	HuMap2.0				13048.221475195789	0.11898128751152266	Q08379	ENSG00000167110	Q86YD7	ENSG00000171847	Q08379-Q86YD7
1202	ENSG00000167302-ENSG00000171847												525.0	464.0	989.0	ENSG00000167302	ENSG00000171847	90.0	74.85460166241131	52.86799250255184	HuMap2.0				6736.914149617018	0.14886728991311615	Q96N21	ENSG00000167302	Q86YD7	ENSG00000171847	Q86YD7-Q96N21
1203	ENSG00000167625-ENSG00000171847												670.0	464.0	1134.0	ENSG00000167625	ENSG00000171847	96.0	62.71628947635425	56.052499783896934	HuMap2.0				6020.763789730008	0.05889631038532555	Q8TF50	ENSG00000167625	Q86YD7	ENSG00000171847	Q86YD7-Q8TF50
1204	ENSG00000168421-ENSG00000171847												191.0	464.0	655.0	ENSG00000168421	ENSG00000171847	132.0	77.5543853909357	56.6947877296327	HuMap2.0				10237.178871603513	0.33307118076489517	Q15669	ENSG00000168421	Q86YD7	ENSG00000171847	Q15669-Q86YD7
1205	ENSG00000169224-ENSG00000171847												135.0	464.0	599.0	ENSG00000169224	ENSG00000171847	83.0	57.1796273166979	43.24777764212892	HuMap2.0				4745.909067285926	0.04114845766354834	Q5JQS6	ENSG00000169224	Q86YD7	ENSG00000171847	Q5JQS6-Q86YD7
1206	ENSG00000169756-ENSG00000171847												325.0	464.0	789.0	ENSG00000169756	ENSG00000171847	201.0	65.80037561981847	56.66337842961873	HuMap2.0				13225.875499583512	0.19115822063101462	P48059	ENSG00000169756	Q86YD7	ENSG00000171847	P48059-Q86YD7
1207	ENSG00000170260-ENSG00000171847												495.0	464.0	959.0	ENSG00000170260	ENSG00000171847	95.0	61.33978480090408	50.66024642578312	HuMap2.0				5827.279556085888	0.053665594526967605	Q9UDV6	ENSG00000170260	Q86YD7	ENSG00000171847	Q86YD7-Q9UDV6
1208	ENSG00000171360-ENSG00000171847												456.0	464.0	920.0	ENSG00000171360	ENSG00000171847	192.0	63.75393837168748	57.86462339358156	HuMap2.0				12240.756167363998	0.14387852566946185	O76015	ENSG00000171360	Q86YD7	ENSG00000171847	O76015-Q86YD7
1209	ENSG00000171425-ENSG00000171847												197.0	464.0	661.0	ENSG00000171425	ENSG00000171847	153.0	67.18610482878465	52.23169187938291	HuMap2.0				10279.474038804052	0.15243927965683943	Q9P0T4	ENSG00000171425	Q86YD7	ENSG00000171847	Q86YD7-Q9P0T4
1210	ENSG00000002822-ENSG00000176155												718.0	915.0	1633.0	ENSG00000002822	ENSG00000176155	144.0	74.19359419246537	70.68651576704002	HuMap2.0				10683.877563715014	0.2805048614224602	Q9Y6D9	ENSG00000002822	Q2TAC2	ENSG00000176155	Q2TAC2-Q9Y6D9
1211	ENSG00000103202-ENSG00000176155												187.0	915.0	1102.0	ENSG00000103202	ENSG00000176155	22.0	61.96883484005343	69.21855338338011	HuMap2.0				1363.3143664811755	0.032771190338518594	O00746	ENSG00000103202	Q2TAC2	ENSG00000176155	O00746-Q2TAC2
1212	ENSG00000105618-ENSG00000176155												499.0	915.0	1414.0	ENSG00000105618	ENSG00000176155	52.0	64.6733785796762	68.22025375862805	HuMap2.0				3363.0156861431624	0.04206459528929551	Q8WWY3	ENSG00000105618	Q2TAC2	ENSG00000176155	Q2TAC2-Q8WWY3
1213	ENSG00000138443-ENSG00000176155												513.0	915.0	1428.0	ENSG00000138443	ENSG00000176155	42.0	58.745111639484946	61.51700969478004	HuMap2.0				2467.294688858368	0.03481800747524484	Q9NYB9	ENSG00000138443	Q2TAC2	ENSG00000176155	Q2TAC2-Q9NYB9
1214	ENSG00000159173-ENSG00000176155												187.0	915.0	1102.0	ENSG00000159173	ENSG00000176155	0.0	0.0	70.11289078176158	HuMap2.0				0.0	0.03132179523211253	P19237	ENSG00000159173	Q2TAC2	ENSG00000176155	P19237-Q2TAC2
1215	ENSG00000143514-ENSG00000176155												1128.0	915.0	2043.0	ENSG00000143514	ENSG00000176155	204.0	58.73691846175131	56.94292190856074	HuMap2.0				11982.331366197266	0.09108135485826946	Q13625	ENSG00000143514	Q2TAC2	ENSG00000176155	Q13625-Q2TAC2
1216	ENSG00000011007-ENSG00000176155												798.0	915.0	1713.0	ENSG00000011007	ENSG00000176155	157.0	61.89060209276529	60.292250118523064	HuMap2.0				9716.824528564151	0.09206005025377262	Q14241	ENSG00000011007	Q2TAC2	ENSG00000176155	Q14241-Q2TAC2
1217	ENSG00000036672-ENSG00000176155												605.0	915.0	1520.0	ENSG00000036672	ENSG00000176155	73.0	54.649272404021225	64.91148019695532	HuMap2.0				3989.3968854935492	0.03689583609919327	O75604	ENSG00000036672	Q2TAC2	ENSG00000176155	O75604-Q2TAC2
1218	ENSG00000061337-ENSG00000176155												596.0	915.0	1511.0	ENSG00000061337	ENSG00000176155	111.0	76.80827079055331	65.06379872988249	HuMap2.0				8525.718057751417	0.24621403156236762	Q9Y250	ENSG00000061337	Q2TAC2	ENSG00000176155	Q2TAC2-Q9Y250
1219	ENSG00000061455-ENSG00000176155												595.0	915.0	1510.0	ENSG00000061455	ENSG00000176155	95.0	60.224609416281396	60.543089188869594	HuMap2.0				5721.337894546733	0.05045358955746972	Q9NQX0	ENSG00000061455	Q2TAC2	ENSG00000176155	Q2TAC2-Q9NQX0
1220	ENSG00000062194-ENSG00000176155												473.0	915.0	1388.0	ENSG00000062194	ENSG00000176155	73.0	71.12299998620352	60.91842348758596	HuMap2.0				5191.978998992858	0.07976510514726076	Q86WP2	ENSG00000062194	Q2TAC2	ENSG00000176155	Q2TAC2-Q86WP2
1221	ENSG00000065491-ENSG00000176155												505.0	915.0	1420.0	ENSG00000065491	ENSG00000176155	59.0	66.20060984918565	66.9012153353497	HuMap2.0				3905.8359811019536	0.048078405104886326	Q9NU19	ENSG00000065491	Q2TAC2	ENSG00000176155	Q2TAC2-Q9NU19
1222	ENSG00000068394-ENSG00000176155												476.0	915.0	1391.0	ENSG00000068394	ENSG00000176155	56.0	61.93907432296934	67.82549473475339	HuMap2.0				3468.588162086283	0.04017945073906837	Q92917	ENSG00000068394	Q2TAC2	ENSG00000176155	Q2TAC2-Q92917
1223	ENSG00000084652-ENSG00000176155												546.0	915.0	1461.0	ENSG00000084652	ENSG00000176155	78.0	57.277157055487	68.8899065751557	HuMap2.0				4467.618250327986	0.040238402170385296	P40222	ENSG00000084652	Q2TAC2	ENSG00000176155	P40222-Q2TAC2
1224	ENSG00000091073-ENSG00000176155												622.0	915.0	1537.0	ENSG00000091073	ENSG00000176155	106.0	55.640201875967804	67.83082147330397	HuMap2.0				5897.861398852588	0.04345704036024656	Q86UW9	ENSG00000091073	Q2TAC2	ENSG00000176155	Q2TAC2-Q86UW9
1225	ENSG00000091483-ENSG00000176155												510.0	915.0	1425.0	ENSG00000091483	ENSG00000176155	26.0	69.17445924327126	70.48704359541458	HuMap2.0				1798.5359403250527	0.03551576497240283	P07954	ENSG00000091483	Q2TAC2	ENSG00000176155	P07954-Q2TAC2
1226	ENSG00000099204-ENSG00000176155												778.0	915.0	1693.0	ENSG00000099204	ENSG00000176155	174.0	49.63479501892365	59.98749819341326	HuMap2.0				8636.454333292715	0.0422420318375975	O14639	ENSG00000099204	Q2TAC2	ENSG00000176155	O14639-Q2TAC2
1227	ENSG00000100056-ENSG00000176155												476.0	915.0	1391.0	ENSG00000100056	ENSG00000176155	79.0	64.16421569042892	66.12517578981507	HuMap2.0				5068.973039543885	0.054376828616828354	Q96DF8	ENSG00000100056	Q2TAC2	ENSG00000176155	Q2TAC2-Q96DF8
1228	ENSG00000100109-ENSG00000176155												837.0	915.0	1752.0	ENSG00000100109	ENSG00000176155	113.0	51.6008432730424	66.61853114103157	HuMap2.0				5830.895289853791	0.038811487227593464	Q9UBB9	ENSG00000100109	Q2TAC2	ENSG00000176155	Q2TAC2-Q9UBB9
1229	ENSG00000100353-ENSG00000176155												548.0	915.0	1463.0	ENSG00000100353	ENSG00000176155	49.0	50.13269018498056	70.78485559272774	HuMap2.0				2456.5018190640476	0.03294302979286124	O15371	ENSG00000100353	Q2TAC2	ENSG00000176155	O15371-Q2TAC2
1230	ENSG00000101349-ENSG00000176155												719.0	915.0	1634.0	ENSG00000101349	ENSG00000176155	138.0	50.981786374157174	59.12825412058922	HuMap2.0				7035.4865196336905	0.04071061384130104	Q9P286	ENSG00000101349	Q2TAC2	ENSG00000176155	Q2TAC2-Q9P286
1231	ENSG00000103126-ENSG00000176155												862.0	915.0	1777.0	ENSG00000103126	ENSG00000176155	169.0	49.27997306780074	61.50592145808314	HuMap2.0				8328.315448458325	0.041189308625077956	O15169	ENSG00000103126	Q2TAC2	ENSG00000176155	O15169-Q2TAC2
1232	ENSG00000104964-ENSG00000176155												197.0	915.0	1112.0	ENSG00000104964	ENSG00000176155	0.0	0.0	68.31773439589335	HuMap2.0				0.0	0.03132179523211253	Q08117	ENSG00000104964	Q2TAC2	ENSG00000176155	Q08117-Q2TAC2
1233	ENSG00000104980-ENSG00000176155												452.0	915.0	1367.0	ENSG00000104980	ENSG00000176155	173.0	64.6146113972647	64.91423428138404	HuMap2.0				11178.327771726792	0.13745520300533992	O43615	ENSG00000104980	Q2TAC2	ENSG00000176155	O43615-Q2TAC2
1234	ENSG00000105072-ENSG00000176155												657.0	915.0	1572.0	ENSG00000105072	ENSG00000176155	133.0	57.26814645974653	58.24064648711708	HuMap2.0				7616.663479146288	0.05416644268704206	Q9H6X5	ENSG00000105072	Q2TAC2	ENSG00000176155	Q2TAC2-Q9H6X5
1235	ENSG00000105248-ENSG00000176155												323.0	915.0	1238.0	ENSG00000105248	ENSG00000176155	89.0	65.33155069988528	68.10508755705949	HuMap2.0				5814.508012289791	0.06535728982832868	Q9BW85	ENSG00000105248	Q2TAC2	ENSG00000176155	Q2TAC2-Q9BW85
1236	ENSG00000105610-ENSG00000176155												362.0	915.0	1277.0	ENSG00000105610	ENSG00000176155	123.0	49.68972409325176	61.972094658708976	HuMap2.0				6111.836063469967	0.0377660755684539	Q13351	ENSG00000105610	Q2TAC2	ENSG00000176155	Q13351-Q2TAC2
1237	ENSG00000105617-ENSG00000176155												264.0	915.0	1179.0	ENSG00000105617	ENSG00000176155	69.0	61.88615593339088	68.76211006630145	HuMap2.0				4270.144759403971	0.04445589020236499	Q96BZ8	ENSG00000105617	Q2TAC2	ENSG00000176155	Q2TAC2-Q96BZ8
1238	ENSG00000105619-ENSG00000176155												253.0	915.0	1168.0	ENSG00000105619	ENSG00000176155	58.0	59.019961376291654	66.87144593726887	HuMap2.0				3423.157759824916	0.03787375862841634	P0C1Z6	ENSG00000105619	Q2TAC2	ENSG00000176155	P0C1Z6-Q2TAC2
1239	ENSG00000105771-ENSG00000176155												520.0	915.0	1435.0	ENSG00000105771	ENSG00000176155	25.0	57.10778617616664	65.33157721526344	HuMap2.0				1427.694654404166	0.03245806909842402	Q9H0W8	ENSG00000105771	Q2TAC2	ENSG00000176155	Q2TAC2-Q9H0W8
1240	ENSG00000106785-ENSG00000176155												442.0	915.0	1357.0	ENSG00000106785	ENSG00000176155	49.0	66.75137271730735	70.53720745735774	HuMap2.0				3270.81726314806	0.04357387358273441	Q14142	ENSG00000106785	Q2TAC2	ENSG00000176155	Q14142-Q2TAC2
1241	ENSG00000108506-ENSG00000176155												1204.0	915.0	2119.0	ENSG00000108506	ENSG00000176155	98.0	51.99526280589633	69.30375369274458	HuMap2.0				5095.53575497784	0.037622973133573226	Q9H0H0	ENSG00000108506	Q2TAC2	ENSG00000176155	Q2TAC2-Q9H0H0
1242	ENSG00000108551-ENSG00000176155												281.0	915.0	1196.0	ENSG00000108551	ENSG00000176155	18.0	60.43347073581874	68.18308908882923	HuMap2.0				1087.8024732447373	0.032173249864323246	Q9Y272	ENSG00000108551	Q2TAC2	ENSG00000176155	Q2TAC2-Q9Y272
1243	ENSG00000109519-ENSG00000176155												217.0	915.0	1132.0	ENSG00000109519	ENSG00000176155	35.0	66.3727018325355	69.43638254876551	HuMap2.0				2323.0445641387423	0.03716464870959827	Q9HAV7	ENSG00000109519	Q2TAC2	ENSG00000176155	Q2TAC2-Q9HAV7
1244	ENSG00000111554-ENSG00000176155												714.0	915.0	1629.0	ENSG00000111554	ENSG00000176155	177.0	52.973102137026366	58.233353792548726	HuMap2.0				9376.239078253668	0.050419191897462134	Q8TC05	ENSG00000111554	Q2TAC2	ENSG00000176155	Q2TAC2-Q8TC05
1245	ENSG00000114019-ENSG00000176155												779.0	915.0	1694.0	ENSG00000114019	ENSG00000176155	86.0	53.20416675382065	63.64154444806889	HuMap2.0				4575.558340828576	0.03735222285611125	Q9Y2J4	ENSG00000114019	Q2TAC2	ENSG00000176155	Q2TAC2-Q9Y2J4
1246	ENSG00000119703-ENSG00000176155												456.0	915.0	1371.0	ENSG00000119703	ENSG00000176155	33.0	58.920173955614615	62.79254476489646	HuMap2.0				1944.3657405352824	0.03360642330203978	Q53FD0	ENSG00000119703	Q2TAC2	ENSG00000176155	Q2TAC2-Q53FD0
1247	ENSG00000120896-ENSG00000176155												671.0	915.0	1586.0	ENSG00000120896	ENSG00000176155	170.0	51.364889168978465	60.53954306149323	HuMap2.0				8732.031158726339	0.0451926157904464	O60504	ENSG00000120896	Q2TAC2	ENSG00000176155	O60504-Q2TAC2
1248	ENSG00000121058-ENSG00000176155												576.0	915.0	1491.0	ENSG00000121058	ENSG00000176155	126.0	51.09352937380915	63.35898475236932	HuMap2.0				6437.784701099952	0.0395873920979842	P38432	ENSG00000121058	Q2TAC2	ENSG00000176155	P38432-Q2TAC2
1249	ENSG00000122644-ENSG00000176155												200.0	915.0	1115.0	ENSG00000122644	ENSG00000176155	2.0	83.34739040260865	70.56208416479626	HuMap2.0				166.6947808052173	0.031339886622466825	P40617	ENSG00000122644	Q2TAC2	ENSG00000176155	P40617-Q2TAC2
1250	ENSG00000124160-ENSG00000176155												579.0	915.0	1494.0	ENSG00000124160	ENSG00000176155	49.0	54.43980953927402	63.76074599272042	HuMap2.0				2667.550667424427	0.03406768714161149	Q9HCD5	ENSG00000124160	Q2TAC2	ENSG00000176155	Q2TAC2-Q9HCD5
1251	ENSG00000125945-ENSG00000176155												470.0	915.0	1385.0	ENSG00000125945	ENSG00000176155	126.0	57.74726841995339	67.05081417011968	HuMap2.0				7276.155820914128	0.05363036363509113	Q9C0F3	ENSG00000125945	Q2TAC2	ENSG00000176155	Q2TAC2-Q9C0F3
1252	ENSG00000127870-ENSG00000176155												685.0	915.0	1600.0	ENSG00000127870	ENSG00000176155	77.0	50.28599352786194	59.51522361269685	HuMap2.0				3872.0215016453694	0.03469553224947949	Q9Y252	ENSG00000127870	Q2TAC2	ENSG00000176155	Q2TAC2-Q9Y252
1253	ENSG00000127903-ENSG00000176155												537.0	915.0	1452.0	ENSG00000127903	ENSG00000176155	213.0	58.665655196405275	66.2568615155027	HuMap2.0				12495.784556834324	0.0948964379490027	Q9Y2P0	ENSG00000127903	Q2TAC2	ENSG00000176155	Q2TAC2-Q9Y2P0
1254	ENSG00000127993-ENSG00000176155												367.0	915.0	1282.0	ENSG00000127993	ENSG00000176155	101.0	62.51242419527753	66.50936422274792	HuMap2.0				6313.754843723031	0.0608299130662575	Q5RL73	ENSG00000127993	Q2TAC2	ENSG00000176155	Q2TAC2-Q5RL73
1255	ENSG00000131095-ENSG00000176155												432.0	915.0	1347.0	ENSG00000131095	ENSG00000176155	127.0	72.11743673206647	68.45763299784667	HuMap2.0				9158.91446497244	0.19268551334791076	P14136	ENSG00000131095	Q2TAC2	ENSG00000176155	P14136-Q2TAC2
1256	ENSG00000132801-ENSG00000176155												696.0	915.0	1611.0	ENSG00000132801	ENSG00000176155	131.0	67.36545232090741	66.76702103906575	HuMap2.0				8824.87425403887	0.12515178201557398	Q96MP5	ENSG00000132801	Q2TAC2	ENSG00000176155	Q2TAC2-Q96MP5
1257	ENSG00000133134-ENSG00000176155												128.0	915.0	1043.0	ENSG00000133134	ENSG00000176155	38.0	81.73728871016397	68.42376010801512	HuMap2.0				3106.0169709862307	0.06976463352266393	Q9BXY8	ENSG00000133134	Q2TAC2	ENSG00000176155	Q2TAC2-Q9BXY8
1258	ENSG00000133246-ENSG00000176155												670.0	915.0	1585.0	ENSG00000133246	ENSG00000176155	115.0	51.4537087982475	59.50379857183371	HuMap2.0				5917.176511798462	0.03885998462808125	Q96QH2	ENSG00000133246	Q2TAC2	ENSG00000176155	Q2TAC2-Q96QH2
1259	ENSG00000134207-ENSG00000176155												510.0	915.0	1425.0	ENSG00000134207	ENSG00000176155	126.0	74.6545499153062	65.43295561025218	HuMap2.0				9406.473289328582	0.2430237127798028	Q5T7P8	ENSG00000134207	Q2TAC2	ENSG00000176155	Q2TAC2-Q5T7P8
1260	ENSG00000134283-ENSG00000176155												458.0	915.0	1373.0	ENSG00000134283	ENSG00000176155	76.0	66.91505753669739	62.84683306751277	HuMap2.0				5085.5443727890015	0.06199881303376191	Q8NEY8	ENSG00000134283	Q2TAC2	ENSG00000176155	Q2TAC2-Q8NEY8
1261	ENSG00000135249-ENSG00000176155												792.0	915.0	1707.0	ENSG00000135249	ENSG00000176155	204.0	59.121281469969404	69.71501708742512	HuMap2.0				12060.741419873759	0.09469701717318653	Q6NUQ1	ENSG00000135249	Q2TAC2	ENSG00000176155	Q2TAC2-Q6NUQ1
1262	ENSG00000135655-ENSG00000176155												981.0	915.0	1896.0	ENSG00000135655	ENSG00000176155	111.0	52.55088735118	66.68015468651309	HuMap2.0				5833.14849598098	0.03968761135665948	Q9Y4E8	ENSG00000135655	Q2TAC2	ENSG00000176155	Q2TAC2-Q9Y4E8
1263	ENSG00000136754-ENSG00000176155												508.0	915.0	1423.0	ENSG00000136754	ENSG00000176155	20.0	63.441150327004024	64.10464517146967	HuMap2.0				1268.8230065400805	0.03270450886101648	Q8IZP0	ENSG00000136754	Q2TAC2	ENSG00000176155	Q2TAC2-Q8IZP0
1264	ENSG00000137699-ENSG00000176155												588.0	915.0	1503.0	ENSG00000137699	ENSG00000176155	187.0	58.1992006759299	62.99143390579106	HuMap2.0				10883.250526398891	0.07877459556619082	Q14134	ENSG00000137699	Q2TAC2	ENSG00000176155	Q14134-Q2TAC2
1265	ENSG00000137936-ENSG00000176155												825.0	915.0	1740.0	ENSG00000137936	ENSG00000176155	189.0	58.56766255192643	64.51891310556185	HuMap2.0				11069.288222314095	0.08245473530309236	O75815	ENSG00000137936	Q2TAC2	ENSG00000176155	O75815-Q2TAC2
1266	ENSG00000140259-ENSG00000176155												439.0	915.0	1354.0	ENSG00000140259	ENSG00000176155	72.0	71.8184240841998	67.56766673682417	HuMap2.0				5170.926534062386	0.08267399830271066	P55081	ENSG00000140259	Q2TAC2	ENSG00000176155	P55081-Q2TAC2
1267	ENSG00000140481-ENSG00000176155												958.0	915.0	1873.0	ENSG00000140481	ENSG00000176155	159.0	76.87940316782202	66.96786571556052	HuMap2.0				12223.825103683701	0.393968795689164	Q8N5R6	ENSG00000140481	Q2TAC2	ENSG00000176155	Q2TAC2-Q8N5R6
1268	ENSG00000140718-ENSG00000176155												505.0	915.0	1420.0	ENSG00000140718	ENSG00000176155	162.0	54.892643298383554	71.74999310524798	HuMap2.0				8892.608214338135	0.05362325133158804	Q9C0B1	ENSG00000140718	Q2TAC2	ENSG00000176155	Q2TAC2-Q9C0B1
1269	ENSG00000141570-ENSG00000176155												389.0	915.0	1304.0	ENSG00000141570	ENSG00000176155	38.0	64.68921476712818	65.46974605817597	HuMap2.0				2458.1901611508706	0.0370444421792636	Q9HC52	ENSG00000141570	Q2TAC2	ENSG00000176155	Q2TAC2-Q9HC52
1270	ENSG00000143851-ENSG00000176155												360.0	915.0	1275.0	ENSG00000143851	ENSG00000176155	20.0	34.69717805333694	69.43923938602558	HuMap2.0				693.9435610667388	0.03141065402259813	P35236	ENSG00000143851	Q2TAC2	ENSG00000176155	P35236-Q2TAC2
1271	ENSG00000145832-ENSG00000176155												311.0	915.0	1226.0	ENSG00000145832	ENSG00000176155	77.0	69.26078409495773	62.86755329664287	HuMap2.0				5333.080375311745	0.07400876742172227	Q6ZT89	ENSG00000145832	Q2TAC2	ENSG00000176155	Q2TAC2-Q6ZT89
1272	ENSG00000145945-ENSG00000176155												325.0	915.0	1240.0	ENSG00000145945	ENSG00000176155	43.0	59.98155238245553	70.86928834836938	HuMap2.0				2579.206752445588	0.035545493245314516	Q9Y247	ENSG00000145945	Q2TAC2	ENSG00000176155	Q2TAC2-Q9Y247
1273	ENSG00000146007-ENSG00000176155												199.0	915.0	1114.0	ENSG00000146007	ENSG00000176155	2.0	73.75058462186824	68.8463532611542	HuMap2.0				147.50116924373648	0.03133580691835802	Q96NC0	ENSG00000146007	Q2TAC2	ENSG00000176155	Q2TAC2-Q96NC0
1274	ENSG00000146112-ENSG00000176155												613.0	915.0	1528.0	ENSG00000146112	ENSG00000176155	93.0	65.17360399161274	59.993491744817646	HuMap2.0				6061.145171219984	0.06762506559303097	Q6NYC8	ENSG00000146112	Q2TAC2	ENSG00000176155	Q2TAC2-Q6NYC8
1275	ENSG00000146830-ENSG00000176155												1035.0	915.0	1950.0	ENSG00000146830	ENSG00000176155	236.0	54.821184565479285	55.473280384505465	HuMap2.0				12937.79955745311	0.07237022802262982	O75420	ENSG00000146830	Q2TAC2	ENSG00000176155	O75420-Q2TAC2
1276	ENSG00000147010-ENSG00000176155												665.0	915.0	1580.0	ENSG00000147010	ENSG00000176155	137.0	60.6693911031571	61.45530546786261	HuMap2.0				8311.706581132523	0.07112078355231119	Q96B97	ENSG00000147010	Q2TAC2	ENSG00000176155	Q2TAC2-Q96B97
1277	ENSG00000147144-ENSG00000176155												630.0	915.0	1545.0	ENSG00000147144	ENSG00000176155	157.0	61.12152200227295	60.60174124217926	HuMap2.0				9596.078954356854	0.0855993097107611	Q96HB5	ENSG00000147144	Q2TAC2	ENSG00000176155	Q2TAC2-Q96HB5
1278	ENSG00000147813-ENSG00000176155												538.0	915.0	1453.0	ENSG00000147813	ENSG00000176155	34.0	59.65460234570907	73.13329972297133	HuMap2.0				2028.2564797541086	0.033940841514354975	Q6XQN6	ENSG00000147813	Q2TAC2	ENSG00000176155	Q2TAC2-Q6XQN6
1279	ENSG00000152240-ENSG00000176155												278.0	915.0	1193.0	ENSG00000152240	ENSG00000176155	57.0	82.52338682218358	71.12333249734213	HuMap2.0				4703.833048864464	0.1393669203585527	Q96CS2	ENSG00000152240	Q2TAC2	ENSG00000176155	Q2TAC2-Q96CS2
1280	ENSG00000152404-ENSG00000176155												894.0	915.0	1809.0	ENSG00000152404	ENSG00000176155	227.0	57.95007072145986	63.137452024836854	HuMap2.0				13154.666053771389	0.09462834227945696	Q2TBE0	ENSG00000152404	Q2TAC2	ENSG00000176155	Q2TAC2-Q2TBE0
1281	ENSG00000155754-ENSG00000176155												623.0	915.0	1538.0	ENSG00000155754	ENSG00000176155	121.0	53.69662659698306	61.15295360279465	HuMap2.0				6497.29181823495	0.04274360468062338	Q53TS8	ENSG00000155754	Q2TAC2	ENSG00000176155	Q2TAC2-Q53TS8
1282	ENSG00000156050-ENSG00000176155												647.0	915.0	1562.0	ENSG00000156050	ENSG00000176155	177.0	52.44250278136594	63.26199939926364	HuMap2.0				9282.322992301772	0.04887656784758694	Q96MY7	ENSG00000156050	Q2TAC2	ENSG00000176155	Q2TAC2-Q96MY7
1283	ENSG00000159377-ENSG00000176155												264.0	915.0	1179.0	ENSG00000159377	ENSG00000176155	87.0	62.98107335697671	68.02051478716915	HuMap2.0				5479.353382056974	0.05502115062290683	P28070	ENSG00000159377	Q2TAC2	ENSG00000176155	P28070-Q2TAC2
1284	ENSG00000160741-ENSG00000176155												693.0	915.0	1608.0	ENSG00000160741	ENSG00000176155	225.0	56.953064030740954	57.50643975900425	HuMap2.0				12814.439406916714	0.08468844601894182	Q53ET0	ENSG00000160741	Q2TAC2	ENSG00000176155	Q2TAC2-Q53ET0
1285	ENSG00000160753-ENSG00000176155												902.0	915.0	1817.0	ENSG00000160753	ENSG00000176155	140.0	51.0337383379615	59.304242944223176	HuMap2.0				7144.72336731461	0.04100392070147636	Q9BVN2	ENSG00000160753	Q2TAC2	ENSG00000176155	Q2TAC2-Q9BVN2
1286	ENSG00000161405-ENSG00000176155												509.0	915.0	1424.0	ENSG00000161405	ENSG00000176155	34.0	52.75949877109994	61.66990802418597	HuMap2.0				1793.822958217398	0.03254065690205572	Q9UKT9	ENSG00000161405	Q2TAC2	ENSG00000176155	Q2TAC2-Q9UKT9
1287	ENSG00000162148-ENSG00000176155												425.0	915.0	1340.0	ENSG00000162148	ENSG00000176155	128.0	65.04550093027137	62.868414311887996	HuMap2.0				8325.824119074736	0.09688922757102222	Q7Z5V6	ENSG00000162148	Q2TAC2	ENSG00000176155	Q2TAC2-Q7Z5V6
1288	ENSG00000162946-ENSG00000176155												854.0	915.0	1769.0	ENSG00000162946	ENSG00000176155	210.0	58.088509978002826	62.353490565313976	HuMap2.0				12198.587095380593	0.08811193440201864	Q9NRI5	ENSG00000162946	Q2TAC2	ENSG00000176155	Q2TAC2-Q9NRI5
1289	ENSG00000163126-ENSG00000176155												305.0	915.0	1220.0	ENSG00000163126	ENSG00000176155	5.0	43.90268606886031	69.52378250387886	HuMap2.0				219.51343034430155	0.031350689400304575	Q86SG2	ENSG00000163126	Q2TAC2	ENSG00000176155	Q2TAC2-Q86SG2
1290	ENSG00000163884-ENSG00000176155												416.0	915.0	1331.0	ENSG00000163884	ENSG00000176155	64.0	54.95474931431605	61.55848942633831	HuMap2.0				3517.103956116227	0.03595379529484251	Q9UIH9	ENSG00000163884	Q2TAC2	ENSG00000176155	Q2TAC2-Q9UIH9
1291	ENSG00000164056-ENSG00000176155												319.0	915.0	1234.0	ENSG00000164056	ENSG00000176155	46.0	66.6634276581107	64.95244764900285	HuMap2.0				3066.5176722730926	0.04196184146411948	O43609	ENSG00000164056	Q2TAC2	ENSG00000176155	O43609-Q2TAC2
1292	ENSG00000164123-ENSG00000176155												186.0	915.0	1101.0	ENSG00000164123	ENSG00000176155	113.0	57.03816039394509	67.10540147977393	HuMap2.0				6445.312124515795	0.04792766608488756	Q96LM5	ENSG00000164123	Q2TAC2	ENSG00000176155	Q2TAC2-Q96LM5
1293	ENSG00000164185-ENSG00000176155												364.0	915.0	1279.0	ENSG00000164185	ENSG00000176155	106.0	65.81744162446343	66.8564533270114	HuMap2.0				6976.648812193123	0.08236336648712717	Q6S9Z5	ENSG00000164185	Q2TAC2	ENSG00000176155	Q2TAC2-Q6S9Z5
1294	ENSG00000164287-ENSG00000176155												519.0	915.0	1434.0	ENSG00000164287	ENSG00000176155	92.0	58.10601983346886	63.65749933808743	HuMap2.0				5345.753824679135	0.04474739514731735	Q86Y33	ENSG00000164287	Q2TAC2	ENSG00000176155	Q2TAC2-Q86Y33
1295	ENSG00000164591-ENSG00000176155												251.0	915.0	1166.0	ENSG00000164591	ENSG00000176155	72.0	58.63480027667817	65.96226615379737	HuMap2.0				4221.705619920828	0.04058348689589883	Q8TDC0	ENSG00000164591	Q2TAC2	ENSG00000176155	Q2TAC2-Q8TDC0
1296	ENSG00000164972-ENSG00000176155												262.0	915.0	1177.0	ENSG00000164972	ENSG00000176155	55.0	67.02588531330413	63.49590276362228	HuMap2.0				3686.4236922317273	0.04740172570328752	Q8NCR6	ENSG00000164972	Q2TAC2	ENSG00000176155	Q2TAC2-Q8NCR6
1297	ENSG00000165259-ENSG00000176155												690.0	915.0	1605.0	ENSG00000165259	ENSG00000176155	341.0	60.76293432379728	59.115510156006444	HuMap2.0				20720.160604414872	0.21316931075761622	Q7Z353	ENSG00000165259	Q2TAC2	ENSG00000176155	Q2TAC2-Q7Z353
1298	ENSG00000165630-ENSG00000176155												342.0	915.0	1257.0	ENSG00000165630	ENSG00000176155	13.0	58.90999112461821	69.6726021018468	HuMap2.0				765.8298846200368	0.03172563285233552	Q99633	ENSG00000165630	Q2TAC2	ENSG00000176155	Q2TAC2-Q99633
1299	ENSG00000166292-ENSG00000176155												134.0	915.0	1049.0	ENSG00000166292	ENSG00000176155	0.0	0.0	69.18405375832387	HuMap2.0				0.0	0.03132179523211253	Q9NV29	ENSG00000166292	Q2TAC2	ENSG00000176155	Q2TAC2-Q9NV29
1300	ENSG00000166886-ENSG00000176155												525.0	915.0	1440.0	ENSG00000166886	ENSG00000176155	103.0	61.44433073796833	64.70620679018852	HuMap2.0				6328.766066010738	0.05768692061327581	Q15742	ENSG00000166886	Q2TAC2	ENSG00000176155	Q15742-Q2TAC2
1301	ENSG00000167595-ENSG00000176155												480.0	915.0	1395.0	ENSG00000167595	ENSG00000176155	138.0	70.21942561976101	62.381132573375034	HuMap2.0				9690.28073552702	0.17988791406271332	Q2NL68	ENSG00000167595	Q2TAC2	ENSG00000176155	Q2NL68-Q2TAC2
1302	ENSG00000167994-ENSG00000176155												382.0	915.0	1297.0	ENSG00000167994	ENSG00000176155	31.0	90.40283566043476	69.18319049836096	HuMap2.0				2802.4879054734774	0.08784398501373955	Q8TBN0	ENSG00000167994	Q2TAC2	ENSG00000176155	Q2TAC2-Q8TBN0
1303	ENSG00000168309-ENSG00000176155												144.0	915.0	1059.0	ENSG00000168309	ENSG00000176155	14.0	44.00744630238659	70.00094315133154	HuMap2.0				616.1042482334122	0.031453864819827176	O95990	ENSG00000168309	Q2TAC2	ENSG00000176155	O95990-Q2TAC2
1304	ENSG00000169715-ENSG00000176155												61.0	915.0	976.0	ENSG00000169715	ENSG00000176155	8.0	73.25926835756856	69.25785630455881	HuMap2.0				586.0741468605485	0.031741799508272994	P04732	ENSG00000169715	Q2TAC2	ENSG00000176155	P04732-Q2TAC2
1305	ENSG00000170264-ENSG00000176155												660.0	915.0	1575.0	ENSG00000170264	ENSG00000176155	228.0	56.51015133166149	63.31102044870918	HuMap2.0				12884.31450361882	0.08218106968764458	Q3B820	ENSG00000170264	Q2TAC2	ENSG00000176155	Q2TAC2-Q3B820
1306	ENSG00000170390-ENSG00000176155												766.0	915.0	1681.0	ENSG00000170390	ENSG00000176155	76.0	39.94658638172345	63.31315171132761	HuMap2.0				3035.940565010982	0.032129335790028045	Q8N568	ENSG00000170390	Q2TAC2	ENSG00000176155	Q2TAC2-Q8N568
1307	ENSG00000170477-ENSG00000176155												520.0	915.0	1435.0	ENSG00000170477	ENSG00000176155	158.0	53.797388432935286	64.7965744182767	HuMap2.0				8499.987372403775	0.049370506454165325	P19013	ENSG00000170477	Q2TAC2	ENSG00000176155	P19013-Q2TAC2
1308	ENSG00000171847-ENSG00000176155												464.0	915.0	1379.0	ENSG00000171847	ENSG00000176155	102.0	63.625753677524244	60.47242160887587	HuMap2.0				6489.826875107473	0.06641046721044719	Q86YD7	ENSG00000171847	Q2TAC2	ENSG00000176155	Q2TAC2-Q86YD7
1309	ENSG00000172361-ENSG00000176155												514.0	915.0	1429.0	ENSG00000172361	ENSG00000176155	57.0	61.035092705912845	69.46939546661093	HuMap2.0				3479.0002842370322	0.03950173446973441	Q96M91	ENSG00000172361	Q2TAC2	ENSG00000176155	Q2TAC2-Q96M91
1310	ENSG00000173421-ENSG00000176155												594.0	915.0	1509.0	ENSG00000173421	ENSG00000176155	189.0	58.50774176433171	60.87535344093392	HuMap2.0				11057.963193458694	0.08198771224484697	Q8IYA8	ENSG00000173421	Q2TAC2	ENSG00000176155	Q2TAC2-Q8IYA8
1311	ENSG00000173480-ENSG00000176155												575.0	915.0	1490.0	ENSG00000173480	ENSG00000176155	104.0	63.64473674021692	63.71820877123367	HuMap2.0				6619.052620982559	0.06782636559805703	Q8TAU3	ENSG00000173480	Q2TAC2	ENSG00000176155	Q2TAC2-Q8TAU3
1312	ENSG00000174015-ENSG00000176155												448.0	915.0	1363.0	ENSG00000174015	ENSG00000176155	26.0	60.40005412280647	65.1591437028175	HuMap2.0				1570.4014071929682	0.033031142062008134	Q8NA61	ENSG00000174015	Q2TAC2	ENSG00000176155	Q2TAC2-Q8NA61
1313	ENSG00000174282-ENSG00000176155												1013.0	915.0	1928.0	ENSG00000174282	ENSG00000176155	278.0	48.304505030464355	56.795633895965146	HuMap2.0				13428.65239846909	0.049087557353131	Q9P1Z0	ENSG00000174282	Q2TAC2	ENSG00000176155	Q2TAC2-Q9P1Z0
1314	ENSG00000175513-ENSG00000176155												556.0	915.0	1471.0	ENSG00000175513	ENSG00000176155	94.0	58.27675309935229	61.009871295931475	HuMap2.0				5478.014791339116	0.04561351896072758	Q3SY00	ENSG00000175513	Q2TAC2	ENSG00000176155	Q2TAC2-Q3SY00
1315	ENSG00000176155-ENSG00000176155												915.0	915.0	1830.0	ENSG00000176155	ENSG00000176155	1141.0	79.82774473855703	63.45341510529002	HuMap2.0				91083.45674669357	0.7355041091319853	Q2TAC2	ENSG00000176155	Q2TAC2	ENSG00000176155	Q2TAC2-Q2TAC2
1316	ENSG00000002822-ENSG00000185264												718.0	280.0	998.0	ENSG00000002822	ENSG00000185264	7.0	58.44812801634324	69.56038864185862	HuMap2.0				409.1368961144027	0.03144398871594258	Q9Y6D9	ENSG00000002822	O43247	ENSG00000185264	O43247-Q9Y6D9
1317	ENSG00000113595-ENSG00000185264												574.0	280.0	854.0	ENSG00000113595	ENSG00000185264	58.0	53.22809020860932	65.74666330650199	HuMap2.0				3087.2292320993406	0.03446043085519408	P36406	ENSG00000113595	O43247	ENSG00000185264	O43247-P36406
1318	ENSG00000005102-ENSG00000185264												254.0	280.0	534.0	ENSG00000005102	ENSG00000185264	15.0	57.58927087029733	55.41420799002557	HuMap2.0				863.8390630544599	0.0317928233541052	P50221	ENSG00000005102	O43247	ENSG00000185264	O43247-P50221
1319	ENSG00000094796-ENSG00000185264												416.0	280.0	696.0	ENSG00000094796	ENSG00000185264	38.0	62.21907587543106	63.777982926807816	HuMap2.0				2364.3248832663803	0.03564242269474527	Q15323	ENSG00000094796	O43247	ENSG00000185264	O43247-Q15323
1320	ENSG00000105392-ENSG00000185264												299.0	280.0	579.0	ENSG00000105392	ENSG00000185264	18.0	61.463245442903755	55.136701535249564	HuMap2.0				1106.3384179722675	0.032257110223884757	O43186	ENSG00000105392	O43247	ENSG00000185264	O43186-O43247
1321	ENSG00000002822-ENSG00000185519												718.0	280.0	998.0	ENSG00000002822	ENSG00000185519	34.0	60.51867168892419	67.63980193933662	HuMap2.0				2057.634837423422	0.03420375081966509	Q9Y6D9	ENSG00000002822	Q96AQ9	ENSG00000185519	Q96AQ9-Q9Y6D9
1322	ENSG00000030582-ENSG00000185519												593.0	280.0	873.0	ENSG00000030582	ENSG00000185519	44.0	58.72762705127115	63.82769874027662	HuMap2.0				2584.0155902559304	0.03512279778810171	P28799	ENSG00000030582	Q96AQ9	ENSG00000185519	P28799-Q96AQ9
1323	ENSG00000048540-ENSG00000185519												145.0	280.0	425.0	ENSG00000048540	ENSG00000185519	149.0	68.84016348738228	55.603483875330745	HuMap2.0				10257.18435961996	0.1743637322044051	Q8TAP4	ENSG00000048540	Q96AQ9	ENSG00000185519	Q8TAP4-Q96AQ9
1324	ENSG00000103423-ENSG00000185519												480.0	280.0	760.0	ENSG00000103423	ENSG00000185519	42.0	63.473717088359386	63.93820418700504	HuMap2.0				2665.896117711094	0.03740023149828734	Q96EY1	ENSG00000103423	Q96AQ9	ENSG00000185519	Q96AQ9-Q96EY1
1325	ENSG00000116983-ENSG00000185519												191.0	280.0	471.0	ENSG00000116983	ENSG00000185519	223.0	62.71486251290565	55.638252862500075	HuMap2.0				13985.41434037796	0.15606590710398768	Q9UM19	ENSG00000116983	Q96AQ9	ENSG00000185519	Q96AQ9-Q9UM19
1326	ENSG00000163032-ENSG00000185519												191.0	280.0	471.0	ENSG00000163032	ENSG00000185519	175.0	50.7633044437078	53.14249851032446	HuMap2.0				8883.578277648865	0.04451650912277246	P62760	ENSG00000163032	Q96AQ9	ENSG00000185519	P62760-Q96AQ9
1327	ENSG00000182636-ENSG00000185519												321.0	280.0	601.0	ENSG00000182636	ENSG00000185519	124.0	56.164721703274296	54.57727013904468	HuMap2.0				6964.425491206012	0.0484924215182472	Q99608	ENSG00000182636	Q96AQ9	ENSG00000185519	Q96AQ9-Q99608
1328	ENSG00000182944-ENSG00000185519												656.0	280.0	936.0	ENSG00000182944	ENSG00000185519	28.0	59.02220199548388	46.64071495489386	HuMap2.0				1652.6216558735487	0.0330249594398085	Q01844	ENSG00000182944	Q96AQ9	ENSG00000185519	Q01844-Q96AQ9
1329	ENSG00000002822-ENSG00000198420												718.0	921.0	1639.0	ENSG00000002822	ENSG00000198420	75.0	69.68768987419233	78.16311664786005	HuMap2.0				5226.576740564425	0.07403453646579006	Q9Y6D9	ENSG00000002822	Q9Y4C2	ENSG00000198420	Q9Y4C2-Q9Y6D9
1330	ENSG00000172466-ENSG00000198420												368.0	921.0	1289.0	ENSG00000172466	ENSG00000198420	250.0	59.03944399230153	79.44473303780246	HuMap2.0				14759.860998075383	0.1190856973851589	P17028	ENSG00000172466	Q9Y4C2	ENSG00000198420	P17028-Q9Y4C2
1331	ENSG00000000457-ENSG00000198420												742.0	921.0	1663.0	ENSG00000000457	ENSG00000198420	279.0	55.40583486182042	74.88867863186448	HuMap2.0				15458.227926447898	0.0904506580096155	Q8IZE3	ENSG00000000457	Q9Y4C2	ENSG00000198420	Q8IZE3-Q9Y4C2
1332	ENSG00000001167-ENSG00000198420												347.0	921.0	1268.0	ENSG00000001167	ENSG00000198420	319.0	56.92555782191077	74.5965135024708	HuMap2.0				18159.252945189535	0.12455613347051171	P23511	ENSG00000001167	Q9Y4C2	ENSG00000198420	P23511-Q9Y4C2
1333	ENSG00000006194-ENSG00000198420												683.0	921.0	1604.0	ENSG00000006194	ENSG00000198420	451.0	65.29605529029739	72.6391854997155	HuMap2.0				29448.520935924123	0.4454546240877394	O14978	ENSG00000006194	Q9Y4C2	ENSG00000198420	O14978-Q9Y4C2
1334	ENSG00000061455-ENSG00000198420												595.0	921.0	1516.0	ENSG00000061455	ENSG00000198420	331.0	55.6739276598989	72.84835059404406	HuMap2.0				18428.070055426535	0.11217660936047694	Q9NQX0	ENSG00000061455	Q9Y4C2	ENSG00000198420	Q9NQX0-Q9Y4C2
1335	ENSG00000070808-ENSG00000198420												478.0	921.0	1399.0	ENSG00000070808	ENSG00000198420	59.0	62.87435175059935	85.37487901727606	HuMap2.0				3709.5867532853617	0.042345380142783155	Q9UQM7	ENSG00000070808	Q9Y4C2	ENSG00000198420	Q9UQM7-Q9Y4C2
1336	ENSG00000071564-ENSG00000198420												654.0	921.0	1575.0	ENSG00000071564	ENSG00000198420	377.0	59.456732102190244	68.22961617509016	HuMap2.0				22415.188002525723	0.2062407820796059	P15923	ENSG00000071564	Q9Y4C2	ENSG00000198420	P15923-Q9Y4C2
1337	ENSG00000080561-ENSG00000198420												735.0	921.0	1656.0	ENSG00000080561	ENSG00000198420	66.0	67.72583229839348	81.05655935205209	HuMap2.0				4469.90493169397	0.05687616131582804	Q9UJV3	ENSG00000080561	Q9Y4C2	ENSG00000198420	Q9UJV3-Q9Y4C2
1338	ENSG00000087077-ENSG00000198420												476.0	921.0	1397.0	ENSG00000087077	ENSG00000198420	323.0	58.789969483313506	76.68011305875487	HuMap2.0				18989.16014311026	0.15788061389815983	Q15654	ENSG00000087077	Q9Y4C2	ENSG00000198420	Q15654-Q9Y4C2
1339	ENSG00000100109-ENSG00000198420												837.0	921.0	1758.0	ENSG00000100109	ENSG00000198420	163.0	63.33738604140028	77.54901940657194	HuMap2.0				10323.993924748245	0.11127509518852571	Q9UBB9	ENSG00000100109	Q9Y4C2	ENSG00000198420	Q9UBB9-Q9Y4C2
1340	ENSG00000106052-ENSG00000198420												789.0	921.0	1710.0	ENSG00000106052	ENSG00000198420	404.0	56.756934667121534	76.96938898201654	HuMap2.0				22929.8016055171	0.16103074761411146	Q86VP1	ENSG00000106052	Q9Y4C2	ENSG00000198420	Q86VP1-Q9Y4C2
1341	ENSG00000110330-ENSG00000198420												618.0	921.0	1539.0	ENSG00000110330	ENSG00000198420	226.0	59.84808867967493	81.08036456605097	HuMap2.0				13525.668041606534	0.11534432012743079	Q13490	ENSG00000110330	Q9Y4C2	ENSG00000198420	Q13490-Q9Y4C2
1342	ENSG00000114107-ENSG00000198420												597.0	921.0	1518.0	ENSG00000114107	ENSG00000198420	20.0	66.4720695388723	79.63269741366331	HuMap2.0				1329.441390777446	0.033161916102938185	Q8NHQ1	ENSG00000114107	Q9Y4C2	ENSG00000198420	Q8NHQ1-Q9Y4C2
1343	ENSG00000123411-ENSG00000198420												585.0	921.0	1506.0	ENSG00000123411	ENSG00000198420	338.0	56.73717050075656	71.65317899013941	HuMap2.0				19177.16362925572	0.13029613401873893	Q9H2S9	ENSG00000123411	Q9Y4C2	ENSG00000198420	Q9H2S9-Q9Y4C2
1344	ENSG00000127191-ENSG00000198420												501.0	921.0	1422.0	ENSG00000127191	ENSG00000198420	75.0	79.59593770304863	85.7788449249091	HuMap2.0				5969.6953277286475	0.1714482820148909	Q12933	ENSG00000127191	Q9Y4C2	ENSG00000198420	Q12933-Q9Y4C2
1345	ENSG00000136158-ENSG00000198420												315.0	921.0	1236.0	ENSG00000136158	ENSG00000198420	316.0	58.32998281981426	79.57665135162976	HuMap2.0				18432.274571061305	0.14551556509785524	O43597	ENSG00000136158	Q9Y4C2	ENSG00000198420	O43597-Q9Y4C2
1346	ENSG00000138100-ENSG00000198420												358.0	921.0	1279.0	ENSG00000138100	ENSG00000198420	45.0	83.85195658665413	83.83764582940194	HuMap2.0				3773.338046399436	0.10393511758672488	Q9BYV2	ENSG00000138100	Q9Y4C2	ENSG00000198420	Q9BYV2-Q9Y4C2
1347	ENSG00000142675-ENSG00000198420												720.0	921.0	1641.0	ENSG00000142675	ENSG00000198420	134.0	55.16087122714098	76.47304954794195	HuMap2.0				7391.556744436892	0.0481991663681711	Q969H4	ENSG00000142675	Q9Y4C2	ENSG00000198420	Q969H4-Q9Y4C2
1348	ENSG00000143368-ENSG00000198420												424.0	921.0	1345.0	ENSG00000143368	ENSG00000198420	275.0	57.840671168340975	78.40896135923268	HuMap2.0				15906.184571293768	0.11644388628454876	Q15427	ENSG00000143368	Q9Y4C2	ENSG00000198420	Q15427-Q9Y4C2
1349	ENSG00000146587-ENSG00000198420												714.0	921.0	1635.0	ENSG00000146587	ENSG00000198420	159.0	58.20387294420775	76.3575499277672	HuMap2.0				9254.415798129032	0.06721959852613471	Q9NYW8	ENSG00000146587	Q9Y4C2	ENSG00000198420	Q9NYW8-Q9Y4C2
1350	ENSG00000147596-ENSG00000198420												571.0	921.0	1492.0	ENSG00000147596	ENSG00000198420	299.0	57.43129648144618	74.97375817130207	HuMap2.0				17171.957647952408	0.1225295356553501	Q9GZV8	ENSG00000147596	Q9Y4C2	ENSG00000198420	Q9GZV8-Q9Y4C2
1351	ENSG00000155890-ENSG00000198420												723.0	921.0	1644.0	ENSG00000155890	ENSG00000198420	213.0	57.25345421830907	73.39678944168995	HuMap2.0				12194.985748499832	0.08238851400064157	Q8IWZ5	ENSG00000155890	Q9Y4C2	ENSG00000198420	Q8IWZ5-Q9Y4C2
1352	ENSG00000161405-ENSG00000198420												509.0	921.0	1430.0	ENSG00000161405	ENSG00000198420	386.0	57.33998926572887	73.0519023144089	HuMap2.0				22133.235856571344	0.16400988501658886	Q9UKT9	ENSG00000161405	Q9Y4C2	ENSG00000198420	Q9UKT9-Q9Y4C2
1353	ENSG00000162946-ENSG00000198420												854.0	921.0	1775.0	ENSG00000162946	ENSG00000198420	319.0	55.53527865689927	70.3333850319319	HuMap2.0				17715.753891550867	0.1059602139686869	Q9NRI5	ENSG00000162946	Q9Y4C2	ENSG00000198420	Q9NRI5-Q9Y4C2
1354	ENSG00000166478-ENSG00000198420												638.0	921.0	1559.0	ENSG00000166478	ENSG00000198420	293.0	56.916500248295634	73.61762962372413	HuMap2.0				16676.53457275062	0.11278455997156074	P52747	ENSG00000166478	Q9Y4C2	ENSG00000198420	P52747-Q9Y4C2
1355	ENSG00000172638-ENSG00000198420												443.0	921.0	1364.0	ENSG00000172638	ENSG00000198420	54.0	76.16356532346622	83.34876706154087	HuMap2.0				4112.832527467176	0.07790268015979171	O95967	ENSG00000172638	Q9Y4C2	ENSG00000198420	O95967-Q9Y4C2
1356	ENSG00000182816-ENSG00000198420												175.0	921.0	1096.0	ENSG00000182816	ENSG00000198420	344.0	57.168144987171814	80.23530094088397	HuMap2.0				19665.841875587103	0.14009608112382432	Q52LG2	ENSG00000182816	Q9Y4C2	ENSG00000198420	Q52LG2-Q9Y4C2
1357	ENSG00000187766-ENSG00000198420												259.0	921.0	1180.0	ENSG00000187766	ENSG00000198420	272.0	57.33436178627949	77.1214891828334	HuMap2.0				15594.94640586802	0.10859256864266627	P60410	ENSG00000187766	Q9Y4C2	ENSG00000198420	P60410-Q9Y4C2
1358	ENSG00000197191-ENSG00000198420												144.0	921.0	1065.0	ENSG00000197191	ENSG00000198420	323.0	58.39949557567639	82.11377529291431	HuMap2.0				18863.037070943476	0.1506691303258879	A8MQ03	ENSG00000197191	Q9Y4C2	ENSG00000198420	A8MQ03-Q9Y4C2
1359	ENSG00000002822-ENSG00000204536												718.0	782.0	1500.0	ENSG00000002822	ENSG00000204536	118.0	71.65877756383681	74.07663746748938	HuMap2.0				8455.735752532742	0.16521441447365573	Q9Y6D9	ENSG00000002822	Q8TD31	ENSG00000204536	Q8TD31-Q9Y6D9
1360	ENSG00000056558-ENSG00000204536												416.0	782.0	1198.0	ENSG00000056558	ENSG00000204536	106.0	74.08299786305795	72.60224310773229	HuMap2.0				7852.797773484143	0.17802236815475583	Q13077	ENSG00000056558	Q8TD31	ENSG00000204536	Q13077-Q8TD31
1361	ENSG00000057663-ENSG00000204536												275.0	782.0	1057.0	ENSG00000057663	ENSG00000204536	98.0	63.601830432772026	77.38192930570716	HuMap2.0				6232.979382411659	0.06372587349648151	Q9H1Y0	ENSG00000057663	Q8TD31	ENSG00000204536	Q8TD31-Q9H1Y0
1362	ENSG00000104147-ENSG00000204536												229.0	782.0	1011.0	ENSG00000104147	ENSG00000204536	67.0	59.02682005416179	73.71757639061501	HuMap2.0				3954.79694362884	0.03987171491293485	O43482	ENSG00000104147	Q8TD31	ENSG00000204536	O43482-Q8TD31
1363	ENSG00000112237-ENSG00000204536												283.0	782.0	1065.0	ENSG00000112237	ENSG00000204536	82.0	65.20678196173729	75.52998780550715	HuMap2.0				5346.956120862458	0.0598192598707115	P24863	ENSG00000112237	Q8TD31	ENSG00000204536	P24863-Q8TD31
1364	ENSG00000130038-ENSG00000204536												731.0	782.0	1513.0	ENSG00000130038	ENSG00000204536	85.0	74.16739455400203	68.75922500602628	HuMap2.0				6304.228537090173	0.12795305944745816	Q9BSW2	ENSG00000130038	Q8TD31	ENSG00000204536	Q8TD31-Q9BSW2
1365	ENSG00000130066-ENSG00000204536												171.0	782.0	953.0	ENSG00000130066	ENSG00000204536	75.0	65.00959086109243	74.30999133108837	HuMap2.0				4875.719314581933	0.0545996977051628	P21673	ENSG00000130066	Q8TD31	ENSG00000204536	P21673-Q8TD31
1366	ENSG00000138443-ENSG00000204536												513.0	782.0	1295.0	ENSG00000138443	ENSG00000204536	112.0	57.290152156700344	67.39559214645672	HuMap2.0				6416.497041550439	0.048279438658990315	Q9NYB9	ENSG00000138443	Q8TD31	ENSG00000204536	Q8TD31-Q9NYB9
1367	ENSG00000138750-ENSG00000204536												507.0	782.0	1289.0	ENSG00000138750	ENSG00000204536	99.0	63.3782785004019	72.43940075420139	HuMap2.0				6274.449571539788	0.06335652780209428	Q7Z3B4	ENSG00000138750	Q8TD31	ENSG00000204536	Q7Z3B4-Q8TD31
1368	ENSG00000017797-ENSG00000204536												655.0	782.0	1437.0	ENSG00000017797	ENSG00000204536	111.0	71.45643234579309	67.95177103104656	HuMap2.0				7931.663990383033	0.14792866246134773	Q15311	ENSG00000017797	Q8TD31	ENSG00000204536	Q15311-Q8TD31
1369	ENSG00000013810-ENSG00000204536												838.0	782.0	1620.0	ENSG00000013810	ENSG00000204536	118.0	61.31191836969131	62.31078061522298	HuMap2.0				7234.806367623575	0.0646007533699184	Q9Y6A5	ENSG00000013810	Q8TD31	ENSG00000204536	Q8TD31-Q9Y6A5
1370	ENSG00000023330-ENSG00000204536												640.0	782.0	1422.0	ENSG00000023330	ENSG00000204536	207.0	61.01725632545156	71.85042347140092	HuMap2.0				12630.572059368473	0.11765340074384419	P13196	ENSG00000023330	Q8TD31	ENSG00000204536	P13196-Q8TD31
1371	ENSG00000047579-ENSG00000204536												351.0	782.0	1133.0	ENSG00000047579	ENSG00000204536	221.0	76.94426010547589	71.80826649624133	HuMap2.0				17004.68148331017	0.5280755401233065	Q96EV8	ENSG00000047579	Q8TD31	ENSG00000204536	Q8TD31-Q96EV8
1372	ENSG00000057294-ENSG00000204536												881.0	782.0	1663.0	ENSG00000057294	ENSG00000204536	191.0	62.44016649267274	66.17298341547772	HuMap2.0				11926.071800100493	0.12396182267927772	Q99959	ENSG00000057294	Q8TD31	ENSG00000204536	Q8TD31-Q99959
1373	ENSG00000061337-ENSG00000204536												596.0	782.0	1378.0	ENSG00000061337	ENSG00000204536	284.0	67.15127550349828	67.68776070471597	HuMap2.0				19070.96224299351	0.33663273919348524	Q9Y250	ENSG00000061337	Q8TD31	ENSG00000204536	Q8TD31-Q9Y250
1374	ENSG00000061455-ENSG00000204536												595.0	782.0	1377.0	ENSG00000061455	ENSG00000204536	120.0	60.4470132369274	65.65627908480158	HuMap2.0				7253.641588431287	0.06162985423564864	Q9NQX0	ENSG00000061455	Q8TD31	ENSG00000204536	Q8TD31-Q9NQX0
1375	ENSG00000071655-ENSG00000204536												291.0	782.0	1073.0	ENSG00000071655	ENSG00000204536	39.0	69.61623492701264	74.16583959121962	HuMap2.0				2715.033162153493	0.04190031386418818	O95983	ENSG00000071655	Q8TD31	ENSG00000204536	O95983-Q8TD31
1376	ENSG00000073584-ENSG00000204536												411.0	782.0	1193.0	ENSG00000073584	ENSG00000204536	117.0	61.39221295211113	69.04279338576433	HuMap2.0				7182.888915397002	0.06446183474943223	Q969G3	ENSG00000073584	Q8TD31	ENSG00000204536	Q8TD31-Q969G3
1377	ENSG00000074319-ENSG00000204536												390.0	782.0	1172.0	ENSG00000074319	ENSG00000204536	41.0	65.82876993665579	75.4004494355991	HuMap2.0				2698.9795674028874	0.038934448898425844	Q99816	ENSG00000074319	Q8TD31	ENSG00000204536	Q8TD31-Q99816
1378	ENSG00000075399-ENSG00000204536												631.0	782.0	1413.0	ENSG00000075399	ENSG00000204536	35.0	85.6661210381573	71.18971070524576	HuMap2.0				2998.3142363355055	0.07895123222723788	Q9Y2B5	ENSG00000075399	Q8TD31	ENSG00000204536	Q8TD31-Q9Y2B5
1379	ENSG00000076382-ENSG00000204536												1193.0	782.0	1975.0	ENSG00000076382	ENSG00000204536	268.0	62.95563046712387	63.54045918639946	HuMap2.0				16872.108965189196	0.20324225952493907	Q96R06	ENSG00000076382	Q8TD31	ENSG00000204536	Q8TD31-Q96R06
1380	ENSG00000078043-ENSG00000204536												621.0	782.0	1403.0	ENSG00000078043	ENSG00000204536	50.0	74.24898641216589	69.06573412033221	HuMap2.0				3712.4493206082943	0.06262609755295435	O75928	ENSG00000078043	Q8TD31	ENSG00000204536	O75928-Q8TD31
1381	ENSG00000080561-ENSG00000204536												735.0	782.0	1517.0	ENSG00000080561	ENSG00000204536	89.0	59.566200124715365	72.30400492385442	HuMap2.0				5301.391811099667	0.04680715057468073	Q9UJV3	ENSG00000080561	Q8TD31	ENSG00000204536	Q8TD31-Q9UJV3
1382	ENSG00000080986-ENSG00000204536												642.0	782.0	1424.0	ENSG00000080986	ENSG00000204536	191.0	68.64542984658516	72.83242517827809	HuMap2.0				13111.277100697765	0.2406694377842926	O14777	ENSG00000080986	Q8TD31	ENSG00000204536	O14777-Q8TD31
1383	ENSG00000083535-ENSG00000204536												757.0	782.0	1539.0	ENSG00000083535	ENSG00000204536	263.0	70.753867503492	70.74273180699667	HuMap2.0				18608.267153418397	0.41922087312395073	Q8WXW3	ENSG00000083535	Q8TD31	ENSG00000204536	Q8TD31-Q8WXW3
1384	ENSG00000084652-ENSG00000204536												546.0	782.0	1328.0	ENSG00000084652	ENSG00000204536	139.0	75.5278553931541	72.14040272677559	HuMap2.0				10498.37189964842	0.3009802620051856	P40222	ENSG00000084652	Q8TD31	ENSG00000204536	P40222-Q8TD31
1385	ENSG00000088808-ENSG00000204536												1090.0	782.0	1872.0	ENSG00000088808	ENSG00000204536	214.0	59.316498544646684	60.20024440021762	HuMap2.0				12693.730688554391	0.10209946520323482	Q96KQ4	ENSG00000088808	Q8TD31	ENSG00000204536	Q8TD31-Q96KQ4
1386	ENSG00000089682-ENSG00000204536												413.0	782.0	1195.0	ENSG00000089682	ENSG00000204536	36.0	64.83425862419415	70.83669806525297	HuMap2.0				2334.0333104709894	0.03653588856353685	Q96IZ5	ENSG00000089682	Q8TD31	ENSG00000204536	Q8TD31-Q96IZ5
1387	ENSG00000090487-ENSG00000204536												308.0	782.0	1090.0	ENSG00000090487	ENSG00000204536	38.0	88.91969054515934	74.86560548143187	HuMap2.0				3378.948240716055	0.11314256648625261	Q9NZD8	ENSG00000090487	Q8TD31	ENSG00000204536	Q8TD31-Q9NZD8
1388	ENSG00000090989-ENSG00000204536												894.0	782.0	1676.0	ENSG00000090989	ENSG00000204536	128.0	70.54731530863658	72.49633550626784	HuMap2.0				9030.056359505483	0.1667113641339638	Q9NV70	ENSG00000090989	Q8TD31	ENSG00000204536	Q8TD31-Q9NV70
1389	ENSG00000094796-ENSG00000204536												416.0	782.0	1198.0	ENSG00000094796	ENSG00000204536	183.0	82.13950467215777	72.22856722844071	HuMap2.0				15031.529355004872	0.5814807658083199	Q15323	ENSG00000094796	Q8TD31	ENSG00000204536	Q15323-Q8TD31
1390	ENSG00000100109-ENSG00000204536												837.0	782.0	1619.0	ENSG00000100109	ENSG00000204536	184.0	71.4648039609819	69.42395226484332	HuMap2.0				13149.523928820669	0.3009494271295924	Q9UBB9	ENSG00000100109	Q8TD31	ENSG00000204536	Q8TD31-Q9UBB9
1391	ENSG00000100281-ENSG00000204536												601.0	782.0	1383.0	ENSG00000100281	ENSG00000204536	71.0	61.144183704532395	63.25208010138314	HuMap2.0				4341.2370430218	0.043901739811832645	Q9UGU5	ENSG00000100281	Q8TD31	ENSG00000204536	Q8TD31-Q9UGU5
1392	ENSG00000101004-ENSG00000204536												1382.0	782.0	2164.0	ENSG00000101004	ENSG00000204536	247.0	67.17666735487565	64.12666231174005	HuMap2.0				16592.636836654285	0.2875281696063571	Q9Y2I6	ENSG00000101004	Q8TD31	ENSG00000204536	Q8TD31-Q9Y2I6
1393	ENSG00000102870-ENSG00000204536												869.0	782.0	1651.0	ENSG00000102870	ENSG00000204536	140.0	63.00770967597562	65.16974481559353	HuMap2.0				8821.079354636586	0.08936745717621034	Q9UEG4	ENSG00000102870	Q8TD31	ENSG00000204536	Q8TD31-Q9UEG4
1394	ENSG00000104164-ENSG00000204536												172.0	782.0	954.0	ENSG00000104164	ENSG00000204536	12.0	54.4774569378665	77.11218981479186	HuMap2.0				653.729483254398	0.03156662048492688	Q9UL45	ENSG00000104164	Q8TD31	ENSG00000204536	Q8TD31-Q9UL45
1395	ENSG00000104435-ENSG00000204536												179.0	782.0	961.0	ENSG00000104435	ENSG00000204536	49.0	63.86719606340691	76.2410762033613	HuMap2.0				3129.4926071069385	0.03997069185992643	Q93045	ENSG00000104435	Q8TD31	ENSG00000204536	Q8TD31-Q93045
1396	ENSG00000105401-ENSG00000204536												378.0	782.0	1160.0	ENSG00000105401	ENSG00000204536	117.0	60.54326723440806	75.24354713634511	HuMap2.0				7083.5622664257435	0.06066584702890439	Q16543	ENSG00000105401	Q8TD31	ENSG00000204536	Q16543-Q8TD31
1397	ENSG00000105617-ENSG00000204536												264.0	782.0	1046.0	ENSG00000105617	ENSG00000204536	28.0	79.33209411352254	74.03423901342259	HuMap2.0				2221.2986351786312	0.045430521518279	Q96BZ8	ENSG00000105617	Q8TD31	ENSG00000204536	Q8TD31-Q96BZ8
1398	ENSG00000106536-ENSG00000204536												691.0	782.0	1473.0	ENSG00000106536	ENSG00000204536	141.0	53.7096079936816	59.845015912761625	HuMap2.0				7573.054727109105	0.04607360613439325	P78424	ENSG00000106536	Q8TD31	ENSG00000204536	P78424-Q8TD31
1399	ENSG00000109083-ENSG00000204536												132.0	782.0	914.0	ENSG00000109083	ENSG00000204536	50.0	76.37269981747973	77.74807943482791	HuMap2.0				3818.634990873986	0.07145255245680188	Q8IY31	ENSG00000109083	Q8TD31	ENSG00000204536	Q8IY31-Q8TD31
1400	ENSG00000109089-ENSG00000204536												465.0	782.0	1247.0	ENSG00000109089	ENSG00000204536	200.0	73.08305551623397	68.82586604854073	HuMap2.0				14616.611103246794	0.3801869250186012	Q86X02	ENSG00000109089	Q8TD31	ENSG00000204536	Q86X02-Q8TD31
1401	ENSG00000109758-ENSG00000204536												655.0	782.0	1437.0	ENSG00000109758	ENSG00000204536	89.0	59.582203012822816	70.6439696568771	HuMap2.0				5302.816068141231	0.046841441000826406	Q04756	ENSG00000109758	Q8TD31	ENSG00000204536	Q04756-Q8TD31
1402	ENSG00000109906-ENSG00000204536												673.0	782.0	1455.0	ENSG00000109906	ENSG00000204536	93.0	66.16878037839642	67.27023523504353	HuMap2.0				6153.696575190867	0.07283870714559246	Q05516	ENSG00000109906	Q8TD31	ENSG00000204536	Q05516-Q8TD31
1403	ENSG00000111057-ENSG00000204536												430.0	782.0	1212.0	ENSG00000111057	ENSG00000204536	106.0	83.90430351530873	73.03646315597409	HuMap2.0				8893.856172622725	0.4027936233608296	P05783	ENSG00000111057	Q8TD31	ENSG00000204536	P05783-Q8TD31
1404	ENSG00000111596-ENSG00000204536												540.0	782.0	1322.0	ENSG00000111596	ENSG00000204536	91.0	56.977535337914134	64.99714682190833	HuMap2.0				5184.955715750186	0.04256799401468836	Q9NZN8	ENSG00000111596	Q8TD31	ENSG00000204536	Q8TD31-Q9NZN8
1405	ENSG00000114019-ENSG00000204536												779.0	782.0	1561.0	ENSG00000114019	ENSG00000204536	151.0	67.91451539576966	67.33272135192951	HuMap2.0				10255.091824761217	0.16144539614446027	Q9Y2J4	ENSG00000114019	Q8TD31	ENSG00000204536	Q8TD31-Q9Y2J4
1406	ENSG00000116903-ENSG00000204536												725.0	782.0	1507.0	ENSG00000116903	ENSG00000204536	82.0	70.02027974187712	73.04414138996495	HuMap2.0				5741.662938833923	0.084838051405727	Q8IYI6	ENSG00000116903	Q8TD31	ENSG00000204536	Q8IYI6-Q8TD31
1407	ENSG00000116922-ENSG00000204536												203.0	782.0	985.0	ENSG00000116922	ENSG00000204536	78.0	64.93615498375114	77.75127857221929	HuMap2.0				5065.020088732589	0.05623280162080228	Q9NX04	ENSG00000116922	Q8TD31	ENSG00000204536	Q8TD31-Q9NX04
1408	ENSG00000117155-ENSG00000204536												614.0	782.0	1396.0	ENSG00000117155	ENSG00000204536	56.0	59.440111031575725	68.9335156800919	HuMap2.0				3328.6462177682406	0.0377965615048879	Q9Y2D8	ENSG00000117155	Q8TD31	ENSG00000204536	Q8TD31-Q9Y2D8
1409	ENSG00000117625-ENSG00000204536												495.0	782.0	1277.0	ENSG00000117625	ENSG00000204536	135.0	65.41045498079067	69.22108292770639	HuMap2.0				8830.411422406742	0.10741150998857472	Q9P2K3	ENSG00000117625	Q8TD31	ENSG00000204536	Q8TD31-Q9P2K3
1410	ENSG00000120860-ENSG00000204536												194.0	782.0	976.0	ENSG00000120860	ENSG00000204536	53.0	64.68254424254927	74.73051281327109	HuMap2.0				3428.174844855111	0.042495369346638515	Q9Y3C0	ENSG00000120860	Q8TD31	ENSG00000204536	Q8TD31-Q9Y3C0
1411	ENSG00000120896-ENSG00000204536												671.0	782.0	1453.0	ENSG00000120896	ENSG00000204536	121.0	62.21002428699818	64.85440485180412	HuMap2.0				7527.412938726779	0.07094851369689735	O60504	ENSG00000120896	Q8TD31	ENSG00000204536	O60504-Q8TD31
1412	ENSG00000121297-ENSG00000204536												1081.0	782.0	1863.0	ENSG00000121297	ENSG00000204536	212.0	58.556143544595926	58.793101358837326	HuMap2.0				12413.902431454337	0.09334262962521646	Q63HK5	ENSG00000121297	Q8TD31	ENSG00000204536	Q63HK5-Q8TD31
1413	ENSG00000122952-ENSG00000204536												277.0	782.0	1059.0	ENSG00000122952	ENSG00000204536	118.0	86.09444713581837	74.28197646023932	HuMap2.0				10159.144762026568	0.5059312260738473	O95229	ENSG00000122952	Q8TD31	ENSG00000204536	O95229-Q8TD31
1414	ENSG00000125864-ENSG00000204536												665.0	782.0	1447.0	ENSG00000125864	ENSG00000204536	203.0	69.46774167526075	67.4837247153564	HuMap2.0				14101.951560077932	0.2823778940954129	Q12934	ENSG00000125864	Q8TD31	ENSG00000204536	Q12934-Q8TD31
1415	ENSG00000126337-ENSG00000204536												467.0	782.0	1249.0	ENSG00000126337	ENSG00000204536	114.0	78.53226589296838	72.74341451216709	HuMap2.0				8952.678311798396	0.29707476403694033	O76013	ENSG00000126337	Q8TD31	ENSG00000204536	O76013-Q8TD31
1416	ENSG00000127191-ENSG00000204536												501.0	782.0	1283.0	ENSG00000127191	ENSG00000204536	163.0	63.95153593015064	73.03872347231714	HuMap2.0				10424.100356614554	0.11852866306402236	Q12933	ENSG00000127191	Q8TD31	ENSG00000204536	Q12933-Q8TD31
1417	ENSG00000127588-ENSG00000204536												67.0	782.0	849.0	ENSG00000127588	ENSG00000204536	29.0	57.23624484065079	76.6198764425639	HuMap2.0				1659.8511003788728	0.032826197546415525	Q9P2W3	ENSG00000127588	Q8TD31	ENSG00000204536	Q8TD31-Q9P2W3
1418	ENSG00000128596-ENSG00000204536												1154.0	782.0	1936.0	ENSG00000128596	ENSG00000204536	189.0	65.63696788833865	67.1535471566541	HuMap2.0				12405.386930896004	0.1728607587493499	Q96JN2	ENSG00000128596	Q8TD31	ENSG00000204536	Q8TD31-Q96JN2
1419	ENSG00000130307-ENSG00000204536												703.0	782.0	1485.0	ENSG00000130307	ENSG00000204536	345.0	66.66380192619816	65.55405735142047	HuMap2.0				22999.011664538364	0.39318219993235604	Q8N6Y0	ENSG00000130307	Q8TD31	ENSG00000204536	Q8N6Y0-Q8TD31
1420	ENSG00000131351-ENSG00000204536												410.0	782.0	1192.0	ENSG00000131351	ENSG00000204536	100.0	75.56741041844238	70.44670461905508	HuMap2.0				7556.741041844238	0.18745605807917343	Q9BT25	ENSG00000131351	Q8TD31	ENSG00000204536	Q8TD31-Q9BT25
1421	ENSG00000131558-ENSG00000204536												974.0	782.0	1756.0	ENSG00000131558	ENSG00000204536	135.0	57.17510465647667	72.18115435480733	HuMap2.0				7718.639128624351	0.054445318197009374	Q96A65	ENSG00000131558	Q8TD31	ENSG00000204536	Q8TD31-Q96A65
1422	ENSG00000131737-ENSG00000204536												436.0	782.0	1218.0	ENSG00000131737	ENSG00000204536	115.0	81.02356250416958	71.32943275492755	HuMap2.0				9317.7096879795	0.36481699046918203	O76011	ENSG00000131737	Q8TD31	ENSG00000204536	O76011-Q8TD31
1423	ENSG00000132938-ENSG00000204536												1369.0	782.0	2151.0	ENSG00000132938	ENSG00000204536	265.0	60.96643755216852	55.277920508786345	HuMap2.0				16156.105951324658	0.15955151140475218	Q5JR59	ENSG00000132938	Q8TD31	ENSG00000204536	Q5JR59-Q8TD31
1424	ENSG00000133103-ENSG00000204536												657.0	782.0	1439.0	ENSG00000133103	ENSG00000204536	81.0	77.18181780078504	75.14125552230362	HuMap2.0				6251.7272418635885	0.1562650477673228	Q9Y2V7	ENSG00000133103	Q8TD31	ENSG00000204536	Q8TD31-Q9Y2V7
1425	ENSG00000134453-ENSG00000204536												401.0	782.0	1183.0	ENSG00000134453	ENSG00000204536	47.0	62.8413752731184	70.69605761907799	HuMap2.0				2953.544637836565	0.038361353822417864	Q96I25	ENSG00000134453	Q8TD31	ENSG00000204536	Q8TD31-Q96I25
1426	ENSG00000135249-ENSG00000204536												792.0	782.0	1574.0	ENSG00000135249	ENSG00000204536	108.0	60.38727199665583	73.42081177828588	HuMap2.0				6521.825375638829	0.05610691811338228	Q6NUQ1	ENSG00000135249	Q8TD31	ENSG00000204536	Q6NUQ1-Q8TD31
1427	ENSG00000135604-ENSG00000204536												287.0	782.0	1069.0	ENSG00000135604	ENSG00000204536	82.0	66.27571128968526	74.3865217948993	HuMap2.0				5434.608325754191	0.06416288579892596	O75558	ENSG00000135604	Q8TD31	ENSG00000204536	O75558-Q8TD31
1428	ENSG00000135951-ENSG00000204536												698.0	782.0	1480.0	ENSG00000135951	ENSG00000204536	95.0	74.42750712971613	74.62445677707616	HuMap2.0				7070.613177323033	0.15549669210552292	Q9BZW7	ENSG00000135951	Q8TD31	ENSG00000204536	Q8TD31-Q9BZW7
1429	ENSG00000136146-ENSG00000204536												270.0	782.0	1052.0	ENSG00000136146	ENSG00000204536	192.0	71.21936940246447	72.16152139035988	HuMap2.0				13674.118925273178	0.31020286111856343	Q9NPJ6	ENSG00000136146	Q8TD31	ENSG00000204536	Q8TD31-Q9NPJ6
1430	ENSG00000136754-ENSG00000204536												508.0	782.0	1290.0	ENSG00000136754	ENSG00000204536	151.0	66.38022971772405	67.9589819047575	HuMap2.0				10023.414687376331	0.13765483782135327	Q8IZP0	ENSG00000136754	Q8TD31	ENSG00000204536	Q8IZP0-Q8TD31
1431	ENSG00000137478-ENSG00000204536												740.0	782.0	1522.0	ENSG00000137478	ENSG00000204536	68.0	60.72971974100233	69.0717803754534	HuMap2.0				4129.620942388158	0.04230343066952495	O94868	ENSG00000137478	Q8TD31	ENSG00000204536	O94868-Q8TD31
1432	ENSG00000138100-ENSG00000204536												358.0	782.0	1140.0	ENSG00000138100	ENSG00000204536	85.0	72.26930038420883	72.07153954371266	HuMap2.0				6142.890532657751	0.10786377668746594	Q9BYV2	ENSG00000138100	Q8TD31	ENSG00000204536	Q8TD31-Q9BYV2
1433	ENSG00000138101-ENSG00000204536												627.0	782.0	1409.0	ENSG00000138101	ENSG00000204536	140.0	67.37017351415993	71.04320272356024	HuMap2.0				9431.82429198239	0.13728884661005625	O60941	ENSG00000138101	Q8TD31	ENSG00000204536	O60941-Q8TD31
1434	ENSG00000138180-ENSG00000204536												464.0	782.0	1246.0	ENSG00000138180	ENSG00000204536	177.0	78.4730442709237	75.41440491520963	HuMap2.0				13889.728835953494	0.48310300804098527	Q53EZ4	ENSG00000138180	Q8TD31	ENSG00000204536	Q53EZ4-Q8TD31
1435	ENSG00000140416-ENSG00000204536												284.0	782.0	1066.0	ENSG00000140416	ENSG00000204536	92.0	67.93733761840735	77.52861362719383	HuMap2.0				6250.235060893477	0.08275629453063699	P09493	ENSG00000140416	Q8TD31	ENSG00000204536	P09493-Q8TD31
1436	ENSG00000140481-ENSG00000204536												958.0	782.0	1740.0	ENSG00000140481	ENSG00000204536	132.0	68.61943974103028	70.3112241345939	HuMap2.0				9057.766045815997	0.14348910338167098	Q8N5R6	ENSG00000140481	Q8TD31	ENSG00000204536	Q8N5R6-Q8TD31
1437	ENSG00000140743-ENSG00000204536												454.0	782.0	1236.0	ENSG00000140743	ENSG00000204536	170.0	76.50840173445194	72.30478610244344	HuMap2.0				13006.428294856829	0.4119327447318275	Q01850	ENSG00000140743	Q8TD31	ENSG00000204536	Q01850-Q8TD31
1438	ENSG00000140859-ENSG00000204536												833.0	782.0	1615.0	ENSG00000140859	ENSG00000204536	108.0	63.861782902378714	68.32910712211807	HuMap2.0				6897.072553456901	0.07173648307286262	Q9BVG8	ENSG00000140859	Q8TD31	ENSG00000204536	Q8TD31-Q9BVG8
1439	ENSG00000141013-ENSG00000204536												478.0	782.0	1260.0	ENSG00000141013	ENSG00000204536	120.0	80.19712875423853	75.77482640125378	HuMap2.0				9623.655450508624	0.3619994337265713	O95995	ENSG00000141013	Q8TD31	ENSG00000204536	O95995-Q8TD31
1440	ENSG00000142698-ENSG00000204536												598.0	782.0	1380.0	ENSG00000142698	ENSG00000204536	102.0	58.18952833708147	60.4326897072643	HuMap2.0				5935.33189038231	0.0476660016778397	Q6P1W5	ENSG00000142698	Q8TD31	ENSG00000204536	Q6P1W5-Q8TD31
1441	ENSG00000143156-ENSG00000204536												376.0	782.0	1158.0	ENSG00000143156	ENSG00000204536	22.0	76.05039217133294	77.23403978146739	HuMap2.0				1673.1086277693248	0.03700211945753252	Q9Y5B8	ENSG00000143156	Q8TD31	ENSG00000204536	Q8TD31-Q9Y5B8
1442	ENSG00000143549-ENSG00000204536												285.0	782.0	1067.0	ENSG00000143549	ENSG00000204536	118.0	76.85040846281866	73.65820513300531	HuMap2.0				9068.348198612603	0.2699483114553912	P06753	ENSG00000143549	Q8TD31	ENSG00000204536	P06753-Q8TD31
1443	ENSG00000150477-ENSG00000204536												577.0	782.0	1359.0	ENSG00000150477	ENSG00000204536	78.0	63.38787574061036	65.51894783054304	HuMap2.0				4944.254307767608	0.05160345979538157	Q86T90	ENSG00000150477	Q8TD31	ENSG00000204536	Q86T90-Q8TD31
1444	ENSG00000150636-ENSG00000204536												513.0	782.0	1295.0	ENSG00000150636	ENSG00000204536	135.0	65.91904836138525	73.40564993880365	HuMap2.0				8899.071528787008	0.11291056614505789	Q68D86	ENSG00000150636	Q8TD31	ENSG00000204536	Q68D86-Q8TD31
1445	ENSG00000151575-ENSG00000204536												391.0	782.0	1173.0	ENSG00000151575	ENSG00000204536	156.0	71.12947751509664	74.73313396501995	HuMap2.0				11096.198492355075	0.23445748571519867	Q8N6V9	ENSG00000151575	Q8TD31	ENSG00000204536	Q8N6V9-Q8TD31
1446	ENSG00000152240-ENSG00000204536												278.0	782.0	1060.0	ENSG00000152240	ENSG00000204536	97.0	75.44746578241208	77.93127763136464	HuMap2.0				7318.404180893972	0.17681395881047968	Q96CS2	ENSG00000152240	Q8TD31	ENSG00000204536	Q8TD31-Q96CS2
1447	ENSG00000154710-ENSG00000204536												491.0	782.0	1273.0	ENSG00000154710	ENSG00000204536	75.0	65.68155249953624	72.43664172252058	HuMap2.0				4926.116437465218	0.056745802163296694	Q9UJ41	ENSG00000154710	Q8TD31	ENSG00000204536	Q8TD31-Q9UJ41
1448	ENSG00000156795-ENSG00000204536												205.0	782.0	987.0	ENSG00000156795	ENSG00000204536	68.0	64.41656059389156	77.5352452733953	HuMap2.0				4380.326120384626	0.049069420757717815	Q96HA8	ENSG00000156795	Q8TD31	ENSG00000204536	Q8TD31-Q96HA8
1449	ENSG00000160051-ENSG00000204536												466.0	782.0	1248.0	ENSG00000160051	ENSG00000204536	76.0	67.27280641725612	65.1678499709978	HuMap2.0				5112.733287711465	0.06346240610240572	Q4KMZ1	ENSG00000160051	Q8TD31	ENSG00000204536	Q4KMZ1-Q8TD31
1450	ENSG00000160207-ENSG00000204536												334.0	782.0	1116.0	ENSG00000160207	ENSG00000204536	113.0	70.25002335855629	77.04930420758062	HuMap2.0				7938.252639516861	0.1349839300662561	O75031	ENSG00000160207	Q8TD31	ENSG00000204536	O75031-Q8TD31
1451	ENSG00000160753-ENSG00000204536												902.0	782.0	1684.0	ENSG00000160753	ENSG00000204536	175.0	63.95175948102971	61.37741760992358	HuMap2.0				11191.5579091802	0.1300659349444537	Q9BVN2	ENSG00000160753	Q8TD31	ENSG00000204536	Q8TD31-Q9BVN2
1452	ENSG00000161405-ENSG00000204536												509.0	782.0	1291.0	ENSG00000161405	ENSG00000204536	104.0	60.00875796605585	65.31892103057089	HuMap2.0				6240.910828469809	0.05324060924222224	Q9UKT9	ENSG00000161405	Q8TD31	ENSG00000204536	Q8TD31-Q9UKT9
1453	ENSG00000162624-ENSG00000204536												356.0	782.0	1138.0	ENSG00000162624	ENSG00000204536	60.0	64.07110892146233	68.51048083846081	HuMap2.0				3844.2665352877393	0.044576815247919656	Q68G74	ENSG00000162624	Q8TD31	ENSG00000204536	Q68G74-Q8TD31
1454	ENSG00000162946-ENSG00000204536												854.0	782.0	1636.0	ENSG00000162946	ENSG00000204536	78.0	49.047710400581245	64.65134628820016	HuMap2.0				3825.721411245337	0.034228818387100374	Q9NRI5	ENSG00000162946	Q8TD31	ENSG00000204536	Q8TD31-Q9NRI5
1455	ENSG00000164211-ENSG00000204536												205.0	782.0	987.0	ENSG00000164211	ENSG00000204536	169.0	66.77750080525439	75.56270980649795	HuMap2.0				11285.397636087991	0.16762374572583183	Q96DR4	ENSG00000164211	Q8TD31	ENSG00000204536	Q8TD31-Q96DR4
1456	ENSG00000164440-ENSG00000204536												684.0	782.0	1466.0	ENSG00000164440	ENSG00000204536	86.0	72.43439608868287	68.54120135722275	HuMap2.0				6229.358063626727	0.11132674844331353	Q8N3L3	ENSG00000164440	Q8TD31	ENSG00000204536	Q8N3L3-Q8TD31
1457	ENSG00000165325-ENSG00000204536												604.0	782.0	1386.0	ENSG00000165325	ENSG00000204536	59.0	76.52111031464051	73.7082756209317	HuMap2.0				4514.74550856379	0.0904774464625191	Q05D60	ENSG00000165325	Q8TD31	ENSG00000204536	Q05D60-Q8TD31
1458	ENSG00000166037-ENSG00000204536												500.0	782.0	1282.0	ENSG00000166037	ENSG00000204536	105.0	69.20142750703931	72.7927466573732	HuMap2.0				7266.149888239128	0.11002448277032856	Q86XR8	ENSG00000166037	Q8TD31	ENSG00000204536	Q86XR8-Q8TD31
1459	ENSG00000166140-ENSG00000204536												471.0	782.0	1253.0	ENSG00000166140	ENSG00000204536	44.0	61.511175589863356	70.0138300796075	HuMap2.0				2706.4917259539875	0.036607309515286214	Q96K21	ENSG00000166140	Q8TD31	ENSG00000204536	Q8TD31-Q96K21
1460	ENSG00000166579-ENSG00000204536												345.0	782.0	1127.0	ENSG00000166579	ENSG00000204536	142.0	70.93574982561412	72.96948634947765	HuMap2.0				10072.876475237206	0.20145135210336934	Q9GZM8	ENSG00000166579	Q8TD31	ENSG00000204536	Q8TD31-Q9GZM8
1461	ENSG00000166689-ENSG00000204536												1121.0	782.0	1903.0	ENSG00000166689	ENSG00000204536	158.0	56.49999878109581	60.420992790695905	HuMap2.0				8926.999807413138	0.05871140480204694	Q6IQ23	ENSG00000166689	Q8TD31	ENSG00000204536	Q6IQ23-Q8TD31
1462	ENSG00000166886-ENSG00000204536												525.0	782.0	1307.0	ENSG00000166886	ENSG00000204536	119.0	67.63718593277214	67.62879161562252	HuMap2.0				8048.825125999885	0.11267326676974787	Q15742	ENSG00000166886	Q8TD31	ENSG00000204536	Q15742-Q8TD31
1463	ENSG00000167110-ENSG00000204536												1002.0	782.0	1784.0	ENSG00000167110	ENSG00000204536	90.0	63.9598831293584	69.91964183790557	HuMap2.0				5756.389481642256	0.06021735401354816	Q08379	ENSG00000167110	Q8TD31	ENSG00000204536	Q08379-Q8TD31
1464	ENSG00000167595-ENSG00000204536												480.0	782.0	1262.0	ENSG00000167595	ENSG00000204536	83.0	60.62352590876058	65.60270192708364	HuMap2.0				5031.752650427128	0.04705449382553026	Q2NL68	ENSG00000167595	Q8TD31	ENSG00000204536	Q2NL68-Q8TD31
1465	ENSG00000167604-ENSG00000204536												313.0	782.0	1095.0	ENSG00000167604	ENSG00000204536	30.0	67.31492927295808	74.329348614875	HuMap2.0				2019.4478781887424	0.03601228299780592	Q8NI38	ENSG00000167604	Q8TD31	ENSG00000204536	Q8NI38-Q8TD31
1466	ENSG00000167858-ENSG00000204536												418.0	782.0	1200.0	ENSG00000167858	ENSG00000204536	117.0	75.51056285874208	68.41011161339179	HuMap2.0				8834.735854472823	0.23628901681746003	Q969V4	ENSG00000167858	Q8TD31	ENSG00000204536	Q8TD31-Q969V4
1467	ENSG00000167916-ENSG00000204536												525.0	782.0	1307.0	ENSG00000167916	ENSG00000204536	116.0	61.08628281257017	70.20466697616486	HuMap2.0				7086.00880625814	0.06254652590865398	Q2M2I5	ENSG00000167916	Q8TD31	ENSG00000204536	Q2M2I5-Q8TD31
1468	ENSG00000168395-ENSG00000204536												240.0	782.0	1022.0	ENSG00000168395	ENSG00000204536	39.0	64.72524313527268	74.49233167323949	HuMap2.0				2524.284482275634	0.037377713061489036	Q8WYH8	ENSG00000168395	Q8TD31	ENSG00000204536	Q8TD31-Q8WYH8
1469	ENSG00000170454-ENSG00000204536												551.0	782.0	1333.0	ENSG00000170454	ENSG00000204536	132.0	80.83603203594923	69.82052741630157	HuMap2.0				10670.356228745299	0.42172647809611674	O95678	ENSG00000170454	Q8TD31	ENSG00000204536	O95678-Q8TD31
1470	ENSG00000170788-ENSG00000204536												177.0	782.0	959.0	ENSG00000170788	ENSG00000204536	17.0	89.85244559119639	76.4940039341977	HuMap2.0				1527.4915750503385	0.04174648885703267	Q8WWB3	ENSG00000170788	Q8TD31	ENSG00000204536	Q8TD31-Q8WWB3
1471	ENSG00000171345-ENSG00000204536												400.0	782.0	1182.0	ENSG00000171345	ENSG00000204536	134.0	68.7591738538468	72.22669791807647	HuMap2.0				9213.729296415471	0.14868217738491474	P08727	ENSG00000171345	Q8TD31	ENSG00000204536	P08727-Q8TD31
1472	ENSG00000171346-ENSG00000204536												456.0	782.0	1238.0	ENSG00000171346	ENSG00000204536	196.0	81.75395558840106	70.4467755325278	HuMap2.0				16023.775295326606	0.5948912461361859	P19012	ENSG00000171346	Q8TD31	ENSG00000204536	P19012-Q8TD31
1473	ENSG00000171401-ENSG00000204536												458.0	782.0	1240.0	ENSG00000171401	ENSG00000204536	153.0	74.3051216582508	70.36176101789574	HuMap2.0				11368.683613712372	0.30676433126267	P13646	ENSG00000171401	Q8TD31	ENSG00000204536	P13646-Q8TD31
1474	ENSG00000171446-ENSG00000204536												459.0	782.0	1241.0	ENSG00000171446	ENSG00000204536	599.0	69.68392117172603	65.43968109584381	HuMap2.0				41740.66878186389	0.6392278251473028	Q7Z3Y8	ENSG00000171446	Q8TD31	ENSG00000204536	Q7Z3Y8-Q8TD31
1475	ENSG00000171772-ENSG00000204536												351.0	782.0	1133.0	ENSG00000171772	ENSG00000204536	128.0	70.50307321947432	74.5987277964643	HuMap2.0				9024.393372092713	0.16597322648655352	Q8N0S2	ENSG00000171772	Q8TD31	ENSG00000204536	Q8N0S2-Q8TD31
1476	ENSG00000172361-ENSG00000204536												514.0	782.0	1296.0	ENSG00000172361	ENSG00000204536	111.0	79.17906379572273	73.32516561704422	HuMap2.0				8788.876081325223	0.30206262430329767	Q96M91	ENSG00000172361	Q8TD31	ENSG00000204536	Q8TD31-Q96M91
1477	ENSG00000174015-ENSG00000204536												448.0	782.0	1230.0	ENSG00000174015	ENSG00000204536	86.0	80.32509441309223	68.66026125011949	HuMap2.0				6907.958119525932	0.2281475643318139	Q8NA61	ENSG00000174015	Q8TD31	ENSG00000204536	Q8NA61-Q8TD31
1478	ENSG00000175699-ENSG00000204536												143.0	782.0	925.0	ENSG00000175699	ENSG00000204536	33.0	51.08932429902863	76.1222731296041	HuMap2.0				1685.947701867945	0.03228655970632052	Q8NCU1	ENSG00000175699	Q8TD31	ENSG00000204536	Q8NCU1-Q8TD31
1479	ENSG00000177842-ENSG00000204536												422.0	782.0	1204.0	ENSG00000177842	ENSG00000204536	33.0	75.2761533000441	70.23798842434512	HuMap2.0				2484.113058901455	0.04493969214859659	Q6ZNG0	ENSG00000177842	Q8TD31	ENSG00000204536	Q6ZNG0-Q8TD31
1480	ENSG00000178028-ENSG00000204536												467.0	782.0	1249.0	ENSG00000178028	ENSG00000204536	76.0	62.9531450339974	72.86289274474956	HuMap2.0				4784.439022583802	0.04952557937865537	Q9NPF5	ENSG00000178028	Q8TD31	ENSG00000204536	Q8TD31-Q9NPF5
1481	ENSG00000179046-ENSG00000204536												387.0	782.0	1169.0	ENSG00000179046	ENSG00000204536	39.0	54.97797280554853	74.73163174161526	HuMap2.0				2144.140939416393	0.03329887255504706	Q8N7C3	ENSG00000179046	Q8TD31	ENSG00000204536	Q8N7C3-Q8TD31
1482	ENSG00000182473-ENSG00000204536												735.0	782.0	1517.0	ENSG00000182473	ENSG00000204536	103.0	57.215736860036316	73.19811656032371	HuMap2.0				5893.220896583741	0.04579583067781403	Q9UPT5	ENSG00000182473	Q8TD31	ENSG00000204536	Q8TD31-Q9UPT5
1483	ENSG00000182923-ENSG00000204536												703.0	782.0	1485.0	ENSG00000182923	ENSG00000204536	175.0	77.52071669362974	73.09290002429073	HuMap2.0				13566.125421385204	0.4525752366448962	Q96MT8	ENSG00000182923	Q8TD31	ENSG00000204536	Q8TD31-Q96MT8
1484	ENSG00000183690-ENSG00000204536												749.0	782.0	1531.0	ENSG00000183690	ENSG00000204536	130.0	74.5505566155264	72.61610243673886	HuMap2.0				9691.572360018432	0.251650484830554	Q5JST6	ENSG00000183690	Q8TD31	ENSG00000204536	Q5JST6-Q8TD31
1485	ENSG00000184507-ENSG00000204536												1132.0	782.0	1914.0	ENSG00000184507	ENSG00000204536	203.0	53.086511416791026	53.99712407197146	HuMap2.0				10776.561817608579	0.055598848736775494	Q86Y26	ENSG00000184507	Q8TD31	ENSG00000204536	Q86Y26-Q8TD31
1486	ENSG00000184508-ENSG00000204536												179.0	782.0	961.0	ENSG00000184508	ENSG00000204536	26.0	70.8373505001627	77.13642416972804	HuMap2.0				1841.7711130042303	0.036290758814900015	Q8N4P3	ENSG00000184508	Q8TD31	ENSG00000204536	Q8N4P3-Q8TD31
1487	ENSG00000185264-ENSG00000204536												280.0	782.0	1062.0	ENSG00000185264	ENSG00000204536	65.0	61.31610182894739	70.28353867733645	HuMap2.0				3985.5466188815803	0.042204350547593916	O43247	ENSG00000185264	Q8TD31	ENSG00000204536	O43247-Q8TD31
1488	ENSG00000185963-ENSG00000204536												824.0	782.0	1606.0	ENSG00000185963	ENSG00000204536	100.0	81.28653509382316	72.96678055684815	HuMap2.0				8128.653509382316	0.30968640341071807	Q8TD16	ENSG00000185963	Q8TD31	ENSG00000204536	Q8TD16-Q8TD31
1489	ENSG00000186628-ENSG00000204536												749.0	782.0	1531.0	ENSG00000186628	ENSG00000204536	164.0	61.84485003879326	70.33689243870647	HuMap2.0				10142.555406362095	0.09651145311463245	A1L4K1	ENSG00000186628	Q8TD31	ENSG00000204536	A1L4K1-Q8TD31
1490	ENSG00000186832-ENSG00000204536												473.0	782.0	1255.0	ENSG00000186832	ENSG00000204536	416.0	66.18813403761642	66.976971926448	HuMap2.0				27534.26375964843	0.4460221156313223	P08779	ENSG00000186832	Q8TD31	ENSG00000204536	P08779-Q8TD31
1491	ENSG00000187634-ENSG00000204536												681.0	782.0	1463.0	ENSG00000187634	ENSG00000204536	142.0	61.593587490019026	60.67829940144561	HuMap2.0				8746.289423582703	0.07990281711978817	Q96NU1	ENSG00000187634	Q8TD31	ENSG00000204536	Q8TD31-Q96NU1
1492	ENSG00000187778-ENSG00000204536												462.0	782.0	1244.0	ENSG00000187778	ENSG00000204536	63.0	65.49858285354567	71.90805089024978	HuMap2.0				4126.410719773377	0.0488330763990123	Q96EZ8	ENSG00000187778	Q8TD31	ENSG00000204536	Q8TD31-Q96EZ8
1493	ENSG00000187796-ENSG00000204536												536.0	782.0	1318.0	ENSG00000187796	ENSG00000204536	200.0	73.72631299526032	73.82876923559024	HuMap2.0				14745.262599052063	0.39914413097704127	Q9H257	ENSG00000187796	Q8TD31	ENSG00000204536	Q8TD31-Q9H257
1494	ENSG00000196072-ENSG00000204536												142.0	782.0	924.0	ENSG00000196072	ENSG00000204536	24.0	75.60864458243488	76.83997293728738	HuMap2.0				1814.6074699784372	0.038006137133397615	Q6QNY1	ENSG00000196072	Q8TD31	ENSG00000204536	Q6QNY1-Q8TD31
1495	ENSG00000196391-ENSG00000204536												483.0	782.0	1265.0	ENSG00000196391	ENSG00000204536	109.0	71.46986328065539	70.79012468177321	HuMap2.0				7790.215097591437	0.14418856167217303	Q6NX45	ENSG00000196391	Q8TD31	ENSG00000204536	Q6NX45-Q8TD31
1496	ENSG00000196544-ENSG00000204536												357.0	782.0	1139.0	ENSG00000196544	ENSG00000204536	126.0	67.44669101795836	69.78349630933883	HuMap2.0				8498.283068262754	0.11958836864707735	Q96GS4	ENSG00000196544	Q8TD31	ENSG00000204536	Q8TD31-Q96GS4
1497	ENSG00000197079-ENSG00000204536												455.0	782.0	1237.0	ENSG00000197079	ENSG00000204536	225.0	82.11495147342367	70.94763070835322	HuMap2.0				18475.864081520325	0.6367752864976927	Q92764	ENSG00000197079	Q8TD31	ENSG00000204536	Q8TD31-Q92764
1498	ENSG00000197114-ENSG00000204536												531.0	782.0	1313.0	ENSG00000197114	ENSG00000204536	87.0	61.829234449113514	72.97159637406544	HuMap2.0				5379.143397072876	0.051579386790305895	Q8N5A5	ENSG00000197114	Q8TD31	ENSG00000204536	Q8N5A5-Q8TD31
1499	ENSG00000197343-ENSG00000204536												491.0	782.0	1273.0	ENSG00000197343	ENSG00000204536	91.0	60.800636105935624	67.34577994796169	HuMap2.0				5532.857885640142	0.050458084974804876	Q8N720	ENSG00000197343	Q8TD31	ENSG00000204536	Q8N720-Q8TD31
1500	ENSG00000197978-ENSG00000204536												432.0	782.0	1214.0	ENSG00000197978	ENSG00000204536	158.0	80.30186921353034	72.79131977834231	HuMap2.0				12687.695335737793	0.48488537844194024	A6NEM1	ENSG00000197978	Q8TD31	ENSG00000204536	A6NEM1-Q8TD31
1501	ENSG00000198920-ENSG00000204536												967.0	782.0	1749.0	ENSG00000198920	ENSG00000204536	280.0	62.227856118032726	62.105272137196934	HuMap2.0				17423.799713049164	0.1978004191787044	Q2KHM9	ENSG00000198920	Q8TD31	ENSG00000204536	Q2KHM9-Q8TD31
1502	ENSG00000204220-ENSG00000204536												129.0	782.0	911.0	ENSG00000204220	ENSG00000204536	7.0	60.583617459948975	77.78924922037795	HuMap2.0				424.0853222196428	0.03146155025540464	O15212	ENSG00000204220	Q8TD31	ENSG00000204536	O15212-Q8TD31
1503	ENSG00000204536-ENSG00000204536												782.0	782.0	1564.0	ENSG00000204536	ENSG00000204536	1221.0	82.83888057171741	71.43463302144123	HuMap2.0				101146.27317806696	0.7371850344032425	Q8TD31	ENSG00000204536	Q8TD31	ENSG00000204536	Q8TD31-Q8TD31
1504	ENSG00000004487-ENSG00000117625	0.009000000000000001	0.94015	0.9637399999999999	0.94015	0.005	0.009000000000000001	c1210452_O60341_4CZZ_A_1_Q9P2K3_4CZZ_B_1.pdb	4CZZ	A	B		852.0	495.0	1347.0	ENSG00000004487	ENSG00000117625	423.0	83.5717218077452	72.53486893751497	HuMap2.0				35350.838324676224	0.7212816326708308	O60341	ENSG00000004487	Q9P2K3	ENSG00000117625	O60341-Q9P2K3
1505	ENSG00000056558-ENSG00000117625												416.0	495.0	911.0	ENSG00000056558	ENSG00000117625	56.0	68.63996449080835	68.0941260623817	HuMap2.0				3843.838011485268	0.05168889780690082	Q13077	ENSG00000056558	Q9P2K3	ENSG00000117625	Q13077-Q9P2K3
1506	ENSG00000099795-ENSG00000117625												137.0	495.0	632.0	ENSG00000099795	ENSG00000117625	16.0	67.8595491978934	68.31965845980466	HuMap2.0				1085.7527871662944	0.03262393455249995	P17568	ENSG00000099795	Q9P2K3	ENSG00000117625	P17568-Q9P2K3
1507	ENSG00000107960-ENSG00000117625												368.0	495.0	863.0	ENSG00000107960	ENSG00000117625	43.0	67.98323652826475	71.04299727383436	HuMap2.0				2923.279170715384	0.04211744747850854	Q9H668	ENSG00000107960	Q9P2K3	ENSG00000117625	Q9H668-Q9P2K3
1508	ENSG00000056487-ENSG00000117625												531.0	495.0	1026.0	ENSG00000056487	ENSG00000117625	98.0	48.436528806001924	58.57814650509138	HuMap2.0				4746.779822988188	0.03510419448133453	Q96EK2	ENSG00000056487	Q9P2K3	ENSG00000117625	Q96EK2-Q9P2K3
1509	ENSG00000068400-ENSG00000117625												841.0	495.0	1336.0	ENSG00000068400	ENSG00000117625	51.0	69.37170851684726	69.21530221429995	HuMap2.0				3537.9571343592106	0.049595042582125645	Q4V328	ENSG00000068400	Q9P2K3	ENSG00000117625	Q4V328-Q9P2K3
1510	ENSG00000080561-ENSG00000117625												735.0	495.0	1230.0	ENSG00000080561	ENSG00000117625	129.0	58.6565334856697	69.42017355730155	HuMap2.0				7566.692819651391	0.05791312210927421	Q9UJV3	ENSG00000080561	Q9P2K3	ENSG00000117625	Q9P2K3-Q9UJV3
1511	ENSG00000084652-ENSG00000117625												546.0	495.0	1041.0	ENSG00000084652	ENSG00000117625	69.0	58.864599974617654	67.27376342128086	HuMap2.0				4061.657398248618	0.04015536362182214	P40222	ENSG00000084652	Q9P2K3	ENSG00000117625	P40222-Q9P2K3
1512	ENSG00000094796-ENSG00000117625												416.0	495.0	911.0	ENSG00000094796	ENSG00000117625	121.0	77.79393353357231	68.00377680278756	HuMap2.0				9413.06595756225	0.30304793162750043	Q15323	ENSG00000094796	Q9P2K3	ENSG00000117625	Q15323-Q9P2K3
1513	ENSG00000095066-ENSG00000117625												719.0	495.0	1214.0	ENSG00000095066	ENSG00000117625	108.0	53.15728163202482	70.58278850651952	HuMap2.0				5740.98641625868	0.040059842099421386	Q96ED9	ENSG00000095066	Q9P2K3	ENSG00000117625	Q96ED9-Q9P2K3
1514	ENSG00000100109-ENSG00000117625												837.0	495.0	1332.0	ENSG00000100109	ENSG00000117625	71.0	59.22954207175032	66.72372516963043	HuMap2.0				4205.297487094273	0.041090324856959286	Q9UBB9	ENSG00000100109	Q9P2K3	ENSG00000117625	Q9P2K3-Q9UBB9
1515	ENSG00000101004-ENSG00000117625												1382.0	495.0	1877.0	ENSG00000101004	ENSG00000117625	188.0	56.33367118765275	61.48360890805645	HuMap2.0				10590.730183278716	0.06717472642873125	Q9Y2I6	ENSG00000101004	Q9P2K3	ENSG00000117625	Q9P2K3-Q9Y2I6
1516	ENSG00000102021-ENSG00000117625												313.0	495.0	808.0	ENSG00000102021	ENSG00000117625	196.0	69.55416895238643	59.03894618470088	HuMap2.0				13632.61711466774	0.2723719776076359	Q9P127	ENSG00000102021	Q9P2K3	ENSG00000117625	Q9P127-Q9P2K3
1517	ENSG00000103154-ENSG00000117625												386.0	495.0	881.0	ENSG00000103154	ENSG00000117625	47.0	59.014151254047796	62.49188996337389	HuMap2.0				2773.6651089402462	0.035763936348304826	Q7Z6G3	ENSG00000103154	Q9P2K3	ENSG00000117625	Q7Z6G3-Q9P2K3
1518	ENSG00000104872-ENSG00000117625												290.0	495.0	785.0	ENSG00000104872	ENSG00000117625	40.0	65.28899577447982	68.82873368586634	HuMap2.0				2611.5598309791926	0.03812284055141748	Q9NWS0	ENSG00000104872	Q9P2K3	ENSG00000117625	Q9NWS0-Q9P2K3
1519	ENSG00000107187-ENSG00000117625												397.0	495.0	892.0	ENSG00000107187	ENSG00000117625	55.0	70.99794216502038	63.021205990180064	HuMap2.0				3904.886819076121	0.05747566227053331	Q9UBR4	ENSG00000107187	Q9P2K3	ENSG00000117625	Q9P2K3-Q9UBR4
1520	ENSG00000107816-ENSG00000117625												669.0	495.0	1164.0	ENSG00000107816	ENSG00000117625	83.0	60.58555475221593	61.84675626458399	HuMap2.0				5028.601044433922	0.04697343833256285	Q9BRK4	ENSG00000107816	Q9P2K3	ENSG00000117625	Q9BRK4-Q9P2K3
1521	ENSG00000108010-ENSG00000117625												335.0	495.0	830.0	ENSG00000108010	ENSG00000117625	43.0	79.33627249607908	70.01038032533789	HuMap2.0				3411.4597173314	0.07101138237350066	O76003	ENSG00000108010	Q9P2K3	ENSG00000117625	O76003-Q9P2K3
1522	ENSG00000111057-ENSG00000117625												430.0	495.0	925.0	ENSG00000111057	ENSG00000117625	267.0	67.06618592438211	66.99726179638955	HuMap2.0				17906.671641810022	0.31169255512925653	P05783	ENSG00000111057	Q9P2K3	ENSG00000117625	P05783-Q9P2K3
1523	ENSG00000114107-ENSG00000117625												597.0	495.0	1092.0	ENSG00000114107	ENSG00000117625	66.0	60.81359808185661	67.6564009622608	HuMap2.0				4013.697473402536	0.04181684602474906	Q8NHQ1	ENSG00000114107	Q9P2K3	ENSG00000117625	Q8NHQ1-Q9P2K3
1524	ENSG00000004487-ENSG00000051128												852.0	361.0	1213.0	ENSG00000004487	ENSG00000051128	81.0	65.57120265124205	77.52498441220922	HuMap2.0				5311.267414750606	0.06051723244639618	O60341	ENSG00000004487	Q9NSC5	ENSG00000051128	O60341-Q9NSC5
1525	ENSG00000005102-ENSG00000051128												254.0	361.0	615.0	ENSG00000005102	ENSG00000051128	24.0	63.9520604773384	69.84535637708301	HuMap2.0				1534.8494514561216	0.033415821907979974	P50221	ENSG00000005102	Q9NSC5	ENSG00000051128	P50221-Q9NSC5
1526	ENSG00000007372-ENSG00000051128												422.0	361.0	783.0	ENSG00000007372	ENSG00000051128	76.0	73.09820250980555	69.32946642461596	HuMap2.0				5555.463390745222	0.09872083303231755	P26367	ENSG00000007372	Q9NSC5	ENSG00000051128	P26367-Q9NSC5
1527	ENSG00000009709-ENSG00000051128												505.0	361.0	866.0	ENSG00000009709	ENSG00000051128	182.0	69.95757490628489	64.74244769563781	HuMap2.0				12732.27863294385	0.25733439513213885	P23759	ENSG00000009709	Q9NSC5	ENSG00000051128	P23759-Q9NSC5
1528	ENSG00000033122-ENSG00000051128												1495.0	361.0	1856.0	ENSG00000033122	ENSG00000051128	248.0	43.21534761938489	50.773563863700296	HuMap2.0				10717.406209607454	0.03759709364136865	B1AKT2	ENSG00000033122	Q9NSC5	ENSG00000051128	B1AKT2-Q9NSC5
1529	ENSG00000036672-ENSG00000051128												605.0	361.0	966.0	ENSG00000036672	ENSG00000051128	88.0	62.095200954352066	68.72736155131389	HuMap2.0				5464.377683982982	0.05278849696474254	O75604	ENSG00000036672	Q9NSC5	ENSG00000051128	O75604-Q9NSC5
1530	ENSG00000051128-ENSG00000051128												361.0	361.0	722.0	ENSG00000051128	ENSG00000051128	376.0	82.57390329040264	77.74739090553456	HuMap2.0				31047.78763719139	0.710682943794632	Q9NSC5	ENSG00000051128	Q9NSC5	ENSG00000051128	Q9NSC5-Q9NSC5
1531	ENSG00000004487-ENSG00000061337												852.0	596.0	1448.0	ENSG00000004487	ENSG00000061337	328.0	52.75960273087425	69.34689088083181	HuMap2.0				17305.149695726755	0.08046110684563273	O60341	ENSG00000004487	Q9Y250	ENSG00000061337	O60341-Q9Y250
1532	ENSG00000011007-ENSG00000061337												798.0	596.0	1394.0	ENSG00000011007	ENSG00000061337	140.0	50.26370701712468	55.916683088853816	HuMap2.0				7036.918982397456	0.03992390526016779	Q14241	ENSG00000011007	Q9Y250	ENSG00000061337	Q14241-Q9Y250
1533	ENSG00000048540-ENSG00000061337												145.0	596.0	741.0	ENSG00000048540	ENSG00000061337	122.0	73.71425364861209	67.80472750183716	HuMap2.0				8993.138945130675	0.21216142766867366	Q8TAP4	ENSG00000048540	Q9Y250	ENSG00000061337	Q8TAP4-Q9Y250
1534	ENSG00000050748-ENSG00000061337												424.0	596.0	1020.0	ENSG00000050748	ENSG00000061337	168.0	62.10765154389257	68.41977895269378	HuMap2.0				10434.085459373951	0.10199219416756783	P45984	ENSG00000050748	Q9Y250	ENSG00000061337	P45984-Q9Y250
1535	ENSG00000004487-ENSG00000076604												852.0	470.0	1322.0	ENSG00000004487	ENSG00000076604	69.0	69.01636250833971	81.16375939905326	HuMap2.0				4762.12901307544	0.06432511469031518	O60341	ENSG00000004487	Q9BUZ4	ENSG00000076604	O60341-Q9BUZ4
1536	ENSG00000005075-ENSG00000076604												117.0	470.0	587.0	ENSG00000005075	ENSG00000076604	33.0	86.84125752517923	89.10397994386395	HuMap2.0				2865.7614983309145	0.07766473181716568	P52435	ENSG00000005075	Q9BUZ4	ENSG00000076604	P52435-Q9BUZ4
1537	ENSG00000072201-ENSG00000076604												728.0	470.0	1198.0	ENSG00000072201	ENSG00000076604	42.0	62.305444635965316	72.70854136643565	HuMap2.0				2616.828674710543	0.036625054651006475	Q8TBB1	ENSG00000072201	Q9BUZ4	ENSG00000076604	Q8TBB1-Q9BUZ4
1538	ENSG00000076604-ENSG00000076604	0.066	0.62469	0.95325	0.62188	0.044000000000000004	0.066	mmf1244877_Q9BUZ4_4m4e_B_Q9BUZ4_4m4e_B.pdb	4m4e	B	B		470.0	470.0	940.0	ENSG00000076604	ENSG00000076604	101.0	84.33314314817748	84.72574944867455	HuMap2.0				8517.647457965926	0.3912617463315293	Q9BUZ4	ENSG00000076604	Q9BUZ4	ENSG00000076604	Q9BUZ4-Q9BUZ4
1539	ENSG00000005238-ENSG00000076604												538.0	470.0	1008.0	ENSG00000005238	ENSG00000076604	85.0	61.03892803173058	67.66951741880446	HuMap2.0				5188.308882697099	0.0487286554273446	Q7L5A3	ENSG00000005238	Q9BUZ4	ENSG00000076604	Q7L5A3-Q9BUZ4
1540	ENSG00000019995-ENSG00000076604												708.0	470.0	1178.0	ENSG00000019995	ENSG00000076604	41.0	74.4586735577446	76.43019992356298	HuMap2.0				3052.8056158675286	0.05181860840690947	Q9UGI0	ENSG00000019995	Q9BUZ4	ENSG00000076604	Q9BUZ4-Q9UGI0
1541	ENSG00000040275-ENSG00000076604												605.0	470.0	1075.0	ENSG00000040275	ENSG00000076604	20.0	60.6382368095101	74.57597597848762	HuMap2.0				1212.764736190202	0.03238303181841787	Q96EA4	ENSG00000040275	Q9BUZ4	ENSG00000076604	Q96EA4-Q9BUZ4
1542	ENSG00000063587-ENSG00000076604												429.0	470.0	899.0	ENSG00000063587	ENSG00000076604	100.0	66.36038134685903	76.23203272769845	HuMap2.0				6636.038134685903	0.0804089603108385	Q9NSD4	ENSG00000063587	Q9BUZ4	ENSG00000076604	Q9BUZ4-Q9NSD4
1543	ENSG00000063978-ENSG00000076604												190.0	470.0	660.0	ENSG00000063978	ENSG00000076604	60.0	61.98062875382418	77.9174709650373	HuMap2.0				3718.837725229451	0.041490555262862036	P78317	ENSG00000063978	Q9BUZ4	ENSG00000076604	P78317-Q9BUZ4
1544	ENSG00000064655-ENSG00000076604												538.0	470.0	1008.0	ENSG00000064655	ENSG00000076604	81.0	60.533552575024096	73.99806999588606	HuMap2.0				4903.217758576951	0.04617200116931562	O00167	ENSG00000064655	Q9BUZ4	ENSG00000076604	O00167-Q9BUZ4
1545	ENSG00000065054-ENSG00000076604												337.0	470.0	807.0	ENSG00000065054	ENSG00000076604	13.0	54.83966540063399	79.59853483760156	HuMap2.0				712.9156502082419	0.031611589621534035	Q15599	ENSG00000065054	Q9BUZ4	ENSG00000076604	Q15599-Q9BUZ4
1546	ENSG00000004487-ENSG00000094796												852.0	416.0	1268.0	ENSG00000004487	ENSG00000094796	43.0	70.5082274306194	76.32898278203947	HuMap2.0				3031.853779516634	0.04580302753941607	O60341	ENSG00000004487	Q15323	ENSG00000094796	O60341-Q15323
1547	ENSG00000008018-ENSG00000094796												241.0	416.0	657.0	ENSG00000008018	ENSG00000094796	14.0	71.51386957209209	76.3814861448692	HuMap2.0				1001.1941740092893	0.032648052534918086	P20618	ENSG00000008018	Q15323	ENSG00000094796	P20618-Q15323
1548	ENSG00000064218-ENSG00000094796												472.0	416.0	888.0	ENSG00000064218	ENSG00000094796	65.0	61.73672525172112	61.9348289984923	HuMap2.0				4012.8871413618726	0.042812885398292214	Q9NQL9	ENSG00000064218	Q15323	ENSG00000094796	Q15323-Q9NQL9
1549	ENSG00000068024-ENSG00000094796												1084.0	416.0	1500.0	ENSG00000068024	ENSG00000094796	166.0	70.09568688440008	64.63393783151304	HuMap2.0				11635.884022810413	0.2305368915314384	P56524	ENSG00000068024	Q15323	ENSG00000094796	P56524-Q15323
1550	ENSG00000076604-ENSG00000094796												470.0	416.0	886.0	ENSG00000076604	ENSG00000094796	28.0	86.93928066195092	80.73844906373581	HuMap2.0				2434.299858534626	0.061914111014595034	Q9BUZ4	ENSG00000076604	Q15323	ENSG00000094796	Q15323-Q9BUZ4
1551	ENSG00000077348-ENSG00000094796												235.0	416.0	651.0	ENSG00000077348	ENSG00000094796	0.0	0.0	76.37962319917486	HuMap2.0				0.0	0.03132179523211253	Q9NQT4	ENSG00000077348	Q15323	ENSG00000094796	Q15323-Q9NQT4
1552	ENSG00000087191-ENSG00000094796												406.0	416.0	822.0	ENSG00000087191	ENSG00000094796	18.0	80.35823185199231	75.22814320729155	HuMap2.0				1446.4481733358616	0.036524549689755444	P62195	ENSG00000087191	Q15323	ENSG00000094796	P62195-Q15323
1553	ENSG00000002330-ENSG00000094796												168.0	416.0	584.0	ENSG00000002330	ENSG00000094796	6.0	69.76744414796508	67.636543902757	HuMap2.0				418.6046648877905	0.031497508509999605	Q92934	ENSG00000002330	Q15323	ENSG00000094796	Q15323-Q92934
1554	ENSG00000006534-ENSG00000094796												468.0	416.0	884.0	ENSG00000006534	ENSG00000094796	63.0	83.4294565967152	83.42326943177818	HuMap2.0				5256.055765593058	0.17867461699444823	P43353	ENSG00000006534	Q15323	ENSG00000094796	P43353-Q15323
1555	ENSG00000007047-ENSG00000094796												752.0	416.0	1168.0	ENSG00000007047	ENSG00000094796	108.0	58.68945764327877	63.45095830045801	HuMap2.0				6338.461425474107	0.05077038372333284	Q96L34	ENSG00000007047	Q15323	ENSG00000094796	Q15323-Q96L34
1556	ENSG00000008197-ENSG00000094796												452.0	416.0	868.0	ENSG00000008197	ENSG00000094796	58.0	64.55158964956209	65.46311222370254	HuMap2.0				3743.992199674601	0.04448655672554022	Q7Z6R9	ENSG00000008197	Q15323	ENSG00000094796	Q15323-Q7Z6R9
1557	ENSG00000023892-ENSG00000094796												631.0	416.0	1047.0	ENSG00000023892	ENSG00000094796	46.0	80.66698821734373	74.44605330076794	HuMap2.0				3710.6814579978113	0.08528392656679842	Q9H4E7	ENSG00000023892	Q15323	ENSG00000094796	Q15323-Q9H4E7
1558	ENSG00000027847-ENSG00000094796												327.0	416.0	743.0	ENSG00000027847	ENSG00000094796	48.0	53.95016006211051	75.95734479464643	HuMap2.0				2589.6076829813046	0.0338194035974299	Q9UBV7	ENSG00000027847	Q15323	ENSG00000094796	Q15323-Q9UBV7
1559	ENSG00000036672-ENSG00000094796												605.0	416.0	1021.0	ENSG00000036672	ENSG00000094796	78.0	62.90291474371386	67.3422114570395	HuMap2.0				4906.427350009681	0.05033337149654689	O75604	ENSG00000036672	Q15323	ENSG00000094796	O75604-Q15323
1560	ENSG00000048540-ENSG00000094796												145.0	416.0	561.0	ENSG00000048540	ENSG00000094796	82.0	82.26554021911089	74.50616501437909	HuMap2.0				6745.774297967093	0.2499531431547839	Q8TAP4	ENSG00000048540	Q15323	ENSG00000094796	Q15323-Q8TAP4
1561	ENSG00000057294-ENSG00000094796												881.0	416.0	1297.0	ENSG00000057294	ENSG00000094796	119.0	58.453097279282716	64.05027417410497	HuMap2.0				6955.918576234643	0.05367972803166067	Q99959	ENSG00000057294	Q15323	ENSG00000094796	Q15323-Q99959
1562	ENSG00000064999-ENSG00000094796												1134.0	416.0	1550.0	ENSG00000064999	ENSG00000094796	122.0	56.3121050979472	57.67525259482573	HuMap2.0				6870.0768219495585	0.04838450123953737	Q92625	ENSG00000064999	Q15323	ENSG00000094796	Q15323-Q92625
1563	ENSG00000066117-ENSG00000094796												515.0	416.0	931.0	ENSG00000066117	ENSG00000094796	74.0	74.5915132749153	72.44005823807024	HuMap2.0				5519.771982343732	0.1078195921875645	Q96GM5	ENSG00000066117	Q15323	ENSG00000094796	Q15323-Q96GM5
1564	ENSG00000068001-ENSG00000094796												473.0	416.0	889.0	ENSG00000068001	ENSG00000094796	76.0	85.88137464799001	80.13909112768856	HuMap2.0				6526.984473247241	0.296996117295504	Q12891	ENSG00000068001	Q15323	ENSG00000094796	Q12891-Q15323
1565	ENSG00000073584-ENSG00000094796												411.0	416.0	827.0	ENSG00000073584	ENSG00000094796	57.0	83.89657833849586	69.0945651296556	HuMap2.0				4782.104965294264	0.15635118046103777	Q969G3	ENSG00000073584	Q15323	ENSG00000094796	Q15323-Q969G3
1566	ENSG00000074319-ENSG00000094796												390.0	416.0	806.0	ENSG00000074319	ENSG00000094796	79.0	75.20949079866135	74.30846206948603	HuMap2.0				5941.549773094247	0.12567578548444952	Q99816	ENSG00000074319	Q15323	ENSG00000094796	Q15323-Q99816
1567	ENSG00000075399-ENSG00000094796												631.0	416.0	1047.0	ENSG00000075399	ENSG00000094796	144.0	69.64130905635427	71.68918314415741	HuMap2.0				10028.348504115016	0.1803145727773751	Q9Y2B5	ENSG00000075399	Q15323	ENSG00000094796	Q15323-Q9Y2B5
1568	ENSG00000080561-ENSG00000094796												735.0	416.0	1151.0	ENSG00000080561	ENSG00000094796	61.0	65.54398778896959	74.49648884198328	HuMap2.0				3998.183255127145	0.04782665858495945	Q9UJV3	ENSG00000080561	Q15323	ENSG00000094796	Q15323-Q9UJV3
1569	ENSG00000082781-ENSG00000094796												799.0	416.0	1215.0	ENSG00000082781	ENSG00000094796	83.0	77.5816282842068	74.70333234956081	HuMap2.0				6439.275147589165	0.16852314196967014	P18084	ENSG00000082781	Q15323	ENSG00000094796	P18084-Q15323
1570	ENSG00000083838-ENSG00000094796												450.0	416.0	866.0	ENSG00000083838	ENSG00000094796	68.0	73.40365421861871	66.35153909342375	HuMap2.0				4991.448486866072	0.08668469378205565	Q9NWS9	ENSG00000083838	Q15323	ENSG00000094796	Q15323-Q9NWS9
1571	ENSG00000084207-ENSG00000094796												210.0	416.0	626.0	ENSG00000084207	ENSG00000094796	19.0	89.25082893875667	80.89662730349697	HuMap2.0				1695.7657498363767	0.044768345239434	P09211	ENSG00000084207	Q15323	ENSG00000094796	P09211-Q15323
1572	ENSG00000084652-ENSG00000094796												546.0	416.0	962.0	ENSG00000084652	ENSG00000094796	83.0	72.4667107299382	71.37425493936024	HuMap2.0				6014.736990584871	0.10605977707646484	P40222	ENSG00000084652	Q15323	ENSG00000094796	P40222-Q15323
1573	ENSG00000086289-ENSG00000094796												224.0	416.0	640.0	ENSG00000086289	ENSG00000094796	29.0	80.4345195552972	74.56275859754604	HuMap2.0				2332.601067103619	0.04855426839286178	Q9UM22	ENSG00000086289	Q15323	ENSG00000094796	Q15323-Q9UM22
1574	ENSG00000089041-ENSG00000094796												595.0	416.0	1011.0	ENSG00000089041	ENSG00000094796	69.0	70.31478866023508	76.22577912798909	HuMap2.0				4851.72041755622	0.07021786902915714	Q99572	ENSG00000089041	Q15323	ENSG00000094796	Q15323-Q99572
1575	ENSG00000090487-ENSG00000094796												308.0	416.0	724.0	ENSG00000090487	ENSG00000094796	24.0	73.50922783944348	78.86696118089927	HuMap2.0				1764.2214681466435	0.03674900424225806	Q9NZD8	ENSG00000090487	Q15323	ENSG00000094796	Q15323-Q9NZD8
1576	ENSG00000091010-ENSG00000094796												338.0	416.0	754.0	ENSG00000091010	ENSG00000094796	60.0	66.85570754761268	67.82645927987153	HuMap2.0				4011.3424528567607	0.050148233938521705	Q15319	ENSG00000091010	Q15323	ENSG00000094796	Q15319-Q15323
1577	ENSG00000093010-ENSG00000094796												271.0	416.0	687.0	ENSG00000093010	ENSG00000094796	48.0	76.77704276784985	78.89971597990548	HuMap2.0				3685.2980528567928	0.06964229594426793	P21964	ENSG00000093010	Q15323	ENSG00000094796	P21964-Q15323
1578	ENSG00000004487-ENSG00000100065												852.0	1032.0	1884.0	ENSG00000004487	ENSG00000100065	173.0	71.64815364158686	68.94146978179006	HuMap2.0				12395.130579994526	0.2830276486147978	O60341	ENSG00000004487	Q9BWT7	ENSG00000100065	O60341-Q9BWT7
1579	ENSG00000008197-ENSG00000100065												452.0	1032.0	1484.0	ENSG00000008197	ENSG00000100065	120.0	58.344148841934604	62.724815316105534	HuMap2.0				7001.2978610321525	0.05365762753108891	Q7Z6R9	ENSG00000008197	Q9BWT7	ENSG00000100065	Q7Z6R9-Q9BWT7
1580	ENSG00000012171-ENSG00000100065												749.0	1032.0	1781.0	ENSG00000012171	ENSG00000100065	169.0	56.075595449313234	70.75287767036879	HuMap2.0				9476.775630933937	0.06009095770816709	Q13214	ENSG00000012171	Q9BWT7	ENSG00000100065	Q13214-Q9BWT7
1581	ENSG00000039650-ENSG00000100065												521.0	1032.0	1553.0	ENSG00000039650	ENSG00000100065	85.0	65.09610365523523	70.95093018558225	HuMap2.0				5533.168810694994	0.06145655437336037	Q96T60	ENSG00000039650	Q9BWT7	ENSG00000100065	Q96T60-Q9BWT7
1582	ENSG00000065491-ENSG00000100065												505.0	1032.0	1537.0	ENSG00000065491	ENSG00000100065	129.0	59.40082388359588	66.19779838929246	HuMap2.0				7662.706280983869	0.0609856281959371	Q9NU19	ENSG00000065491	Q9BWT7	ENSG00000100065	Q9BWT7-Q9NU19
[truncated: 60,057 more rows]
