# Supplementary material for: Towards a structurally resolved human protein interaction network
Source: Nat Struct Mol Biol. 2023 Jan 23;30(2):216–25. doi: 10.1038/s41594-022-00910-8 (PMC9935395; doi:10.1038/s41594-022-00910-8)
Supplement: Source Data Fig. 1 — Source data. [file 41594_2022_910_MOESM6_ESM.zip › humap_ensembl_id.csv]

Id1	Id2	Score	Ensembl_id1	Ensembl_id2
P46926	Q8TDQ7	1.0	ENSG00000113552	ENSG00000163281
P46926	Q9Y303	0.9997510000000001	ENSG00000113552	ENSG00000162066
P43631	Q14954	1.0	ENSG00000277885	ENSG00000276327
P43631	Q14954	1.0	ENSG00000277885	ENSG00000278120
P43631	Q14954	1.0	ENSG00000277885	ENSG00000284150
P43631	Q14954	1.0	ENSG00000277885	ENSG00000284120
P43631	Q14954	1.0	ENSG00000275452	ENSG00000276327
P43631	Q14954	1.0	ENSG00000275452	ENSG00000278120
P43631	Q14954	1.0	ENSG00000275452	ENSG00000284150
P43631	Q14954	1.0	ENSG00000275452	ENSG00000284120
P43631	Q14954	1.0	ENSG00000278300	ENSG00000276327
P43631	Q14954	1.0	ENSG00000278300	ENSG00000278120
P43631	Q14954	1.0	ENSG00000278300	ENSG00000284150
P43631	Q14954	1.0	ENSG00000278300	ENSG00000284120
P43631	Q14953	1.0	ENSG00000277885	ENSG00000288206
P43631	Q14953	1.0	ENSG00000275452	ENSG00000288206
P43631	Q14953	1.0	ENSG00000278300	ENSG00000288206
P43631	P43629	1.0	ENSG00000277885	ENSG00000167633
P43631	P43629	1.0	ENSG00000277885	ENSG00000274036
P43631	P43629	1.0	ENSG00000277885	ENSG00000275288
P43631	P43629	1.0	ENSG00000277885	ENSG00000276423
P43631	P43629	1.0	ENSG00000277885	ENSG00000284342
P43631	P43629	1.0	ENSG00000277885	ENSG00000284426
P43631	P43629	1.0	ENSG00000275452	ENSG00000167633
P43631	P43629	1.0	ENSG00000275452	ENSG00000274036
P43631	P43629	1.0	ENSG00000275452	ENSG00000275288
P43631	P43629	1.0	ENSG00000275452	ENSG00000276423
P43631	P43629	1.0	ENSG00000275452	ENSG00000284342
P43631	P43629	1.0	ENSG00000275452	ENSG00000284426
P43631	P43629	1.0	ENSG00000278300	ENSG00000167633
P43631	P43629	1.0	ENSG00000278300	ENSG00000274036
P43631	P43629	1.0	ENSG00000278300	ENSG00000275288
P43631	P43629	1.0	ENSG00000278300	ENSG00000276423
P43631	P43629	1.0	ENSG00000278300	ENSG00000284342
P43631	P43629	1.0	ENSG00000278300	ENSG00000284426
H3BUK9	Q9Y592	0.998966	ENSG00000230031	ENSG00000173588
B2RU33	Q9Y592	0.9610290000000001	ENSG00000183206	ENSG00000173588
B9A064	P15814	0.997425	ENSG00000254709	ENSG00000128322
Q96S59	Q9NWU2	1.0	ENSG00000010017	ENSG00000101193
P62699	Q9NWU2	0.9990040000000001	ENSG00000119801	ENSG00000101193
Q7L5Y9	Q9NWU2	0.728096	ENSG00000090316	ENSG00000101193
Q9UL63	Q9NWU2	0.994757	ENSG00000128585	ENSG00000101193
Q96S59	Q7L5Y9	0.999999	ENSG00000010017	ENSG00000090316
Q96S59	Q9H871	0.999999	ENSG00000010017	ENSG00000153561
P62699	Q9H871	1.0	ENSG00000119801	ENSG00000153561
Q6VN20	Q9H871	1.0	ENSG00000141084	ENSG00000153561
Q8IUR7	Q9H871	0.999999	ENSG00000114098	ENSG00000153561
Q7L5Y9	Q9H871	0.9999969999999999	ENSG00000090316	ENSG00000153561
Q9UL63	Q9H871	0.9999969999999999	ENSG00000128585	ENSG00000153561
Q9NWU2	Q9H871	0.9999129999999999	ENSG00000101193	ENSG00000153561
Q96E35	Q9H871	0.9647469999999999	ENSG00000165724	ENSG00000153561
Q9UGM6	Q9H871	0.885516	ENSG00000116874	ENSG00000153561
Q9UHQ7	Q9H871	0.616413	ENSG00000185222	ENSG00000153561
Q96S59	P62699	0.999966	ENSG00000010017	ENSG00000119801
Q8IUR7	P62699	0.9999239999999999	ENSG00000114098	ENSG00000119801
Q7L5Y9	P62699	0.9997010000000001	ENSG00000090316	ENSG00000119801
Q9UL63	P62699	0.9081110000000001	ENSG00000128585	ENSG00000119801
Q96S59	Q6VN20	0.9575629999999999	ENSG00000010017	ENSG00000141084
P62699	Q6VN20	0.999974	ENSG00000119801	ENSG00000141084
Q8IUR7	Q6VN20	0.941882	ENSG00000114098	ENSG00000141084
Q7L5Y9	Q6VN20	0.9366620000000001	ENSG00000090316	ENSG00000141084
Q9NWU2	Q6VN20	0.9999969999999999	ENSG00000101193	ENSG00000141084
Q96S59	Q8IUR7	0.9287629999999999	ENSG00000010017	ENSG00000114098
Q7L5Y9	Q8IUR7	0.93889	ENSG00000090316	ENSG00000114098
Q9UL63	Q8IUR7	0.736318	ENSG00000128585	ENSG00000114098
Q96S59	Q9H7D7	0.845234	ENSG00000010017	ENSG00000162923
Q6VN20	Q9H7D7	0.9999959999999999	ENSG00000141084	ENSG00000162923
Q9H871	Q9H7D7	1.0	ENSG00000153561	ENSG00000162923
Q8IUR7	Q9H7D7	0.531003	ENSG00000114098	ENSG00000162923
Q7L5Y9	Q9H7D7	0.736846	ENSG00000090316	ENSG00000162923
Q9NTJ3	O95347	1.0	ENSG00000113810	ENSG00000136824
Q9NTJ3	Q6IBW4	0.999476	ENSG00000113810	ENSG00000025770
P42695	Q6IBW4	0.999984	ENSG00000151503	ENSG00000025770
O95347	Q6IBW4	0.929948	ENSG00000136824	ENSG00000025770
Q9NTJ3	Q86XI2	0.9885229999999999	ENSG00000113810	ENSG00000146918
P42695	Q86XI2	1.0	ENSG00000151503	ENSG00000146918
Q6IBW4	Q86XI2	0.999999	ENSG00000025770	ENSG00000146918
O95347	Q86XI2	0.820157	ENSG00000136824	ENSG00000146918
Q9NTJ3	Q15003	0.987598	ENSG00000113810	ENSG00000121152
O95347	Q15003	0.9975879999999999	ENSG00000136824	ENSG00000121152
Q9NTJ3	Q15021	0.98759	ENSG00000113810	ENSG00000010292
Q15003	Q15021	0.999991	ENSG00000121152	ENSG00000010292
Q9BPX3	Q15021	0.98764	ENSG00000109805	ENSG00000010292
Q9NTJ3	Q9BPX3	0.9875370000000001	ENSG00000113810	ENSG00000109805
Q15003	Q9BPX3	0.9999969999999999	ENSG00000121152	ENSG00000109805
Q9NTJ3	P42695	0.774492	ENSG00000113810	ENSG00000151503
O95347	P42695	0.9684860000000001	ENSG00000136824	ENSG00000151503
O60828	Q9Y2W2	1.0	ENSG00000102103	ENSG00000084463
P59998	P61158	1.0	ENSG00000241553	ENSG00000115091
O15145	P61158	1.0	ENSG00000111229	ENSG00000115091
O15143	P61158	0.9999600000000001	ENSG00000130429	ENSG00000115091
O15511	P61158	0.999965	ENSG00000162704	ENSG00000115091
P59998	P61160	1.0	ENSG00000241553	ENSG00000138071
O15145	P61160	1.0	ENSG00000111229	ENSG00000138071
O15143	P61160	1.0	ENSG00000130429	ENSG00000138071
P61158	P61160	0.999941	ENSG00000115091	ENSG00000138071
O15511	P61160	0.968902	ENSG00000162704	ENSG00000138071
P59998	O15144	0.9999959999999999	ENSG00000241553	ENSG00000163466
O15145	O15144	0.999999	ENSG00000111229	ENSG00000163466
O15143	O15144	1.0	ENSG00000130429	ENSG00000163466
P61158	O15144	1.0	ENSG00000115091	ENSG00000163466
P61160	O15144	1.0	ENSG00000138071	ENSG00000163466
O15511	O15144	0.999999	ENSG00000162704	ENSG00000163466
P14866	O15144	0.684866	ENSG00000104824	ENSG00000163466
P14866	O15144	0.684866	ENSG00000282947	ENSG00000163466
P59998	O15143	0.999994	ENSG00000241553	ENSG00000130429
O15145	O15143	0.9985629999999999	ENSG00000111229	ENSG00000130429
O15511	O15143	0.999948	ENSG00000162704	ENSG00000130429
P59998	Q92747	0.9999549999999999	ENSG00000241553	ENSG00000241685
O15145	Q92747	0.999031	ENSG00000111229	ENSG00000241685
P61158	Q92747	0.9992110000000001	ENSG00000115091	ENSG00000241685
P61160	Q92747	0.9999969999999999	ENSG00000138071	ENSG00000241685
O15511	Q92747	0.995152	ENSG00000162704	ENSG00000241685
O15144	Q92747	0.9999959999999999	ENSG00000163466	ENSG00000241685
P59998	O15145	0.999948	ENSG00000241553	ENSG00000111229
O15511	O15145	0.999956	ENSG00000162704	ENSG00000111229
P59998	Q9BPX5	0.962184	ENSG00000241553	ENSG00000136950
O15145	Q9BPX5	0.9999899999999999	ENSG00000111229	ENSG00000136950
O15143	Q9BPX5	0.999554	ENSG00000130429	ENSG00000136950
P61158	Q9BPX5	0.999899	ENSG00000115091	ENSG00000136950
P61160	Q9BPX5	0.998611	ENSG00000138071	ENSG00000136950
O15144	Q9BPX5	0.9996280000000001	ENSG00000163466	ENSG00000136950
Q92747	Q9BPX5	0.9948790000000001	ENSG00000241685	ENSG00000136950
O15145	Q9P1U1	0.659027	ENSG00000111229	ENSG00000133627
Q92747	Q9P1U1	0.816076	ENSG00000241685	ENSG00000133627
P61158	P14866	0.6003430000000001	ENSG00000115091	ENSG00000104824
P61158	P14866	0.6003430000000001	ENSG00000115091	ENSG00000282947
P61978	P14866	0.9875079999999999	ENSG00000165119	ENSG00000104824
P61978	P14866	0.9875079999999999	ENSG00000165119	ENSG00000282947
P61158	Q8WVV9	0.506652	ENSG00000115091	ENSG00000143889
P61160	Q8WVV9	0.686443	ENSG00000138071	ENSG00000143889
O15144	Q8WVV9	0.744078	ENSG00000163466	ENSG00000143889
P42025	P61163	1.0	ENSG00000115073	ENSG00000138107
Q14203	P61163	1.0	ENSG00000204843	ENSG00000138107
P42025	Q13561	1.0	ENSG00000115073	ENSG00000175203
P61163	Q13561	1.0	ENSG00000138107	ENSG00000175203
Q14203	Q13561	1.0	ENSG00000204843	ENSG00000175203
P42025	O00399	1.0	ENSG00000115073	ENSG00000104671
P61163	O00399	0.9916520000000001	ENSG00000138107	ENSG00000104671
Q13561	O00399	1.0	ENSG00000175203	ENSG00000104671
P42025	Q14203	1.0	ENSG00000115073	ENSG00000204843
O00399	Q14203	1.0	ENSG00000104671	ENSG00000204843
O75935	Q14203	1.0	ENSG00000137100	ENSG00000204843
P47755	Q14203	0.999763	ENSG00000198898	ENSG00000204843
P47756	Q14203	0.8936790000000001	ENSG00000077549	ENSG00000204843
P42025	Q9UJW0	1.0	ENSG00000115073	ENSG00000132912
P61163	Q9UJW0	1.0	ENSG00000138107	ENSG00000132912
Q13561	Q9UJW0	1.0	ENSG00000175203	ENSG00000132912
O00399	Q9UJW0	1.0	ENSG00000104671	ENSG00000132912
O75935	Q9UJW0	0.999058	ENSG00000137100	ENSG00000132912
Q14203	Q9UJW0	1.0	ENSG00000204843	ENSG00000132912
P47755	Q9UJW0	0.999983	ENSG00000198898	ENSG00000132912
P42025	Q9NZ32	1.0	ENSG00000115073	ENSG00000131966
P61163	Q9NZ32	0.9999979999999999	ENSG00000138107	ENSG00000131966
Q13561	Q9NZ32	1.0	ENSG00000175203	ENSG00000131966
O00399	Q9NZ32	0.9997520000000001	ENSG00000104671	ENSG00000131966
O75935	Q9NZ32	0.9938030000000001	ENSG00000137100	ENSG00000131966
Q14203	Q9NZ32	1.0	ENSG00000204843	ENSG00000131966
Q9UJW0	Q9NZ32	1.0	ENSG00000132912	ENSG00000131966
P42025	Q9BTE1	1.0	ENSG00000115073	ENSG00000166847
P61163	Q9BTE1	1.0	ENSG00000138107	ENSG00000166847
Q13561	Q9BTE1	1.0	ENSG00000175203	ENSG00000166847
O00399	Q9BTE1	1.0	ENSG00000104671	ENSG00000166847
O75935	Q9BTE1	0.995469	ENSG00000137100	ENSG00000166847
Q14203	Q9BTE1	0.999993	ENSG00000204843	ENSG00000166847
Q9UJW0	Q9BTE1	0.9999979999999999	ENSG00000132912	ENSG00000166847
P47755	Q9BTE1	0.997282	ENSG00000198898	ENSG00000166847
Q9NZ32	Q9BTE1	0.99792	ENSG00000131966	ENSG00000166847
P42025	O75935	0.999999	ENSG00000115073	ENSG00000137100
P61163	O75935	0.972692	ENSG00000138107	ENSG00000137100
Q13561	O75935	1.0	ENSG00000175203	ENSG00000137100
O00399	O75935	1.0	ENSG00000104671	ENSG00000137100
P47755	O75935	0.9839690000000001	ENSG00000198898	ENSG00000137100
P42025	P47756	0.999816	ENSG00000115073	ENSG00000077549
Q13561	P47756	0.9924700000000001	ENSG00000175203	ENSG00000077549
P47755	P47756	1.0	ENSG00000198898	ENSG00000077549
P52907	P47756	0.9999969999999999	ENSG00000116489	ENSG00000077549
Q8TD55	P47756	0.753049	ENSG00000241839	ENSG00000077549
P42025	P47755	0.997402	ENSG00000115073	ENSG00000198898
P61163	P47755	0.9999950000000001	ENSG00000138107	ENSG00000198898
Q13561	P47755	0.999986	ENSG00000175203	ENSG00000198898
O00399	P47755	0.999326	ENSG00000104671	ENSG00000198898
Q9Y4E1	P47755	1.0	ENSG00000172661	ENSG00000198898
P52907	P47755	0.999999	ENSG00000116489	ENSG00000198898
Q9Y3L3	P47755	0.9999879999999999	ENSG00000100092	ENSG00000198898
Q5VZK9	P47755	0.9999520000000001	ENSG00000079691	ENSG00000198898
Q96B97	P47755	0.999921	ENSG00000147010	ENSG00000198898
Q9Y4B5	P47755	0.9982120000000001	ENSG00000168502	ENSG00000198898
Q9NZ32	P47755	0.905956	ENSG00000131966	ENSG00000198898
Q6F5E8	P47755	0.9953200000000001	ENSG00000159753	ENSG00000198898
Q9Y3C0	P47755	0.5869810000000001	ENSG00000120860	ENSG00000198898
P06396	P47755	0.9247129999999999	ENSG00000148180	ENSG00000198898
Q8TD55	P47755	0.6030909999999999	ENSG00000241839	ENSG00000198898
P42025	P52907	0.871649	ENSG00000115073	ENSG00000116489
Q13561	P52907	0.976993	ENSG00000175203	ENSG00000116489
Q00610	P52907	0.8653709999999999	ENSG00000141367	ENSG00000116489
Q8TD55	P52907	0.81184	ENSG00000241839	ENSG00000116489
O75787	Q15904	1.0	ENSG00000182220	ENSG00000071553
O75787	Q96NT0	0.999718	ENSG00000182220	ENSG00000136710
O75787	Q3ZAQ7	0.998183	ENSG00000182220	ENSG00000160131
O75787	Q93050	0.9644219999999999	ENSG00000182220	ENSG00000033627
O75787	Q8N511	0.7515310000000001	ENSG00000182220	ENSG00000244045
Q9Y580	Q6NZY4	1.0	ENSG00000076053	ENSG00000033030
Q9Y580	P42285	0.998016	ENSG00000076053	ENSG00000039123
Q13573	P42285	0.867618	ENSG00000100603	ENSG00000039123
P52298	P42285	0.967685	ENSG00000114503	ENSG00000039123
Q9Y580	Q9NQT5	0.9747629999999999	ENSG00000076053	ENSG00000107371
Q99547	Q9NQT5	0.9917459999999999	ENSG00000135698	ENSG00000107371
Q15024	Q9NQT5	0.999984	ENSG00000075914	ENSG00000107371
Q13868	Q9NQT5	1.0	ENSG00000130713	ENSG00000107371
Q96B26	Q9NQT5	0.969319	ENSG00000120699	ENSG00000107371
Q13901	Q9NQT5	0.945141	ENSG00000197223	ENSG00000107371
Q9Y580	Q15024	0.9193520000000001	ENSG00000076053	ENSG00000075914
Q99547	Q15024	0.998606	ENSG00000135698	ENSG00000075914
Q96B26	Q15024	0.9783870000000001	ENSG00000120699	ENSG00000075914
Q8TF46	Q15024	0.996167	ENSG00000166938	ENSG00000075914
Q13901	Q15024	0.939074	ENSG00000197223	ENSG00000075914
Q9Y2L1	Q15024	0.625498	ENSG00000083520	ENSG00000075914
Q9Y580	Q86VM9	0.6932590000000001	ENSG00000076053	ENSG00000158545
P52298	Q86VM9	0.9290790000000001	ENSG00000114503	ENSG00000158545
Q9Y580	Q96B26	0.531028	ENSG00000076053	ENSG00000120699
Q99547	Q96B26	0.685715	ENSG00000135698	ENSG00000120699
Q13901	Q96B26	0.5992390000000001	ENSG00000197223	ENSG00000120699
P24941	P20248	1.0	ENSG00000123374	ENSG00000145386
O75496	P20248	0.9262540000000001	ENSG00000112312	ENSG00000145386
P38936	P20248	0.543369	ENSG00000124762	ENSG00000145386
P61024	P20248	0.966319	ENSG00000173207	ENSG00000145386
P28749	P20248	0.988899	ENSG00000080839	ENSG00000145386
Q9BY12	P20248	0.961407	ENSG00000140386	ENSG00000145386
Q13309	P20248	0.959206	ENSG00000145604	ENSG00000145386
P46527	P20248	0.796615	ENSG00000111276	ENSG00000145386
Q9H211	P20248	0.889658	ENSG00000167513	ENSG00000145386
Q92793	P20248	0.761373	ENSG00000005339	ENSG00000145386
Q08999	P20248	0.704177	ENSG00000103479	ENSG00000145386
Q09472	P20248	0.5262560000000001	ENSG00000100393	ENSG00000145386
P24941	P24864	1.0	ENSG00000123374	ENSG00000105173
P24941	P46527	0.999458	ENSG00000123374	ENSG00000111276
P24941	P49918	0.9981620000000001	ENSG00000123374	ENSG00000129757
P20248	P49918	0.539068	ENSG00000145386	ENSG00000129757
P30281	P49918	0.7466109999999999	ENSG00000112576	ENSG00000129757
P24941	Q13309	0.9961690000000001	ENSG00000123374	ENSG00000145604
P61024	Q13309	0.9595360000000001	ENSG00000173207	ENSG00000145604
P24941	O96020	0.9924729999999999	ENSG00000123374	ENSG00000175305
P38936	O96020	0.996007	ENSG00000124762	ENSG00000175305
P24941	P28749	0.9883719999999999	ENSG00000123374	ENSG00000080839
P24941	P38936	0.9708469999999999	ENSG00000123374	ENSG00000124762
P24941	P14635	0.969131	ENSG00000123374	ENSG00000134057
P33552	P14635	0.765323	ENSG00000123975	ENSG00000134057
P61024	P14635	0.8145720000000001	ENSG00000173207	ENSG00000134057
P24941	P61024	0.90641	ENSG00000123374	ENSG00000173207
P24941	Q08999	0.666543	ENSG00000123374	ENSG00000103479
P24941	Q00526	0.555076	ENSG00000123374	ENSG00000250506
P61289	Q9GZU8	1.0	ENSG00000131467	ENSG00000172775
P61289	Q6PCT2	0.703229	ENSG00000131467	ENSG00000099364
P61289	Q96C00	0.642529	ENSG00000131467	ENSG00000213588
P61289	Q96C00	0.642529	ENSG00000131467	ENSG00000236515
P61289	Q9BUV0	0.57658	ENSG00000131467	ENSG00000117616
Q99547	Q9Y3B2	1.0	ENSG00000135698	ENSG00000171311
Q15024	Q9Y3B2	0.9999870000000001	ENSG00000075914	ENSG00000171311
Q13868	Q9Y3B2	0.9999979999999999	ENSG00000130713	ENSG00000171311
Q9NQT5	Q9Y3B2	0.9999950000000001	ENSG00000107371	ENSG00000171311
Q96B26	Q9Y3B2	0.9999899999999999	ENSG00000120699	ENSG00000171311
Q13901	Q9Y3B2	0.864613	ENSG00000197223	ENSG00000171311
Q99547	Q13868	0.9998959999999999	ENSG00000135698	ENSG00000130713
Q15024	Q13868	1.0	ENSG00000075914	ENSG00000130713
Q96B26	Q13868	0.9998610000000001	ENSG00000120699	ENSG00000130713
Q99547	Q9NPD3	0.999667	ENSG00000135698	ENSG00000178896
Q15024	Q9NPD3	0.9999969999999999	ENSG00000075914	ENSG00000178896
Q13868	Q9NPD3	1.0	ENSG00000130713	ENSG00000178896
Q9NQT5	Q9NPD3	0.999999	ENSG00000107371	ENSG00000178896
Q9Y3B2	Q9NPD3	0.999991	ENSG00000171311	ENSG00000178896
Q96B26	Q9NPD3	0.9995209999999999	ENSG00000120699	ENSG00000178896
Q06265	Q9NPD3	0.999965	ENSG00000123737	ENSG00000178896
Q01780	Q9NPD3	0.999965	ENSG00000171824	ENSG00000178896
Q13901	Q9NPD3	0.725625	ENSG00000197223	ENSG00000178896
Q99547	Q9NQT4	0.999489	ENSG00000135698	ENSG00000077348
Q15024	Q9NQT4	0.9989030000000001	ENSG00000075914	ENSG00000077348
Q13868	Q9NQT4	0.9999180000000001	ENSG00000130713	ENSG00000077348
Q9NQT5	Q9NQT4	1.0	ENSG00000107371	ENSG00000077348
Q9Y3B2	Q9NQT4	0.99961	ENSG00000171311	ENSG00000077348
Q96B26	Q9NQT4	0.9999	ENSG00000120699	ENSG00000077348
Q06265	Q9NQT4	0.9999790000000001	ENSG00000123737	ENSG00000077348
Q01780	Q9NQT4	0.999966	ENSG00000171824	ENSG00000077348
Q9NPD3	Q9NQT4	0.9875209999999999	ENSG00000178896	ENSG00000077348
Q13901	Q9NQT4	0.9722069999999999	ENSG00000197223	ENSG00000077348
Q99547	Q06265	0.995028	ENSG00000135698	ENSG00000123737
Q15024	Q06265	1.0	ENSG00000075914	ENSG00000123737
Q13868	Q06265	0.9999889999999999	ENSG00000130713	ENSG00000123737
Q9NQT5	Q06265	1.0	ENSG00000107371	ENSG00000123737
Q9Y3B2	Q06265	0.999986	ENSG00000171311	ENSG00000123737
Q96B26	Q06265	0.9999049999999999	ENSG00000120699	ENSG00000123737
Q13901	Q06265	0.8664879999999999	ENSG00000197223	ENSG00000123737
Q99547	Q01780	0.992872	ENSG00000135698	ENSG00000171824
Q15024	Q01780	0.9999979999999999	ENSG00000075914	ENSG00000171824
Q13868	Q01780	1.0	ENSG00000130713	ENSG00000171824
Q9NQT5	Q01780	0.99955	ENSG00000107371	ENSG00000171824
Q9Y3B2	Q01780	1.0	ENSG00000171311	ENSG00000171824
Q96B26	Q01780	0.999999	ENSG00000120699	ENSG00000171824
Q06265	Q01780	0.999992	ENSG00000123737	ENSG00000171824
Q13901	Q01780	0.9597459999999999	ENSG00000197223	ENSG00000171824
Q99547	Q5RKV6	0.844202	ENSG00000135698	ENSG00000223496
Q15024	Q5RKV6	0.87472	ENSG00000075914	ENSG00000223496
Q13868	Q5RKV6	0.9888610000000001	ENSG00000130713	ENSG00000223496
Q9NQT5	Q5RKV6	0.9993	ENSG00000107371	ENSG00000223496
Q9Y3B2	Q5RKV6	0.8938870000000001	ENSG00000171311	ENSG00000223496
Q9NPD3	Q5RKV6	0.9969530000000001	ENSG00000178896	ENSG00000223496
Q9NQT4	Q5RKV6	0.524766	ENSG00000077348	ENSG00000223496
O00487	Q15008	1.0	ENSG00000115233	ENSG00000163636
Q16186	Q15008	1.0	ENSG00000130706	ENSG00000163636
P62191	Q15008	1.0	ENSG00000100764	ENSG00000163636
P35998	Q15008	1.0	ENSG00000161057	ENSG00000163636
P17980	Q15008	1.0	ENSG00000165916	ENSG00000163636
P43686	Q15008	1.0	ENSG00000013275	ENSG00000163636
P43686	Q15008	1.0	ENSG00000281221	ENSG00000163636
P62195	Q15008	1.0	ENSG00000087191	ENSG00000163636
P62333	Q15008	1.0	ENSG00000100519	ENSG00000163636
Q99460	Q15008	1.0	ENSG00000173692	ENSG00000163636
Q13200	Q15008	1.0	ENSG00000175166	ENSG00000163636
O43242	Q15008	1.0	ENSG00000108344	ENSG00000163636
P55036	Q15008	1.0	ENSG00000159352	ENSG00000163636
P51665	Q15008	1.0	ENSG00000103035	ENSG00000163636
P48556	Q15008	0.999999	ENSG00000099341	ENSG00000163636
O00231	Q15008	1.0	ENSG00000108671	ENSG00000163636
O00232	Q15008	1.0	ENSG00000197170	ENSG00000163636
Q9UNM6	Q15008	1.0	ENSG00000185627	ENSG00000163636
O75832	Q15008	0.99998	ENSG00000101843	ENSG00000163636
O00233	Q15008	0.9993700000000001	ENSG00000110801	ENSG00000163636
Q16401	Q15008	0.997717	ENSG00000095261	ENSG00000163636
Q9Y5K5	Q15008	0.5589609999999999	ENSG00000116750	ENSG00000163636
O00487	Q16186	0.9999889999999999	ENSG00000115233	ENSG00000130706
P28070	Q16186	0.868032	ENSG00000159377	ENSG00000130706
P62191	Q16186	1.0	ENSG00000100764	ENSG00000130706
P35998	Q16186	0.9965290000000001	ENSG00000161057	ENSG00000130706
P17980	Q16186	0.999409	ENSG00000165916	ENSG00000130706
P43686	Q16186	0.9995930000000001	ENSG00000013275	ENSG00000130706
P43686	Q16186	0.9995930000000001	ENSG00000281221	ENSG00000130706
P62195	Q16186	0.9971110000000001	ENSG00000087191	ENSG00000130706
P62333	Q16186	0.9997530000000001	ENSG00000100519	ENSG00000130706
Q99460	Q16186	0.999869	ENSG00000173692	ENSG00000130706
Q13200	Q16186	0.994834	ENSG00000175166	ENSG00000130706
O43242	Q16186	0.873042	ENSG00000108344	ENSG00000130706
P55036	Q16186	0.99346	ENSG00000159352	ENSG00000130706
P48556	Q16186	0.8908469999999999	ENSG00000099341	ENSG00000130706
O00231	Q16186	0.826419	ENSG00000108671	ENSG00000130706
O00232	Q16186	0.999188	ENSG00000197170	ENSG00000130706
Q9UNM6	Q16186	0.991721	ENSG00000185627	ENSG00000130706
O75832	Q16186	0.913048	ENSG00000101843	ENSG00000130706
O00487	Q9BRP4	0.9996370000000001	ENSG00000115233	ENSG00000175575
P62191	Q9BRP4	0.915676	ENSG00000100764	ENSG00000175575
P62195	Q9BRP4	0.740404	ENSG00000087191	ENSG00000175575
P51665	Q9BRP4	0.996876	ENSG00000103035	ENSG00000175575
O75832	Q9BRP4	0.9995940000000001	ENSG00000101843	ENSG00000175575
Q16401	Q9BRP4	0.868819	ENSG00000095261	ENSG00000175575
O00487	Q9Y5K5	0.966952	ENSG00000115233	ENSG00000116750
Q16186	Q9Y5K5	0.9999030000000001	ENSG00000130706	ENSG00000116750
P62191	Q9Y5K5	0.8739629999999999	ENSG00000100764	ENSG00000116750
P43686	Q9Y5K5	0.781266	ENSG00000013275	ENSG00000116750
P43686	Q9Y5K5	0.781266	ENSG00000281221	ENSG00000116750
P62195	Q9Y5K5	0.618917	ENSG00000087191	ENSG00000116750
P62333	Q9Y5K5	0.9437540000000001	ENSG00000100519	ENSG00000116750
Q99460	Q9Y5K5	0.997916	ENSG00000173692	ENSG00000116750
Q13200	Q9Y5K5	0.764682	ENSG00000175166	ENSG00000116750
O43242	Q9Y5K5	0.971433	ENSG00000108344	ENSG00000116750
P55036	Q9Y5K5	0.9982530000000001	ENSG00000159352	ENSG00000116750
P51665	Q9Y5K5	0.9380280000000001	ENSG00000103035	ENSG00000116750
O00231	Q9Y5K5	0.9462149999999999	ENSG00000108671	ENSG00000116750
O00232	Q9Y5K5	0.9899399999999999	ENSG00000197170	ENSG00000116750
Q9UNM6	Q9Y5K5	0.800054	ENSG00000185627	ENSG00000116750
Q8NBZ0	Q9Y5K5	0.9185620000000001	ENSG00000169592	ENSG00000116750
Q6P4R8	Q9Y5K5	0.8483430000000001	ENSG00000170322	ENSG00000116750
Q92665	Q9Y2R9	1.0	ENSG00000102738	ENSG00000125445
Q92552	Q9Y2R9	0.9937600000000001	ENSG00000113048	ENSG00000125445
Q9Y676	Q9Y2R9	0.9999959999999999	ENSG00000204568	ENSG00000125445
Q9Y676	Q9Y2R9	0.9999959999999999	ENSG00000203624	ENSG00000125445
Q9Y676	Q9Y2R9	0.9999959999999999	ENSG00000223775	ENSG00000125445
Q9Y676	Q9Y2R9	0.9999959999999999	ENSG00000229861	ENSG00000125445
Q9Y676	Q9Y2R9	0.9999959999999999	ENSG00000233813	ENSG00000125445
Q9Y676	Q9Y2R9	0.9999959999999999	ENSG00000226111	ENSG00000125445
Q9Y676	Q9Y2R9	0.9999959999999999	ENSG00000227420	ENSG00000125445
P51398	Q9Y2R9	0.9987530000000001	ENSG00000132676	ENSG00000125445
Q9Y3D3	Q9Y2R9	0.9998670000000001	ENSG00000182180	ENSG00000125445
Q13595	Q9Y2R9	0.876393	ENSG00000164548	ENSG00000125445
Q9Y3D5	Q9Y2R9	0.952218	ENSG00000163319	ENSG00000125445
Q92665	Q9Y3D9	1.0	ENSG00000102738	ENSG00000181610
Q92552	Q9Y3D9	0.998714	ENSG00000113048	ENSG00000181610
Q9Y2R9	Q9Y3D9	0.999999	ENSG00000125445	ENSG00000181610
Q9Y399	Q9Y3D9	1.0	ENSG00000122140	ENSG00000181610
P51398	Q9Y3D9	1.0	ENSG00000132676	ENSG00000181610
Q92665	Q96EY7	1.0	ENSG00000102738	ENSG00000132300
Q92552	Q96EY7	0.999632	ENSG00000113048	ENSG00000132300
Q9Y676	Q96EY7	0.9999969999999999	ENSG00000204568	ENSG00000132300
Q9Y676	Q96EY7	0.9999969999999999	ENSG00000203624	ENSG00000132300
Q9Y676	Q96EY7	0.9999969999999999	ENSG00000223775	ENSG00000132300
Q9Y676	Q96EY7	0.9999969999999999	ENSG00000229861	ENSG00000132300
Q9Y676	Q96EY7	0.9999969999999999	ENSG00000233813	ENSG00000132300
Q9Y676	Q96EY7	0.9999969999999999	ENSG00000226111	ENSG00000132300
Q9Y676	Q96EY7	0.9999969999999999	ENSG00000227420	ENSG00000132300
Q9Y2R9	Q96EY7	1.0	ENSG00000125445	ENSG00000132300
Q9Y399	Q96EY7	1.0	ENSG00000122140	ENSG00000132300
Q9Y3D9	Q96EY7	1.0	ENSG00000181610	ENSG00000132300
Q9Y3D3	Q96EY7	0.994761	ENSG00000182180	ENSG00000132300
Q9Y2Q9	Q96EY7	0.9103709999999999	ENSG00000147586	ENSG00000132300
Q9Y291	Q96EY7	0.745028	ENSG00000090263	ENSG00000132300
Q9Y3D5	Q96EY7	0.5518310000000001	ENSG00000163319	ENSG00000132300
Q92665	P82673	1.0	ENSG00000102738	ENSG00000061794
Q92552	P82673	0.9890200000000001	ENSG00000113048	ENSG00000061794
Q9Y676	P82673	0.999984	ENSG00000204568	ENSG00000061794
Q9Y676	P82673	0.999984	ENSG00000203624	ENSG00000061794
Q9Y676	P82673	0.999984	ENSG00000223775	ENSG00000061794
Q9Y676	P82673	0.999984	ENSG00000229861	ENSG00000061794
Q9Y676	P82673	0.999984	ENSG00000233813	ENSG00000061794
Q9Y676	P82673	0.999984	ENSG00000226111	ENSG00000061794
Q9Y676	P82673	0.999984	ENSG00000227420	ENSG00000061794
Q9Y2R9	P82673	1.0	ENSG00000125445	ENSG00000061794
Q9Y399	P82673	0.9999979999999999	ENSG00000122140	ENSG00000061794
Q9Y3D9	P82673	0.99992	ENSG00000181610	ENSG00000061794
Q96EY7	P82673	1.0	ENSG00000132300	ENSG00000061794
P82650	P82673	1.0	ENSG00000175110	ENSG00000061794
Q9Y3D3	P82673	0.9919309999999999	ENSG00000182180	ENSG00000061794
P82664	P82673	0.990715	ENSG00000048544	ENSG00000061794
Q9Y291	P82673	0.783516	ENSG00000090263	ENSG00000061794
Q92665	P82933	1.0	ENSG00000102738	ENSG00000135972
Q92552	P82933	0.9997870000000001	ENSG00000113048	ENSG00000135972
Q9Y676	P82933	1.0	ENSG00000204568	ENSG00000135972
Q9Y676	P82933	1.0	ENSG00000203624	ENSG00000135972
Q9Y676	P82933	1.0	ENSG00000223775	ENSG00000135972
Q9Y676	P82933	1.0	ENSG00000229861	ENSG00000135972
Q9Y676	P82933	1.0	ENSG00000233813	ENSG00000135972
Q9Y676	P82933	1.0	ENSG00000226111	ENSG00000135972
Q9Y676	P82933	1.0	ENSG00000227420	ENSG00000135972
Q9Y2R9	P82933	1.0	ENSG00000125445	ENSG00000135972
Q9Y399	P82933	1.0	ENSG00000122140	ENSG00000135972
Q9Y3D9	P82933	1.0	ENSG00000181610	ENSG00000135972
Q96EY7	P82933	1.0	ENSG00000132300	ENSG00000135972
P82650	P82933	1.0	ENSG00000175110	ENSG00000135972
P82673	P82933	1.0	ENSG00000061794	ENSG00000135972
P82912	P82933	0.998057	ENSG00000181991	ENSG00000135972
Q9Y3D3	P82933	0.996489	ENSG00000182180	ENSG00000135972
P82664	P82933	0.965218	ENSG00000048544	ENSG00000135972
P82914	P82933	0.9685290000000001	ENSG00000116898	ENSG00000135972
Q96EL2	P82933	0.997992	ENSG00000062582	ENSG00000135972
Q9Y291	P82933	0.645115	ENSG00000090263	ENSG00000135972
Q9Y3D5	P82933	0.76513	ENSG00000163319	ENSG00000135972
Q92665	P82932	0.9999959999999999	ENSG00000102738	ENSG00000243927
Q92552	P82932	0.985468	ENSG00000113048	ENSG00000243927
Q9Y676	P82932	0.991174	ENSG00000204568	ENSG00000243927
Q9Y676	P82932	0.991174	ENSG00000203624	ENSG00000243927
Q9Y676	P82932	0.991174	ENSG00000223775	ENSG00000243927
Q9Y676	P82932	0.991174	ENSG00000229861	ENSG00000243927
Q9Y676	P82932	0.991174	ENSG00000233813	ENSG00000243927
Q9Y676	P82932	0.991174	ENSG00000226111	ENSG00000243927
Q9Y676	P82932	0.991174	ENSG00000227420	ENSG00000243927
Q9Y2R9	P82932	0.86067	ENSG00000125445	ENSG00000243927
Q9Y399	P82932	0.979504	ENSG00000122140	ENSG00000243927
P82650	P82932	0.999495	ENSG00000175110	ENSG00000243927
P82673	P82932	0.980767	ENSG00000061794	ENSG00000243927
P82912	P82932	0.872785	ENSG00000181991	ENSG00000243927
P82663	P82932	0.949247	ENSG00000131368	ENSG00000243927
P82914	P82932	0.963464	ENSG00000116898	ENSG00000243927
Q96EL2	P82932	0.860195	ENSG00000062582	ENSG00000243927
Q9Y3D5	P82932	0.66345	ENSG00000163319	ENSG00000243927
Q92665	Q92552	0.999992	ENSG00000102738	ENSG00000113048
P51398	Q92552	0.990347	ENSG00000132676	ENSG00000113048
Q92665	Q9Y676	0.999985	ENSG00000102738	ENSG00000204568
Q92665	Q9Y676	0.999985	ENSG00000102738	ENSG00000203624
Q92665	Q9Y676	0.999985	ENSG00000102738	ENSG00000223775
Q92665	Q9Y676	0.999985	ENSG00000102738	ENSG00000229861
Q92665	Q9Y676	0.999985	ENSG00000102738	ENSG00000233813
Q92665	Q9Y676	0.999985	ENSG00000102738	ENSG00000226111
Q92665	Q9Y676	0.999985	ENSG00000102738	ENSG00000227420
Q92552	Q9Y676	0.99579	ENSG00000113048	ENSG00000204568
Q92552	Q9Y676	0.99579	ENSG00000113048	ENSG00000203624
Q92552	Q9Y676	0.99579	ENSG00000113048	ENSG00000223775
Q92552	Q9Y676	0.99579	ENSG00000113048	ENSG00000229861
Q92552	Q9Y676	0.99579	ENSG00000113048	ENSG00000233813
Q92552	Q9Y676	0.99579	ENSG00000113048	ENSG00000226111
Q92552	Q9Y676	0.99579	ENSG00000113048	ENSG00000227420
Q92665	O60783	0.999978	ENSG00000102738	ENSG00000120333
Q92552	O60783	0.996682	ENSG00000113048	ENSG00000120333
Q9Y2R9	O60783	0.9104190000000001	ENSG00000125445	ENSG00000120333
Q9Y399	O60783	0.9994370000000001	ENSG00000122140	ENSG00000120333
Q92665	P82650	0.999977	ENSG00000102738	ENSG00000175110
Q92552	P82650	1.0	ENSG00000113048	ENSG00000175110
Q9Y676	P82650	1.0	ENSG00000204568	ENSG00000175110
Q9Y676	P82650	1.0	ENSG00000203624	ENSG00000175110
Q9Y676	P82650	1.0	ENSG00000223775	ENSG00000175110
Q9Y676	P82650	1.0	ENSG00000229861	ENSG00000175110
Q9Y676	P82650	1.0	ENSG00000233813	ENSG00000175110
Q9Y676	P82650	1.0	ENSG00000226111	ENSG00000175110
Q9Y676	P82650	1.0	ENSG00000227420	ENSG00000175110
Q9Y2R9	P82650	1.0	ENSG00000125445	ENSG00000175110
Q9Y399	P82650	1.0	ENSG00000122140	ENSG00000175110
Q9Y3D9	P82650	1.0	ENSG00000181610	ENSG00000175110
Q96EY7	P82650	1.0	ENSG00000132300	ENSG00000175110
Q02878	P82650	0.6122270000000001	ENSG00000089009	ENSG00000175110
P51398	P82650	1.0	ENSG00000132676	ENSG00000175110
Q9Y3D3	P82650	0.998107	ENSG00000182180	ENSG00000175110
Q9Y2Q9	P82650	0.805711	ENSG00000147586	ENSG00000175110
P82664	P82650	0.79427	ENSG00000048544	ENSG00000175110
Q9Y3D5	P82650	0.8669209999999999	ENSG00000163319	ENSG00000175110
Q92665	Q96EL2	0.999974	ENSG00000102738	ENSG00000062582
Q92552	Q96EL2	0.9496450000000001	ENSG00000113048	ENSG00000062582
Q9Y676	Q96EL2	0.56875	ENSG00000204568	ENSG00000062582
Q9Y676	Q96EL2	0.56875	ENSG00000203624	ENSG00000062582
Q9Y676	Q96EL2	0.56875	ENSG00000223775	ENSG00000062582
Q9Y676	Q96EL2	0.56875	ENSG00000229861	ENSG00000062582
Q9Y676	Q96EL2	0.56875	ENSG00000233813	ENSG00000062582
Q9Y676	Q96EL2	0.56875	ENSG00000226111	ENSG00000062582
Q9Y676	Q96EL2	0.56875	ENSG00000227420	ENSG00000062582
Q9Y2R9	Q96EL2	0.889338	ENSG00000125445	ENSG00000062582
Q9Y399	Q96EL2	0.956016	ENSG00000122140	ENSG00000062582
Q9Y3D9	Q96EL2	0.962936	ENSG00000181610	ENSG00000062582
Q96EY7	Q96EL2	0.9998940000000001	ENSG00000132300	ENSG00000062582
P82650	Q96EL2	0.7608199999999999	ENSG00000175110	ENSG00000062582
P82673	Q96EL2	0.9967459999999999	ENSG00000061794	ENSG00000062582
Q9Y2Q9	Q96EL2	0.511537	ENSG00000147586	ENSG00000062582
P82663	Q96EL2	0.690462	ENSG00000131368	ENSG00000062582
Q9BYN8	Q96EL2	0.8297680000000001	ENSG00000125901	ENSG00000062582
O60783	Q96EL2	0.782094	ENSG00000120333	ENSG00000062582
Q9Y291	Q96EL2	0.855196	ENSG00000090263	ENSG00000062582
P82921	Q96EL2	0.541366	ENSG00000266472	ENSG00000062582
Q9Y2R5	Q96EL2	0.813439	ENSG00000239789	ENSG00000062582
Q92665	Q9BYN8	0.9999709999999999	ENSG00000102738	ENSG00000125901
Q92552	Q9BYN8	0.999497	ENSG00000113048	ENSG00000125901
Q9Y2R9	Q9BYN8	0.918162	ENSG00000125445	ENSG00000125901
Q9Y399	Q9BYN8	0.998301	ENSG00000122140	ENSG00000125901
P82650	Q9BYN8	0.999941	ENSG00000175110	ENSG00000125901
Q92665	P82930	0.9999600000000001	ENSG00000102738	ENSG00000074071
P09001	P82930	0.6675840000000001	ENSG00000114686	ENSG00000074071
Q92552	P82930	0.9999309999999999	ENSG00000113048	ENSG00000074071
Q9Y676	P82930	1.0	ENSG00000204568	ENSG00000074071
Q9Y676	P82930	1.0	ENSG00000203624	ENSG00000074071
Q9Y676	P82930	1.0	ENSG00000223775	ENSG00000074071
Q9Y676	P82930	1.0	ENSG00000229861	ENSG00000074071
Q9Y676	P82930	1.0	ENSG00000233813	ENSG00000074071
Q9Y676	P82930	1.0	ENSG00000226111	ENSG00000074071
Q9Y676	P82930	1.0	ENSG00000227420	ENSG00000074071
Q9Y2R9	P82930	0.9999979999999999	ENSG00000125445	ENSG00000074071
Q9Y399	P82930	1.0	ENSG00000122140	ENSG00000074071
Q9Y3D9	P82930	1.0	ENSG00000181610	ENSG00000074071
Q96EY7	P82930	1.0	ENSG00000132300	ENSG00000074071
P82650	P82930	1.0	ENSG00000175110	ENSG00000074071
P82673	P82930	0.9999979999999999	ENSG00000061794	ENSG00000074071
P82912	P82930	0.986777	ENSG00000181991	ENSG00000074071
P82933	P82930	1.0	ENSG00000135972	ENSG00000074071
P82675	P82930	1.0	ENSG00000144029	ENSG00000074071
Q9Y3D3	P82930	0.9999979999999999	ENSG00000182180	ENSG00000074071
Q9Y2Q9	P82930	0.969482	ENSG00000147586	ENSG00000074071
P82664	P82930	0.992239	ENSG00000048544	ENSG00000074071
P82932	P82930	0.999808	ENSG00000243927	ENSG00000074071
P82663	P82930	0.99959	ENSG00000131368	ENSG00000074071
P82914	P82930	0.977275	ENSG00000116898	ENSG00000074071
Q9BYN8	P82930	0.998886	ENSG00000125901	ENSG00000074071
O60783	P82930	0.999237	ENSG00000120333	ENSG00000074071
Q96EL2	P82930	0.964354	ENSG00000062582	ENSG00000074071
Q9Y291	P82930	0.9972049999999999	ENSG00000090263	ENSG00000074071
Q9Y3D5	P82930	0.9960209999999999	ENSG00000163319	ENSG00000074071
P82921	P82930	0.9919950000000001	ENSG00000266472	ENSG00000074071
Q92665	P82675	0.999925	ENSG00000102738	ENSG00000144029
Q92552	P82675	0.9998469999999999	ENSG00000113048	ENSG00000144029
Q9Y2R9	P82675	0.9990000000000001	ENSG00000125445	ENSG00000144029
Q9Y399	P82675	0.9992700000000001	ENSG00000122140	ENSG00000144029
Q9Y3D9	P82675	0.9999100000000001	ENSG00000181610	ENSG00000144029
Q96EY7	P82675	0.999926	ENSG00000132300	ENSG00000144029
P82650	P82675	0.999296	ENSG00000175110	ENSG00000144029
P82673	P82675	0.9999979999999999	ENSG00000061794	ENSG00000144029
P82912	P82675	0.9998049999999999	ENSG00000181991	ENSG00000144029
P82933	P82675	0.9998540000000001	ENSG00000135972	ENSG00000144029
Q9Y2Q9	P82675	0.9742139999999999	ENSG00000147586	ENSG00000144029
P82932	P82675	0.999975	ENSG00000243927	ENSG00000144029
P82663	P82675	0.991535	ENSG00000131368	ENSG00000144029
P82914	P82675	0.999508	ENSG00000116898	ENSG00000144029
Q9BYN8	P82675	0.999332	ENSG00000125901	ENSG00000144029
O60783	P82675	0.9977530000000001	ENSG00000120333	ENSG00000144029
Q96EL2	P82675	0.9979049999999999	ENSG00000062582	ENSG00000144029
Q9Y291	P82675	0.9973780000000001	ENSG00000090263	ENSG00000144029
P82921	P82675	0.9688959999999999	ENSG00000266472	ENSG00000144029
Q9Y2R5	P82675	0.990662	ENSG00000239789	ENSG00000144029
Q92665	Q9Y291	0.9998870000000001	ENSG00000102738	ENSG00000090263
Q92552	Q9Y291	0.991374	ENSG00000113048	ENSG00000090263
Q9Y399	Q9Y291	0.991643	ENSG00000122140	ENSG00000090263
Q9Y3D9	Q9Y291	0.726979	ENSG00000181610	ENSG00000090263
Q92665	P82912	0.9996459999999999	ENSG00000102738	ENSG00000181991
Q92552	P82912	0.995641	ENSG00000113048	ENSG00000181991
Q9Y676	P82912	0.998402	ENSG00000204568	ENSG00000181991
Q9Y676	P82912	0.998402	ENSG00000203624	ENSG00000181991
Q9Y676	P82912	0.998402	ENSG00000223775	ENSG00000181991
Q9Y676	P82912	0.998402	ENSG00000229861	ENSG00000181991
Q9Y676	P82912	0.998402	ENSG00000233813	ENSG00000181991
Q9Y676	P82912	0.998402	ENSG00000226111	ENSG00000181991
Q9Y676	P82912	0.998402	ENSG00000227420	ENSG00000181991
Q9Y2R9	P82912	0.9450200000000001	ENSG00000125445	ENSG00000181991
Q9Y399	P82912	0.9910030000000001	ENSG00000122140	ENSG00000181991
Q9Y3D9	P82912	0.999244	ENSG00000181610	ENSG00000181991
Q96EY7	P82912	0.999373	ENSG00000132300	ENSG00000181991
P82650	P82912	0.993751	ENSG00000175110	ENSG00000181991
P82673	P82912	0.9964069999999999	ENSG00000061794	ENSG00000181991
Q9Y3D3	P82912	0.577238	ENSG00000182180	ENSG00000181991
Q9Y2Q9	P82912	0.8438549999999999	ENSG00000147586	ENSG00000181991
P82664	P82912	0.8164600000000001	ENSG00000048544	ENSG00000181991
P82663	P82912	0.998059	ENSG00000131368	ENSG00000181991
P82914	P82912	0.977096	ENSG00000116898	ENSG00000181991
Q9BYN8	P82912	0.98362	ENSG00000125901	ENSG00000181991
O60783	P82912	0.9743569999999999	ENSG00000120333	ENSG00000181991
Q96EL2	P82912	0.8306389999999999	ENSG00000062582	ENSG00000181991
Q9Y291	P82912	0.986207	ENSG00000090263	ENSG00000181991
Q9Y3D5	P82912	0.537647	ENSG00000163319	ENSG00000181991
P82921	P82912	0.9802379999999999	ENSG00000266472	ENSG00000181991
Q9Y2R5	P82912	0.744991	ENSG00000239789	ENSG00000181991
Q92665	P82914	0.999569	ENSG00000102738	ENSG00000116898
Q92552	P82914	0.983107	ENSG00000113048	ENSG00000116898
Q9Y676	P82914	0.898049	ENSG00000204568	ENSG00000116898
Q9Y676	P82914	0.898049	ENSG00000203624	ENSG00000116898
Q9Y676	P82914	0.898049	ENSG00000223775	ENSG00000116898
Q9Y676	P82914	0.898049	ENSG00000229861	ENSG00000116898
Q9Y676	P82914	0.898049	ENSG00000233813	ENSG00000116898
Q9Y676	P82914	0.898049	ENSG00000226111	ENSG00000116898
Q9Y676	P82914	0.898049	ENSG00000227420	ENSG00000116898
Q9Y2R9	P82914	0.959944	ENSG00000125445	ENSG00000116898
Q9Y399	P82914	0.998265	ENSG00000122140	ENSG00000116898
Q9Y3D9	P82914	0.9784379999999999	ENSG00000181610	ENSG00000116898
Q96EY7	P82914	0.9902920000000001	ENSG00000132300	ENSG00000116898
P82650	P82914	0.9546959999999999	ENSG00000175110	ENSG00000116898
P82673	P82914	0.9739610000000001	ENSG00000061794	ENSG00000116898
Q9Y2Q9	P82914	0.932766	ENSG00000147586	ENSG00000116898
P82664	P82914	0.981118	ENSG00000048544	ENSG00000116898
P82663	P82914	0.978726	ENSG00000131368	ENSG00000116898
Q9BYN8	P82914	0.9889	ENSG00000125901	ENSG00000116898
O60783	P82914	0.973319	ENSG00000120333	ENSG00000116898
Q96EL2	P82914	0.8520530000000001	ENSG00000062582	ENSG00000116898
Q9Y291	P82914	0.995007	ENSG00000090263	ENSG00000116898
P82921	P82914	0.9900190000000001	ENSG00000266472	ENSG00000116898
Q9Y2R5	P82914	0.600581	ENSG00000239789	ENSG00000116898
Q92665	P82663	0.999187	ENSG00000102738	ENSG00000131368
Q92552	P82663	0.9965809999999999	ENSG00000113048	ENSG00000131368
Q9Y2R9	P82663	0.5920489999999999	ENSG00000125445	ENSG00000131368
Q9Y399	P82663	0.9965879999999999	ENSG00000122140	ENSG00000131368
Q96EY7	P82663	0.998491	ENSG00000132300	ENSG00000131368
P82650	P82663	0.9997799999999999	ENSG00000175110	ENSG00000131368
P82673	P82663	0.919783	ENSG00000061794	ENSG00000131368
Q92665	Q9Y399	0.999142	ENSG00000102738	ENSG00000122140
Q92552	Q9Y399	0.999175	ENSG00000113048	ENSG00000122140
Q9Y676	Q9Y399	1.0	ENSG00000204568	ENSG00000122140
Q9Y676	Q9Y399	1.0	ENSG00000203624	ENSG00000122140
Q9Y676	Q9Y399	1.0	ENSG00000223775	ENSG00000122140
Q9Y676	Q9Y399	1.0	ENSG00000229861	ENSG00000122140
Q9Y676	Q9Y399	1.0	ENSG00000233813	ENSG00000122140
Q9Y676	Q9Y399	1.0	ENSG00000226111	ENSG00000122140
Q9Y676	Q9Y399	1.0	ENSG00000227420	ENSG00000122140
Q9Y2R9	Q9Y399	1.0	ENSG00000125445	ENSG00000122140
Q9Y3D3	Q9Y399	0.9998520000000001	ENSG00000182180	ENSG00000122140
Q9Y2Q9	Q9Y399	0.999994	ENSG00000147586	ENSG00000122140
Q9Y3D5	Q9Y399	0.891732	ENSG00000163319	ENSG00000122140
Q92665	P82664	0.9991200000000001	ENSG00000102738	ENSG00000048544
Q92552	P82664	0.973571	ENSG00000113048	ENSG00000048544
Q9Y2R9	P82664	0.923285	ENSG00000125445	ENSG00000048544
Q9Y399	P82664	0.995109	ENSG00000122140	ENSG00000048544
Q96EY7	P82664	0.942523	ENSG00000132300	ENSG00000048544
Q9Y3D3	P82664	0.811288	ENSG00000182180	ENSG00000048544
Q92665	P82921	0.998293	ENSG00000102738	ENSG00000266472
Q92552	P82921	0.9701569999999999	ENSG00000113048	ENSG00000266472
Q9Y399	P82921	0.8550780000000001	ENSG00000122140	ENSG00000266472
P51398	P82921	0.83706	ENSG00000132676	ENSG00000266472
Q92665	Q9Y2Q9	0.983892	ENSG00000102738	ENSG00000147586
Q92552	Q9Y2Q9	0.999818	ENSG00000113048	ENSG00000147586
Q92665	Q9Y2R5	0.9817870000000001	ENSG00000102738	ENSG00000239789
Q92552	Q9Y2R5	0.9679469999999999	ENSG00000113048	ENSG00000239789
Q9Y2R9	Q9Y2R5	0.593237	ENSG00000125445	ENSG00000239789
Q9Y399	Q9Y2R5	0.9396549999999999	ENSG00000122140	ENSG00000239789
Q92665	Q9Y3D3	0.968327	ENSG00000102738	ENSG00000182180
Q92552	Q9Y3D3	0.80272	ENSG00000113048	ENSG00000182180
Q9Y676	Q9Y3D3	0.9974139999999999	ENSG00000204568	ENSG00000182180
Q9Y676	Q9Y3D3	0.9974139999999999	ENSG00000203624	ENSG00000182180
Q9Y676	Q9Y3D3	0.9974139999999999	ENSG00000223775	ENSG00000182180
Q9Y676	Q9Y3D3	0.9974139999999999	ENSG00000229861	ENSG00000182180
Q9Y676	Q9Y3D3	0.9974139999999999	ENSG00000233813	ENSG00000182180
Q9Y676	Q9Y3D3	0.9974139999999999	ENSG00000226111	ENSG00000182180
Q9Y676	Q9Y3D3	0.9974139999999999	ENSG00000227420	ENSG00000182180
Q92665	Q9Y3D5	0.816404	ENSG00000102738	ENSG00000163319
Q9Y676	Q9Y3D5	0.668606	ENSG00000204568	ENSG00000163319
Q9Y676	Q9Y3D5	0.668606	ENSG00000203624	ENSG00000163319
Q9Y676	Q9Y3D5	0.668606	ENSG00000223775	ENSG00000163319
Q9Y676	Q9Y3D5	0.668606	ENSG00000229861	ENSG00000163319
Q9Y676	Q9Y3D5	0.668606	ENSG00000233813	ENSG00000163319
Q9Y676	Q9Y3D5	0.668606	ENSG00000226111	ENSG00000163319
Q9Y676	Q9Y3D5	0.668606	ENSG00000227420	ENSG00000163319
Q9Y3D3	Q9Y3D5	0.557531	ENSG00000182180	ENSG00000163319
P50750	O60563	1.0	ENSG00000136807	ENSG00000129315
O94992	O60563	0.8739530000000001	ENSG00000186834	ENSG00000129315
P50750	O60583	0.9999979999999999	ENSG00000136807	ENSG00000082258
O95155	Q96S82	1.0	ENSG00000130939	ENSG00000138629
O95155	Q96S82	1.0	ENSG00000130939	ENSG00000288408
O75934	Q9UMS4	1.0	ENSG00000116752	ENSG00000110107
Q9UNP9	Q9UMS4	0.6089359999999999	ENSG00000084072	ENSG00000110107
Q6P2Q9	Q9UMS4	0.971036	ENSG00000174231	ENSG00000110107
Q6P2Q9	Q9UMS4	0.971036	ENSG00000274442	ENSG00000110107
Q13435	Q9UMS4	0.971794	ENSG00000087365	ENSG00000110107
Q13573	Q9UMS4	1.0	ENSG00000100603	ENSG00000110107
O75643	Q9UMS4	0.509995	ENSG00000144028	ENSG00000110107
O75533	Q9UMS4	0.9875360000000001	ENSG00000115524	ENSG00000110107
P11021	Q9UMS4	0.777514	ENSG00000044574	ENSG00000110107
Q12905	Q9UMS4	0.983291	ENSG00000143621	ENSG00000110107
Q00839	Q9UMS4	0.539913	ENSG00000153187	ENSG00000110107
Q15029	Q9UMS4	0.9794209999999999	ENSG00000108883	ENSG00000110107
P11142	Q9UMS4	0.614306	ENSG00000109971	ENSG00000110107
Q15233	Q9UMS4	0.9394530000000001	ENSG00000147140	ENSG00000110107
P17844	Q9UMS4	0.8328840000000001	ENSG00000108654	ENSG00000110107
O75934	O43660	1.0	ENSG00000116752	ENSG00000171566
Q13573	O43660	0.9973129999999999	ENSG00000100603	ENSG00000171566
Q9UMS4	O43660	1.0	ENSG00000110107	ENSG00000171566
O75934	Q99459	1.0	ENSG00000116752	ENSG00000096401
Q9UNP9	Q99459	0.9874950000000001	ENSG00000084072	ENSG00000096401
Q6P2Q9	Q99459	0.987504	ENSG00000174231	ENSG00000096401
Q6P2Q9	Q99459	0.987504	ENSG00000274442	ENSG00000096401
Q13435	Q99459	0.9710059999999999	ENSG00000087365	ENSG00000096401
P26641	Q99459	0.567292	ENSG00000254772	ENSG00000096401
Q13573	Q99459	1.0	ENSG00000100603	ENSG00000096401
O75643	Q99459	0.9875440000000001	ENSG00000144028	ENSG00000096401
O75533	Q99459	0.987582	ENSG00000115524	ENSG00000096401
Q9UMS4	Q99459	1.0	ENSG00000110107	ENSG00000096401
P11021	Q99459	0.828784	ENSG00000044574	ENSG00000096401
Q9BZJ0	Q99459	0.9999629999999999	ENSG00000101343	ENSG00000096401
O43660	Q99459	1.0	ENSG00000171566	ENSG00000096401
Q9HCS7	Q99459	0.948528	ENSG00000076924	ENSG00000096401
Q9ULR0	Q99459	0.96909	ENSG00000240682	ENSG00000096401
P09661	Q99459	0.987614	ENSG00000131876	ENSG00000096401
Q07955	Q99459	0.9875	ENSG00000136450	ENSG00000096401
P62314	Q99459	0.9875649999999999	ENSG00000167088	ENSG00000096401
Q00839	Q99459	0.963363	ENSG00000153187	ENSG00000096401
P62318	Q99459	0.9807299999999999	ENSG00000100028	ENSG00000096401
Q15029	Q99459	0.9900639999999999	ENSG00000108883	ENSG00000096401
Q8WUD4	Q99459	0.9999870000000001	ENSG00000160799	ENSG00000096401
P62316	Q99459	0.756149	ENSG00000125743	ENSG00000096401
Q9BW85	Q99459	0.9977280000000001	ENSG00000105248	ENSG00000096401
P11142	Q99459	0.9811209999999999	ENSG00000109971	ENSG00000096401
O60306	Q99459	0.9957010000000001	ENSG00000021776	ENSG00000096401
P02545	Q99459	0.688833	ENSG00000160789	ENSG00000096401
P61978	Q99459	0.654705	ENSG00000165119	ENSG00000096401
Q9BUQ8	Q99459	0.9876010000000001	ENSG00000174243	ENSG00000096401
O60506	Q99459	0.5209630000000001	ENSG00000135316	ENSG00000096401
Q8WYA6	Q99459	0.9806879999999999	ENSG00000132792	ENSG00000096401
Q96DI7	Q99459	0.964298	ENSG00000060688	ENSG00000096401
P20042	Q99459	0.727412	ENSG00000125977	ENSG00000096401
P11388	Q99459	0.577814	ENSG00000131747	ENSG00000096401
Q13242	Q99459	0.560429	ENSG00000111786	ENSG00000096401
O75934	Q9HCS7	0.9997030000000001	ENSG00000116752	ENSG00000076924
Q9UNP9	Q9HCS7	1.0	ENSG00000084072	ENSG00000076924
Q13573	Q9HCS7	0.9963629999999999	ENSG00000100603	ENSG00000076924
Q9UMS4	Q9HCS7	0.9998309999999999	ENSG00000110107	ENSG00000076924
Q9BZJ0	Q9HCS7	1.0	ENSG00000101343	ENSG00000076924
O43660	Q9HCS7	0.9876440000000001	ENSG00000171566	ENSG00000076924
Q8WUD4	Q9HCS7	0.9670219999999999	ENSG00000160799	ENSG00000076924
O95926	Q9HCS7	0.667706	ENSG00000117614	ENSG00000076924
O60508	Q9HCS7	0.718605	ENSG00000168438	ENSG00000076924
O75934	Q8WYA6	0.9993040000000001	ENSG00000116752	ENSG00000132792
O75934	Q9ULR0	0.9841549999999999	ENSG00000116752	ENSG00000240682
Q9UNP9	Q9ULR0	1.0	ENSG00000084072	ENSG00000240682
Q6P2Q9	Q9ULR0	0.685597	ENSG00000174231	ENSG00000240682
Q6P2Q9	Q9ULR0	0.685597	ENSG00000274442	ENSG00000240682
Q13573	Q9ULR0	0.9672379999999999	ENSG00000100603	ENSG00000240682
Q9UMS4	Q9ULR0	0.99561	ENSG00000110107	ENSG00000240682
Q9BZJ0	Q9ULR0	1.0	ENSG00000101343	ENSG00000240682
O43660	Q9ULR0	0.806829	ENSG00000171566	ENSG00000240682
Q9HCS7	Q9ULR0	0.9999979999999999	ENSG00000076924	ENSG00000240682
Q8WUD4	Q9ULR0	0.9433469999999999	ENSG00000160799	ENSG00000240682
O60508	Q9ULR0	0.722599	ENSG00000168438	ENSG00000240682
O75934	Q96DI7	0.9734370000000001	ENSG00000116752	ENSG00000060688
Q6P2Q9	Q96DI7	1.0	ENSG00000174231	ENSG00000060688
Q6P2Q9	Q96DI7	1.0	ENSG00000274442	ENSG00000060688
Q13573	Q96DI7	0.890682	ENSG00000100603	ENSG00000060688
O75643	Q96DI7	0.9999969999999999	ENSG00000144028	ENSG00000060688
Q9BZJ0	Q96DI7	0.768163	ENSG00000101343	ENSG00000060688
O43290	Q96DI7	0.995238	ENSG00000175467	ENSG00000060688
O43395	Q96DI7	0.523349	ENSG00000117360	ENSG00000060688
P62314	Q96DI7	0.8299049999999999	ENSG00000167088	ENSG00000060688
P62318	Q96DI7	0.889458	ENSG00000100028	ENSG00000060688
Q15029	Q96DI7	0.999993	ENSG00000108883	ENSG00000060688
O94906	Q96DI7	0.9526399999999999	ENSG00000101161	ENSG00000060688
O95400	Q96DI7	0.959938	ENSG00000169217	ENSG00000060688
O75934	Q9BZJ0	0.963827	ENSG00000116752	ENSG00000101343
Q9UNP9	Q9BZJ0	1.0	ENSG00000084072	ENSG00000101343
Q6P2Q9	Q9BZJ0	0.987576	ENSG00000174231	ENSG00000101343
Q6P2Q9	Q9BZJ0	0.987576	ENSG00000274442	ENSG00000101343
Q13573	Q9BZJ0	0.9999870000000001	ENSG00000100603	ENSG00000101343
Q9UMS4	Q9BZJ0	0.999777	ENSG00000110107	ENSG00000101343
O43660	Q9BZJ0	0.927349	ENSG00000171566	ENSG00000101343
Q8WUD4	Q9BZJ0	0.998921	ENSG00000160799	ENSG00000101343
O95926	Q9BZJ0	0.999624	ENSG00000117614	ENSG00000101343
Q14562	Q9BZJ0	0.818072	ENSG00000067596	ENSG00000101343
O75934	Q9BW85	0.872582	ENSG00000116752	ENSG00000105248
Q9UMS4	Q9BW85	0.993423	ENSG00000110107	ENSG00000105248
O43660	Q9BW85	0.9500069999999999	ENSG00000171566	ENSG00000105248
O75934	Q13573	0.859864	ENSG00000116752	ENSG00000100603
Q9UNP9	Q13573	0.997534	ENSG00000084072	ENSG00000100603
Q6P2Q9	Q13573	0.9876870000000001	ENSG00000174231	ENSG00000100603
Q6P2Q9	Q13573	0.9876870000000001	ENSG00000274442	ENSG00000100603
Q96DF8	Q13573	0.775118	ENSG00000100056	ENSG00000100603
O75934	Q8WUD4	0.761373	ENSG00000116752	ENSG00000160799
Q9UNP9	Q8WUD4	0.999814	ENSG00000084072	ENSG00000160799
Q6P2Q9	Q8WUD4	0.9553209999999999	ENSG00000174231	ENSG00000160799
Q6P2Q9	Q8WUD4	0.9553209999999999	ENSG00000274442	ENSG00000160799
Q13573	Q8WUD4	0.9999680000000001	ENSG00000100603	ENSG00000160799
Q9UMS4	Q8WUD4	0.9188780000000001	ENSG00000110107	ENSG00000160799
O75934	P20042	0.7103119999999999	ENSG00000116752	ENSG00000125977
P41091	P20042	0.9999819999999999	ENSG00000130741	ENSG00000125977
P05198	P20042	0.511478	ENSG00000134001	ENSG00000125977
O75794	P20042	0.884307	ENSG00000151465	ENSG00000125977
Q9NVM4	P20042	0.815258	ENSG00000132600	ENSG00000125977
O75934	O75533	0.584477	ENSG00000116752	ENSG00000115524
Q15459	O75533	0.992124	ENSG00000099995	ENSG00000115524
Q13435	O75533	1.0	ENSG00000087365	ENSG00000115524
Q15393	O75533	1.0	ENSG00000189091	ENSG00000115524
Q15427	O75533	0.9999809999999999	ENSG00000143368	ENSG00000115524
Q92499	O75533	0.589577	ENSG00000079785	ENSG00000115524
Q12874	O75533	0.9441579999999999	ENSG00000183431	ENSG00000115524
O43143	O75533	0.598055	ENSG00000109606	ENSG00000115524
Q15459	Q12874	1.0	ENSG00000099995	ENSG00000183431
Q15459	Q15428	0.9998799999999999	ENSG00000099995	ENSG00000104897
P09661	Q15428	0.638532	ENSG00000131876	ENSG00000104897
Q12874	Q15428	0.9997	ENSG00000183431	ENSG00000104897
Q15459	Q13435	0.988606	ENSG00000099995	ENSG00000087365
P09661	Q13435	0.9998889999999999	ENSG00000131876	ENSG00000087365
Q15427	Q13435	0.999816	ENSG00000143368	ENSG00000087365
Q12874	Q13435	0.9875780000000001	ENSG00000183431	ENSG00000087365
Q15459	Q15393	0.98751	ENSG00000099995	ENSG00000189091
Q13435	Q15393	1.0	ENSG00000087365	ENSG00000189091
Q15427	Q15393	0.987568	ENSG00000143368	ENSG00000189091
Q86XP3	Q15393	0.526192	ENSG00000198231	ENSG00000189091
O15460	Q15393	0.732795	ENSG00000072682	ENSG00000189091
Q15459	P11142	0.528994	ENSG00000099995	ENSG00000109971
Q14204	P11142	0.9845139999999999	ENSG00000197102	ENSG00000109971
O75533	P11142	0.6208560000000001	ENSG00000115524	ENSG00000109971
P11021	P11142	0.999976	ENSG00000044574	ENSG00000109971
P34932	P11142	0.9865389999999999	ENSG00000170606	ENSG00000109971
Q16531	P11142	0.662632	ENSG00000167986	ENSG00000109971
Q92499	P11142	0.98872	ENSG00000079785	ENSG00000109971
P33316	P11142	0.8075979999999999	ENSG00000128951	ENSG00000109971
P09972	P11142	0.9986229999999999	ENSG00000109107	ENSG00000109971
P31943	P11142	0.980036	ENSG00000169045	ENSG00000109971
P31943	P11142	0.980036	ENSG00000284254	ENSG00000109971
Q00610	P11142	0.9782879999999999	ENSG00000141367	ENSG00000109971
P17844	P11142	0.787258	ENSG00000108654	ENSG00000109971
Q14103	P11142	0.987618	ENSG00000138668	ENSG00000109971
Q04637	P11142	0.98754	ENSG00000114867	ENSG00000109971
P30101	P11142	0.987555	ENSG00000167004	ENSG00000109971
P04406	P11142	0.9875290000000001	ENSG00000111640	ENSG00000109971
O43143	P11142	0.9734940000000001	ENSG00000109606	ENSG00000109971
Q8WXB1	P11142	0.79119	ENSG00000144401	ENSG00000109971
O96013	Q9NQU5	1.0	ENSG00000130669	ENSG00000137843
O96013	Q9P286	1.0	ENSG00000130669	ENSG00000101349
O96013	O15085	0.941039	ENSG00000130669	ENSG00000132694
O43402	Q15006	1.0	ENSG00000131148	ENSG00000104412
Q8N766	Q15006	1.0	ENSG00000127463	ENSG00000104412
Q5J8M3	Q15006	1.0	ENSG00000128463	ENSG00000104412
Q9P0I2	Q15006	1.0	ENSG00000125037	ENSG00000104412
Q9NPA0	Q15006	1.0	ENSG00000134153	ENSG00000104412
Q8N4V1	Q15006	1.0	ENSG00000169446	ENSG00000104412
Q5UCC4	Q15006	0.9999979999999999	ENSG00000161671	ENSG00000104412
Q9Y3B6	Q15006	0.9562790000000001	ENSG00000100908	ENSG00000104412
Q9Y3B6	Q15006	0.9562790000000001	ENSG00000285377	ENSG00000104412
Q9BV81	Q15006	0.921642	ENSG00000127774	ENSG00000104412
O43402	Q9P0I2	0.992017	ENSG00000131148	ENSG00000125037
Q8N766	Q9P0I2	0.99982	ENSG00000127463	ENSG00000125037
Q5J8M3	Q9P0I2	0.999555	ENSG00000128463	ENSG00000125037
Q5UCC4	Q9P0I2	0.655877	ENSG00000161671	ENSG00000125037
O43402	Q8N4V1	0.919658	ENSG00000131148	ENSG00000169446
Q8N766	Q8N4V1	0.638405	ENSG00000127463	ENSG00000169446
Q5J8M3	Q8N4V1	0.797723	ENSG00000128463	ENSG00000169446
Q9P0I2	Q8N4V1	0.9983270000000001	ENSG00000125037	ENSG00000169446
Q9NPA0	Q8N4V1	0.939467	ENSG00000134153	ENSG00000169446
Q5UCC4	Q8N4V1	0.75568	ENSG00000161671	ENSG00000169446
Q9BV81	Q8N4V1	0.736414	ENSG00000127774	ENSG00000169446
O43402	Q8N766	0.910485	ENSG00000131148	ENSG00000127463
O43402	Q9NPA0	0.825105	ENSG00000131148	ENSG00000134153
Q8N766	Q9NPA0	0.999941	ENSG00000127463	ENSG00000134153
Q5J8M3	Q9NPA0	0.7279939999999999	ENSG00000128463	ENSG00000134153
Q9P0I2	Q9NPA0	0.999986	ENSG00000125037	ENSG00000134153
O43402	Q9BV81	0.715928	ENSG00000131148	ENSG00000127774
Q5J8M3	Q9BV81	0.812874	ENSG00000128463	ENSG00000127774
O00478	P78410	1.0	ENSG00000111801	ENSG00000186470
O14777	Q8NBT2	1.0	ENSG00000080986	ENSG00000161888
Q96IY1	Q8NBT2	0.9979450000000001	ENSG00000117697	ENSG00000161888
Q9HBM1	Q8NBT2	1.0	ENSG00000152253	ENSG00000161888
Q9HBM1	Q8NBT2	1.0	ENSG00000277909	ENSG00000161888
Q9BZD4	Q8NBT2	1.0	ENSG00000143228	ENSG00000161888
Q9H081	Q8NBT2	0.999977	ENSG00000167842	ENSG00000161888
Q9H410	Q8NBT2	0.9999709999999999	ENSG00000149636	ENSG00000161888
Q8NG31	Q8NBT2	0.998569	ENSG00000137812	ENSG00000161888
O95229	Q8NBT2	0.980815	ENSG00000122952	ENSG00000161888
O14777	Q9H410	0.999857	ENSG00000080986	ENSG00000149636
Q96IY1	Q9H410	1.0	ENSG00000117697	ENSG00000149636
Q9HBM1	Q9H410	0.999969	ENSG00000152253	ENSG00000149636
Q9HBM1	Q9H410	0.999969	ENSG00000277909	ENSG00000149636
Q9H081	Q9H410	0.9999979999999999	ENSG00000167842	ENSG00000149636
Q8NG31	Q9H410	0.9999290000000001	ENSG00000137812	ENSG00000149636
O95229	Q9H410	0.9998040000000001	ENSG00000122952	ENSG00000149636
Q6P1K2	Q9H410	0.9951530000000001	ENSG00000160783	ENSG00000149636
O14777	O95229	0.9972190000000001	ENSG00000080986	ENSG00000122952
O14777	Q9HBM1	0.995856	ENSG00000080986	ENSG00000152253
O14777	Q9HBM1	0.995856	ENSG00000080986	ENSG00000277909
Q96IY1	Q9HBM1	0.933845	ENSG00000117697	ENSG00000152253
Q96IY1	Q9HBM1	0.933845	ENSG00000117697	ENSG00000277909
Q8NG31	Q9HBM1	0.9986	ENSG00000137812	ENSG00000152253
Q8NG31	Q9HBM1	0.9986	ENSG00000137812	ENSG00000277909
O95229	Q9HBM1	0.959425	ENSG00000122952	ENSG00000152253
O95229	Q9HBM1	0.959425	ENSG00000122952	ENSG00000277909
Q6P1K2	Q9HBM1	0.83	ENSG00000160783	ENSG00000152253
Q6P1K2	Q9HBM1	0.83	ENSG00000160783	ENSG00000277909
O14777	Q9BZD4	0.9752549999999999	ENSG00000080986	ENSG00000143228
Q96IY1	Q9BZD4	0.9967090000000001	ENSG00000117697	ENSG00000143228
Q9HBM1	Q9BZD4	0.9994360000000001	ENSG00000152253	ENSG00000143228
Q9HBM1	Q9BZD4	0.9994360000000001	ENSG00000277909	ENSG00000143228
Q9H410	Q9BZD4	0.9980469999999999	ENSG00000149636	ENSG00000143228
O95229	Q9BZD4	0.813026	ENSG00000122952	ENSG00000143228
O14777	Q9H081	0.6041529999999999	ENSG00000080986	ENSG00000167842
Q96IY1	Q9H081	0.999999	ENSG00000117697	ENSG00000167842
Q9HBM1	Q9H081	0.999664	ENSG00000152253	ENSG00000167842
Q9HBM1	Q9H081	0.999664	ENSG00000277909	ENSG00000167842
Q8NG31	Q9H081	0.537802	ENSG00000137812	ENSG00000167842
O95229	Q9H081	0.790445	ENSG00000122952	ENSG00000167842
O14744	Q9BQA1	1.0	ENSG00000100462	ENSG00000116455
Q9NY12	Q9BQA1	0.65137	ENSG00000109534	ENSG00000116455
O14744	Q9NY12	0.607758	ENSG00000100462	ENSG00000109534
O60832	Q9NY12	1.0	ENSG00000130826	ENSG00000109534
P46087	Q9NY12	0.818943	ENSG00000111641	ENSG00000109534
P67809	Q9NY12	0.9959469999999999	ENSG00000065978	ENSG00000109534
Q5SSJ5	Q9NY12	0.9998229999999999	ENSG00000127483	ENSG00000109534
P49711	Q9NY12	0.9109860000000001	ENSG00000102974	ENSG00000109534
Q4G0J3	Q9NY12	0.9856360000000001	ENSG00000174720	ENSG00000109534
Q9Y3B9	Q9NY12	0.832794	ENSG00000067533	ENSG00000109534
Q8TEQ6	Q9NY12	0.9470729999999999	ENSG00000082516	ENSG00000109534
P54105	Q9NY12	0.798832	ENSG00000074201	ENSG00000109534
Q9UNP9	O60306	1.0	ENSG00000084072	ENSG00000021776
Q13573	O60306	0.8692340000000001	ENSG00000100603	ENSG00000021776
Q9UMS4	O60306	0.9972030000000001	ENSG00000110107	ENSG00000021776
Q9BZJ0	O60306	1.0	ENSG00000101343	ENSG00000021776
O43660	O60306	0.99239	ENSG00000171566	ENSG00000021776
Q9HCS7	O60306	1.0	ENSG00000076924	ENSG00000021776
Q9ULR0	O60306	1.0	ENSG00000240682	ENSG00000021776
Q8WUD4	O60306	0.986718	ENSG00000160799	ENSG00000021776
O95926	O60306	0.769986	ENSG00000117614	ENSG00000021776
Q96NB3	O60306	0.8201579999999999	ENSG00000198783	ENSG00000021776
O60508	O60306	0.771625	ENSG00000168438	ENSG00000021776
Q9UNP9	Q96NB3	0.999533	ENSG00000084072	ENSG00000198783
Q9HCS7	Q96NB3	0.7427050000000001	ENSG00000076924	ENSG00000198783
Q9UNP9	P61978	0.817283	ENSG00000084072	ENSG00000165119
P21333	P61978	0.9056069999999999	ENSG00000196924	ENSG00000165119
P51991	P61978	0.9874950000000001	ENSG00000170144	ENSG00000165119
O43390	P61978	0.5277149999999999	ENSG00000125944	ENSG00000165119
O43390	P61978	0.5277149999999999	ENSG00000282958	ENSG00000165119
P09651	P61978	0.9984059999999999	ENSG00000135486	ENSG00000165119
P22626	P61978	0.9959610000000001	ENSG00000122566	ENSG00000165119
P12277	P61978	0.987467	ENSG00000166165	ENSG00000165119
Q00341	P61978	0.666211	ENSG00000115677	ENSG00000165119
O75369	P61978	0.826995	ENSG00000136068	ENSG00000165119
P38159	P61978	0.730128	ENSG00000147274	ENSG00000165119
Q9UNP9	O95926	0.632582	ENSG00000084072	ENSG00000117614
Q13573	O95926	0.999554	ENSG00000100603	ENSG00000117614
O15212	Q9UHV9	1.0	ENSG00000204220	ENSG00000143256
O15212	Q9UHV9	1.0	ENSG00000206283	ENSG00000143256
O15212	Q9UHV9	1.0	ENSG00000224782	ENSG00000143256
O15212	Q9UHV9	1.0	ENSG00000235692	ENSG00000143256
O15212	Q9UHV9	1.0	ENSG00000237335	ENSG00000143256
O60925	Q9UHV9	1.0	ENSG00000113068	ENSG00000143256
Q96MX6	Q9UHV9	0.997469	ENSG00000243667	ENSG00000143256
O15212	Q9NQP4	1.0	ENSG00000204220	ENSG00000101132
O15212	Q9NQP4	1.0	ENSG00000206283	ENSG00000101132
O15212	Q9NQP4	1.0	ENSG00000224782	ENSG00000101132
O15212	Q9NQP4	1.0	ENSG00000235692	ENSG00000101132
O15212	Q9NQP4	1.0	ENSG00000237335	ENSG00000101132
O60925	Q9NQP4	0.999325	ENSG00000113068	ENSG00000101132
Q9UHV9	Q9NQP4	1.0	ENSG00000143256	ENSG00000101132
O15212	Q99471	1.0	ENSG00000204220	ENSG00000123349
O15212	Q99471	1.0	ENSG00000206283	ENSG00000123349
O15212	Q99471	1.0	ENSG00000224782	ENSG00000123349
O15212	Q99471	1.0	ENSG00000235692	ENSG00000123349
O15212	Q99471	1.0	ENSG00000237335	ENSG00000123349
O60925	Q99471	0.999999	ENSG00000113068	ENSG00000123349
Q9UHV9	Q99471	1.0	ENSG00000143256	ENSG00000123349
Q9NQP4	Q99471	1.0	ENSG00000101132	ENSG00000123349
O15212	O60925	0.999502	ENSG00000204220	ENSG00000113068
O15212	O60925	0.999502	ENSG00000206283	ENSG00000113068
O15212	O60925	0.999502	ENSG00000224782	ENSG00000113068
O15212	O60925	0.999502	ENSG00000235692	ENSG00000113068
O15212	O60925	0.999502	ENSG00000237335	ENSG00000113068
O75947	P24539	1.0	ENSG00000167863	ENSG00000116459
P25705	P24539	0.999928	ENSG00000152234	ENSG00000116459
P36542	P24539	0.9938950000000001	ENSG00000165629	ENSG00000116459
P06576	P24539	0.997682	ENSG00000110955	ENSG00000116459
P30049	P24539	0.820735	ENSG00000099624	ENSG00000116459
O75947	P48047	0.9966389999999999	ENSG00000167863	ENSG00000241837
P25705	P48047	0.999444	ENSG00000152234	ENSG00000241837
P24539	P48047	1.0	ENSG00000116459	ENSG00000241837
P36542	P48047	0.9999170000000001	ENSG00000165629	ENSG00000241837
P06576	P48047	0.999851	ENSG00000110955	ENSG00000241837
P18859	P48047	0.999079	ENSG00000154723	ENSG00000241837
P30049	P48047	0.998309	ENSG00000099624	ENSG00000241837
P56385	P48047	0.979633	ENSG00000169020	ENSG00000241837
O75947	P25705	0.974928	ENSG00000167863	ENSG00000152234
P12235	P25705	0.604928	ENSG00000151729	ENSG00000152234
O75947	P30049	0.939484	ENSG00000167863	ENSG00000099624
P25705	P30049	0.999985	ENSG00000152234	ENSG00000099624
P36542	P30049	0.995082	ENSG00000165629	ENSG00000099624
P06576	P30049	0.9720770000000001	ENSG00000110955	ENSG00000099624
O75947	P06576	0.93027	ENSG00000167863	ENSG00000110955
P25705	P06576	1.0	ENSG00000152234	ENSG00000110955
O75947	O75964	0.8245100000000001	ENSG00000167863	ENSG00000167283
P25705	O75964	0.7653949999999999	ENSG00000152234	ENSG00000167283
P24539	O75964	0.9999979999999999	ENSG00000116459	ENSG00000167283
P36542	O75964	0.9715809999999999	ENSG00000165629	ENSG00000167283
P06576	O75964	0.997417	ENSG00000110955	ENSG00000167283
P48047	O75964	0.999822	ENSG00000241837	ENSG00000167283
P56385	O75964	0.749272	ENSG00000169020	ENSG00000167283
P45880	O75964	0.885397	ENSG00000165637	ENSG00000167283
Q7L2H7	Q9UBQ5	1.0	ENSG00000149100	ENSG00000178982
Q7L2H7	Q9UBQ5	1.0	ENSG00000149100	ENSG00000282986
P60228	Q9UBQ5	1.0	ENSG00000104408	ENSG00000178982
P60228	Q9UBQ5	1.0	ENSG00000104408	ENSG00000282986
Q7L2H7	P60228	1.0	ENSG00000149100	ENSG00000104408
Q7L2H7	Q9Y262	1.0	ENSG00000149100	ENSG00000100129
Q9UBQ5	Q9Y262	1.0	ENSG00000178982	ENSG00000100129
Q9UBQ5	Q9Y262	1.0	ENSG00000282986	ENSG00000100129
P60228	Q9Y262	1.0	ENSG00000104408	ENSG00000100129
Q14152	Q9Y262	1.0	ENSG00000107581	ENSG00000100129
P55884	Q9Y262	1.0	ENSG00000106263	ENSG00000100129
Q99613	Q9Y262	1.0	ENSG00000184110	ENSG00000100129
O15371	Q9Y262	0.999446	ENSG00000100353	ENSG00000100129
O00303	Q9Y262	1.0	ENSG00000175390	ENSG00000100129
O75821	Q9Y262	1.0	ENSG00000130811	ENSG00000100129
O15372	Q9Y262	1.0	ENSG00000147677	ENSG00000100129
Q13347	Q9Y262	1.0	ENSG00000084623	ENSG00000100129
Q7L2H7	B5ME19	1.0	ENSG00000149100	ENSG00000205609
Q9UBQ5	B5ME19	1.0	ENSG00000178982	ENSG00000205609
Q9UBQ5	B5ME19	1.0	ENSG00000282986	ENSG00000205609
P60228	B5ME19	1.0	ENSG00000104408	ENSG00000205609
Q9Y262	B5ME19	1.0	ENSG00000100129	ENSG00000205609
Q15436	P53992	1.0	ENSG00000100934	ENSG00000176986
Q15437	P53992	0.9992270000000001	ENSG00000101310	ENSG00000176986
P26440	P53992	0.658832	ENSG00000128928	ENSG00000176986
Q15436	O95486	0.775749	ENSG00000100934	ENSG00000113615
Q15436	O94855	0.551139	ENSG00000100934	ENSG00000150961
Q15437	O94855	0.678562	ENSG00000101310	ENSG00000150961
O95486	O94855	0.803022	ENSG00000113615	ENSG00000150961
O75718	Q32P28	1.0	ENSG00000170275	ENSG00000117385
O00506	Q9Y6E0	1.0	ENSG00000115694	ENSG00000102572
Q9BUL8	Q9Y6E0	0.9999959999999999	ENSG00000114209	ENSG00000102572
Q8IY42	Q9Y6E0	0.928509	ENSG00000154274	ENSG00000102572
O00506	Q9P289	0.999994	ENSG00000115694	ENSG00000134602
Q9BUL8	Q9P289	0.9996659999999999	ENSG00000114209	ENSG00000134602
O00506	Q9BUL8	0.999326	ENSG00000115694	ENSG00000114209
O00567	Q9Y2X3	1.0	ENSG00000101361	ENSG00000055044
O60832	Q9Y2X3	0.954676	ENSG00000130826	ENSG00000055044
P22087	Q9Y2X3	1.0	ENSG00000105202	ENSG00000055044
P22087	Q9Y2X3	1.0	ENSG00000280548	ENSG00000055044
O00567	P46087	0.999862	ENSG00000101361	ENSG00000111641
O60832	P46087	0.9999110000000001	ENSG00000130826	ENSG00000111641
Q15050	P46087	0.995675	ENSG00000179041	ENSG00000111641
P62906	P46087	0.999449	ENSG00000198755	ENSG00000111641
O00541	P46087	0.995782	ENSG00000100029	ENSG00000111641
P42696	P46087	0.9310870000000001	ENSG00000188739	ENSG00000111641
Q9BZE4	P46087	0.97903	ENSG00000107937	ENSG00000111641
O00567	P05388	0.9988530000000001	ENSG00000101361	ENSG00000089157
O60832	P05388	0.999552	ENSG00000130826	ENSG00000089157
P22087	P05388	0.9999450000000001	ENSG00000105202	ENSG00000089157
P22087	P05388	0.9999450000000001	ENSG00000280548	ENSG00000089157
P40429	P05388	0.9999899999999999	ENSG00000142541	ENSG00000089157
Q9Y3U8	P05388	0.9999969999999999	ENSG00000130255	ENSG00000089157
P62906	P05388	0.999999	ENSG00000198755	ENSG00000089157
P46087	P05388	0.8860870000000001	ENSG00000111641	ENSG00000089157
P39023	P05388	1.0	ENSG00000100316	ENSG00000089157
P36578	P05388	1.0	ENSG00000174444	ENSG00000089157
P46777	P05388	0.9999899999999999	ENSG00000122406	ENSG00000089157
Q02878	P05388	1.0	ENSG00000089009	ENSG00000089157
P18124	P05388	1.0	ENSG00000147604	ENSG00000089157
P62424	P05388	1.0	ENSG00000148303	ENSG00000089157
P62424	P05388	1.0	ENSG00000280858	ENSG00000089157
P62917	P05388	1.0	ENSG00000161016	ENSG00000089157
P32969	P05388	0.9999790000000001	ENSG00000163682	ENSG00000089157
P27635	P05388	1.0	ENSG00000147403	ENSG00000089157
P62913	P05388	0.9999	ENSG00000142676	ENSG00000089157
P30050	P05388	0.999508	ENSG00000197958	ENSG00000089157
P26373	P05388	1.0	ENSG00000167526	ENSG00000089157
P61313	P05388	0.999922	ENSG00000174748	ENSG00000089157
Q07020	P05388	0.999999	ENSG00000063177	ENSG00000089157
Q02543	P05388	1.0	ENSG00000105640	ENSG00000089157
P84098	P05388	1.0	ENSG00000108298	ENSG00000089157
P46778	P05388	0.999999	ENSG00000122026	ENSG00000089157
P35268	P05388	0.9492229999999999	ENSG00000116251	ENSG00000089157
P62750	P05388	1.0	ENSG00000198242	ENSG00000089157
P83731	P05388	0.9999969999999999	ENSG00000114391	ENSG00000089157
P61254	P05388	0.9707049999999999	ENSG00000161970	ENSG00000089157
P61353	P05388	1.0	ENSG00000131469	ENSG00000089157
P62888	P05388	1.0	ENSG00000156482	ENSG00000089157
P46776	P05388	0.99998	ENSG00000166441	ENSG00000089157
P62899	P05388	0.9999979999999999	ENSG00000071082	ENSG00000089157
P62910	P05388	0.9999600000000001	ENSG00000144713	ENSG00000089157
P49207	P05388	0.9833069999999999	ENSG00000109475	ENSG00000089157
P61513	P05388	1.0	ENSG00000197756	ENSG00000089157
P46779	P05388	0.99889	ENSG00000108107	ENSG00000089157
P62891	P05388	0.5411729999999999	ENSG00000198918	ENSG00000089157
Q9NY12	P05388	0.761249	ENSG00000109534	ENSG00000089157
P18077	P05388	0.9991469999999999	ENSG00000182899	ENSG00000089157
P63173	P05388	0.99855	ENSG00000172809	ENSG00000089157
P08865	P05388	0.997444	ENSG00000168028	ENSG00000089157
P67809	P05388	0.8421799999999999	ENSG00000065978	ENSG00000089157
Q71UM5	P05388	0.6555	ENSG00000185088	ENSG00000089157
Q9Y3B9	P05388	0.9309569999999999	ENSG00000067533	ENSG00000089157
Q96L21	P05388	0.8263229999999999	ENSG00000165496	ENSG00000089157
Q9GZR7	P05388	0.507871	ENSG00000089737	ENSG00000089157
Q9GZR7	P05388	0.507871	ENSG00000273761	ENSG00000089157
O00567	P62888	0.996782	ENSG00000101361	ENSG00000156482
O60832	P62888	0.835683	ENSG00000130826	ENSG00000156482
Q15050	P62888	0.771176	ENSG00000179041	ENSG00000156482
P40429	P62888	1.0	ENSG00000142541	ENSG00000156482
Q9Y3U8	P62888	1.0	ENSG00000130255	ENSG00000156482
P07900	P62888	0.9875510000000001	ENSG00000080824	ENSG00000156482
P62906	P62888	1.0	ENSG00000198755	ENSG00000156482
P46087	P62888	0.742278	ENSG00000111641	ENSG00000156482
Q9UNX3	P62888	1.0	ENSG00000037241	ENSG00000156482
P39023	P62888	1.0	ENSG00000100316	ENSG00000156482
P36578	P62888	1.0	ENSG00000174444	ENSG00000156482
P46777	P62888	1.0	ENSG00000122406	ENSG00000156482
Q02878	P62888	1.0	ENSG00000089009	ENSG00000156482
P18124	P62888	1.0	ENSG00000147604	ENSG00000156482
P62424	P62888	1.0	ENSG00000148303	ENSG00000156482
P62424	P62888	1.0	ENSG00000280858	ENSG00000156482
P62917	P62888	1.0	ENSG00000161016	ENSG00000156482
P32969	P62888	0.999985	ENSG00000163682	ENSG00000156482
P27635	P62888	1.0	ENSG00000147403	ENSG00000156482
P62913	P62888	1.0	ENSG00000142676	ENSG00000156482
P30050	P62888	1.0	ENSG00000197958	ENSG00000156482
P26373	P62888	1.0	ENSG00000167526	ENSG00000156482
P61313	P62888	1.0	ENSG00000174748	ENSG00000156482
Q07020	P62888	1.0	ENSG00000063177	ENSG00000156482
Q02543	P62888	1.0	ENSG00000105640	ENSG00000156482
P84098	P62888	1.0	ENSG00000108298	ENSG00000156482
P46778	P62888	1.0	ENSG00000122026	ENSG00000156482
P35268	P62888	0.9999620000000001	ENSG00000116251	ENSG00000156482
P62750	P62888	1.0	ENSG00000198242	ENSG00000156482
P83731	P62888	1.0	ENSG00000114391	ENSG00000156482
P61254	P62888	1.0	ENSG00000161970	ENSG00000156482
P61353	P62888	1.0	ENSG00000131469	ENSG00000156482
P35544	P62888	0.9999370000000001	ENSG00000149806	ENSG00000156482
P18621	P62888	0.738422	ENSG00000265681	ENSG00000156482
P08238	P62888	0.9875879999999999	ENSG00000096384	ENSG00000156482
P08865	P62888	0.9412010000000001	ENSG00000168028	ENSG00000156482
P67809	P62888	0.567479	ENSG00000065978	ENSG00000156482
Q8TDN6	P62888	0.903526	ENSG00000113460	ENSG00000156482
Q92901	P62888	0.997859	ENSG00000140986	ENSG00000156482
Q71UM5	P62888	0.6513399999999999	ENSG00000185088	ENSG00000156482
Q9NW13	P62888	0.791913	ENSG00000106344	ENSG00000156482
Q9Y3B9	P62888	0.60575	ENSG00000067533	ENSG00000156482
Q13610	P62888	0.749653	ENSG00000136045	ENSG00000156482
Q9Y221	P62888	0.5393899999999999	ENSG00000132603	ENSG00000156482
O00567	Q99848	0.9677020000000001	ENSG00000101361	ENSG00000117395
O60832	Q99848	0.9852129999999999	ENSG00000130826	ENSG00000117395
P62906	Q99848	0.99982	ENSG00000198755	ENSG00000117395
P46087	Q99848	0.999999	ENSG00000111641	ENSG00000117395
P39023	Q99848	0.9922290000000001	ENSG00000100316	ENSG00000117395
P36578	Q99848	0.9958020000000001	ENSG00000174444	ENSG00000117395
P46777	Q99848	0.987052	ENSG00000122406	ENSG00000117395
Q02878	Q99848	0.998566	ENSG00000089009	ENSG00000117395
P18124	Q99848	1.0	ENSG00000147604	ENSG00000117395
P62424	Q99848	0.9995719999999999	ENSG00000148303	ENSG00000117395
P62424	Q99848	0.9995719999999999	ENSG00000280858	ENSG00000117395
P62917	Q99848	0.767555	ENSG00000161016	ENSG00000117395
P26373	Q99848	0.9584940000000001	ENSG00000167526	ENSG00000117395
P61313	Q99848	0.583032	ENSG00000174748	ENSG00000117395
Q02543	Q99848	0.9970690000000001	ENSG00000105640	ENSG00000117395
P62750	Q99848	0.99198	ENSG00000198242	ENSG00000117395
P61254	Q99848	0.892395	ENSG00000161970	ENSG00000117395
P61353	Q99848	0.929026	ENSG00000131469	ENSG00000117395
P62888	Q99848	0.972485	ENSG00000156482	ENSG00000117395
P62899	Q99848	0.700745	ENSG00000071082	ENSG00000117395
P62910	Q99848	0.945997	ENSG00000144713	ENSG00000117395
P49207	Q99848	0.9986299999999999	ENSG00000109475	ENSG00000117395
P61513	Q99848	0.570343	ENSG00000197756	ENSG00000117395
P05388	Q99848	0.9092030000000001	ENSG00000089157	ENSG00000117395
P62753	Q99848	0.66804	ENSG00000137154	ENSG00000117395
P62241	Q99848	0.9999959999999999	ENSG00000142937	ENSG00000117395
P62277	Q99848	0.733313	ENSG00000110700	ENSG00000117395
P46779	Q99848	0.76005	ENSG00000108107	ENSG00000117395
O95478	Q99848	0.807983	ENSG00000164346	ENSG00000117395
O75683	Q99848	0.757621	ENSG00000148296	ENSG00000117395
O75683	Q99848	0.757621	ENSG00000281309	ENSG00000117395
O00567	Q9Y3B9	0.9624799999999999	ENSG00000101361	ENSG00000067533
Q99848	Q9Y3B9	0.9855219999999999	ENSG00000117395	ENSG00000067533
O60832	Q9Y3B9	0.946772	ENSG00000130826	ENSG00000067533
Q15050	Q9Y3B9	0.744594	ENSG00000179041	ENSG00000067533
P46087	Q9Y3B9	0.9733950000000001	ENSG00000111641	ENSG00000067533
P42696	Q9Y3B9	0.9049389999999999	ENSG00000188739	ENSG00000067533
Q13610	Q9Y3B9	0.546816	ENSG00000136045	ENSG00000067533
O00567	Q8TDN6	0.9561290000000001	ENSG00000101361	ENSG00000113460
Q99848	Q8TDN6	1.0	ENSG00000117395	ENSG00000113460
O60832	Q8TDN6	0.9727299999999999	ENSG00000130826	ENSG00000113460
Q15050	Q8TDN6	0.9730209999999999	ENSG00000179041	ENSG00000113460
P62906	Q8TDN6	0.998677	ENSG00000198755	ENSG00000113460
P46087	Q8TDN6	0.8220700000000001	ENSG00000111641	ENSG00000113460
P05388	Q8TDN6	0.732214	ENSG00000089157	ENSG00000113460
P62241	Q8TDN6	0.999553	ENSG00000142937	ENSG00000113460
P42696	Q8TDN6	0.5343399999999999	ENSG00000188739	ENSG00000113460
O00567	Q9BZE4	0.9504440000000001	ENSG00000101361	ENSG00000107937
Q99848	Q9BZE4	0.739034	ENSG00000117395	ENSG00000107937
P42766	Q9BZE4	0.688563	ENSG00000136942	ENSG00000107937
O60832	Q9BZE4	0.791795	ENSG00000130826	ENSG00000107937
O95478	Q9BZE4	0.937398	ENSG00000164346	ENSG00000107937
Q9NVP1	Q9BZE4	0.9775	ENSG00000088205	ENSG00000107937
O00567	Q9BVP2	0.9480049999999999	ENSG00000101361	ENSG00000163938
P50914	Q9BVP2	0.765433	ENSG00000188846	ENSG00000163938
Q9BQG0	Q9BVP2	0.980066	ENSG00000132382	ENSG00000163938
O00567	O76021	0.9424469999999999	ENSG00000101361	ENSG00000171490
Q99848	O76021	0.825084	ENSG00000117395	ENSG00000171490
P42766	O76021	0.893475	ENSG00000136942	ENSG00000171490
Q02878	O76021	0.9324819999999999	ENSG00000089009	ENSG00000171490
P62241	O76021	0.7358	ENSG00000142937	ENSG00000171490
Q92522	O76021	0.869315	ENSG00000184897	ENSG00000171490
Q5JTH9	O76021	0.777362	ENSG00000052749	ENSG00000171490
O00567	Q9GZR7	0.809319	ENSG00000101361	ENSG00000089737
O00567	Q9GZR7	0.809319	ENSG00000101361	ENSG00000273761
Q99848	Q9GZR7	0.9323540000000001	ENSG00000117395	ENSG00000089737
Q99848	Q9GZR7	0.9323540000000001	ENSG00000117395	ENSG00000273761
O60832	Q9GZR7	0.765655	ENSG00000130826	ENSG00000089737
O60832	Q9GZR7	0.765655	ENSG00000130826	ENSG00000273761
Q15050	Q9GZR7	0.9428540000000001	ENSG00000179041	ENSG00000089737
Q15050	Q9GZR7	0.9428540000000001	ENSG00000179041	ENSG00000273761
P46087	Q9GZR7	0.700041	ENSG00000111641	ENSG00000089737
P46087	Q9GZR7	0.700041	ENSG00000111641	ENSG00000273761
O00567	P62750	0.76682	ENSG00000101361	ENSG00000198242
O60832	P62750	0.9944850000000001	ENSG00000130826	ENSG00000198242
Q15050	P62750	0.629563	ENSG00000179041	ENSG00000198242
P40429	P62750	1.0	ENSG00000142541	ENSG00000198242
Q9Y3U8	P62750	1.0	ENSG00000130255	ENSG00000198242
P62906	P62750	1.0	ENSG00000198755	ENSG00000198242
P46087	P62750	0.751159	ENSG00000111641	ENSG00000198242
P39023	P62750	1.0	ENSG00000100316	ENSG00000198242
P36578	P62750	1.0	ENSG00000174444	ENSG00000198242
P46777	P62750	1.0	ENSG00000122406	ENSG00000198242
Q02878	P62750	1.0	ENSG00000089009	ENSG00000198242
P18124	P62750	1.0	ENSG00000147604	ENSG00000198242
P62424	P62750	1.0	ENSG00000148303	ENSG00000198242
P62424	P62750	1.0	ENSG00000280858	ENSG00000198242
P62917	P62750	1.0	ENSG00000161016	ENSG00000198242
P32969	P62750	1.0	ENSG00000163682	ENSG00000198242
P27635	P62750	1.0	ENSG00000147403	ENSG00000198242
P62913	P62750	0.999986	ENSG00000142676	ENSG00000198242
P30050	P62750	0.999956	ENSG00000197958	ENSG00000198242
P26373	P62750	1.0	ENSG00000167526	ENSG00000198242
P61313	P62750	1.0	ENSG00000174748	ENSG00000198242
Q07020	P62750	1.0	ENSG00000063177	ENSG00000198242
Q02543	P62750	1.0	ENSG00000105640	ENSG00000198242
P84098	P62750	1.0	ENSG00000108298	ENSG00000198242
P46778	P62750	1.0	ENSG00000122026	ENSG00000198242
P35268	P62750	0.999969	ENSG00000116251	ENSG00000198242
P18621	P62750	0.996495	ENSG00000265681	ENSG00000198242
P08865	P62750	0.9856440000000001	ENSG00000168028	ENSG00000198242
Q8TDN6	P62750	0.710091	ENSG00000113460	ENSG00000198242
Q92901	P62750	0.857303	ENSG00000140986	ENSG00000198242
Q71UM5	P62750	0.7068800000000001	ENSG00000185088	ENSG00000198242
P10412	P62750	0.589318	ENSG00000168298	ENSG00000198242
O00567	Q49A26	0.751847	ENSG00000101361	ENSG00000140632
P62888	Q49A26	0.514837	ENSG00000156482	ENSG00000140632
Q96ME7	Q49A26	0.6605840000000001	ENSG00000243943	ENSG00000140632
O00567	P23396	0.662515	ENSG00000101361	ENSG00000149273
P40429	P23396	1.0	ENSG00000142541	ENSG00000149273
Q9Y3U8	P23396	1.0	ENSG00000130255	ENSG00000149273
P62906	P23396	1.0	ENSG00000198755	ENSG00000149273
P39023	P23396	1.0	ENSG00000100316	ENSG00000149273
P36578	P23396	1.0	ENSG00000174444	ENSG00000149273
P46777	P23396	1.0	ENSG00000122406	ENSG00000149273
Q02878	P23396	1.0	ENSG00000089009	ENSG00000149273
P18124	P23396	1.0	ENSG00000147604	ENSG00000149273
P62424	P23396	1.0	ENSG00000148303	ENSG00000149273
P62424	P23396	1.0	ENSG00000280858	ENSG00000149273
P62917	P23396	1.0	ENSG00000161016	ENSG00000149273
P32969	P23396	0.9937159999999999	ENSG00000163682	ENSG00000149273
P27635	P23396	1.0	ENSG00000147403	ENSG00000149273
P62913	P23396	0.9999979999999999	ENSG00000142676	ENSG00000149273
P30050	P23396	0.999337	ENSG00000197958	ENSG00000149273
P26373	P23396	1.0	ENSG00000167526	ENSG00000149273
P61313	P23396	1.0	ENSG00000174748	ENSG00000149273
Q07020	P23396	1.0	ENSG00000063177	ENSG00000149273
Q02543	P23396	0.999999	ENSG00000105640	ENSG00000149273
P84098	P23396	1.0	ENSG00000108298	ENSG00000149273
P46778	P23396	1.0	ENSG00000122026	ENSG00000149273
P35268	P23396	1.0	ENSG00000116251	ENSG00000149273
P62750	P23396	1.0	ENSG00000198242	ENSG00000149273
P83731	P23396	1.0	ENSG00000114391	ENSG00000149273
P61254	P23396	0.99754	ENSG00000161970	ENSG00000149273
P61353	P23396	1.0	ENSG00000131469	ENSG00000149273
P62888	P23396	1.0	ENSG00000156482	ENSG00000149273
P46776	P23396	1.0	ENSG00000166441	ENSG00000149273
P62899	P23396	0.999999	ENSG00000071082	ENSG00000149273
P62910	P23396	0.9999889999999999	ENSG00000144713	ENSG00000149273
P49207	P23396	0.9995950000000001	ENSG00000109475	ENSG00000149273
P61513	P23396	1.0	ENSG00000197756	ENSG00000149273
P05388	P23396	0.9998520000000001	ENSG00000089157	ENSG00000149273
P15880	P23396	1.0	ENSG00000140988	ENSG00000149273
P18077	P23396	0.991907	ENSG00000182899	ENSG00000149273
P05386	P23396	0.666164	ENSG00000137818	ENSG00000149273
P63173	P23396	0.9994069999999999	ENSG00000172809	ENSG00000149273
P35544	P23396	0.996384	ENSG00000149806	ENSG00000149273
P08865	P23396	0.821785	ENSG00000168028	ENSG00000149273
P61927	P23396	0.52488	ENSG00000145592	ENSG00000149273
Q71UM5	P23396	0.947693	ENSG00000185088	ENSG00000149273
Q96L21	P23396	0.633617	ENSG00000165496	ENSG00000149273
O00567	P46782	0.6121989999999999	ENSG00000101361	ENSG00000083845
O60832	P46782	0.984483	ENSG00000130826	ENSG00000083845
P40429	P46782	0.9999959999999999	ENSG00000142541	ENSG00000083845
Q9Y3U8	P46782	1.0	ENSG00000130255	ENSG00000083845
P62906	P46782	1.0	ENSG00000198755	ENSG00000083845
P39023	P46782	0.999999	ENSG00000100316	ENSG00000083845
P36578	P46782	1.0	ENSG00000174444	ENSG00000083845
P46777	P46782	1.0	ENSG00000122406	ENSG00000083845
Q02878	P46782	1.0	ENSG00000089009	ENSG00000083845
P18124	P46782	1.0	ENSG00000147604	ENSG00000083845
P62424	P46782	1.0	ENSG00000148303	ENSG00000083845
P62424	P46782	1.0	ENSG00000280858	ENSG00000083845
P62917	P46782	1.0	ENSG00000161016	ENSG00000083845
P32969	P46782	0.9975940000000001	ENSG00000163682	ENSG00000083845
P27635	P46782	1.0	ENSG00000147403	ENSG00000083845
P62913	P46782	0.9935620000000001	ENSG00000142676	ENSG00000083845
P30050	P46782	0.988966	ENSG00000197958	ENSG00000083845
P26373	P46782	1.0	ENSG00000167526	ENSG00000083845
P61313	P46782	0.999975	ENSG00000174748	ENSG00000083845
Q07020	P46782	1.0	ENSG00000063177	ENSG00000083845
Q02543	P46782	0.9999899999999999	ENSG00000105640	ENSG00000083845
P84098	P46782	1.0	ENSG00000108298	ENSG00000083845
P46778	P46782	1.0	ENSG00000122026	ENSG00000083845
P35268	P46782	0.9999809999999999	ENSG00000116251	ENSG00000083845
P62750	P46782	1.0	ENSG00000198242	ENSG00000083845
P83731	P46782	1.0	ENSG00000114391	ENSG00000083845
P61254	P46782	0.999425	ENSG00000161970	ENSG00000083845
P61353	P46782	1.0	ENSG00000131469	ENSG00000083845
P62888	P46782	1.0	ENSG00000156482	ENSG00000083845
P46776	P46782	1.0	ENSG00000166441	ENSG00000083845
P62899	P46782	1.0	ENSG00000071082	ENSG00000083845
P61513	P46782	0.999976	ENSG00000197756	ENSG00000083845
P05388	P46782	0.999849	ENSG00000089157	ENSG00000083845
P05387	P46782	0.98972	ENSG00000177600	ENSG00000083845
P15880	P46782	0.999999	ENSG00000140988	ENSG00000083845
P23396	P46782	0.999768	ENSG00000149273	ENSG00000083845
P61247	P46782	1.0	ENSG00000145425	ENSG00000083845
P62701	P46782	0.999991	ENSG00000198034	ENSG00000083845
P18077	P46782	0.8770020000000001	ENSG00000182899	ENSG00000083845
P05386	P46782	0.794669	ENSG00000137818	ENSG00000083845
P63173	P46782	0.799597	ENSG00000172809	ENSG00000083845
P36542	P46782	0.599965	ENSG00000165629	ENSG00000083845
P08865	P46782	0.958923	ENSG00000168028	ENSG00000083845
O00567	Q9H0A0	0.561755	ENSG00000101361	ENSG00000135372
P39019	Q9H0A0	0.7830630000000001	ENSG00000105372	ENSG00000135372
O00567	P62910	0.545165	ENSG00000101361	ENSG00000144713
P40429	P62910	1.0	ENSG00000142541	ENSG00000144713
Q9Y3U8	P62910	1.0	ENSG00000130255	ENSG00000144713
P62906	P62910	1.0	ENSG00000198755	ENSG00000144713
P39023	P62910	1.0	ENSG00000100316	ENSG00000144713
P36578	P62910	1.0	ENSG00000174444	ENSG00000144713
P46777	P62910	1.0	ENSG00000122406	ENSG00000144713
Q02878	P62910	1.0	ENSG00000089009	ENSG00000144713
P18124	P62910	1.0	ENSG00000147604	ENSG00000144713
P62424	P62910	1.0	ENSG00000148303	ENSG00000144713
P62424	P62910	1.0	ENSG00000280858	ENSG00000144713
P62917	P62910	1.0	ENSG00000161016	ENSG00000144713
P32969	P62910	0.964184	ENSG00000163682	ENSG00000144713
P27635	P62910	1.0	ENSG00000147403	ENSG00000144713
P62913	P62910	0.9943549999999999	ENSG00000142676	ENSG00000144713
P30050	P62910	0.9998450000000001	ENSG00000197958	ENSG00000144713
P26373	P62910	1.0	ENSG00000167526	ENSG00000144713
P61313	P62910	1.0	ENSG00000174748	ENSG00000144713
Q07020	P62910	1.0	ENSG00000063177	ENSG00000144713
Q02543	P62910	1.0	ENSG00000105640	ENSG00000144713
P84098	P62910	1.0	ENSG00000108298	ENSG00000144713
P46778	P62910	1.0	ENSG00000122026	ENSG00000144713
P35268	P62910	0.999975	ENSG00000116251	ENSG00000144713
P62750	P62910	1.0	ENSG00000198242	ENSG00000144713
P83731	P62910	0.9999959999999999	ENSG00000114391	ENSG00000144713
P61353	P62910	1.0	ENSG00000131469	ENSG00000144713
P62888	P62910	1.0	ENSG00000156482	ENSG00000144713
P46776	P62910	1.0	ENSG00000166441	ENSG00000144713
P62899	P62910	0.999551	ENSG00000071082	ENSG00000144713
P46779	P62910	0.890224	ENSG00000108107	ENSG00000144713
P35544	P62910	0.672416	ENSG00000149806	ENSG00000144713
P18621	P62910	0.961659	ENSG00000265681	ENSG00000144713
P07305	P62910	0.553085	ENSG00000189060	ENSG00000144713
O75792	Q8TDP1	1.0	ENSG00000104889	ENSG00000172922
Q5TBB1	Q8TDP1	0.999801	ENSG00000136104	ENSG00000172922
Q99615	Q8TDP1	0.7248680000000001	ENSG00000168259	ENSG00000172922
O75792	Q5TBB1	0.999978	ENSG00000104889	ENSG00000136104
Q99832	P50991	1.0	ENSG00000135624	ENSG00000115484
P17987	P50991	1.0	ENSG00000120438	ENSG00000115484
P49368	P50991	1.0	ENSG00000163468	ENSG00000115484
O14530	P50991	0.741984	ENSG00000115514	ENSG00000115484
Q99832	P78371	1.0	ENSG00000135624	ENSG00000166226
P50991	P78371	1.0	ENSG00000115484	ENSG00000166226
P17987	P78371	1.0	ENSG00000120438	ENSG00000166226
P49368	P78371	1.0	ENSG00000163468	ENSG00000166226
Q99832	Q92526	1.0	ENSG00000135624	ENSG00000132141
P50991	Q92526	1.0	ENSG00000115484	ENSG00000132141
P78371	Q92526	1.0	ENSG00000166226	ENSG00000132141
P17987	Q92526	1.0	ENSG00000120438	ENSG00000132141
P49368	Q92526	1.0	ENSG00000163468	ENSG00000132141
Q99832	P50990	1.0	ENSG00000135624	ENSG00000156261
P50991	P50990	1.0	ENSG00000115484	ENSG00000156261
P78371	P50990	1.0	ENSG00000166226	ENSG00000156261
Q92526	P50990	1.0	ENSG00000132141	ENSG00000156261
P17987	P50990	1.0	ENSG00000120438	ENSG00000156261
P49368	P50990	1.0	ENSG00000163468	ENSG00000156261
Q99832	P48643	1.0	ENSG00000135624	ENSG00000150753
P50991	P48643	1.0	ENSG00000115484	ENSG00000150753
P78371	P48643	1.0	ENSG00000166226	ENSG00000150753
Q92526	P48643	1.0	ENSG00000132141	ENSG00000150753
P50990	P48643	1.0	ENSG00000156261	ENSG00000150753
P49368	P48643	1.0	ENSG00000163468	ENSG00000150753
Q99832	P40227	1.0	ENSG00000135624	ENSG00000146731
P50991	P40227	1.0	ENSG00000115484	ENSG00000146731
P78371	P40227	1.0	ENSG00000166226	ENSG00000146731
Q92526	P40227	0.999999	ENSG00000132141	ENSG00000146731
P50990	P40227	1.0	ENSG00000156261	ENSG00000146731
P48643	P40227	1.0	ENSG00000150753	ENSG00000146731
P17987	P40227	1.0	ENSG00000120438	ENSG00000146731
P49368	P40227	1.0	ENSG00000163468	ENSG00000146731
Q99832	Q9H2J4	0.999647	ENSG00000135624	ENSG00000115539
P50991	Q9H2J4	0.986173	ENSG00000115484	ENSG00000115539
P50990	Q9H2J4	0.9920700000000001	ENSG00000156261	ENSG00000115539
P49368	Q9H2J4	0.999397	ENSG00000163468	ENSG00000115539
Q6P2Q9	O75643	1.0	ENSG00000174231	ENSG00000144028
Q6P2Q9	O75643	1.0	ENSG00000274442	ENSG00000144028
P26641	O75643	0.9875870000000001	ENSG00000254772	ENSG00000144028
P49792	O75643	0.817909	ENSG00000153201	ENSG00000144028
Q07955	O75643	0.9989129999999999	ENSG00000136450	ENSG00000144028
P62314	O75643	0.611186	ENSG00000167088	ENSG00000144028
O95400	O75643	0.9998	ENSG00000169217	ENSG00000144028
Q9UKM9	O75643	0.971993	ENSG00000125970	ENSG00000144028
P46060	O75643	0.933417	ENSG00000100401	ENSG00000144028
Q6P2Q9	Q15029	1.0	ENSG00000174231	ENSG00000108883
Q6P2Q9	Q15029	1.0	ENSG00000274442	ENSG00000108883
P68104	Q15029	0.560754	ENSG00000156508	ENSG00000108883
P26641	Q15029	0.987614	ENSG00000254772	ENSG00000108883
Q13573	Q15029	0.9398799999999999	ENSG00000100603	ENSG00000108883
O75643	Q15029	1.0	ENSG00000144028	ENSG00000108883
O43660	Q15029	0.660559	ENSG00000171566	ENSG00000108883
P62826	Q15029	0.945049	ENSG00000132341	ENSG00000108883
P49792	Q15029	0.9901040000000001	ENSG00000153201	ENSG00000108883
O43290	Q15029	0.999984	ENSG00000175467	ENSG00000108883
O43172	Q15029	0.9991909999999999	ENSG00000136875	ENSG00000108883
P62314	Q15029	0.9262459999999999	ENSG00000167088	ENSG00000108883
Q00839	Q15029	0.906241	ENSG00000153187	ENSG00000108883
P62318	Q15029	0.6471640000000001	ENSG00000100028	ENSG00000108883
O94906	Q15029	0.99921	ENSG00000101161	ENSG00000108883
O95400	Q15029	0.999649	ENSG00000169217	ENSG00000108883
P62316	Q15029	0.581414	ENSG00000125743	ENSG00000108883
P07437	Q15029	0.987658	ENSG00000196230	ENSG00000108883
P07437	Q15029	0.987658	ENSG00000183311	ENSG00000108883
P07437	Q15029	0.987658	ENSG00000235067	ENSG00000108883
P07437	Q15029	0.987658	ENSG00000224156	ENSG00000108883
P07437	Q15029	0.987658	ENSG00000229684	ENSG00000108883
P07437	Q15029	0.987658	ENSG00000227739	ENSG00000108883
P07437	Q15029	0.987658	ENSG00000232421	ENSG00000108883
P07437	Q15029	0.987658	ENSG00000232575	ENSG00000108883
Q9UKM9	Q15029	0.98755	ENSG00000125970	ENSG00000108883
P07910	Q15029	0.940896	ENSG00000092199	ENSG00000108883
P12270	Q15029	0.794207	ENSG00000047410	ENSG00000108883
O60508	Q15029	0.7580060000000001	ENSG00000168438	ENSG00000108883
Q6P2Q9	O43290	0.9999899999999999	ENSG00000174231	ENSG00000175467
Q6P2Q9	O43290	0.9999899999999999	ENSG00000274442	ENSG00000175467
O75643	O43290	0.999901	ENSG00000144028	ENSG00000175467
O94906	O43290	0.9997379999999999	ENSG00000101161	ENSG00000175467
O95400	O43290	0.997914	ENSG00000169217	ENSG00000175467
Q6P2Q9	O43172	0.999818	ENSG00000174231	ENSG00000136875
Q6P2Q9	O43172	0.999818	ENSG00000274442	ENSG00000136875
O75643	O43172	0.999943	ENSG00000144028	ENSG00000136875
O43290	O43172	1.0	ENSG00000175467	ENSG00000136875
Q9Y4Z0	O43172	0.763316	ENSG00000130520	ENSG00000136875
O94906	O43172	0.9999629999999999	ENSG00000101161	ENSG00000136875
P62316	O43172	0.597842	ENSG00000125743	ENSG00000136875
Q9H6E5	O43172	0.892158	ENSG00000149016	ENSG00000136875
Q9Y333	O43172	0.506895	ENSG00000204392	ENSG00000136875
Q9Y333	O43172	0.506895	ENSG00000172850	ENSG00000136875
Q9Y333	O43172	0.506895	ENSG00000231502	ENSG00000136875
Q9Y333	O43172	0.506895	ENSG00000224979	ENSG00000136875
Q9Y333	O43172	0.506895	ENSG00000225998	ENSG00000136875
Q9Y333	O43172	0.506895	ENSG00000236826	ENSG00000136875
P55769	O43172	0.513283	ENSG00000100138	ENSG00000136875
Q5T8P6	O43172	0.70552	ENSG00000139746	ENSG00000136875
Q6P2Q9	O94906	0.999707	ENSG00000174231	ENSG00000101161
Q6P2Q9	O94906	0.999707	ENSG00000274442	ENSG00000101161
O75643	O94906	0.999568	ENSG00000144028	ENSG00000101161
O95400	O94906	0.99984	ENSG00000169217	ENSG00000101161
Q6P2Q9	Q8WWY3	0.999627	ENSG00000174231	ENSG00000105618
Q6P2Q9	Q8WWY3	0.999627	ENSG00000174231	ENSG00000277154
Q6P2Q9	Q8WWY3	0.999627	ENSG00000174231	ENSG00000276421
Q6P2Q9	Q8WWY3	0.999627	ENSG00000174231	ENSG00000275885
Q6P2Q9	Q8WWY3	0.999627	ENSG00000174231	ENSG00000274651
Q6P2Q9	Q8WWY3	0.999627	ENSG00000174231	ENSG00000274144
Q6P2Q9	Q8WWY3	0.999627	ENSG00000174231	ENSG00000274894
Q6P2Q9	Q8WWY3	0.999627	ENSG00000174231	ENSG00000277953
Q6P2Q9	Q8WWY3	0.999627	ENSG00000174231	ENSG00000275117
Q6P2Q9	Q8WWY3	0.999627	ENSG00000174231	ENSG00000277707
Q6P2Q9	Q8WWY3	0.999627	ENSG00000274442	ENSG00000105618
Q6P2Q9	Q8WWY3	0.999627	ENSG00000274442	ENSG00000277154
Q6P2Q9	Q8WWY3	0.999627	ENSG00000274442	ENSG00000276421
Q6P2Q9	Q8WWY3	0.999627	ENSG00000274442	ENSG00000275885
Q6P2Q9	Q8WWY3	0.999627	ENSG00000274442	ENSG00000274651
Q6P2Q9	Q8WWY3	0.999627	ENSG00000274442	ENSG00000274144
Q6P2Q9	Q8WWY3	0.999627	ENSG00000274442	ENSG00000274894
Q6P2Q9	Q8WWY3	0.999627	ENSG00000274442	ENSG00000277953
Q6P2Q9	Q8WWY3	0.999627	ENSG00000274442	ENSG00000275117
Q6P2Q9	Q8WWY3	0.999627	ENSG00000274442	ENSG00000277707
O75643	Q8WWY3	0.998872	ENSG00000144028	ENSG00000105618
O75643	Q8WWY3	0.998872	ENSG00000144028	ENSG00000277154
O75643	Q8WWY3	0.998872	ENSG00000144028	ENSG00000276421
O75643	Q8WWY3	0.998872	ENSG00000144028	ENSG00000275885
O75643	Q8WWY3	0.998872	ENSG00000144028	ENSG00000274651
O75643	Q8WWY3	0.998872	ENSG00000144028	ENSG00000274144
O75643	Q8WWY3	0.998872	ENSG00000144028	ENSG00000274894
O75643	Q8WWY3	0.998872	ENSG00000144028	ENSG00000277953
O75643	Q8WWY3	0.998872	ENSG00000144028	ENSG00000275117
O75643	Q8WWY3	0.998872	ENSG00000144028	ENSG00000277707
O43290	Q8WWY3	0.999964	ENSG00000175467	ENSG00000105618
O43290	Q8WWY3	0.999964	ENSG00000175467	ENSG00000277154
O43290	Q8WWY3	0.999964	ENSG00000175467	ENSG00000276421
O43290	Q8WWY3	0.999964	ENSG00000175467	ENSG00000275885
O43290	Q8WWY3	0.999964	ENSG00000175467	ENSG00000274651
O43290	Q8WWY3	0.999964	ENSG00000175467	ENSG00000274144
O43290	Q8WWY3	0.999964	ENSG00000175467	ENSG00000274894
O43290	Q8WWY3	0.999964	ENSG00000175467	ENSG00000277953
O43290	Q8WWY3	0.999964	ENSG00000175467	ENSG00000275117
O43290	Q8WWY3	0.999964	ENSG00000175467	ENSG00000277707
O43172	Q8WWY3	0.9999979999999999	ENSG00000136875	ENSG00000105618
O43172	Q8WWY3	0.9999979999999999	ENSG00000136875	ENSG00000277154
O43172	Q8WWY3	0.9999979999999999	ENSG00000136875	ENSG00000276421
O43172	Q8WWY3	0.9999979999999999	ENSG00000136875	ENSG00000275885
O43172	Q8WWY3	0.9999979999999999	ENSG00000136875	ENSG00000274651
O43172	Q8WWY3	0.9999979999999999	ENSG00000136875	ENSG00000274144
O43172	Q8WWY3	0.9999979999999999	ENSG00000136875	ENSG00000274894
O43172	Q8WWY3	0.9999979999999999	ENSG00000136875	ENSG00000277953
O43172	Q8WWY3	0.9999979999999999	ENSG00000136875	ENSG00000275117
O43172	Q8WWY3	0.9999979999999999	ENSG00000136875	ENSG00000277707
O43395	Q8WWY3	1.0	ENSG00000117360	ENSG00000105618
O43395	Q8WWY3	1.0	ENSG00000117360	ENSG00000277154
O43395	Q8WWY3	1.0	ENSG00000117360	ENSG00000276421
O43395	Q8WWY3	1.0	ENSG00000117360	ENSG00000275885
O43395	Q8WWY3	1.0	ENSG00000117360	ENSG00000274651
O43395	Q8WWY3	1.0	ENSG00000117360	ENSG00000274144
O43395	Q8WWY3	1.0	ENSG00000117360	ENSG00000274894
O43395	Q8WWY3	1.0	ENSG00000117360	ENSG00000277953
O43395	Q8WWY3	1.0	ENSG00000117360	ENSG00000275117
O43395	Q8WWY3	1.0	ENSG00000117360	ENSG00000277707
Q15029	Q8WWY3	0.999382	ENSG00000108883	ENSG00000105618
Q15029	Q8WWY3	0.999382	ENSG00000108883	ENSG00000277154
Q15029	Q8WWY3	0.999382	ENSG00000108883	ENSG00000276421
Q15029	Q8WWY3	0.999382	ENSG00000108883	ENSG00000275885
Q15029	Q8WWY3	0.999382	ENSG00000108883	ENSG00000274651
Q15029	Q8WWY3	0.999382	ENSG00000108883	ENSG00000274144
Q15029	Q8WWY3	0.999382	ENSG00000108883	ENSG00000274894
Q15029	Q8WWY3	0.999382	ENSG00000108883	ENSG00000277953
Q15029	Q8WWY3	0.999382	ENSG00000108883	ENSG00000275117
Q15029	Q8WWY3	0.999382	ENSG00000108883	ENSG00000277707
O94906	Q8WWY3	0.99954	ENSG00000101161	ENSG00000105618
O94906	Q8WWY3	0.99954	ENSG00000101161	ENSG00000277154
O94906	Q8WWY3	0.99954	ENSG00000101161	ENSG00000276421
O94906	Q8WWY3	0.99954	ENSG00000101161	ENSG00000275885
O94906	Q8WWY3	0.99954	ENSG00000101161	ENSG00000274651
O94906	Q8WWY3	0.99954	ENSG00000101161	ENSG00000274144
O94906	Q8WWY3	0.99954	ENSG00000101161	ENSG00000274894
O94906	Q8WWY3	0.99954	ENSG00000101161	ENSG00000277953
O94906	Q8WWY3	0.99954	ENSG00000101161	ENSG00000275117
O94906	Q8WWY3	0.99954	ENSG00000101161	ENSG00000277707
O95400	Q8WWY3	0.906652	ENSG00000169217	ENSG00000105618
O95400	Q8WWY3	0.906652	ENSG00000169217	ENSG00000277154
O95400	Q8WWY3	0.906652	ENSG00000169217	ENSG00000276421
O95400	Q8WWY3	0.906652	ENSG00000169217	ENSG00000275885
O95400	Q8WWY3	0.906652	ENSG00000169217	ENSG00000274651
O95400	Q8WWY3	0.906652	ENSG00000169217	ENSG00000274144
O95400	Q8WWY3	0.906652	ENSG00000169217	ENSG00000274894
O95400	Q8WWY3	0.906652	ENSG00000169217	ENSG00000277953
O95400	Q8WWY3	0.906652	ENSG00000169217	ENSG00000275117
O95400	Q8WWY3	0.906652	ENSG00000169217	ENSG00000277707
Q9BUQ8	Q8WWY3	0.894416	ENSG00000174243	ENSG00000105618
Q9BUQ8	Q8WWY3	0.894416	ENSG00000174243	ENSG00000277154
Q9BUQ8	Q8WWY3	0.894416	ENSG00000174243	ENSG00000276421
Q9BUQ8	Q8WWY3	0.894416	ENSG00000174243	ENSG00000275885
Q9BUQ8	Q8WWY3	0.894416	ENSG00000174243	ENSG00000274651
Q9BUQ8	Q8WWY3	0.894416	ENSG00000174243	ENSG00000274144
Q9BUQ8	Q8WWY3	0.894416	ENSG00000174243	ENSG00000274894
Q9BUQ8	Q8WWY3	0.894416	ENSG00000174243	ENSG00000277953
Q9BUQ8	Q8WWY3	0.894416	ENSG00000174243	ENSG00000275117
Q9BUQ8	Q8WWY3	0.894416	ENSG00000174243	ENSG00000277707
P08579	Q8WWY3	0.5652729999999999	ENSG00000125870	ENSG00000105618
P08579	Q8WWY3	0.5652729999999999	ENSG00000125870	ENSG00000277154
P08579	Q8WWY3	0.5652729999999999	ENSG00000125870	ENSG00000276421
P08579	Q8WWY3	0.5652729999999999	ENSG00000125870	ENSG00000275885
P08579	Q8WWY3	0.5652729999999999	ENSG00000125870	ENSG00000274651
P08579	Q8WWY3	0.5652729999999999	ENSG00000125870	ENSG00000274144
P08579	Q8WWY3	0.5652729999999999	ENSG00000125870	ENSG00000274894
P08579	Q8WWY3	0.5652729999999999	ENSG00000125870	ENSG00000277953
P08579	Q8WWY3	0.5652729999999999	ENSG00000125870	ENSG00000275117
P08579	Q8WWY3	0.5652729999999999	ENSG00000125870	ENSG00000277707
Q6P2Q9	Q9BUQ8	0.998574	ENSG00000174231	ENSG00000174243
Q6P2Q9	Q9BUQ8	0.998574	ENSG00000274442	ENSG00000174243
O75643	Q9BUQ8	0.987558	ENSG00000144028	ENSG00000174243
O43290	Q9BUQ8	0.999999	ENSG00000175467	ENSG00000174243
O43172	Q9BUQ8	0.999994	ENSG00000136875	ENSG00000174243
O43395	Q9BUQ8	0.999928	ENSG00000117360	ENSG00000174243
Q00839	Q9BUQ8	0.8460790000000001	ENSG00000153187	ENSG00000174243
Q15029	Q9BUQ8	0.9984209999999999	ENSG00000108883	ENSG00000174243
O94906	Q9BUQ8	0.999909	ENSG00000101161	ENSG00000174243
O95400	Q9BUQ8	0.994555	ENSG00000169217	ENSG00000174243
Q12874	Q9BUQ8	0.554512	ENSG00000183431	ENSG00000174243
P62316	Q9BUQ8	0.668718	ENSG00000125743	ENSG00000174243
Q96DI7	Q9BUQ8	0.761456	ENSG00000060688	ENSG00000174243
Q6P2Q9	O43395	0.990374	ENSG00000174231	ENSG00000117360
Q6P2Q9	O43395	0.990374	ENSG00000274442	ENSG00000117360
P62312	O43395	0.704435	ENSG00000164167	ENSG00000117360
O43290	O43395	1.0	ENSG00000175467	ENSG00000117360
O43172	O43395	1.0	ENSG00000136875	ENSG00000117360
Q9Y4Z0	O43395	0.9122170000000001	ENSG00000130520	ENSG00000117360
O94906	O43395	0.999925	ENSG00000101161	ENSG00000117360
O95400	O43395	0.997957	ENSG00000169217	ENSG00000117360
Q9H6E5	O43395	0.994015	ENSG00000149016	ENSG00000117360
Q9Y333	O43395	0.774127	ENSG00000204392	ENSG00000117360
Q9Y333	O43395	0.774127	ENSG00000172850	ENSG00000117360
Q9Y333	O43395	0.774127	ENSG00000231502	ENSG00000117360
Q9Y333	O43395	0.774127	ENSG00000224979	ENSG00000117360
Q9Y333	O43395	0.774127	ENSG00000225998	ENSG00000117360
Q9Y333	O43395	0.774127	ENSG00000236826	ENSG00000117360
P55769	O43395	0.9293399999999999	ENSG00000100138	ENSG00000117360
Q6P2Q9	P07910	0.987635	ENSG00000174231	ENSG00000092199
Q6P2Q9	P07910	0.987635	ENSG00000274442	ENSG00000092199
O75643	P07910	0.961802	ENSG00000144028	ENSG00000092199
Q9UKM9	P07910	0.9934149999999999	ENSG00000125970	ENSG00000092199
Q6P2Q9	P07437	0.987609	ENSG00000174231	ENSG00000196230
Q6P2Q9	P07437	0.987609	ENSG00000174231	ENSG00000183311
Q6P2Q9	P07437	0.987609	ENSG00000174231	ENSG00000235067
Q6P2Q9	P07437	0.987609	ENSG00000174231	ENSG00000224156
Q6P2Q9	P07437	0.987609	ENSG00000174231	ENSG00000229684
Q6P2Q9	P07437	0.987609	ENSG00000174231	ENSG00000227739
Q6P2Q9	P07437	0.987609	ENSG00000174231	ENSG00000232421
Q6P2Q9	P07437	0.987609	ENSG00000174231	ENSG00000232575
Q6P2Q9	P07437	0.987609	ENSG00000274442	ENSG00000196230
Q6P2Q9	P07437	0.987609	ENSG00000274442	ENSG00000183311
Q6P2Q9	P07437	0.987609	ENSG00000274442	ENSG00000235067
Q6P2Q9	P07437	0.987609	ENSG00000274442	ENSG00000224156
Q6P2Q9	P07437	0.987609	ENSG00000274442	ENSG00000229684
Q6P2Q9	P07437	0.987609	ENSG00000274442	ENSG00000227739
Q6P2Q9	P07437	0.987609	ENSG00000274442	ENSG00000232421
Q6P2Q9	P07437	0.987609	ENSG00000274442	ENSG00000232575
P68104	P07437	0.987562	ENSG00000156508	ENSG00000196230
P68104	P07437	0.987562	ENSG00000156508	ENSG00000183311
P68104	P07437	0.987562	ENSG00000156508	ENSG00000235067
P68104	P07437	0.987562	ENSG00000156508	ENSG00000224156
P68104	P07437	0.987562	ENSG00000156508	ENSG00000229684
P68104	P07437	0.987562	ENSG00000156508	ENSG00000227739
P68104	P07437	0.987562	ENSG00000156508	ENSG00000232421
P68104	P07437	0.987562	ENSG00000156508	ENSG00000232575
P26641	P07437	0.98759	ENSG00000254772	ENSG00000196230
P26641	P07437	0.98759	ENSG00000254772	ENSG00000183311
P26641	P07437	0.98759	ENSG00000254772	ENSG00000235067
P26641	P07437	0.98759	ENSG00000254772	ENSG00000224156
P26641	P07437	0.98759	ENSG00000254772	ENSG00000229684
P26641	P07437	0.98759	ENSG00000254772	ENSG00000227739
P26641	P07437	0.98759	ENSG00000254772	ENSG00000232421
P26641	P07437	0.98759	ENSG00000254772	ENSG00000232575
O75643	P07437	0.8881	ENSG00000144028	ENSG00000196230
O75643	P07437	0.8881	ENSG00000144028	ENSG00000183311
O75643	P07437	0.8881	ENSG00000144028	ENSG00000235067
O75643	P07437	0.8881	ENSG00000144028	ENSG00000224156
O75643	P07437	0.8881	ENSG00000144028	ENSG00000229684
O75643	P07437	0.8881	ENSG00000144028	ENSG00000227739
O75643	P07437	0.8881	ENSG00000144028	ENSG00000232421
O75643	P07437	0.8881	ENSG00000144028	ENSG00000232575
P11021	P07437	0.870084	ENSG00000044574	ENSG00000196230
P11021	P07437	0.870084	ENSG00000044574	ENSG00000183311
P11021	P07437	0.870084	ENSG00000044574	ENSG00000235067
P11021	P07437	0.870084	ENSG00000044574	ENSG00000224156
P11021	P07437	0.870084	ENSG00000044574	ENSG00000229684
P11021	P07437	0.870084	ENSG00000044574	ENSG00000227739
P11021	P07437	0.870084	ENSG00000044574	ENSG00000232421
P11021	P07437	0.870084	ENSG00000044574	ENSG00000232575
P24534	P07437	0.635613	ENSG00000114942	ENSG00000196230
P24534	P07437	0.635613	ENSG00000114942	ENSG00000183311
P24534	P07437	0.635613	ENSG00000114942	ENSG00000235067
P24534	P07437	0.635613	ENSG00000114942	ENSG00000224156
P24534	P07437	0.635613	ENSG00000114942	ENSG00000229684
P24534	P07437	0.635613	ENSG00000114942	ENSG00000227739
P24534	P07437	0.635613	ENSG00000114942	ENSG00000232421
P24534	P07437	0.635613	ENSG00000114942	ENSG00000232575
P24534	P07437	0.635613	ENSG00000283391	ENSG00000196230
P24534	P07437	0.635613	ENSG00000283391	ENSG00000183311
P24534	P07437	0.635613	ENSG00000283391	ENSG00000235067
P24534	P07437	0.635613	ENSG00000283391	ENSG00000224156
P24534	P07437	0.635613	ENSG00000283391	ENSG00000229684
P24534	P07437	0.635613	ENSG00000283391	ENSG00000227739
P24534	P07437	0.635613	ENSG00000283391	ENSG00000232421
P24534	P07437	0.635613	ENSG00000283391	ENSG00000232575
P68371	P07437	0.9999809999999999	ENSG00000188229	ENSG00000196230
P68371	P07437	0.9999809999999999	ENSG00000188229	ENSG00000183311
P68371	P07437	0.9999809999999999	ENSG00000188229	ENSG00000235067
P68371	P07437	0.9999809999999999	ENSG00000188229	ENSG00000224156
P68371	P07437	0.9999809999999999	ENSG00000188229	ENSG00000229684
P68371	P07437	0.9999809999999999	ENSG00000188229	ENSG00000227739
P68371	P07437	0.9999809999999999	ENSG00000188229	ENSG00000232421
P68371	P07437	0.9999809999999999	ENSG00000188229	ENSG00000232575
Q9BQE3	P07437	0.9999309999999999	ENSG00000167553	ENSG00000196230
Q9BQE3	P07437	0.9999309999999999	ENSG00000167553	ENSG00000183311
Q9BQE3	P07437	0.9999309999999999	ENSG00000167553	ENSG00000235067
Q9BQE3	P07437	0.9999309999999999	ENSG00000167553	ENSG00000224156
Q9BQE3	P07437	0.9999309999999999	ENSG00000167553	ENSG00000229684
Q9BQE3	P07437	0.9999309999999999	ENSG00000167553	ENSG00000227739
Q9BQE3	P07437	0.9999309999999999	ENSG00000167553	ENSG00000232421
Q9BQE3	P07437	0.9999309999999999	ENSG00000167553	ENSG00000232575
P11142	P07437	0.9133110000000001	ENSG00000109971	ENSG00000196230
P11142	P07437	0.9133110000000001	ENSG00000109971	ENSG00000183311
P11142	P07437	0.9133110000000001	ENSG00000109971	ENSG00000235067
P11142	P07437	0.9133110000000001	ENSG00000109971	ENSG00000224156
P11142	P07437	0.9133110000000001	ENSG00000109971	ENSG00000229684
P11142	P07437	0.9133110000000001	ENSG00000109971	ENSG00000227739
P11142	P07437	0.9133110000000001	ENSG00000109971	ENSG00000232421
P11142	P07437	0.9133110000000001	ENSG00000109971	ENSG00000232575
Q14974	P07437	0.816913	ENSG00000108424	ENSG00000196230
Q14974	P07437	0.816913	ENSG00000108424	ENSG00000183311
Q14974	P07437	0.816913	ENSG00000108424	ENSG00000235067
Q14974	P07437	0.816913	ENSG00000108424	ENSG00000224156
Q14974	P07437	0.816913	ENSG00000108424	ENSG00000229684
Q14974	P07437	0.816913	ENSG00000108424	ENSG00000227739
Q14974	P07437	0.816913	ENSG00000108424	ENSG00000232421
Q14974	P07437	0.816913	ENSG00000108424	ENSG00000232575
Q13509	P07437	0.9478610000000001	ENSG00000258947	ENSG00000196230
Q13509	P07437	0.9478610000000001	ENSG00000258947	ENSG00000183311
Q13509	P07437	0.9478610000000001	ENSG00000258947	ENSG00000235067
Q13509	P07437	0.9478610000000001	ENSG00000258947	ENSG00000224156
Q13509	P07437	0.9478610000000001	ENSG00000258947	ENSG00000229684
Q13509	P07437	0.9478610000000001	ENSG00000258947	ENSG00000227739
Q13509	P07437	0.9478610000000001	ENSG00000258947	ENSG00000232421
Q13509	P07437	0.9478610000000001	ENSG00000258947	ENSG00000232575
Q6P2Q9	P26641	0.9874930000000001	ENSG00000174231	ENSG00000254772
Q6P2Q9	P26641	0.9874930000000001	ENSG00000274442	ENSG00000254772
P68104	P26641	1.0	ENSG00000156508	ENSG00000254772
P29692	P26641	1.0	ENSG00000104529	ENSG00000254772
P29692	P26641	1.0	ENSG00000273594	ENSG00000254772
P24534	P26641	0.999849	ENSG00000114942	ENSG00000254772
P24534	P26641	0.999849	ENSG00000283391	ENSG00000254772
Q16531	P26641	0.687932	ENSG00000167986	ENSG00000254772
Q05639	P26641	0.9822629999999999	ENSG00000101210	ENSG00000254772
Q6P2Q9	O60508	0.896324	ENSG00000174231	ENSG00000168438
Q6P2Q9	O60508	0.896324	ENSG00000274442	ENSG00000168438
Q13573	O60508	0.9999540000000001	ENSG00000100603	ENSG00000168438
Q9BZJ0	O60508	0.9999870000000001	ENSG00000101343	ENSG00000168438
Q8WUD4	O60508	0.998934	ENSG00000160799	ENSG00000168438
Q6P2Q9	P68104	0.811349	ENSG00000174231	ENSG00000156508
Q6P2Q9	P68104	0.811349	ENSG00000274442	ENSG00000156508
Q16531	P68104	0.9047930000000001	ENSG00000167986	ENSG00000156508
P49589	P68104	0.7412380000000001	ENSG00000110619	ENSG00000156508
P49589	P68104	0.7412380000000001	ENSG00000278191	ENSG00000156508
Q6P2Q9	Q00839	0.766108	ENSG00000174231	ENSG00000153187
Q6P2Q9	Q00839	0.766108	ENSG00000274442	ENSG00000153187
P68104	Q00839	0.987475	ENSG00000156508	ENSG00000153187
P26641	Q00839	0.93217	ENSG00000254772	ENSG00000153187
O43390	Q00839	0.987643	ENSG00000125944	ENSG00000153187
O43390	Q00839	0.987643	ENSG00000282958	ENSG00000153187
Q12874	Q00839	0.987498	ENSG00000183431	ENSG00000153187
Q08211	Q00839	0.987553	ENSG00000135829	ENSG00000153187
P17844	Q00839	0.561793	ENSG00000108654	ENSG00000153187
P61978	Q00839	0.9841540000000001	ENSG00000165119	ENSG00000153187
O43143	Q00839	0.8803200000000001	ENSG00000109606	ENSG00000153187
O00148	Q00839	0.553289	ENSG00000123136	ENSG00000153187
Q6P2Q9	Q9UKM9	0.60168	ENSG00000174231	ENSG00000125970
Q6P2Q9	Q9UKM9	0.60168	ENSG00000274442	ENSG00000125970
Q9H074	Q4VXU2	1.0	ENSG00000172239	ENSG00000101104
Q9H074	P11940	0.9789959999999999	ENSG00000172239	ENSG00000070756
Q02878	P11940	0.61622	ENSG00000089009	ENSG00000070756
P18124	P11940	0.755582	ENSG00000147604	ENSG00000070756
P38646	P11940	0.9977209999999999	ENSG00000113013	ENSG00000070756
Q13310	P11940	0.999999	ENSG00000090621	ENSG00000070756
Q6PKG0	P11940	0.999916	ENSG00000155506	ENSG00000070756
P11142	P11940	0.995268	ENSG00000109971	ENSG00000070756
P17844	P11940	0.6679470000000001	ENSG00000108654	ENSG00000070756
P61978	P11940	0.906085	ENSG00000165119	ENSG00000070756
Q04637	P11940	0.9876	ENSG00000114867	ENSG00000070756
O43143	P11940	0.8723139999999999	ENSG00000109606	ENSG00000070756
O00425	P11940	0.853142	ENSG00000136231	ENSG00000070756
Q9H074	Q9H000	0.685408	ENSG00000172239	ENSG00000075975
Q8N4J0	Q9H000	0.591879	ENSG00000156017	ENSG00000075975
Q9H074	O14979	0.54594	ENSG00000172239	ENSG00000152795
Q12788	Q8NI36	1.0	ENSG00000183751	ENSG00000134987
Q15269	Q8NI36	0.9984649999999999	ENSG00000241945	ENSG00000134987
Q9UNX4	Q8NI36	0.9999959999999999	ENSG00000065183	ENSG00000134987
Q12788	Q9UNX4	0.9982530000000001	ENSG00000183751	ENSG00000065183
Q7L523	Q9NQL2	1.0	ENSG00000155876	ENSG00000025039
Q7L523	Q9HB90	0.9981969999999999	ENSG00000155876	ENSG00000116954
O75679	O75678	1.0	ENSG00000128276	ENSG00000128253
O75679	O75677	1.0	ENSG00000128276	ENSG00000128250
O75679	Q9NWL6	0.765995	ENSG00000128276	ENSG00000138381
O75679	Q5VWQ8	0.5496260000000001	ENSG00000128276	ENSG00000136848
Q9UKX7	P49790	1.0	ENSG00000093000	ENSG00000124789
Q9UBU9	P49790	0.570263	ENSG00000162231	ENSG00000124789
P52292	P49790	0.661406	ENSG00000182481	ENSG00000124789
Q9UKX7	Q9BW19	0.999993	ENSG00000093000	ENSG00000204197
Q9UKX7	Q9BW19	0.999993	ENSG00000093000	ENSG00000237649
Q9UKX7	Q9BW19	0.999993	ENSG00000093000	ENSG00000233450
Q9UKX7	O75717	0.9990190000000001	ENSG00000093000	ENSG00000198554
Q9UKX7	O60942	0.985885	ENSG00000093000	ENSG00000111880
Q9UKX7	Q14974	0.9444290000000001	ENSG00000093000	ENSG00000108424
P18754	Q14974	0.612841	ENSG00000180198	ENSG00000108424
O95373	Q14974	0.995309	ENSG00000205339	ENSG00000108424
Q1KMD3	Q14974	0.711627	ENSG00000214753	ENSG00000108424
Q9UKX7	P52294	0.894344	ENSG00000093000	ENSG00000114030
Q9UKX7	Q8NFC6	0.886177	ENSG00000093000	ENSG00000038219
P61964	Q8NFC6	0.634827	ENSG00000196363	ENSG00000038219
Q9UKX7	O00629	0.776918	ENSG00000093000	ENSG00000186432
P18754	O00629	0.9771629999999999	ENSG00000180198	ENSG00000186432
O00505	O00629	0.999985	ENSG00000102753	ENSG00000186432
Q9UHD8	Q9NVA2	1.0	ENSG00000184640	ENSG00000138758
Q9P0V9	Q9NVA2	0.979675	ENSG00000186522	ENSG00000138758
Q14141	Q9NVA2	0.9999979999999999	ENSG00000125354	ENSG00000138758
Q15019	Q9NVA2	1.0	ENSG00000168385	ENSG00000138758
Q8WYJ6	Q9NVA2	0.7895979999999999	ENSG00000180096	ENSG00000138758
Q92599	Q9NVA2	0.82384	ENSG00000164402	ENSG00000138758
Q99719	Q9NVA2	0.999602	ENSG00000184702	ENSG00000138758
Q9UHD8	Q16181	1.0	ENSG00000184640	ENSG00000122545
Q9P0V9	Q16181	1.0	ENSG00000186522	ENSG00000122545
Q14141	Q16181	1.0	ENSG00000125354	ENSG00000122545
Q15019	Q16181	1.0	ENSG00000168385	ENSG00000122545
Q9NVA2	Q16181	1.0	ENSG00000138758	ENSG00000122545
Q8WYJ6	Q16181	0.54776	ENSG00000180096	ENSG00000122545
Q92599	Q16181	0.999999	ENSG00000164402	ENSG00000122545
Q99719	Q16181	0.9999540000000001	ENSG00000184702	ENSG00000122545
Q6ZU15	Q16181	0.983964	ENSG00000154997	ENSG00000122545
Q9UH03	Q16181	0.9992549999999999	ENSG00000100167	ENSG00000122545
Q9UHD8	Q14141	0.999999	ENSG00000184640	ENSG00000125354
Q9P0V9	Q14141	0.9999530000000001	ENSG00000186522	ENSG00000125354
Q15019	Q14141	1.0	ENSG00000168385	ENSG00000125354
Q8WYJ6	Q14141	0.566646	ENSG00000180096	ENSG00000125354
Q9UHD8	Q9P0V9	0.993944	ENSG00000184640	ENSG00000186522
Q9UHD8	Q9H3Q1	0.529849	ENSG00000184640	ENSG00000179604
Q9UHD8	Q92599	0.509566	ENSG00000184640	ENSG00000164402
Q9P0V9	Q92599	0.9997	ENSG00000186522	ENSG00000164402
Q14141	Q92599	0.9947950000000001	ENSG00000125354	ENSG00000164402
Q15019	Q92599	1.0	ENSG00000168385	ENSG00000164402
Q8WYJ6	Q92599	0.860714	ENSG00000180096	ENSG00000164402
Q99719	Q92599	0.999316	ENSG00000184702	ENSG00000164402
Q9BSJ2	Q6NZ67	1.0	ENSG00000130640	ENSG00000152082
Q96CW5	Q6NZ67	0.972196	ENSG00000126216	ENSG00000152082
Q9UGJ1	Q6NZ67	0.9999629999999999	ENSG00000137822	ENSG00000152082
P23258	Q6NZ67	0.9996430000000001	ENSG00000131462	ENSG00000152082
Q96RT8	Q6NZ67	0.9995360000000001	ENSG00000275835	ENSG00000152082
Q08AG7	Q6NZ67	0.830226	ENSG00000204899	ENSG00000152082
Q9Y5B8	Q6NZ67	0.574697	ENSG00000143156	ENSG00000152082
Q9BSJ2	Q96RT7	0.9999870000000001	ENSG00000130640	ENSG00000128159
Q9UGJ1	Q96RT7	0.578205	ENSG00000137822	ENSG00000128159
P23258	Q96RT7	0.999343	ENSG00000131462	ENSG00000128159
Q96RT8	Q96RT7	0.9992030000000001	ENSG00000275835	ENSG00000128159
Q6NZ67	Q96RT7	0.999332	ENSG00000152082	ENSG00000128159
Q08AG7	Q96RT7	0.924474	ENSG00000204899	ENSG00000128159
Q6P582	Q96RT7	0.54824	ENSG00000173272	ENSG00000128159
Q9BSJ2	Q96RT8	0.9906790000000001	ENSG00000130640	ENSG00000275835
Q96CW5	Q96RT8	0.993134	ENSG00000126216	ENSG00000275835
Q9BSJ2	Q08AG7	0.908217	ENSG00000130640	ENSG00000204899
Q96CW5	Q08AG7	0.965417	ENSG00000126216	ENSG00000204899
Q9UGJ1	Q08AG7	0.866668	ENSG00000137822	ENSG00000204899
Q96RT8	Q08AG7	0.9936370000000001	ENSG00000275835	ENSG00000204899
Q9Y5B8	Q08AG7	0.643025	ENSG00000143156	ENSG00000204899
Q9BSJ2	Q9UGJ1	0.706055	ENSG00000130640	ENSG00000137822
Q96RT8	Q9UGJ1	0.997425	ENSG00000275835	ENSG00000137822
Q9BSJ2	Q6P582	0.657187	ENSG00000130640	ENSG00000173272
Q96CW5	Q6P582	0.734424	ENSG00000126216	ENSG00000173272
Q96RT8	Q6P582	0.999303	ENSG00000275835	ENSG00000173272
Q08AG7	Q6P582	0.984592	ENSG00000204899	ENSG00000173272
Q9Y5B8	Q6P582	0.623877	ENSG00000143156	ENSG00000173272
Q9NP92	Q8N5N7	1.0	ENSG00000112996	ENSG00000136897
P09001	Q8N5N7	0.9997370000000001	ENSG00000114686	ENSG00000136897
Q9H2W6	Q8N5N7	0.9947469999999999	ENSG00000259494	ENSG00000136897
Q9BYD1	Q8N5N7	0.999915	ENSG00000172172	ENSG00000136897
Q9P015	Q8N5N7	1.0	ENSG00000137547	ENSG00000136897
Q9BYD3	Q8N5N7	1.0	ENSG00000105364	ENSG00000136897
Q9BZE1	Q8N5N7	0.9996799999999999	ENSG00000116221	ENSG00000136897
Q9NYK5	Q8N5N7	0.999999	ENSG00000154719	ENSG00000136897
Q13084	Q8N5N7	0.999933	ENSG00000086504	ENSG00000136897
Q9H0U6	Q8N5N7	0.993617	ENSG00000112110	ENSG00000136897
Q14197	Q8N5N7	0.999883	ENSG00000167862	ENSG00000136897
Q7Z7F7	Q8N5N7	0.9869969999999999	ENSG00000162910	ENSG00000136897
Q9NWU5	Q8N5N7	0.998374	ENSG00000082515	ENSG00000136897
Q96GC5	Q8N5N7	0.9930829999999999	ENSG00000175581	ENSG00000136897
Q4U2R6	Q8N5N7	0.9999540000000001	ENSG00000111639	ENSG00000136897
Q13405	Q8N5N7	0.999916	ENSG00000149792	ENSG00000136897
Q5T653	Q8N5N7	0.999531	ENSG00000112651	ENSG00000136897
Q9P0M9	Q8N5N7	0.998508	ENSG00000108826	ENSG00000136897
Q16540	Q8N5N7	0.9982209999999999	ENSG00000214026	ENSG00000136897
Q16540	Q8N5N7	0.9982209999999999	ENSG00000288141	ENSG00000136897
Q8TCC3	Q8N5N7	0.98939	ENSG00000185414	ENSG00000136897
Q9Y6G3	Q8N5N7	0.9786	ENSG00000198015	ENSG00000136897
Q9NZE8	Q8N5N7	0.932874	ENSG00000132313	ENSG00000136897
P52815	Q8N5N7	0.9226120000000001	ENSG00000262814	ENSG00000136897
Q86TS9	Q8N5N7	0.716813	ENSG00000172590	ENSG00000136897
O95900	Q8N5N7	0.626185	ENSG00000167112	ENSG00000136897
Q9NP92	Q9BYD2	1.0	ENSG00000112996	ENSG00000143436
P09001	Q9BYD2	1.0	ENSG00000114686	ENSG00000143436
Q9H2W6	Q9BYD2	0.9999129999999999	ENSG00000259494	ENSG00000143436
Q9BYD1	Q9BYD2	0.9983629999999999	ENSG00000172172	ENSG00000143436
Q9P015	Q9BYD2	0.998884	ENSG00000137547	ENSG00000143436
Q9BYD3	Q9BYD2	0.999999	ENSG00000105364	ENSG00000143436
Q9BZE1	Q9BYD2	1.0	ENSG00000116221	ENSG00000143436
Q9NYK5	Q9BYD2	1.0	ENSG00000154719	ENSG00000143436
Q8N5N7	Q9BYD2	0.9999620000000001	ENSG00000136897	ENSG00000143436
Q9HD33	Q9BYD2	1.0	ENSG00000136522	ENSG00000143436
Q96DV4	Q9BYD2	1.0	ENSG00000204316	ENSG00000143436
Q13084	Q9BYD2	0.999999	ENSG00000086504	ENSG00000143436
Q9H0U6	Q9BYD2	0.999999	ENSG00000112110	ENSG00000143436
Q14197	Q9BYD2	0.999999	ENSG00000167862	ENSG00000143436
Q9NWU5	Q9BYD2	0.9723729999999999	ENSG00000082515	ENSG00000143436
Q9NRX2	Q9BYD2	0.9999899999999999	ENSG00000158042	ENSG00000143436
Q96GC5	Q9BYD2	0.998908	ENSG00000175581	ENSG00000143436
Q4U2R6	Q9BYD2	0.617406	ENSG00000111639	ENSG00000143436
Q8IXM3	Q9BYD2	0.9999170000000001	ENSG00000182154	ENSG00000143436
Q5T653	Q9BYD2	0.999777	ENSG00000112651	ENSG00000143436
Q9BYC8	Q9BYD2	0.9996209999999999	ENSG00000106591	ENSG00000143436
Q9NVS2	Q9BYD2	0.9993709999999999	ENSG00000096080	ENSG00000143436
Q7Z2W9	Q9BYD2	0.999246	ENSG00000197345	ENSG00000143436
Q9P0M9	Q9BYD2	0.9720479999999999	ENSG00000108826	ENSG00000143436
Q16540	Q9BYD2	0.9391889999999999	ENSG00000214026	ENSG00000143436
Q16540	Q9BYD2	0.9391889999999999	ENSG00000288141	ENSG00000143436
Q9BQ48	Q9BYD2	0.995293	ENSG00000130312	ENSG00000143436
Q9BYC9	Q9BYD2	0.9937219999999999	ENSG00000242485	ENSG00000143436
Q8TCC3	Q9BYD2	0.8946290000000001	ENSG00000185414	ENSG00000143436
Q9NQ50	Q9BYD2	0.9020290000000001	ENSG00000185608	ENSG00000143436
Q9Y6G3	Q9BYD2	0.9560190000000001	ENSG00000198015	ENSG00000143436
Q6P1L8	Q9BYD2	0.924141	ENSG00000180992	ENSG00000143436
Q9NX20	Q9BYD2	0.899503	ENSG00000166902	ENSG00000143436
Q9NZE8	Q9BYD2	0.943897	ENSG00000132313	ENSG00000143436
P52815	Q9BYD2	0.8911190000000001	ENSG00000262814	ENSG00000143436
Q9NP92	Q96DV4	0.9995360000000001	ENSG00000112996	ENSG00000204316
P09001	Q96DV4	0.999658	ENSG00000114686	ENSG00000204316
Q9P015	Q96DV4	0.999782	ENSG00000137547	ENSG00000204316
Q9BYD3	Q96DV4	0.9996719999999999	ENSG00000105364	ENSG00000204316
Q9NYK5	Q96DV4	0.9909370000000001	ENSG00000154719	ENSG00000204316
Q8N5N7	Q96DV4	0.994603	ENSG00000136897	ENSG00000204316
Q9HD33	Q96DV4	1.0	ENSG00000136522	ENSG00000204316
Q13084	Q96DV4	0.999374	ENSG00000086504	ENSG00000204316
Q9H0U6	Q96DV4	0.9998370000000001	ENSG00000112110	ENSG00000204316
Q14197	Q96DV4	0.9994209999999999	ENSG00000167862	ENSG00000204316
Q9BYC9	Q96DV4	0.828818	ENSG00000242485	ENSG00000204316
Q9Y6G3	Q96DV4	0.789894	ENSG00000198015	ENSG00000204316
Q9NP92	Q13405	0.9995120000000001	ENSG00000112996	ENSG00000149792
Q9P015	Q13405	0.996287	ENSG00000137547	ENSG00000149792
Q9BZE1	Q13405	0.9969389999999999	ENSG00000116221	ENSG00000149792
Q9NYK5	Q13405	0.999977	ENSG00000154719	ENSG00000149792
Q9HD33	Q13405	1.0	ENSG00000136522	ENSG00000149792
Q13084	Q13405	0.922774	ENSG00000086504	ENSG00000149792
Q9H0U6	Q13405	0.9671049999999999	ENSG00000112110	ENSG00000149792
Q14197	Q13405	0.99405	ENSG00000167862	ENSG00000149792
Q9BYD2	Q13405	0.9999969999999999	ENSG00000143436	ENSG00000149792
Q8IXM3	Q13405	0.694443	ENSG00000182154	ENSG00000149792
Q5T653	Q13405	0.5914590000000001	ENSG00000112651	ENSG00000149792
Q9BYC8	Q13405	0.68758	ENSG00000106591	ENSG00000149792
Q9BYD6	Q13405	0.996986	ENSG00000169288	ENSG00000149792
Q9NP92	Q96A35	0.999483	ENSG00000112996	ENSG00000143314
Q9H2W6	Q96A35	0.9690690000000001	ENSG00000259494	ENSG00000143314
Q9BYD3	Q96A35	0.9504959999999999	ENSG00000105364	ENSG00000143314
Q9BZE1	Q96A35	0.9948299999999999	ENSG00000116221	ENSG00000143314
Q9NYK5	Q96A35	0.9574879999999999	ENSG00000154719	ENSG00000143314
Q8N5N7	Q96A35	0.9992040000000001	ENSG00000136897	ENSG00000143314
Q9HD33	Q96A35	1.0	ENSG00000136522	ENSG00000143314
Q96DV4	Q96A35	0.9875700000000001	ENSG00000204316	ENSG00000143314
Q13084	Q96A35	0.999972	ENSG00000086504	ENSG00000143314
Q9BYD2	Q96A35	0.999986	ENSG00000143436	ENSG00000143314
Q9NWU5	Q96A35	0.687316	ENSG00000082515	ENSG00000143314
Q5T653	Q96A35	0.574109	ENSG00000112651	ENSG00000143314
Q9NP92	Q5T653	0.99921	ENSG00000112996	ENSG00000112651
Q9BYD1	Q5T653	0.815483	ENSG00000172172	ENSG00000112651
Q13084	Q5T653	0.771146	ENSG00000086504	ENSG00000112651
Q14197	Q5T653	0.644977	ENSG00000167862	ENSG00000112651
Q9NWU5	Q5T653	0.9739129999999999	ENSG00000082515	ENSG00000112651
Q9NP92	Q9P0M9	0.998922	ENSG00000112996	ENSG00000108826
Q9BYD3	Q9P0M9	0.9492860000000001	ENSG00000105364	ENSG00000108826
Q13084	Q9P0M9	0.907852	ENSG00000086504	ENSG00000108826
Q9NP92	Q9P015	0.9987149999999999	ENSG00000112996	ENSG00000137547
P09001	Q9P015	0.9997229999999999	ENSG00000114686	ENSG00000137547
Q13084	Q9P015	0.9999950000000001	ENSG00000086504	ENSG00000137547
Q9NP92	Q9BYD6	0.998707	ENSG00000112996	ENSG00000169288
P09001	Q9BYD6	0.970406	ENSG00000114686	ENSG00000169288
Q9BYD1	Q9BYD6	0.996951	ENSG00000172172	ENSG00000169288
Q9P015	Q9BYD6	0.9833709999999999	ENSG00000137547	ENSG00000169288
Q9BYD3	Q9BYD6	0.9850270000000001	ENSG00000105364	ENSG00000169288
Q9BZE1	Q9BYD6	0.9968370000000001	ENSG00000116221	ENSG00000169288
Q9NYK5	Q9BYD6	1.0	ENSG00000154719	ENSG00000169288
Q8N5N7	Q9BYD6	0.999909	ENSG00000136897	ENSG00000169288
Q9HD33	Q9BYD6	0.9997219999999999	ENSG00000136522	ENSG00000169288
Q96DV4	Q9BYD6	0.9990370000000001	ENSG00000204316	ENSG00000169288
Q13084	Q9BYD6	0.934343	ENSG00000086504	ENSG00000169288
Q9H0U6	Q9BYD6	0.937262	ENSG00000112110	ENSG00000169288
Q14197	Q9BYD6	0.9974370000000001	ENSG00000167862	ENSG00000169288
Q9BYD2	Q9BYD6	0.999425	ENSG00000143436	ENSG00000169288
Q9NRX2	Q9BYD6	0.9504889999999999	ENSG00000158042	ENSG00000169288
Q8IXM3	Q9BYD6	0.657026	ENSG00000182154	ENSG00000169288
Q5T653	Q9BYD6	0.9849030000000001	ENSG00000112651	ENSG00000169288
Q9BYC8	Q9BYD6	0.962124	ENSG00000106591	ENSG00000169288
Q9NVS2	Q9BYD6	0.990526	ENSG00000096080	ENSG00000169288
Q7Z2W9	Q9BYD6	0.9975809999999999	ENSG00000197345	ENSG00000169288
Q9BQ48	Q9BYD6	0.993138	ENSG00000130312	ENSG00000169288
Q9BYC9	Q9BYD6	0.983331	ENSG00000242485	ENSG00000169288
[truncated: 11,750 more rows]
