# Supplementary material for: Towards a structurally resolved human protein interaction network
Source: Nat Struct Mol Biol. 2023 Jan 23;30(2):216–25. doi: 10.1038/s41594-022-00910-8 (PMC9935395; doi:10.1038/s41594-022-00910-8)
Supplement: Source Data Fig. 2 — Source data. [file 41594_2022_910_MOESM7_ESM.zip]

Archive with 16 entries (16 files):
- CORUM-pdockq.csv
- HuRI.csv
- humap.csv
- evaluation.csv
- pdbcomplex-contacts.csv
- pdbcomplex-Meff.csv
- pdbcomplex-pdockq.csv
- CORUM-Meff.csv
- humap2-Meff.csv
- humap-Meff.csv
- HuRI-Meff.csv
- HuMap-uniprot.tab
- HuRI-uniprot.tab
- gtex-humap.tsv
- gtex-huri.tsv
- figure2.py
