# Supplementary material for: Towards a structurally resolved human protein interaction network
Source: Nat Struct Mol Biol. 2023 Jan 23;30(2):216–25. doi: 10.1038/s41594-022-00910-8 (PMC9935395; doi:10.1038/s41594-022-00910-8)
Supplement: Source Data Fig. 2 — Source data. [file 41594_2022_910_MOESM7_ESM.zip › CORUM-pdockq.csv]

Name	pDockQ	NumRes	IF_plDDT	plDDT1	plDDT2	NumDiso1+90	NumDiso1-70-90	NumDiso1-50-70	NumDiso1-50	NumDiso2+90	NumDiso2-70-90	NumDiso2-50-70	NumDiso2-50	NumOverlap	len1	len2
A0A0D9QW47-A0A0D9QYM3_1	0.211670	133	72.389248	59.706888	83.634273	136	69	92	291	148	45	4	30	0	588	227
A0A0D9RFH6-A0A0D9RE31_1	0.256661	149	72.726711	66.316244	81.856027	86	23	14	82	84	311	22	26	0	205	443
A0A0D9RNP2-A0A0D9RE31_1	0.239305	110	76.641091	77.404551	80.401670	60	195	53	26	49	340	27	27	0	334	443
A0A0D9RNP2-A0A0D9RFH6_1	0.158138	131	69.688779	80.264371	65.932488	79	199	41	15	79	29	13	84	0	334	205
A0A0D9S4T5-A0A0D9RE31_1	0.495781	183	78.450219	72.849564	78.428239	41	343	34	109	26	352	38	27	2	527	443
A0A0D9S4T5-A0A0D9RFH6_1	0.091282	76	72.155526	77.821765	66.463854	244	156	25	102	70	38	15	82	0	527	205
A0A0D9S4T5-A0A0D9RNP2_1	0.064152	68	69.213676	72.720664	77.340778	61	304	56	106	57	206	43	28	0	527	334
A0A1U7QTB8-A0A1U7QDJ2_1	0.216816	285	62.842105	73.782828	78.208365	219	331	60	175	249	466	69	121	0	785	905
A0A1U7R8Q6-A0A1U7QDJ2_1	0.257313	451	59.569202	47.711995	79.484431	69	279	97	888	295	438	59	113	18	1333	905
A0A1U7R8Q6-A0A1U7QTB8_1	0.108506	338	55.188521	49.293473	72.464217	93	268	99	873	144	391	74	176	10	1333	785
A0A1U8CE17-A0A1U7QDJ2_1	0.627779	458	72.071681	75.198041	78.560718	440	96	43	202	257	460	73	115	0	781	905
A0A1U8CE17-A0A1U7QTB8_1	0.293671	226	68.497080	75.411178	73.068242	425	93	71	192	184	358	72	171	0	781	785
A0A1U8CE17-A0A1U7R8Q6_1	0.253453	440	59.679250	75.186389	48.187959	419	99	66	197	90	257	92	894	5	781	1333
A0JLT2-Q15528_1	0.042640	27	78.045185	56.807254	76.886550	0	51	102	91	102	24	29	45	0	244	200
A0JLT2-Q15648_1	0.039095	141	49.533901	46.110779	49.028204	0	19	61	164	140	264	136	1041	0	244	1581
A0JLT2-Q71SY5_1	0.032738	30	56.102000	50.162828	60.542343	0	23	80	141	152	156	88	351	0	244	747
A0JLT2-Q9BUE0_1	0.158730	94	74.819468	54.844385	85.586683	0	35	99	110	125	55	14	14	0	244	208
A0JLT2-Q9NPJ6_1	0.064806	34	83.004706	57.950246	71.486148	1	57	94	92	104	42	45	79	0	244	270
A0JLT2-Q9NVC6_1	0.088972	69	73.480725	49.096066	76.040568	0	21	79	144	162	302	109	78	0	244	651
A0JLT2-Q9NX70_1	0.082640	51	78.111569	56.611434	69.841900	2	42	102	98	65	41	34	60	0	244	200
A0JLT2-Q9P086_1	0.031340	2	82.870000	58.142213	88.384701	3	56	88	97	83	20	14	0	0	244	117
A1A4S6-P35221_1	0.065710	126	60.706429	69.557176	78.756667	119	380	99	188	270	463	52	121	0	786	906
A4GTP4-D3ZHH8_1	0.033134	42	53.149048	49.796792	48.544444	74	22	21	310	69	15	27	393	0	427	504
A6NED2-Q8N371_1	0.593568	162	84.743457	83.712181	84.717692	233	78	23	42	252	107	21	36	0	376	416
A8MT69-Q8N2Z9_1	0.712400	180	94.693056	91.860988	88.635290	73	0	2	6	100	16	17	5	4	81	138
A8YXX8-A7MB24_1	0.593133	166	84.315663	77.881467	62.230147	1	63	9	2	107	87	63	218	0	75	475
B1WC34-D3ZAN3_1	0.219562	84	80.312262	77.941752	87.685232	158	264	17	86	644	49	29	75	0	525	797
B2RSH2-P06837_1	0.219494	103	76.775437	92.136243	41.231542	279	62	9	4	0	17	9	201	0	354	227
B5DF89-A2AUC9_1	0.280278	93	81.340430	86.586497	88.387607	469	229	26	44	392	185	8	21	0	768	606
B5DFL0-P49655_1	0.091698	55	78.038545	76.983727	74.644908	190	183	45	81	106	154	63	56	0	499	379
B8QI33-B2RUJ5_1	0.235929	486	58.115700	59.460418	51.907791	100	504	145	518	35	231	101	475	0	1267	842
C0JJ15-C0JJ16_1	0.645145	510	71.844490	72.667875	64.553357	28	570	143	106	21	549	119	288	2	847	977
D3ZDX5-D3Z8L7_1	0.051254	71	64.652676	72.098185	77.069771	242	1196	310	373	101	57	17	43	3	2121	218
D3ZHL1-M0RBY8_1	0.043897	114	55.028509	60.104212	60.636422	95	138	34	253	6	209	170	202	2	520	587
D3ZLB7-P24898_1	0.591211	161	84.719565	58.753373	59.763256	69	15	85	169	81	24	45	194	0	338	344
D3ZM37-A0A0G2K761_1	0.253424	150	72.495400	24.679839	87.659651	0	0	0	62	401	297	39	8	10	62	745
D3ZR10-Q9WV62_1	0.040506	41	67.453171	60.968211	80.938063	65	113	78	219	92	105	36	20	0	475	253
D3ZWV8-Q6GMN2_1	0.070977	259	53.694402	55.080604	63.434505	104	535	126	825	121	172	15	227	8	1590	535
D3ZYK3-P46101_1	0.067292	99	64.219697	61.832723	82.314587	46	270	90	244	479	247	32	101	0	650	859
D3ZYK3-Q6Q629_1	0.584338	349	73.210487	61.912846	85.396621	62	266	74	248	407	315	24	50	0	650	796
D4A560-B5DF99_1	0.545030	251	75.847769	67.795319	75.058462	24	35	52	30	33	115	53	20	0	141	221
D4A6X1-Q38PG1_1	0.386753	652	59.937439	74.086934	28.113389	254	1185	341	249	0	0	0	543	5	2029	543
D4ACF2-P08050_1	0.052201	64	66.631406	84.827516	65.340183	193	230	26	22	85	103	58	136	0	471	382
D4ACP1-Q6AXZ5_1	0.363218	197	72.714010	69.269021	84.028886	77	219	49	125	189	196	37	18	0	470	440
E1BCW3-A1A4J1_1	0.666117	444	74.979595	72.366438	86.372256	222	474	48	216	385	330	52	13	0	960	780
E1BQ34-E1BB77_1	0.117928	689	49.807286	46.619025	58.275048	185	164	23	838	183	356	93	525	4	1210	1157
E2QYC9-E2QY99_1	0.326991	455	61.690308	58.846198	70.446311	118	769	145	796	105	339	71	160	15	1828	675
E2R9S7-B6V8E6_1	0.649211	476	72.911996	78.095629	74.737004	237	476	74	119	441	96	29	215	8	906	781
E2RQ08-E2R4X3_1	0.177977	128	71.200938	88.011269	57.453193	420	138	19	30	0	45	26	48	0	607	119
E9Q7X6-Q8K2Y9_1	0.073118	332	51.702952	40.380942	60.775011	14	194	112	1017	28	189	56	180	16	1337	453
F1LRS8-D3ZZZ9_1	0.390798	287	68.756167	53.865683	63.551491	107	117	20	393	340	108	45	439	0	637	932
F1M7Y5-D3ZMS5_1	0.165729	243	62.262510	73.568624	51.745438	143	281	68	104	107	514	126	967	0	596	1714
F1M7Y5-D3ZWV8_1	0.243422	340	61.955588	71.844513	54.539409	141	239	104	112	92	535	130	833	0	596	1590
F1MKB0-E1B7K3_1	0.702309	355	81.889408	71.249479	66.906528	149	179	38	133	163	169	30	214	2	499	576
F1MLD6-F1MKB0_1	0.267717	130	75.229000	71.905051	71.751784	123	209	36	127	132	200	36	131	0	495	499
F1MPB1-Q58CS8_1	0.587627	265	76.979774	72.733835	70.516895	282	591	113	263	84	111	21	90	8	1249	306
F1MPZ9-A7MB24_1	0.468482	439	66.295376	87.652804	50.845179	677	372	61	24	46	116	22	291	0	1134	475
F1MPZ9-A8YXX8_1	0.105740	44	84.580000	89.612152	72.681333	793	273	46	22	0	56	14	5	0	1134	75
F1MUP3-E1B7B1_1	0.408423	262	70.451412	60.366842	74.496132	25	166	22	186	242	270	98	150	0	399	760
F1MXH6-E1BB77_1	0.280558	632	57.178655	68.200630	56.462990	155	671	220	320	136	327	150	544	4	1366	1157
F1MXH6-E1BQ34_1	0.273380	582	57.695430	68.183148	45.635860	159	661	227	319	166	183	22	839	21	1366	1210
F1N206-A7MB35_1	0.033806	20	69.657500	90.937014	90.970538	440	30	3	36	317	45	1	27	0	509	390
F1PAA3-E2R434_1	0.122819	197	61.988832	74.955977	59.871334	211	353	75	154	296	124	51	496	0	793	967
F1PAA9-B6V8E6_1	0.069439	148	59.441351	74.785774	75.262394	204	433	78	170	419	100	67	195	0	885	781
F1PAA9-E2R9S7_1	0.108082	180	61.847000	74.779458	77.649062	186	457	74	168	181	540	63	122	0	885	906
F1PBL1-E2QY99_1	0.285879	165	72.421697	89.626271	75.200963	167	59	6	4	225	243	78	129	0	236	675
F1PCT7-E2R4X3_1	0.307994	145	75.153586	87.729414	65.745210	414	161	27	29	11	55	5	48	0	631	119
F1PCT7-E2RQ08_1	0.203174	82	79.870610	83.989905	87.416952	309	248	25	49	392	168	15	32	0	631	607
F1PFJ9-Q9XSY1_1	0.031322	0	0.000000	68.031396	56.686250	160	52	47	178	0	0	6	2	0	437	8
F1PFK4-E2QY99_1	0.119987	310	56.890226	48.012067	75.051511	64	240	120	834	200	277	59	139	8	1258	675
F1PFK4-E2QYC9_1	0.208899	1095	50.489342	44.685795	55.646625	18	230	135	875	15	764	215	834	74	1258	1828
F1PFK4-F1PBL1_1	0.372950	226	71.195177	51.012210	90.418856	103	229	116	810	182	45	5	4	0	1258	236
F1PG28-E2QY99_1	0.050202	242	49.886364	68.029132	73.153496	175	237	79	212	148	316	63	148	4	703	675
F1PG28-F1PBL1_1	0.304033	201	70.384478	68.643528	88.350593	196	228	72	207	143	77	11	5	0	703	236
F1PG28-F1PFK4_1	0.081153	262	54.974084	67.446430	48.200628	203	204	66	230	53	258	112	835	4	703	1258
F1PJZ9-E2R434_1	0.128062	418	54.600670	71.438911	57.432223	102	811	107	275	244	168	48	507	6	1295	967
F1PJZ9-F1PAA3_1	0.312708	303	65.614884	70.668842	72.455712	76	817	121	281	140	402	75	176	10	1295	793
F1PKR0-B6V8E6_1	0.179314	217	64.282535	68.075336	76.459091	72	106	24	96	460	70	51	200	2	298	781
F1PKR0-E2R9S7_1	0.063155	151	58.003709	68.387383	80.966026	69	109	26	94	412	330	51	113	5	298	906
F1PKR0-F1PAA9_1	0.040561	57	62.003333	67.336644	78.022136	45	127	31	95	306	373	60	146	0	298	885
F1PUU5-E2R434_1	0.071488	176	57.789886	53.531776	62.117115	102	122	19	410	344	101	43	479	0	653	967
F1PUU5-F1PAA3_1	0.069246	155	58.862839	54.383568	76.627667	94	128	21	410	277	300	71	145	0	653	793
F1PUU5-F1PJZ9_1	0.206687	261	63.405211	52.707305	73.161614	107	115	18	413	226	689	108	272	0	653	1295
F1PY05-E2RT60_1	0.698497	450	78.159889	79.562108	77.054061	323	528	98	104	159	482	102	77	5	1053	820
F1Q2Q9-E2RD72_1	0.282460	298	64.789631	77.951738	67.634362	147	437	72	69	293	259	72	309	0	725	933
F6R900-A0A0D9RLK8_1	0.614774	127	90.282283	87.194518	88.791789	507	192	27	42	405	146	10	26	0	768	587
F6RGS5-A0A0D9RLK8_1	0.346795	438	62.672831	36.203158	84.812147	40	242	152	2387	263	270	20	34	7	2821	587
F6UP44-F1PGE3_1	0.076230	143	60.967692	70.174601	69.646568	126	274	162	140	176	345	140	213	0	702	874
F6XMN6-F1PFK4_1	0.133633	246	60.234553	75.252589	48.985366	186	226	85	94	51	267	107	833	5	591	1258
F8WG29-Q04589_1	0.062568	44	76.740909	75.250921	73.337433	12	41	15	8	262	295	53	212	0	76	822
G1SNT3-G1SGF8_1	0.504463	397	68.588791	73.181817	73.030243	23	570	173	76	13	604	226	62	0	842	905
G1SPF9-G1SGF8_1	0.600588	690	66.258696	72.644058	68.704597	55	1065	424	134	0	496	315	94	143	1678	905
G1SPF9-G1SNT3_1	0.704672	865	71.439029	74.248015	68.879988	107	1083	363	125	2	467	278	95	181	1678	842
G1SR94-G1SFH9_1	0.323765	503	60.599781	35.499987	79.353610	3	156	32	1384	436	88	61	138	0	1575	723
G1SZG6-P28324_1	0.033013	27	59.608148	51.384722	53.178399	74	23	31	304	73	31	40	287	0	432	431
G1TAE4-G1U355_1	0.530808	196	78.806020	89.584415	63.927071	251	66	17	8	204	87	30	256	0	342	577
G1TAE4-P85051_1	0.033037	30	57.892000	91.964825	52.070400	280	43	14	5	0	32	80	88	0	342	200
G1TNY9-G1SYP2_1	0.568326	375	71.635627	63.565235	65.306876	59	154	66	168	15	250	35	161	11	447	461
G3H672-A0A1U8CU03_1	0.036984	60	57.390167	40.062533	78.175004	0	0	14	61	389	545	131	148	0	75	1213
G3HXZ0-A0A061I2H9_1	0.338057	101	82.250594	70.219773	64.927984	63	137	29	79	16	29	51	33	0	308	129
G3IM13-A0A061I2H9_1	0.152153	156	66.909808	73.737114	48.269612	1	96	46	6	0	1	48	80	0	149	129
G3IM13-G3HXZ0_1	0.113831	76	74.757368	80.870537	69.758669	11	118	17	3	63	131	34	80	0	149	308
G3N1T8-E1B7K3_1	0.477454	218	75.233303	69.029716	66.236944	139	192	34	163	133	196	34	213	2	528	576
G3N1T8-F1MKB0_1	0.711523	316	85.244241	68.837992	72.586653	143	185	36	164	179	151	38	131	2	528	499
H0V6S9-H0V0F7_1	0.081963	119	64.167815	69.871579	83.059683	218	465	124	295	190	134	24	31	0	1102	379
H0VMU3-H0V0F7_1	0.442355	135	81.235333	88.144954	84.290396	183	120	20	2	209	120	21	29	0	325	379
H0VMU3-H0V6S9_1	0.085298	106	66.228774	86.882154	69.640735	176	116	23	10	222	465	121	294	0	325	1102
J9NX43-E2RNP2_1	0.043623	121	54.196364	65.529583	73.203790	128	385	106	293	199	277	89	150	0	912	715
J9P3Q8-E2RNP2_1	0.208309	223	65.322332	51.165350	75.367091	32	129	34	319	222	275	92	126	0	514	715
J9P3Q8-F1PFK4_1	0.050275	277	48.710578	53.495136	50.840739	67	108	31	308	107	246	91	814	21	514	1258
J9P3Q8-F1PG28_1	0.185165	154	68.970130	51.089514	68.875733	39	122	34	319	189	223	85	206	0	514	703
J9P3Q8-F6XMN6_1	0.312993	223	69.344843	52.110642	74.669966	52	121	26	315	172	240	79	100	0	514	591
J9P3Q8-J9NX43_1	0.081289	198	57.903232	52.120953	64.120921	52	127	22	313	75	408	122	307	0	514	912
M0RAD5-Q5U2U0_1	0.062127	53	73.024906	77.874081	68.461706	154	35	17	66	214	116	104	199	0	272	633
M5FKH8-E1BM58_1	0.427117	1296	55.209336	72.919385	28.953113	148	988	379	240	0	0	36	1313	17	1755	1349
O00116-O15228_1	0.048197	31	78.673871	84.581094	85.123221	444	110	21	83	413	182	46	39	0	658	680
O00141-P27348_1	0.182386	86	77.825349	79.897169	88.341143	204	119	43	65	172	54	6	13	0	431	245
O00151-P35222_1	0.215149	251	64.216693	59.366292	77.358937	76	65	26	162	466	68	74	173	0	329	781
O00161-O43752_1	0.665962	257	82.353658	74.482986	80.030510	43	102	26	40	89	109	38	19	0	211	255
O00161-P32856_1	0.617065	267	78.403970	72.194218	74.444896	19	130	26	36	52	132	81	23	0	211	288
O00161-Q16623_1	0.652095	238	82.365210	73.465024	78.625556	28	124	24	35	86	124	59	19	0	211	288
O00165-P98170_1	0.074069	74	69.911351	44.156057	73.844225	0	35	34	210	127	220	33	117	0	279	497
O00212-Q7Z7B0_1	0.062082	43	77.071395	84.490000	62.273965	122	55	4	29	83	502	105	523	0	210	1213
O00212-Q8TF30_1	0.048979	52	68.747885	83.550952	68.973622	117	61	4	28	252	215	88	254	0	210	809
O00219-Q92819_1	0.126301	79	75.264937	86.438987	85.199149	298	207	25	23	228	274	30	20	0	553	552
O00222-Q14416_1	0.182610	166	67.825060	77.890782	79.246789	211	516	86	95	239	474	77	82	0	908	872
O00222-Q14832_1	0.169949	141	69.356525	78.262026	78.858532	211	521	87	89	228	480	92	79	0	908	879
O00268-P49848_1	0.071029	296	52.442162	46.547171	62.398567	28	224	77	756	98	241	51	287	0	1085	677
O00268-Q12962_1	0.136927	176	64.363693	50.601714	57.394862	115	177	76	717	31	52	15	120	0	1085	218
O00268-Q15542_1	0.388806	428	64.162126	44.324544	71.709187	7	221	82	775	248	289	49	214	2	1085	800
O00268-Q15545_1	0.084049	143	62.071189	49.994931	73.027221	66	223	82	714	130	77	54	88	0	1085	349
O00268-Q16514_1	0.646514	212	83.719057	52.259152	70.065901	127	174	92	692	65	27	7	62	2	1085	161
O00311-Q9UBU7_1	0.586897	423	70.994681	68.877805	48.480178	263	60	34	217	78	91	33	472	4	574	674
O00327-Q99814_1	0.625256	568	69.491444	59.358450	53.591713	103	166	54	303	135	150	71	514	0	626	870
O00401-Q8IZP0_1	0.067169	96	64.627604	66.365663	60.024783	89	143	124	149	148	40	59	261	0	505	508
O00429-Q9Y3D6_1	0.051770	60	67.515000	73.869076	76.329342	113	425	73	125	25	92	7	28	0	736	152
O00469-Q96AY3_1	0.351662	124	79.263710	86.952076	83.743247	474	188	39	36	244	283	14	41	0	737	582
O00471-Q8IYI6_1	0.205630	116	74.168017	82.314605	73.713076	161	460	72	15	35	491	93	106	0	708	725
O00471-Q8TAG9_1	0.696946	318	82.646667	84.732486	79.733918	245	401	42	20	104	576	64	60	0	708	804
O00471-Q9UPT5_1	0.159375	137	69.130949	83.450946	76.758912	260	360	64	24	311	244	50	130	0	708	735
O00482-Q15466_1	0.660692	310	79.227258	67.898706	76.526070	192	106	54	189	100	81	29	47	0	541	257
O00541-Q9GZL7_1	0.036411	20	77.296000	72.824694	84.062671	99	304	72	113	167	215	13	28	0	588	423
O00750-O00443_1	0.727869	2860	65.471409	61.580747	59.409081	3	780	382	469	0	740	395	551	2240	1634	1686
O08609-P50538_1	0.656901	177	87.475932	70.215134	67.519515	90	69	46	93	67	35	48	77	0	298	227
O08609-Q3UPW8_1	0.093842	124	65.129032	70.261242	34.098253	106	58	34	100	0	0	0	166	0	298	166
O08623-Q501R9_1	0.279098	259	66.305985	62.380023	56.584212	106	105	39	189	203	153	70	557	0	439	983
O08734-P02340_1	0.132573	158	65.425886	76.157129	68.920333	34	123	35	17	157	66	19	148	0	209	390
O08734-P70444_1	0.054712	53	70.734528	80.128325	72.626769	59	106	35	9	27	101	25	42	0	209	195
O08773-F1M9C3_1	0.269141	240	66.865708	61.400184	67.479775	102	173	23	246	203	210	50	249	0	544	712
O08785-B2RWS6_1	0.162904	1143	48.453447	47.925731	47.610224	85	146	76	548	139	497	218	1558	58	855	2412
O09106-O08900_1	0.600511	228	79.768465	82.558631	49.855976	337	30	22	93	0	138	62	307	0	482	507
O09106-Q61502_1	0.046459	83	60.340120	82.849710	58.536955	343	27	20	92	0	134	52	149	0	482	335
O14593-O00287_1	0.296981	89	82.859551	75.416385	55.612794	146	14	26	74	42	44	26	160	0	260	272
O14617-P59780_1	0.714703	331	85.276405	74.745516	76.266062	414	400	97	242	80	62	10	41	0	1153	193
O14617-Q92572_1	0.717844	325	86.350400	74.794918	79.034508	375	430	119	229	93	54	7	39	0	1153	193
O14640-Q9BTU6_1	0.067971	114	62.438947	54.735237	74.345219	103	143	35	414	194	97	80	108	0	695	479
O14656-O14657_1	0.681558	202	87.684752	85.362259	83.656786	207	78	25	22	203	81	8	44	0	332	336
O14656-Q5JTV8_1	0.670584	355	78.218873	85.188946	56.031355	180	104	44	4	128	85	49	321	0	332	583
O14682-B5DF89_1	0.175222	68	81.694559	81.085484	86.010026	175	320	55	39	448	248	28	44	0	589	768
O14713-O00522_1	0.509046	275	73.238836	64.871100	78.265530	19	95	24	62	267	300	69	100	2	200	736
O14727-P99999_1	0.032549	9	84.778889	81.774119	91.005238	324	731	160	33	70	33	2	0	0	1248	105
O14744-P40121_1	0.267611	108	78.203333	89.673391	79.352471	481	111	19	26	59	239	29	21	0	637	348
O14744-Q9BQA1_1	0.689950	235	86.257617	89.633391	86.309152	453	149	16	19	220	77	20	25	2	637	342
O14744-Q9NQ92_1	0.528749	245	75.528653	89.895526	39.648261	482	107	24	24	0	8	33	143	0	637	184
O14745-O43707_1	0.461038	213	74.975305	66.091453	81.265653	47	158	24	129	215	578	63	55	0	358	911
O14745-Q05513_1	0.159988	163	66.808957	65.950978	75.150118	76	123	22	137	189	225	79	99	0	358	592
O14757-Q13616_1	0.035009	16	79.804375	73.311555	86.537861	173	165	23	115	461	251	25	39	0	476	776
O14757-Q13619_1	0.045983	99	57.799495	71.473214	85.475099	138	186	36	116	425	251	29	54	9	476	759
O14777-O95229_1	0.041431	27	76.939630	75.155966	61.933249	70	394	88	90	0	122	71	84	0	642	277
O14777-Q8NBT2_1	0.449781	145	80.345379	77.005327	69.354569	150	329	75	88	0	103	80	14	0	642	197
O14777-Q9BZD4_1	0.735357	927	82.028231	77.234081	84.822586	204	279	65	94	190	230	32	12	2	642	464
O14777-Q9H081_1	0.037837	27	72.656667	76.463193	81.126195	183	296	68	95	35	139	27	4	0	642	205
O14777-Q9HBM1_1	0.345734	137	77.438686	76.799237	74.653527	143	342	64	93	0	168	55	1	0	642	224
O14786-O43915_1	0.144582	132	68.694470	75.632904	63.613305	271	395	98	159	23	147	73	111	0	923	354
O14786-P05556_1	0.107718	158	63.406076	71.959794	79.174323	187	417	141	178	178	476	82	62	0	923	798
O14786-P49767_1	0.081137	141	61.854610	75.013835	64.890668	273	380	103	167	28	189	93	109	0	923	419
O14787-Q9UBU9_1	0.643692	572	70.457080	85.520479	73.501389	484	333	24	56	215	230	33	141	2	897	619
O14908-P49795_1	0.108676	103	69.355437	75.092883	70.085899	140	86	32	75	74	53	17	73	0	333	217
O14910-Q9NZW5_1	0.539954	232	76.734871	78.224034	79.960037	68	119	24	22	237	177	62	64	0	233	540
O14920-Q99558_1	0.269878	436	60.321904	80.344339	52.308965	283	328	58	87	135	170	69	573	0	756	947
O14920-Q9Y6K9_1	0.049109	60	66.403667	64.185952	73.304105	129	215	126	286	27	288	31	73	0	756	419
O14925-O60830_1	0.261500	129	75.088527	66.891292	75.242209	7	109	29	64	27	101	14	30	0	209	172
O14925-P05067_1	0.122628	143	65.974895	67.011962	66.873221	42	77	20	70	162	261	80	267	0	209	770
O14925-Q3ZCQ8_1	0.166907	116	72.020172	65.806316	75.719490	5	106	35	63	118	136	39	60	2	209	353
O14929-P62805_1	0.179156	71	81.120423	89.601456	75.066117	300	85	34	0	26	46	9	22	0	419	103
O14936-O14910_1	0.503399	324	70.962407	77.277894	73.814635	335	346	106	139	37	123	45	28	0	926	233
O14965-Q9NRR6_1	0.480123	220	75.201591	70.884640	66.042811	171	84	18	130	237	104	28	275	0	403	644
O14965-Q9UBN7_1	0.138153	138	67.628551	70.542159	74.248420	153	101	8	141	685	133	18	379	0	403	1215
O14974-Q6WCQ1_1	0.149455	467	54.832998	53.488699	58.347620	132	236	79	583	79	392	73	481	0	1030	1025
O14983-O00631_1	0.283786	136	75.187941	83.658152	58.456774	300	607	79	15	0	0	27	4	0	1001	31
O14986-O14640_1	0.248712	224	66.940759	64.985296	54.862547	128	162	35	215	71	165	50	409	0	540	695
O15105-Q9HAU4_1	0.110964	132	66.045152	63.192347	77.624813	67	157	41	161	270	306	58	114	0	426	748
O15105-Q9HCE7_1	0.134130	142	66.949718	63.399225	72.799168	62	167	35	162	234	292	58	173	0	426	757
O15111-O14920_1	0.509971	304	71.987664	80.512577	80.368902	223	388	68	66	278	332	65	81	0	745	756
O15111-Q9Y6K9_1	0.095226	49	80.863061	78.656671	73.667208	231	338	110	66	35	279	29	76	0	745	419
O15126-O14828_1	0.395481	281	69.163132	69.307988	66.528415	111	56	78	93	100	62	64	121	0	338	347
O15127-O14828_1	0.383014	266	69.441316	67.493131	66.563689	101	51	72	105	98	62	75	112	0	329	347
O15127-O15126_1	0.313630	281	66.522740	67.013769	68.211450	73	85	67	104	87	77	78	96	0	329	338
O15143-O15144_1	0.087230	62	75.128387	89.018978	87.418633	285	41	30	16	162	112	22	4	0	372	300
O15143-P59998_1	0.639141	159	87.911447	88.883091	88.834762	295	29	29	19	93	68	7	0	0	372	168
O15143-P61158_1	0.158454	92	75.156739	87.155591	88.245646	267	55	17	33	284	100	13	21	0	372	418
O15143-P61160_1	0.135682	39	90.717436	88.419597	91.645838	275	52	29	16	304	74	15	1	0	372	394
O15144-P61158_1	0.682842	180	89.783500	88.615767	89.998947	188	90	19	3	323	65	15	15	0	300	418
O15145-O15143_1	0.198168	49	90.120408	90.600056	89.606183	129	44	2	3	285	42	30	15	0	178	372
O15145-O15144_1	0.031930	7	84.292857	92.432022	90.269700	151	22	2	3	220	58	22	0	0	178	300
O15145-P61158_1	0.623348	116	92.580517	92.273539	90.587751	146	27	3	2	332	56	15	15	0	178	418
O15145-P61160_1	0.369902	76	88.984342	90.476124	93.504721	130	42	3	3	340	44	9	1	0	178	394
O15151-P03372_1	0.081907	101	66.439901	52.917490	64.497546	83	61	37	309	229	70	15	281	0	490	595
O15169-O14640_1	0.113508	303	56.637822	54.311265	55.313712	142	141	62	517	97	153	38	407	5	862	695
O15169-P84022_1	0.038966	97	53.466186	55.179594	77.785694	158	132	59	513	216	97	21	91	5	862	425
O15169-Q9UER7_1	0.209402	282	62.650816	54.522193	57.370919	153	129	65	515	123	152	66	399	0	862	740
O15212-O60925_1	0.298440	79	85.183671	88.207519	86.712131	83	38	4	4	66	47	7	2	0	129	122
O15212-Q99471_1	0.570265	84	95.932143	91.073488	91.109870	102	20	3	4	124	23	4	3	4	129	154
O15212-Q9NQP4_1	0.378543	71	90.769577	92.151783	86.810299	111	12	2	4	97	20	6	11	0	129	134
O15212-Q9UHV9_1	0.257343	58	89.660517	90.309070	75.527922	92	31	2	4	73	31	11	39	0	129	154
O15259-Q9CZK6_1	0.256465	262	65.347939	73.024740	61.438305	223	265	82	162	133	185	65	272	0	732	655
O15260-Q5T4F4_1	0.040483	42	66.996667	83.627658	63.886253	95	138	26	10	15	163	131	102	0	269	411
O15269-Q8N138_1	0.491244	133	83.385639	93.074672	82.820654	382	74	15	2	75	50	17	11	0	473	153
O15269-Q9NUV7_1	0.736019	576	89.372569	90.836702	84.869710	370	71	13	19	360	117	11	64	4	473	552
O15270-O15269_1	0.735903	569	89.313111	84.085267	90.282495	359	121	12	70	371	66	16	20	6	562	473
O15304-O95977_1	0.047265	40	72.736750	61.966457	77.731953	0	73	40	62	134	138	67	45	0	175	384
O15360-O15287_1	0.067342	181	56.774751	69.235574	73.636624	19	823	401	212	108	299	130	85	0	1455	622
O15379-Q96EV8_1	0.175962	75	79.888000	89.063014	63.948974	355	13	19	41	97	79	31	144	0	428	351
O15392-O14965_1	0.275022	81	83.660864	87.533873	71.340347	71	65	3	3	190	57	26	130	0	142	403
O15392-O14980_1	0.034284	25	66.572400	83.876338	86.294174	47	84	7	4	638	307	79	47	0	142	1071
O15503-Q12770_1	0.042513	87	57.515747	63.127437	65.499367	2	138	51	86	121	570	209	379	0	277	1279
O15503-Q6TCH7_1	0.251972	136	73.879559	63.562671	85.928167	15	125	44	93	176	102	7	26	0	277	311
O15511-O15143_1	0.518701	115	87.117652	82.180464	90.286505	88	28	22	13	300	30	28	14	0	151	372
O15511-O15144_1	0.036106	22	74.274091	81.123576	90.297867	85	30	18	18	217	63	20	0	0	151	300
O15511-O15145_1	0.035449	14	85.205714	83.694305	93.828427	94	22	23	12	161	13	1	3	0	151	178
O15511-P59998_1	0.602363	119	90.732773	87.002252	91.968750	97	34	15	5	129	37	1	1	0	151	168
O15511-P61158_1	0.280914	70	86.809286	76.945033	90.449498	66	47	6	32	324	64	16	14	0	151	418
O15511-P61160_1	0.311721	80	85.513125	81.600331	93.642411	73	52	10	16	343	43	7	1	0	151	394
O15516-O00327_1	0.672775	500	74.093400	53.805910	60.416885	100	204	50	492	95	183	57	291	0	846	626
O15550-P61964_1	0.122884	98	71.434592	65.782612	87.944311	293	549	70	489	264	36	4	30	2	1401	334
O35093-O35092_1	0.445041	150	79.626267	69.341148	77.001520	43	78	29	59	64	67	8	32	0	209	171
O35094-O35092_1	0.221096	132	72.950076	63.406225	75.074678	8	195	108	142	40	89	6	36	0	453	171
O35094-O35093_1	0.242241	142	72.819859	60.028057	65.246746	2	162	122	167	7	108	26	68	0	453	209
O35099-P70196_1	0.269278	379	61.724960	69.789638	73.666113	248	634	170	328	87	309	40	94	6	1380	530
O35129-O09106_1	0.130610	62	80.079839	80.970301	80.973402	85	163	43	8	324	43	13	102	0	299	482
O35245-Q91ZR4_1	0.038816	107	52.207103	65.858012	76.643997	137	387	143	299	159	371	70	98	0	966	698
O35254-P0DL28_1	0.087350	151	61.814172	53.160000	73.480621	45	132	16	258	188	201	84	123	0	451	596
O35261-P08047_1	0.058823	269	51.150223	54.240241	39.647427	54	92	48	263	19	67	37	662	8	457	785
O35303-P53563_1	0.036737	37	64.677568	74.995166	66.294077	228	322	62	143	44	82	23	84	0	755	233
O35309-B2RS91_1	0.096597	95	69.269895	79.020669	74.960945	90	156	40	28	324	123	34	175	0	314	656
O35317-Q60954_1	0.679005	328	80.085213	65.937396	60.436615	101	131	40	162	89	64	41	196	0	434	390
O35387-P56501_1	0.144641	249	60.796426	40.971000	70.911623	0	24	18	238	0	197	98	13	0	280	308
O35551-P61967_1	0.039798	30	72.889667	73.272367	85.704873	78	528	93	163	86	54	12	6	0	862	158
O35613-O35625_1	0.040915	170	49.046706	56.125589	54.062607	112	160	56	411	157	122	66	518	5	739	863
O35625-Q155Q3_1	0.511156	224	76.095000	53.091286	67.499502	141	125	68	529	160	234	58	231	2	863	683
O35625-Q80Y83_1	0.341699	203	71.569163	53.178922	64.932166	142	131	65	525	133	248	69	261	2	863	711
O35668-O08788_1	0.628274	450	72.307222	54.548790	73.296269	0	201	82	345	178	728	118	257	0	628	1281
O35764-P47972_1	0.353770	356	65.099579	68.229696	71.686613	146	107	102	139	156	83	94	98	0	494	431
O35846-P53566_1	0.079841	100	66.274200	56.050394	58.593510	8	45	97	129	65	30	82	182	0	279	359
O35878-Q9QZ58_1	0.211347	154	70.267143	67.083736	67.668816	51	40	30	61	37	41	23	51	8	182	152
O43196-O15457_1	0.626973	554	69.857347	77.082758	68.221239	98	568	88	80	62	502	185	187	0	834	936
O43257-O95619_1	0.033440	16	73.435000	67.689610	90.221894	23	59	33	39	159	53	15	0	0	154	227
O43257-Q9GZN1_1	0.721993	273	90.340989	73.262468	94.291439	58	40	15	41	347	47	2	0	2	154	396
O43257-Q9Y230_1	0.039062	59	60.083390	61.105909	81.292052	5	48	53	48	138	253	36	36	0	154	463
O43257-Q9Y265_1	0.032439	31	53.375161	61.444481	85.082939	11	47	49	47	236	163	33	24	0	154	456
O43292-Q969N2_1	0.676108	214	86.150374	85.267874	81.765571	279	277	43	22	212	255	93	18	0	621	578
O43292-Q96S52_1	0.041056	52	63.869615	84.701031	80.917622	276	274	43	28	91	393	63	8	0	621	555
O43318-O15304_1	0.367441	192	73.214375	67.217211	57.624343	205	130	51	220	0	55	46	74	0	606	175
O43318-Q9Y4K3_1	0.133400	166	64.852771	62.237228	78.690364	122	165	90	229	220	186	38	78	0	606	522
O43502-O15315_1	0.702878	402	80.279925	81.658059	79.449792	180	133	18	45	200	102	18	64	2	376	384
O43513-O75448_1	0.031356	8	36.230000	71.331373	78.915703	32	118	38	45	273	499	113	104	0	233	989
O43513-Q9NPJ6_1	0.525607	220	76.910909	75.355880	66.096148	58	116	19	40	91	50	32	97	0	233	270
O43524-P04637_1	0.032512	48	47.867083	45.488470	71.793817	56	21	45	551	169	55	39	130	0	673	393
O43524-P05067_1	0.166767	327	59.121988	41.518663	67.765403	48	25	18	582	184	238	86	262	0	673	770
O43524-Q92831_1	0.253937	330	62.657212	39.320490	74.662236	44	30	15	584	314	272	62	184	0	673	832
O43524-Q96EB6_1	0.120218	328	56.352256	40.565958	62.649063	45	29	15	584	216	140	34	357	5	673	747
O43525-O43526_1	0.058294	223	52.805561	49.281755	49.020562	3	209	154	506	18	191	153	510	0	872	872
O43525-Q9NR82_1	0.275310	582	57.755808	49.967454	48.606191	26	206	151	489	7	241	130	554	11	872	932
O43541-P31269_1	0.098509	127	65.327402	68.513246	51.172537	191	82	31	192	49	12	22	189	0	496	272
O43541-P31273_1	0.044686	72	61.401528	68.244113	53.282355	189	82	33	192	48	20	28	146	0	496	242
O43542-O15315_1	0.591883	254	77.777126	82.703150	78.630833	145	143	36	22	178	122	17	67	2	346	384
O43542-O43502_1	0.700159	282	84.887376	84.544682	81.547899	165	137	26	18	163	157	9	47	2	346	376
O43543-O15315_1	0.496048	265	73.254189	78.364607	76.072708	83	141	26	30	145	127	43	69	0	280	384
O43543-O43502_1	0.620616	253	79.372292	81.395393	81.397553	125	107	21	27	174	138	17	47	0	280	376
O43543-O43542_1	0.623719	271	78.579631	80.150571	82.608931	102	127	22	29	144	151	31	20	0	280	346
O43543-Q06609_1	0.668826	231	84.229221	80.848643	87.307257	117	109	26	28	225	78	15	21	0	280	339
O43561-P16885_1	0.587694	376	72.440824	33.374771	81.244300	0	0	14	248	475	556	148	86	2	262	1265
O43561-P62993_1	0.163064	94	75.105851	47.233092	87.351014	0	19	51	192	120	83	8	6	0	262	217
O43581-P63165_1	0.202207	76	81.217368	74.250620	77.015743	189	62	48	104	39	35	5	22	0	403	101
O43615-O14925_1	0.265594	168	71.380298	60.979558	66.090622	13	169	97	173	5	109	35	60	0	452	209
O43660-Q99459_1	0.326527	215	70.285395	74.933307	66.238965	243	118	31	122	73	333	174	222	0	514	802
O43660-Q9UMS4_1	0.357142	72	89.571111	74.324066	84.999345	259	95	28	132	245	203	26	30	0	514	504
O43683-O43684_1	0.589571	237	78.647511	59.880571	92.723232	200	323	56	506	284	37	3	4	10	1085	328
O43687-P12367_1	0.117849	104	70.078077	47.400385	81.176010	0	22	16	66	207	100	38	56	0	104	401
O43707-O14964_1	0.092032	144	62.963750	79.641405	57.501313	153	620	79	59	70	265	85	357	0	911	777
O43719-O00267_1	0.186345	332	59.896958	52.423285	64.701748	127	98	50	480	274	292	67	454	0	755	1087
O43739-Q7Z6J2_1	0.224999	259	64.261158	80.474950	51.118354	133	191	51	25	21	81	46	247	0	400	395
O43741-P54646_1	0.701236	375	80.966640	67.652831	75.268496	61	103	21	87	237	157	25	133	4	272	552
O43741-Q13131_1	0.682769	405	77.649062	66.709191	73.453542	52	106	23	91	219	161	40	139	4	272	559
O43747-P56377_1	0.729069	308	91.609968	81.133236	89.087134	422	261	26	113	122	21	4	10	0	822	157
O43747-Q15276_1	0.351486	351	65.186068	78.374100	63.711624	196	476	35	115	0	508	132	222	5	822	862
O43747-Q9BXS5_1	0.538039	261	75.034291	77.561265	81.628109	207	459	42	114	130	235	33	25	6	822	423
O43752-O14662_1	0.500884	305	71.623311	71.792706	69.081354	21	128	85	21	24	152	100	49	0	255	325
O43809-Q16630_1	0.362409	142	77.487958	83.490308	63.007350	147	46	4	30	135	88	95	233	2	227	551
O43913-Q13415_1	0.253807	207	68.131836	75.124644	64.237654	30	286	75	44	142	343	63	313	0	435	861
O43915-O60462_1	0.078930	72	71.213889	62.409548	75.862589	23	139	77	115	314	355	87	175	0	354	931
O43929-O43913_1	0.700424	319	83.112476	82.401881	78.431931	129	245	50	12	117	214	57	47	0	436	435
O46469-A5PJS1_1	0.729969	477	85.638323	81.954959	89.685467	223	170	46	45	250	78	20	5	0	484	353
O54916-Q3U366_1	0.166084	271	61.068930	52.420151	54.333289	126	112	24	533	95	70	32	332	0	795	529
O54918-P10417_1	0.434749	172	77.140930	55.157245	75.211102	11	29	56	100	98	62	17	59	0	196	236
O54918-Q64373_1	0.400518	145	78.540000	54.213520	74.632876	12	30	46	108	89	63	28	53	0	196	233
O54941-O35845_1	0.065082	67	69.678955	69.004428	50.670833	117	102	56	136	9	26	61	192	0	411	288
O55042-O88485_1	0.032164	10	75.716000	52.164929	73.680271	0	35	27	78	150	287	71	120	0	140	628
O55057-Q9WUL7_1	0.529654	109	88.609450	91.903200	90.229176	114	35	1	0	145	20	4	13	4	150	182
O60216-Q14683_1	0.412054	431	64.778538	46.888352	80.736050	0	128	75	428	53	1041	117	22	0	631	1233
O60216-Q8N3U4_1	0.700762	758	72.309182	52.484548	76.472250	46	171	44	370	626	278	50	277	0	631	1231
O60216-Q9UQE7_1	0.171528	251	62.198884	47.520016	81.450370	0	134	76	421	75	1012	102	28	2	631	1217
O60220-O14925_1	0.058155	34	80.921471	73.169897	67.436268	15	51	17	14	13	93	50	53	0	97	209
O60244-O43513_1	0.374849	147	77.399592	71.763735	67.698283	218	769	167	300	16	118	44	55	0	1454	233
O60244-Q13503_1	0.383158	147	77.698912	71.354003	71.945347	196	778	180	300	0	98	26	20	0	1454	144
O60244-Q6P2C8_1	0.105947	192	60.896927	70.070502	69.825498	122	826	204	302	24	161	64	62	12	1454	311
O60244-Q9NPJ6_1	0.118091	148	65.150473	70.833645	58.807667	161	796	189	308	1	111	53	105	0	1454	270
O60244-Q9NVC6_1	0.660908	550	72.044000	69.418453	67.410891	83	851	214	306	8	361	143	139	2	1454	651
O60262-O14775_1	0.713942	226	91.088186	85.920735	91.694962	38	19	11	0	314	58	15	8	0	68	395
O60264-Q92769_1	0.449678	131	82.014809	71.989810	79.519795	238	448	116	250	318	47	6	117	0	1052	488
O60282-Q5T4F4_1	0.301511	281	66.117046	76.469133	62.140876	210	551	93	103	22	189	41	159	2	957	411
O60296-O15294_1	0.675407	537	73.479292	45.934245	88.712964	0	217	81	616	688	304	22	32	0	914	1046
O60341-O94776_1	0.134044	169	64.671893	78.570399	62.590449	499	151	18	184	56	261	124	227	0	852	668
O60341-P10275_1	0.487347	433	67.045843	78.063181	51.505565	461	186	22	183	156	173	17	574	0	852	920
O60341-Q09028_1	0.184977	115	73.204348	78.512899	87.533082	496	152	21	183	290	83	32	20	0	852	425
O60341-Q13330_1	0.144692	180	64.598722	78.660223	61.495552	495	155	18	184	79	249	122	265	0	852	715
O60341-Q9UKL0_1	0.717808	508	80.150650	79.125528	61.956784	524	129	17	182	64	190	44	187	8	852	485
O60447-O15392_1	0.031571	6	75.890000	73.001765	86.912887	259	295	40	216	62	74	2	4	0	810	142
O60462-P49767_1	0.074149	81	68.487901	75.022524	64.547494	307	349	95	180	29	178	101	111	0	931	419
O60486-O75326_1	0.671264	672	70.606116	72.556346	75.657387	120	894	376	178	92	409	88	77	66	1568	666
O60506-Q08211_1	0.355505	459	62.451678	62.985811	74.822669	67	273	55	228	281	655	121	213	4	623	1270
O60506-Q9NZI8_1	0.043109	133	52.866090	64.365843	76.801456	50	299	59	215	140	303	46	88	0	623	577
O60563-O00267_1	0.075679	247	54.843603	52.358278	64.032318	139	106	36	445	239	319	67	462	6	726	1087
O60566-O43684_1	0.585816	183	82.358142	60.800390	90.684787	148	356	88	458	231	87	5	5	2	1050	328
O60566-Q12834_1	0.128847	177	63.722825	60.019905	76.093948	124	354	107	465	268	54	54	123	0	1050	499
O60583-P50750_1	0.539486	241	76.183444	54.056329	84.172661	155	86	44	445	242	66	28	36	0	730	372
O60645-Q96A65_1	0.532140	396	69.588258	85.112779	73.847546	326	337	64	18	161	512	133	168	0	745	974
O60645-Q96KP1_1	0.572959	311	74.171511	84.948537	75.859015	308	383	36	18	156	534	126	108	0	745	924
O60645-Q9NV70_1	0.112404	140	65.388714	83.718591	74.416074	285	360	84	16	101	549	120	124	0	745	894
O60645-Q9UPT5_1	0.089874	82	70.724390	84.438107	76.274367	310	362	58	15	295	254	54	132	0	745	735
O60671-Q99638_1	0.498183	90	90.929444	88.056844	73.028107	190	66	18	8	203	55	11	122	4	282	391
O60674-Q99665_1	0.548332	489	67.800245	79.792473	67.262448	347	575	98	112	63	466	111	222	3	1132	862
O60706-Q14654_1	0.032167	31	50.793871	76.025578	70.413205	103	1085	201	160	16	227	80	67	0	1549	390
O60716-Q9BZE0_1	0.162431	259	61.373166	61.464473	46.844618	346	97	48	477	0	135	21	368	0	968	524
O60826-A8K0Z3_1	0.298992	156	73.727051	75.547560	56.918860	174	264	94	95	0	128	148	189	0	627	465
O60826-Q567U6_1	0.734894	710	84.683000	70.817400	76.596086	136	258	65	168	141	325	82	83	0	627	631
O60826-Q7Z3J2_1	0.466687	143	81.210070	65.180335	81.136968	3	353	103	168	432	372	47	112	0	627	963
O60830-O14925_1	0.402669	166	76.537771	77.011337	68.760096	54	74	14	30	40	81	28	60	0	172	209
O60830-O43615_1	0.143879	129	68.971008	75.980058	63.761195	40	90	7	35	12	193	112	135	0	172	452
O60832-Q9NPE3_1	0.699687	175	92.649429	78.337588	90.562031	272	106	37	99	40	24	0	0	0	514	64
O60832-Q9NY12_1	0.492077	113	86.294956	78.121459	59.162028	263	117	41	93	35	55	11	116	0	514	217
O60884-A0A0D9S330_1	0.176332	105	74.134190	82.739223	75.021927	227	112	18	55	37	88	53	14	0	412	192
O60885-O60563_1	0.097197	423	52.215508	51.132584	54.867851	187	220	64	891	183	85	30	428	8	1362	726
O60895-Q16602_1	0.331683	213	70.585164	61.171600	75.800824	9	63	40	63	108	213	76	64	0	175	461
O60896-Q16602_1	0.649436	265	80.581849	76.106622	76.168894	63	46	10	29	145	180	73	63	0	148	461
O60907-O15379_1	0.263034	83	82.652771	76.587591	86.988551	299	110	37	131	323	42	14	49	0	577	428
O60921-O60671_1	0.503897	95	90.102632	88.553857	87.086028	179	81	17	3	172	81	18	11	6	280	282
O60921-Q99638_1	0.454805	161	78.874720	87.483000	72.429258	159	102	13	6	188	69	16	118	4	280	391
O60925-O15212_1	0.336265	61	92.259836	88.534426	89.218062	71	42	7	2	83	39	3	4	2	122	129
O60925-P61758_1	0.425773	85	89.010471	90.580410	82.954518	90	26	5	1	102	69	7	19	2	122	197
O60925-Q99471_1	0.482932	76	93.784342	91.278361	90.821558	92	24	5	1	123	21	7	3	2	122	154
O60925-Q9NQP4_1	0.041631	17	89.725294	90.797377	86.944030	91	25	5	1	93	25	5	11	0	122	134
O60925-Q9UHV9_1	0.369672	59	94.499661	92.084016	77.988247	101	15	5	1	90	14	13	37	2	122	154
O60934-Q92878_1	0.596555	791	64.731226	52.567865	80.051517	49	232	39	434	58	1128	117	9	28	754	1312
O60934-Q99986_1	0.464329	243	73.289918	56.672997	82.160505	159	135	55	405	259	61	7	69	0	754	396
O70237-P17679_1	0.070371	53	75.020377	62.155242	52.989516	3	151	38	138	53	37	52	271	0	330	413
O70239-P18265_1	0.249406	161	71.320062	53.534486	77.326791	140	112	71	504	274	70	6	133	0	827	483
O70239-Q9WU82_1	0.232868	343	61.469767	51.124680	77.467273	124	111	76	516	464	86	48	183	7	827	781
O70257-G3V7P1_1	0.343319	163	74.710613	73.612107	73.637299	48	128	33	52	47	129	56	42	0	261	274
O70404-B2RUP2_1	0.147559	123	69.906992	58.464059	82.843032	0	25	39	37	452	480	80	73	0	101	1085
O70404-O09044_1	0.657298	243	82.461111	84.545446	76.297048	35	55	6	5	58	94	23	35	0	101	210
O70439-B2RUP2_1	0.075543	56	75.036964	71.258697	83.558848	41	129	40	51	482	458	77	68	0	261	1085
O70439-O70404_1	0.556787	231	77.503117	78.221609	72.348812	66	136	22	37	0	57	43	1	0	261	101
O70511-F1M7L9_1	0.366835	1255	53.934255	51.909344	52.198232	155	777	215	1475	0	285	123	384	99	2622	792
O70576-P70281_1	0.039564	82	56.053780	75.065685	57.448465	607	291	45	297	0	109	53	92	0	1240	254
O70576-Q8BW22_1	0.114090	290	57.120586	75.275895	36.955572	608	289	50	293	6	44	9	343	0	1240	402
O70585-Q61768_1	0.094771	193	59.751710	62.994279	74.079159	171	123	91	274	222	493	131	117	0	659	963
O70589-B2RUJ5_1	0.349853	460	62.262478	75.553132	50.599335	276	397	84	169	25	229	77	511	0	926	842
O70589-B8QI33_1	0.131792	218	61.461284	74.527970	56.903907	243	407	110	166	87	405	243	532	4	926	1267
O75051-O14786_1	0.686344	907	68.791202	74.942920	65.848971	113	1333	298	150	64	438	194	227	101	1894	923
O75146-Q14247_1	0.159538	162	66.863025	79.880796	50.329036	429	429	81	129	39	66	83	362	0	1068	550
O75161-O14641_1	0.165098	542	54.299096	70.093534	48.949497	211	706	185	324	48	187	25	476	4	1426	736
O75161-O15259_1	0.675009	494	74.432672	69.910617	72.431817	191	724	190	321	129	388	53	162	4	1426	732
O75175-A5YKK6_1	0.347896	786	57.205992	47.842231	71.056987	5	233	65	450	133	1503	332	408	16	753	2376
O75175-Q92600_1	0.332187	129	77.887829	59.103386	89.608896	189	127	59	378	255	13	5	26	0	753	299
O75175-Q9UKZ1_1	0.037700	137	48.534088	56.559761	72.644431	154	143	51	405	134	204	70	102	0	753	510
O75251-O43181_1	0.087906	40	84.166500	78.318638	71.688686	120	38	5	50	35	74	31	35	0	213	175
O75298-Q9UBP0_1	0.221117	178	68.741910	47.954349	71.774838	0	93	111	341	237	145	57	177	0	545	616
O75306-O43678_1	0.031322	0	0.000000	82.270346	78.564242	192	195	40	36	9	73	4	13	0	463	99
O75330-P35222_1	0.327963	144	76.007361	68.331961	78.106428	0	474	124	126	456	89	69	167	3	724	781
O75340-Q9UBV8_1	0.632338	165	86.791394	85.615340	69.474472	134	36	8	13	138	35	8	103	4	191	284
O75367-O43791_1	0.396298	113	82.521947	76.567151	84.913529	165	110	10	87	256	49	24	45	0	372	374
O75376-O15379_1	0.133423	285	58.652947	38.046721	85.012687	25	176	206	2033	299	64	8	57	6	2440	428
O75376-O60907_1	0.204112	582	55.320464	37.635365	73.397244	3	167	150	2120	257	95	93	132	37	2440	577
O75379-O14662_1	0.548618	202	79.104752	65.735319	72.390646	11	48	44	38	35	164	74	52	0	141	325
O75379-O43752_1	0.619431	200	82.821750	74.623191	78.425216	25	66	32	18	67	130	41	17	0	141	255
O75382-O14964_1	0.032392	57	44.995439	72.605806	59.579266	236	203	172	133	68	299	61	349	0	744	777
O75382-O43707_1	0.198447	126	72.535476	76.079919	77.016334	183	365	113	83	84	654	117	56	0	744	911
O75385-O75143_1	0.480431	446	66.499664	56.855295	54.263694	266	154	60	570	63	141	36	277	0	1050	517
O75410-O14965_1	0.203521	188	67.231170	51.501280	73.966179	183	19	30	573	230	27	8	138	0	805	403
O75436-O60749_1	0.145472	73	78.247534	82.010214	71.785491	133	137	25	32	259	66	22	172	0	327	519
O75448-Q9NPJ6_1	0.040306	24	78.595833	78.142204	62.826704	233	531	110	115	60	69	38	103	0	989	270
O75449-Q9H079_1	0.496968	184	78.413641	75.322627	57.600197	167	186	35	103	14	132	18	140	0	491	304
O75473-Q5SSZ7_1	0.347631	395	63.781418	74.979526	43.211358	230	421	101	155	10	171	65	667	0	907	913
O75489-O43678_1	0.036593	14	88.168571	76.626439	81.939697	118	58	36	52	44	39	5	11	0	264	99
O75489-O75306_1	0.689668	244	85.631844	70.483712	81.749028	72	91	26	75	178	207	42	36	0	264	463
O75496-D6RGH6_1	0.609565	165	85.341394	62.883445	60.566390	47	21	56	85	57	69	98	161	0	209	385
O75509-P05067_1	0.337305	273	67.646117	63.667115	64.840662	124	221	33	277	113	294	88	275	0	655	770
O75528-O75478_1	0.720563	339	86.518112	71.007801	82.704966	135	130	42	125	202	174	33	34	0	432	443
O75528-Q86TJ2_1	0.724938	352	87.515824	71.185255	83.442786	133	120	51	128	192	161	45	22	0	432	420
O75528-Q92831_1	0.069013	67	70.555373	64.240023	74.230216	43	180	67	142	253	335	59	185	0	432	832
O75529-O75486_1	0.054534	64	67.466406	77.016214	70.391577	200	232	54	103	64	138	28	87	0	589	317
O75531-Q9H503_1	0.559658	86	94.847442	94.974045	92.513667	82	5	1	1	70	17	2	1	3	89	90
O75533-Q7RTV0_1	0.331289	207	70.949758	71.486120	74.601909	354	523	91	336	11	70	8	21	0	1304	110
O75533-Q9BWJ5_1	0.400223	165	76.542061	69.852377	76.307674	265	590	98	351	1	62	15	8	0	1304	86
O75533-Q9NR30_1	0.079440	179	58.781173	67.788121	66.780204	181	655	78	390	100	395	43	245	0	1304	783
O75533-Q9Y3B4_1	0.421347	243	71.842881	70.829018	76.719120	190	691	94	329	17	79	14	15	4	1304	125
O75534-O60506_1	0.046538	81	60.713457	76.203622	64.272055	148	443	97	110	52	293	51	227	0	798	623
O75558-O00161_1	0.679452	260	83.478308	80.689965	76.341185	115	97	61	14	72	79	27	33	0	287	211
O75558-Q5TD97_1	0.185319	161	68.374783	71.742927	81.848028	47	132	50	58	57	191	31	5	0	287	284
O75578-P05556_1	0.671575	411	76.401022	80.932356	77.600501	278	703	134	52	126	507	111	54	0	1167	798
O75581-O75473_1	0.670265	1120	65.395214	72.444278	67.563275	237	915	193	268	9	553	159	186	136	1613	907
O75586-O43513_1	0.088140	47	80.678085	70.189268	70.778155	67	91	11	77	19	117	53	44	0	246	233
O75586-O60244_1	0.275819	162	72.293827	66.390447	70.477373	9	147	16	74	174	784	192	304	0	246	1454
O75586-O75448_1	0.031542	11	55.040909	68.107967	78.738220	48	107	13	78	265	504	112	108	0	246	989
O75586-P24863_1	0.093898	60	76.684167	68.951829	87.603569	50	106	14	76	200	56	3	24	0	246	283
O75586-Q13503_1	0.057176	32	81.983438	70.932439	80.675139	60	98	14	74	67	42	24	11	0	246	144
O75586-Q96RN5_1	0.107562	102	69.389902	69.847805	57.020850	62	95	12	77	45	242	120	381	0	246	788
O75586-Q9BTT4_1	0.032570	12	75.178333	70.045976	85.176000	67	92	9	78	46	80	4	5	0	246	135
O75586-Q9BUE0_1	0.042744	36	71.861667	70.846341	83.633654	76	83	10	77	108	69	14	17	0	246	208
O75586-Q9NPJ6_1	0.040547	43	66.636977	70.406626	67.081000	57	101	12	76	86	43	49	92	0	246	270
O75586-Q9NVC6_1	0.395702	132	79.873409	68.375244	73.717143	44	108	17	77	112	320	130	89	0	246	651
O75586-Q9Y2X0_1	0.115068	82	73.589878	67.131829	78.622611	43	98	24	81	294	384	103	96	0	246	877
O75593-Q15796_1	0.248828	136	73.745074	53.111562	73.531285	56	55	34	220	193	117	27	130	0	365	467
O75694-O15504_1	0.334388	300	66.433867	81.280453	47.369811	536	633	65	157	1	132	28	262	0	1391	423
O75771-O15315_1	0.552401	299	73.815318	80.991067	75.866380	93	179	34	22	128	158	28	70	2	328	384
O75771-O43502_1	0.695608	251	85.991633	83.877683	81.875718	142	145	21	20	176	142	12	46	2	328	376
O75771-O43542_1	0.589024	242	78.321488	82.033659	81.463526	103	180	24	21	116	170	38	22	2	328	346
O75771-O43543_1	0.695744	238	86.846975	85.469116	82.926643	194	98	17	19	149	88	13	30	4	328	280
O75817-Q9BUL9_1	0.619293	105	94.279238	82.000571	75.965427	72	38	17	13	90	35	34	40	0	140	199
O75818-Q9BUL9_1	0.031712	7	77.112857	89.566529	72.129447	273	62	17	11	81	43	18	57	0	363	199
O75822-O75821_1	0.033588	15	75.981333	65.940039	69.007969	39	84	51	84	73	88	97	62	0	258	320
O75879-O43716_1	0.662338	173	88.342601	83.987738	68.256544	340	141	13	63	21	67	4	44	6	557	136
O75886-O14964_1	0.530296	363	70.547658	64.122895	62.002265	139	133	30	223	172	190	57	358	0	525	777
O75899-P08908_1	0.048676	125	56.143040	75.559224	68.035924	378	295	66	202	96	153	52	121	0	941	422
O75899-Q9UBS5_1	0.546505	351	71.565043	71.753262	72.956618	176	460	96	209	221	430	98	212	0	941	961
O75909-P50750_1	0.564170	237	77.461772	61.158310	84.315027	193	40	56	291	246	61	26	39	0	580	372
O75923-Q9HBI1_1	0.412849	333	67.680390	74.865173	74.199093	276	1185	413	206	57	211	31	65	10	2080	364
O75934-O43660_1	0.194659	150	69.821800	77.635911	75.618366	32	135	48	10	280	78	29	127	0	225	514
O75934-Q99459_1	0.721979	278	90.044856	83.416444	69.291222	95	96	24	10	114	329	197	162	0	225	802
O75934-Q9UMS4_1	0.603114	233	79.588627	80.557022	87.347242	23	175	16	11	310	140	25	29	0	225	504
O75971-Q16533_1	0.371049	114	81.410000	65.444286	70.786685	9	32	29	28	104	111	53	100	0	98	368
O76003-Q9H3K6_1	0.497517	94	90.029787	87.220269	89.096860	207	100	8	20	51	30	4	1	0	335	86
O76031-Q16740_1	0.042246	39	69.899487	66.130363	76.005668	149	177	88	219	154	34	11	78	0	633	277
O76064-O60934_1	0.106851	139	64.970072	73.814948	57.629284	141	209	21	114	154	151	50	399	0	485	754
O88339-O08838_1	0.037774	148	47.858108	56.590504	59.678038	77	127	47	324	221	61	31	370	0	575	683
O88351-Q60680_1	0.522976	343	70.964023	80.046209	79.756940	267	345	60	85	213	384	81	67	0	757	745
O88382-D3ZB51_1	0.239344	740	54.529662	57.431018	56.971883	40	554	111	572	86	536	67	639	18	1277	1328
O88382-F1M386_1	0.524646	1299	57.832833	55.342866	54.290869	43	444	199	591	63	557	100	776	115	1277	1496
O88384-O70404_1	0.318977	151	74.956424	74.647155	70.769505	7	166	37	22	0	53	48	0	0	232	101
O88384-O70439_1	0.693592	270	84.592704	82.567241	80.416245	83	114	21	14	105	110	10	36	0	232	261
O88441-P47802_1	0.683949	164	91.558171	88.694905	82.619464	193	47	9	14	197	57	20	43	0	263	317
O88448-O88447_1	0.537793	299	73.235619	67.719048	73.777911	107	263	38	191	126	254	35	126	2	599	541
O88457-P61150_1	0.120593	202	61.527079	67.007224	63.761399	16	1019	365	365	46	83	17	97	0	1765	243
O88485-O08788_1	0.422262	265	70.756755	68.338535	68.495839	79	316	59	174	49	768	178	286	3	628	1281
O88509-O09106_1	0.173869	110	73.255182	66.111234	80.643112	201	293	72	293	315	52	9	106	0	859	482
O88522-O88351_1	0.073615	60	73.404167	72.492888	83.303104	13	279	36	84	438	193	48	78	0	412	757
O88572-O54908_1	0.047073	168	52.288214	77.839833	53.903566	581	682	102	248	7	95	18	152	0	1613	272
O88574-O09106_1	0.246799	124	75.069274	61.491818	83.403091	0	107	40	73	357	14	19	92	0	220	482
O88597-P10417_1	0.069438	40	80.523000	76.489509	67.158178	185	125	55	83	48	80	35	73	0	448	236
O88653-Q9JHS3_1	0.691601	136	96.100882	95.566694	92.377600	116	7	1	0	106	12	7	0	6	124	125
O88658-O88382_1	0.330285	1160	53.594259	60.530936	52.487831	78	753	314	671	1	412	244	620	127	1816	1277
O88689-Q91XX6_1	0.082555	147	61.530544	64.809768	67.127445	34	487	135	291	28	546	90	248	2	947	912
O88689-Q91XX7_1	0.058585	128	58.920547	65.489556	67.979849	42	500	123	282	41	549	74	264	0	947	928
O88689-Q91XY5_1	0.086162	164	60.668354	65.583189	66.854461	39	499	127	282	18	547	108	255	0	947	928
O88689-Q91XZ0_1	0.074035	231	55.283550	65.342555	66.748088	37	507	122	281	9	554	121	247	5	947	931
O88848-Q9CQS8_1	0.115357	65	77.715385	93.284247	60.089792	162	10	13	1	12	15	27	42	0	186	96
O88890-Q9QUM4_1	0.186346	83	78.688072	80.731429	68.892566	54	47	9	16	99	81	61	102	0	126	343
O88895-O88712_1	0.515952	154	81.952857	86.485000	76.896009	313	53	10	52	230	97	10	104	0	428	441
O88907-Q9Z0Z7_1	0.052996	128	57.364766	65.425315	47.496525	236	90	35	290	33	53	30	330	0	651	446
O88951-F1MAD2_1	0.183260	262	62.297557	69.894493	60.974706	34	72	66	35	233	694	147	762	0	207	1836
O88983-O70404_1	0.535203	196	78.987500	74.318602	80.363366	17	147	46	26	2	89	10	0	0	236	101
O88983-O70439_1	0.358790	200	72.355700	69.900763	73.995517	43	80	74	39	40	146	30	45	0	236	261
O88983-O88384_1	0.646063	235	82.106851	78.498178	80.030647	71	112	25	28	46	143	25	18	0	236	232
O88989-P70581_1	0.051669	69	65.248406	94.635539	40.749915	294	37	3	0	0	23	153	409	0	334	585
O89090-Q61501_1	0.079731	192	58.036458	40.813903	55.980767	24	64	49	647	39	98	64	229	8	784	430
O94776-Q16576_1	0.589079	316	74.693513	68.603832	87.445576	108	300	88	172	295	83	14	33	2	668	425
O94776-Q92769_1	0.067555	86	66.304070	66.837635	81.524385	122	254	98	194	338	28	17	105	0	668	488
O94777-O60762_1	0.261869	69	86.202754	85.461429	88.197962	35	42	7	0	161	69	17	13	0	84	260
O94829-Q9Y5S9_1	0.618556	303	76.751221	87.546293	59.882816	546	354	26	37	41	40	9	84	0	963	174
O94875-Q14289_1	0.571213	685	65.134920	42.075227	73.562448	99	76	51	874	327	380	78	224	2	1100	1009
O94887-O14786_1	0.469961	368	68.322663	69.907239	71.691528	293	405	48	308	175	443	126	179	0	1054	923
O94887-O75051_1	0.722358	1551	69.078279	62.306281	73.698279	7	546	174	327	58	1298	392	146	393	1054	1894
O94905-O75477_1	0.598133	218	80.307339	79.443245	78.560201	131	132	37	39	131	143	25	49	2	339	348
O94907-O75581_1	0.041453	156	50.229487	54.624323	77.677260	9	94	22	141	569	695	101	248	10	266	1613
O94927-Q68CZ6_1	0.735010	1158	78.960803	77.682923	77.524643	93	408	88	44	77	391	99	36	2	633	603
O94927-Q99871_1	0.182596	161	68.232547	72.745087	66.519864	26	407	152	48	32	145	108	83	0	633	368
O94927-Q9NVX0_1	0.316060	216	69.863056	73.601738	65.000043	22	445	113	53	0	109	73	53	0	633	235
O94992-O60563_1	0.052742	106	59.601887	53.435042	56.860468	6	106	38	209	161	113	34	418	0	359	726
O95067-P06493_1	0.078271	62	73.679032	75.355050	86.441650	233	46	5	114	170	91	28	8	0	398	297
O95149-O14980_1	0.510757	323	71.260279	70.231639	86.167666	84	147	33	96	610	343	82	36	0	360	1071
O95163-O14920_1	0.085849	121	64.473884	79.889730	77.608545	300	797	106	129	150	443	68	95	0	1332	756
O95163-O15111_1	0.226870	226	65.954646	79.412005	77.404644	290	800	108	134	158	426	63	98	0	1332	745
O95163-Q6IA86_1	0.219553	158	70.289430	78.187020	83.634576	220	864	122	126	372	332	90	32	2	1332	826
O95197-Q5T4F4_1	0.038392	127	49.974488	42.335862	64.824404	0	143	98	791	35	171	83	122	0	1032	411
O95219-O60749_1	0.714315	290	87.171241	80.484044	72.398362	250	106	28	66	263	64	24	168	0	450	519
O95229-O14777_1	0.234956	132	73.585379	64.238556	77.413271	0	152	51	74	162	339	44	97	0	277	642
O95229-Q8NBT2_1	0.036305	21	75.837143	69.334801	81.118528	17	153	37	70	37	134	21	5	0	277	197
O95229-Q96IY1_1	0.045736	36	73.962222	72.580217	68.636904	72	110	30	65	31	131	38	81	0	277	281
O95229-Q9H081_1	0.069603	48	76.768125	67.985162	83.237122	16	148	38	75	68	113	21	3	3	277	205
O95229-Q9H410_1	0.032162	27	52.874074	71.892960	62.849916	87	85	25	80	53	118	45	140	0	277	356
O95292-Q5T4F4_1	0.214688	158	70.066519	70.190412	67.336788	36	113	41	53	30	198	82	101	0	243	411
O95295-Q96EV8_1	0.035528	16	81.320000	81.606250	73.091197	78	23	18	17	148	49	54	100	0	136	351
O95295-Q96GS4_1	0.035981	11	95.390000	82.256618	61.350140	82	21	16	17	97	31	34	195	0	136	357
O95347-Q15003_1	0.288147	221	68.583077	82.060368	49.742928	153	915	93	36	3	137	177	424	0	1197	741
O95347-Q6IBW4_1	0.172825	114	72.641053	81.709332	50.678314	128	937	95	37	0	113	165	327	0	1197	605
O95456-Q969U7_1	0.693538	232	86.940948	81.477222	89.949015	130	102	29	27	189	50	23	2	2	288	264
O95619-Q9Y230_1	0.032863	10	84.036000	82.713436	79.799719	67	127	24	9	91	293	40	39	0	227	463
O95619-Q9Y265_1	0.034121	12	85.510000	85.381233	84.088224	118	83	18	8	205	191	31	29	0	227	456
O95630-Q9Y3C5_1	0.428933	149	79.141275	81.361462	64.519026	211	136	13	64	14	70	14	56	2	424	154
O95639-Q10570_1	0.675863	208	86.583750	66.404164	80.428586	8	158	35	68	686	472	82	203	0	269	1443
O95639-Q6UN15_1	0.265019	163	71.780798	69.258885	52.257172	3	157	43	66	1	125	109	359	2	269	594
O95639-Q9P2I0_1	0.037771	31	69.640000	62.278476	77.651931	0	137	60	72	317	257	78	130	0	269	782
O95707-O75818_1	0.325992	62	91.438387	77.310136	87.704353	75	88	28	29	207	127	21	8	0	220	363
O95707-Q9BUL9_1	0.031395	7	50.477143	81.165545	75.132513	82	86	48	4	86	40	30	43	0	220	199
O95721-Q16623_1	0.262722	173	70.860694	63.896434	77.184132	0	126	57	75	49	171	48	20	0	258	288
O95777-Q9Y333_1	0.568102	120	88.673583	93.517500	88.549684	84	9	2	1	60	29	6	0	2	96	95
O95782-O14617_1	0.586868	536	68.318638	76.736868	70.941813	177	632	31	137	127	654	99	273	21	977	1153
O95786-Q14258_1	0.477814	134	82.722761	82.675222	74.145794	364	442	59	60	149	307	69	105	0	925	630
O95807-Q96S59_1	0.038238	79	55.243418	82.112293	69.110796	87	36	18	16	269	157	44	259	0	157	729
O95817-Q9UJY1_1	0.253278	152	72.298224	54.460957	62.864745	99	35	61	380	70	8	12	106	8	575	196
O95831-P62937_1	0.330258	83	85.580241	79.739739	94.711576	363	87	50	113	145	19	1	0	0	613	165
O95832-P08253_1	0.061896	71	67.957324	80.493318	78.833136	90	64	46	11	168	348	92	52	0	211	660
O95832-P50281_1	0.254501	201	68.536965	78.906919	75.464485	76	73	48	14	203	209	53	117	0	211	582
O95835-O43464_1	0.069250	239	54.209121	52.797239	66.207140	165	172	120	673	110	145	51	152	0	1130	458
O95837-Q92888_1	0.274507	162	72.242531	86.107239	70.342248	195	126	23	11	350	233	37	292	0	355	912
O95859-O75197_1	0.052026	141	55.940709	67.366656	75.796322	0	171	76	58	415	823	116	261	4	305	1615
O95863-O14744_1	0.461011	190	76.607105	52.298030	90.161272	0	105	5	154	478	114	31	14	0	264	637
O95935-Q9UMR3_1	0.085609	101	66.965050	54.115865	60.996398	141	33	44	389	138	41	47	221	0	607	447
O95983-O94776_1	0.219139	246	64.619472	68.087869	69.296871	13	153	45	80	195	214	67	192	2	291	668
O95983-Q09028_1	0.201850	103	75.871359	64.014639	89.424918	15	126	51	99	322	60	12	31	0	291	425
O95983-Q13330_1	0.347701	198	72.113333	69.359588	68.886126	22	169	18	82	201	230	70	214	6	291	715
O95983-Q16576_1	0.141769	100	72.629800	62.475361	89.071412	9	124	55	103	322	61	8	34	0	291	425
O95983-Q86YP4_1	0.561331	234	77.517436	72.860137	51.183728	60	122	49	60	41	108	67	417	0	291	633
O95983-Q8WXI9_1	0.551766	256	75.855664	72.541375	53.874705	54	130	45	62	39	120	93	341	0	291	593
O95983-Q9BTC8_1	0.256774	135	74.194370	70.857766	74.157458	26	169	20	76	219	202	36	137	2	291	594
O95999-O14920_1	0.414055	226	72.560265	58.251931	83.049405	52	52	8	121	423	203	52	78	0	233	756
O95999-O15111_1	0.415838	179	75.883743	59.153991	84.916282	82	25	5	121	400	255	37	53	0	233	745
O95999-O15117_1	0.036077	73	53.465616	66.680644	53.625479	95	13	22	103	69	130	101	483	6	233	783
O95999-Q9UDY8_1	0.501924	249	74.294659	63.615966	77.299903	83	35	16	99	372	240	54	158	2	233	824
O96007-O96033_1	0.514492	102	89.187353	83.128032	93.648295	125	14	14	35	76	9	2	1	0	188	88
O96008-P05067_1	0.090102	96	68.311354	76.605789	65.543442	157	123	6	75	126	283	85	276	0	361	770
O97593-O54956_1	0.179352	91	76.669121	79.548743	85.656262	45	1024	139	25	250	232	31	14	0	1233	527
O97758-E2R434_1	0.053830	805	41.784559	46.061798	56.075377	92	378	61	1238	212	190	38	527	52	1769	967
O97758-F1PJZ9_1	0.395472	911	57.225368	45.048852	67.876610	55	376	85	1253	23	837	129	306	52	1769	1295
O97758-F1PUU5_1	0.060744	588	45.227857	49.721323	50.210995	225	270	90	1184	73	137	25	418	21	1769	653
P00336-P00339_1	0.732201	295	94.596508	94.876048	94.959639	302	29	3	0	302	29	1	0	0	334	332
P00395-Q8N5G0_1	0.621021	199	82.997085	91.135166	70.173731	368	129	12	4	2	38	12	15	0	513	67
P00403-O15239_1	0.111540	60	78.826667	90.517004	79.909000	174	40	12	1	2	59	9	0	0	227	70
P00450-P05164_1	0.215498	122	73.877213	88.208235	85.684617	717	257	45	46	451	215	23	56	3	1065	745
P00533-O00443_1	0.493983	650	63.042954	66.240215	64.879650	85	606	206	313	119	864	196	507	29	1210	1686
P00533-O00750_1	0.479920	623	63.030080	66.288107	67.803770	75	627	207	301	150	874	190	420	36	1210	1634
P00533-O14745_1	0.063650	116	61.329224	72.526926	65.753687	350	466	124	270	91	106	24	137	0	1210	358
P00533-O60260_1	0.183643	264	62.230871	70.693413	69.576215	244	551	135	280	16	301	61	87	0	1210	465
P00533-O60749_1	0.356299	312	66.674744	70.903198	68.197688	232	560	151	267	129	188	22	180	14	1210	519
P00533-O75886_1	0.085984	164	60.646341	72.009992	60.023105	296	509	142	263	96	157	44	228	2	1210	525
P00533-O95219_1	0.228715	220	66.360273	71.112645	75.967022	253	537	155	265	161	164	41	84	3	1210	450
P00533-Q9Y274_1	0.580231	359	72.676713	72.175198	79.454502	314	503	132	261	69	203	35	24	14	1210	331
P00739-O14791_1	0.046700	89	59.515955	79.153075	54.788668	157	100	45	46	11	123	84	180	0	348	398
P00749-P00747_1	0.129488	84	74.496548	80.488051	80.379691	186	157	31	57	260	416	62	72	0	431	810
P00749-Q03405_1	0.191390	154	69.291688	79.898121	71.499522	208	126	34	63	69	138	61	67	0	431	335
P00813-P27487_1	0.331089	56	93.983929	92.739669	92.263930	305	46	4	8	656	67	32	11	0	363	766
P01009-P08246_1	0.453112	119	83.797395	82.647775	81.830037	186	172	18	42	159	50	12	46	2	418	267
P01009-P08311_1	0.529135	141	83.977730	82.199761	85.169059	200	160	7	51	162	48	25	20	4	418	255
P01011-P08311_1	0.101432	88	71.014659	81.132695	84.580706	218	128	15	62	162	47	22	24	2	423	255
P01019-P13727_1	0.158894	125	70.413200	82.735399	65.147342	236	141	73	26	58	63	16	85	0	476	222
P01024-O14791_1	0.283299	365	62.590411	79.732916	50.361683	290	1091	213	69	11	108	61	218	14	1663	398
P01024-P00739_1	0.044921	54	65.971296	79.330884	75.337644	261	1113	217	72	80	158	59	51	0	1663	348
P01024-P01019_1	0.103420	93	70.366667	78.807841	76.968824	212	1151	234	66	90	263	75	48	0	1663	476
P01096-P00829_1	0.044608	48	67.784167	57.439817	84.355133	1	46	13	49	323	143	6	56	0	109	528
P01100-P05412_1	0.530950	185	79.683838	55.140053	59.503807	61	15	61	243	66	42	45	178	0	380	331
P01106-O96019_1	0.455021	191	76.316440	46.793827	89.979837	61	26	7	345	349	44	17	19	0	439	429
P01106-Q92754_1	0.072945	75	69.485467	53.336834	62.062644	78	11	65	285	126	65	40	219	0	439	450
P01112-O14965_1	0.091446	111	66.371982	84.408571	69.542754	109	41	29	10	184	60	19	140	0	189	403
P01112-O95267_1	0.305952	205	70.192195	84.183175	66.472647	110	45	19	15	170	290	77	260	2	189	797
P01112-P42684_1	0.137964	95	73.158947	84.073333	54.515186	103	50	24	12	152	247	161	622	0	189	1182
P01116-P53778_1	0.127537	89	73.372247	85.096243	84.575722	115	39	24	11	199	114	31	23	0	189	367
P01127-P09619_1	0.256670	227	67.083084	56.489295	72.636537	30	59	27	125	310	417	110	269	0	241	1106
P01137-P00747_1	0.061282	56	71.796607	69.030692	81.550370	21	200	82	87	290	396	60	64	0	390	810
P01137-P00749_1	0.201533	93	77.563763	71.943436	81.002854	27	217	83	63	209	136	30	56	0	390	431
P01138-P04629_1	0.089468	129	64.081008	59.107303	75.909121	11	95	30	105	259	312	90	135	0	241	796
P01236-P16471_1	0.455579	225	74.027289	80.101410	58.773473	78	91	38	20	153	95	79	295	0	227	622
P01270-O75581_1	0.040117	134	50.859104	43.298435	78.059275	0	2	39	74	616	648	98	251	0	115	1613
P01563-P48551_1	0.370177	181	74.140055	77.259309	60.480447	62	60	49	17	106	89	87	233	0	188	515
P01588-P19235_1	0.465944	139	81.648417	77.056995	65.695728	77	61	17	38	156	90	53	209	0	193	508
P01732-P06239_1	0.114304	115	68.274957	70.129957	78.179391	56	78	36	65	198	192	44	75	0	235	509
P01871-O14791_1	0.143214	119	70.088655	81.467506	53.242839	166	206	53	28	7	118	82	191	0	453	398
P01871-P00739_1	0.184325	148	69.474189	79.507196	76.386351	119	246	56	32	97	151	54	46	0	453	348
P01871-P12018_1	0.078425	89	67.770000	80.795254	71.737034	147	226	49	31	25	71	10	39	0	453	145
P02545-P20700_1	0.733500	734	82.657875	72.247816	76.322014	183	244	49	188	171	253	56	106	2	664	586
P02545-P23511_1	0.088756	125	64.410720	75.791024	42.511037	328	131	34	171	0	46	17	284	0	664	347
P02641-P02586_1	0.086265	47	80.377447	71.945771	83.010687	61	102	59	57	20	126	13	1	0	279	160
P02643-P02586_1	0.464688	184	77.211685	71.018022	84.538125	61	41	29	51	61	83	16	0	0	182	160
P02643-P02641_1	0.663534	168	88.958155	79.809890	74.429140	93	31	45	13	99	66	69	45	0	182	279
P02647-O14791_1	0.038713	129	50.107054	56.520225	51.354950	0	19	184	64	0	113	77	208	0	267	398
P02647-P00739_1	0.034378	69	50.845072	48.059888	80.025948	0	10	93	164	162	100	39	47	0	267	348
P02647-P01024_1	0.043072	51	65.728627	56.208352	81.214444	0	54	127	86	391	1027	186	59	0	267	1663
P02647-P01871_1	0.044057	71	61.237324	53.858989	83.641302	0	17	156	94	208	181	40	24	0	267	453
P02675-P02671_1	0.543305	465	68.170258	75.436110	58.595300	169	182	48	92	163	211	80	412	2	491	866
P02679-P02671_1	0.603237	460	70.765043	76.148168	57.217598	178	136	41	98	153	148	146	419	4	453	866
P02679-P02675_1	0.704866	373	81.619303	78.579007	78.092077	248	85	27	93	232	121	50	88	6	453	491
P02683-G3V7P1_1	0.326472	141	76.275106	55.360703	77.709124	0	31	69	85	87	101	68	18	0	185	274
P02703-P16233_1	0.085934	88	69.071591	66.982589	90.616409	14	45	20	33	376	48	12	29	0	112	465
P02746-P02745_1	0.461290	290	70.903069	73.300870	75.506939	96	30	96	31	92	50	84	19	4	253	245
P02747-P02745_1	0.466486	301	70.612757	73.232000	75.342408	96	29	78	42	91	44	94	16	4	245	245
P02747-P02746_1	0.542379	286	73.991678	74.972571	73.740435	100	45	56	44	94	51	68	40	2	245	253
P02751-O14791_1	0.366279	840	57.135286	66.259382	42.835151	49	1279	631	518	0	28	118	252	139	2477	398
P02751-P00739_1	0.311671	334	64.481557	63.912479	70.313994	41	1201	535	700	39	184	69	56	4	2477	348
P02751-P01871_1	0.476150	577	63.675997	63.680775	67.914790	22	1231	568	656	4	240	139	70	14	2477	453
P02751-P02647_1	0.144373	244	61.004426	67.210654	51.092584	78	1329	562	508	0	0	156	111	0	2477	267
P02753-P02766_1	0.157286	63	81.939365	84.588060	81.117891	125	38	17	21	81	34	4	28	0	201	147
P02770-P38438_1	0.405120	181	75.349061	86.290395	75.998695	277	297	16	18	245	166	35	121	0	608	567
P02786-Q13596_1	0.045219	105	56.695905	81.811500	70.296245	385	247	26	102	222	103	22	175	0	760	522
P02788-P00450_1	0.059242	74	66.604730	86.729423	88.410282	322	345	31	12	743	230	41	51	0	710	1065
P03372-O15111_1	0.506108	382	69.089398	59.703042	82.459826	148	140	19	288	347	264	66	68	0	595	745
P03372-P08047_1	0.090329	305	54.530393	63.739613	37.863350	217	81	15	282	12	68	37	668	5	595	785
P03372-Q00987_1	0.159522	168	66.387560	64.417714	54.971772	227	72	16	280	101	67	21	302	0	595	491
P03372-Q12778_1	0.103746	204	60.003137	65.174420	43.827802	237	64	16	278	56	27	41	531	0	595	655
P03372-Q9Y3R0_1	0.192721	360	59.353250	60.479412	64.108892	141	151	19	284	241	368	61	458	2	595	1128
P03886-O15239_1	0.578988	159	84.290377	87.902327	74.988143	151	161	6	0	10	32	28	0	0	318	70
P03886-O43678_1	0.031322	0	0.000000	87.706792	76.971919	148	159	10	1	2	79	6	12	0	318	99
P03886-O75306_1	0.507100	164	80.584024	86.366038	81.343153	102	210	5	1	228	154	23	58	0	318	463
P03886-O75489_1	0.090475	76	72.046974	87.601698	69.823333	129	185	4	0	75	85	28	76	0	318	264
P03886-P00403_1	0.574290	177	82.312881	88.042704	83.671233	131	183	4	0	100	95	27	5	0	318	227
P03886-Q9Y375_1	0.038488	43	64.480000	86.865000	66.455443	115	195	7	1	67	117	44	99	0	318	327
P03891-P03886_1	0.622719	166	86.049337	86.036945	87.010566	158	164	21	4	115	196	7	0	0	347	318
P03892-P03887_1	0.590485	162	84.577654	86.679020	87.181792	169	155	22	1	117	198	3	0	0	347	318
P03897-P03886_1	0.714743	299	86.807090	84.105826	89.268616	37	71	7	0	169	146	3	0	0	115	318
P03897-P03891_1	0.587117	272	76.597426	64.205565	85.154813	0	32	72	11	136	181	29	1	0	115	347
P03898-P03887_1	0.712018	288	86.749167	83.480957	89.271447	30	77	7	1	165	151	2	0	0	115	318
P03898-P03892_1	0.590183	272	76.744596	64.164957	85.760432	0	36	61	18	133	187	27	0	0	115	347
P03902-P03887_1	0.607162	166	85.099880	80.535204	88.646478	18	63	14	3	148	168	2	0	0	98	318
P03902-P03892_1	0.551586	136	85.613897	81.308673	88.874669	15	68	14	1	226	100	21	0	0	98	347
P03902-P03898_1	0.455501	171	77.975673	79.655306	76.576783	14	68	12	4	17	62	35	1	0	98	115
P03950-P13489_1	0.619971	172	85.282209	77.210884	94.402061	55	56	9	27	405	50	3	3	0	147	461
P04049-O14965_1	0.382240	260	69.701192	64.972824	70.342779	162	189	44	253	185	70	8	140	0	648	403
P04049-P01112_1	0.093962	86	70.494535	65.070046	85.538042	173	179	44	252	117	38	24	10	0	648	189
P04049-Q969H4_1	0.125999	108	70.213611	64.303380	64.477556	138	209	47	254	57	321	119	223	0	648	720
P04089-A0A0G2K0H3_1	0.032939	95	42.828947	45.279043	78.057384	0	14	29	72	599	675	87	252	0	115	1613
P04150-Q00839_1	0.097145	354	53.795028	53.406911	63.071903	146	158	21	452	257	161	50	357	0	777	825
P04156-Q13791_1	0.035118	35	62.495429	60.863478	70.121750	0	106	49	98	0	24	16	0	0	253	40
P04406-O60506_1	0.116067	100	70.511500	95.470836	64.811108	312	22	1	0	87	265	43	228	0	335	623
P04406-P00403_1	0.031322	0	0.000000	96.235970	90.089868	322	12	1	0	167	46	13	1	0	335	227
P04406-P11142_1	0.044375	31	76.247097	95.353612	84.573978	311	23	1	0	332	241	38	35	0	335	646
P04406-P30101_1	0.037339	16	85.451250	95.838269	87.871525	314	20	1	0	331	130	10	34	0	335	505
P04441-P15379_1	0.071783	162	58.779753	63.366703	49.020514	17	111	59	92	131	54	38	555	0	279	778
P04626-O00443_1	0.370654	961	56.130499	64.787896	64.884027	80	621	182	372	114	878	176	518	113	1255	1686
P04626-O00750_1	0.357232	652	59.117178	64.761729	67.839517	90	602	203	360	150	866	196	422	26	1255	1634
P04626-P00533_1	0.655951	1142	64.252522	66.388908	66.229760	121	600	166	368	98	583	229	300	176	1255	1210
P04626-P97287_1	0.245890	256	65.221016	72.208558	55.221964	409	421	124	301	15	100	53	163	3	1255	331
P04629-O14908_1	0.074027	132	61.618333	76.063178	73.478108	262	313	83	138	125	104	15	89	0	796	333
P04632-P07384_1	0.677404	335	79.635582	67.957687	84.928697	45	126	8	89	283	356	55	20	4	268	714
P04637-O15169_1	0.211108	155	70.165742	68.615751	56.524791	136	82	18	157	165	132	73	492	0	393	862
P04637-P03372_1	0.229820	178	69.120787	67.796260	64.618622	130	89	16	158	223	74	20	278	9	393	595
P04637-P08047_1	0.130123	150	65.923467	69.807964	41.732904	148	71	34	140	38	52	41	654	2	393	785
P04637-P10415_1	0.070983	87	66.811839	68.917659	67.980837	146	75	22	150	53	73	39	74	0	393	239
P04637-Q07817_1	0.112270	123	67.135447	69.818346	68.293305	161	61	25	146	54	73	24	82	0	393	233
P04637-Q96EB6_1	0.156391	241	61.845560	65.547964	61.291111	117	95	16	165	196	154	26	371	4	393	747
P04695-A5PJS1_1	0.159847	48	87.896667	89.110200	91.011756	229	105	8	8	265	66	20	2	0	350	353
P04695-O46469_1	0.046197	33	76.094545	88.842600	80.620248	234	96	11	9	226	161	43	54	0	350	484
P04843-P04844_1	0.070047	44	78.635682	87.551384	83.277227	394	166	20	27	251	305	34	41	0	607	631
P04844-P04843_1	0.098298	56	78.588929	83.456767	87.586442	251	304	35	41	397	163	20	27	0	631	607
P04897-Q80ZG1_1	0.130983	56	82.139107	87.788197	83.808431	213	115	19	8	235	225	48	21	0	355	529
P05027-P05024_1	0.221205	95	78.224737	79.348713	80.666925	53	186	53	11	164	726	98	33	0	303	1021
P05067-O00213_1	0.422900	452	64.596018	66.349351	54.541366	136	298	70	266	109	159	26	416	10	770	710
P05067-P21796_1	0.078234	72	71.096528	64.972000	86.569717	116	294	79	281	111	163	8	1	0	770	283
P05067-P49768_1	0.279775	386	61.886269	64.418143	63.164475	108	280	110	272	21	207	68	171	2	770	467
P05067-P49810_1	0.211740	348	60.494368	64.208805	62.091161	102	290	101	277	16	208	63	161	0	770	448
P05067-P98177_1	0.244053	272	64.445846	68.162506	44.853406	187	243	95	245	44	30	20	411	0	770	505
P05067-Q12778_1	0.239947	312	62.752660	68.263390	41.865771	193	239	82	256	45	27	22	561	0	770	655
P05067-Q93074_1	0.281506	857	54.627760	56.184117	58.076615	15	285	137	333	59	909	288	921	111	770	2177
P05106-A0A1U8CU03_1	0.254199	251	65.770080	75.995508	73.588063	107	489	120	72	128	712	197	176	11	788	1213
P05106-G3H672_1	0.044407	28	78.600357	84.414632	52.265333	314	382	63	29	0	16	18	41	0	788	75
P05106-O14495_1	0.122284	111	69.494324	81.881129	77.347846	234	445	62	47	140	89	16	66	0	788	311
P05106-O43184_1	0.078145	73	70.853014	80.441650	66.005963	196	475	59	58	118	392	121	278	0	788	909
P05106-O75077_1	0.050059	128	56.383672	79.942678	69.534856	182	477	74	55	153	361	107	211	6	788	832
P05106-P00533_1	0.287675	263	66.425095	77.425393	69.950066	139	482	106	61	196	576	158	280	5	788	1210
P05106-P02751_1	0.515188	1134	58.666869	67.958490	58.154602	20	404	246	118	4	887	706	880	40	788	2477
P05106-P04004_1	0.106164	96	70.167396	82.312195	64.165293	247	437	55	49	90	140	65	183	0	788	478
P05107-P63244_1	0.076994	42	81.105476	82.268309	90.645268	210	465	52	42	228	74	9	6	0	769	317
P05132-O43687_1	0.350286	124	79.211935	93.351425	43.974615	296	43	12	0	0	9	22	73	0	351	104
P05141-O00165_1	0.376228	321	66.968629	84.624933	39.962294	108	166	24	0	0	21	17	241	0	298	279
P05141-O76071_1	0.254450	95	79.813684	83.164463	94.454218	113	147	26	12	295	39	5	0	0	298	339
P05164-P00450_1	0.672989	371	77.849892	83.830537	87.267850	401	234	51	59	655	308	51	51	62	745	1065
P05164-P02788_1	0.176441	76	79.674211	86.243034	88.537324	477	176	37	55	394	278	31	7	0	745	710
P05165-P05166_1	0.707504	239	88.750293	84.822418	90.408590	396	248	27	57	386	117	30	6	2	728	539
P05198-P20042_1	0.032099	24	54.048750	79.789365	58.380450	25	241	46	3	0	129	40	164	0	315	333
P05198-P41091_1	0.366291	153	76.477843	77.495397	83.823263	29	225	42	19	170	255	33	14	2	315	472
P05230-P05106_1	0.037804	32	69.048750	82.495032	82.513629	96	32	3	24	241	444	65	38	0	155	788
P05305-P25101_1	0.246348	131	74.204046	51.587028	74.754590	0	33	76	103	157	137	33	100	0	212	427
P05412-P01100_1	0.579896	185	81.889784	60.473565	56.311395	78	29	52	172	66	15	74	225	0	331	380
P05412-P03372_1	0.086730	91	68.668791	51.879789	65.794202	50	37	39	205	241	60	21	273	0	331	595
P05480-O88935_1	0.189011	284	61.675880	75.491215	58.955255	175	214	39	107	195	88	41	382	0	535	706
P05480-P63034_1	0.103459	98	69.567143	76.870131	78.823250	200	197	39	99	122	182	63	33	0	535	400
P05549-P06400_1	0.124418	249	59.471727	58.733547	72.970302	115	81	16	225	333	261	105	229	0	437	928
P05556-G3GU77_1	0.285469	198	69.909697	82.084060	66.857345	251	430	67	50	41	188	23	136	2	798	388
P05556-O00622_1	0.044012	66	62.277424	81.963634	66.231890	243	441	66	48	25	180	80	96	0	798	381
P05556-O15335_1	0.157035	60	82.897000	82.707832	87.567019	263	431	62	42	238	81	10	30	0	798	359
P05556-O43184_1	0.081553	130	62.945154	80.041015	66.979461	181	485	77	55	139	385	120	265	0	798	909
P05556-O43915_1	0.032679	26	58.152308	83.270426	64.581554	291	406	53	48	24	152	72	106	0	798	354
P05556-P02452_1	0.160348	364	57.725577	81.256541	34.190567	184	500	70	44	0	22	50	1392	3	798	1464
P05556-P02751_1	0.572503	1072	61.000112	70.223759	57.261627	16	496	192	94	2	857	733	885	92	798	2477
P05556-P63244_1	0.118252	64	78.299375	81.923972	91.239558	230	460	62	46	243	59	12	3	0	798	317
P05556-Q9UHI5_1	0.199609	132	71.903485	80.688810	81.164224	185	488	74	51	244	208	15	68	0	798	535
P05630-P00829_1	0.152016	52	85.502500	78.908750	83.921345	44	89	13	22	310	157	5	56	0	168	528
P05630-P01096_1	0.031322	0	0.000000	84.491607	71.103578	119	15	19	15	44	18	8	39	0	168	109
P05631-P00829_1	0.143257	79	76.663418	79.861946	83.033996	70	180	23	25	275	188	9	56	0	298	528
P05631-P01096_1	0.031806	13	61.134615	85.129597	67.298440	166	92	21	19	34	24	8	43	0	298	109
P05631-P05630_1	0.527734	146	83.330068	86.650134	80.134702	187	78	10	23	106	28	3	31	0	298	168
P05632-P00829_1	0.259407	84	82.261786	58.839412	83.586610	0	14	22	15	310	156	6	56	0	51	528
P05632-P01096_1	0.051158	52	69.708846	70.915686	70.902477	0	27	22	2	35	24	21	29	0	51	109
P05632-P05630_1	0.596546	113	91.375664	82.988039	84.637024	19	23	8	1	120	15	9	24	0	51	168
P05632-P05631_1	0.488039	113	86.126549	81.940784	86.371711	6	38	6	1	184	80	19	15	2	51	298
P05696-Q9EP80_1	0.130481	117	69.391026	78.906042	74.625553	244	269	87	72	99	198	51	68	0	672	416
P06211-P10037_1	0.059190	104	61.710865	64.427400	59.438213	229	68	21	282	62	64	13	152	0	600	291
P06213-O60749_1	0.380782	329	66.825441	72.550297	67.098112	190	762	169	261	109	205	21	184	32	1382	519
P06213-O95219_1	0.236518	207	67.441111	73.609269	73.727111	238	730	166	248	68	254	45	83	10	1382	450
P06239-O43561_1	0.265802	233	67.105064	80.671788	35.194924	237	165	44	63	0	0	20	242	2	509	262
P06239-P49069_1	0.253715	170	70.740471	80.042220	53.551959	236	163	42	68	17	73	54	152	0	509	296
P06241-P02751_1	0.411734	408	65.359902	69.342607	63.269180	53	292	83	109	29	1199	539	710	2	537	2477
P06241-P06239_1	0.059771	94	63.234149	75.498287	76.883988	185	210	42	100	156	224	46	83	0	537	509
P06396-Q86TP1_1	0.048682	71	63.595634	73.447187	81.155894	112	434	118	118	273	85	22	73	0	782	453
P06400-P14373_1	0.270712	201	69.161095	70.234763	81.454464	286	275	90	277	116	337	27	33	0	928	513
P06400-Q16254_1	0.435340	385	66.718416	71.943147	56.288063	362	199	110	257	13	145	62	193	0	928	413
P06454-P05141_1	0.401918	185	74.923027	34.647387	87.475604	0	0	0	111	149	130	19	0	0	111	298
P06454-Q01105_1	0.031335	2	71.345000	52.502432	79.289517	0	0	71	40	153	27	92	18	0	111	290
P06493-O75293_1	0.071275	62	72.355968	86.360438	79.758563	191	68	24	14	55	77	13	15	0	297	160
P06493-O95067_1	0.672237	217	85.536129	91.517576	76.893191	230	56	11	0	251	29	14	104	0	297	398
P06493-O95257_1	0.071560	66	71.333182	86.727104	78.281447	193	68	22	14	46	82	12	19	0	297	159
P06493-P04637_1	0.280586	158	72.837025	87.501313	65.544580	194	72	23	8	117	92	22	162	0	297	393
P06702-P05109_1	0.658133	154	90.001753	88.784298	91.794409	80	21	10	3	69	20	3	1	0	114	93
P06730-Q04637_1	0.418866	210	73.719667	81.925023	54.579669	128	50	7	32	109	509	90	891	2	217	1599
P06734-P05106_1	0.172293	77	79.168571	72.741184	82.327970	64	133	74	50	244	436	70	38	0	321	788
P06746-O00764_1	0.272444	85	82.637412	89.551940	92.548173	232	83	12	8	240	64	6	2	0	335	312
P06746-O60671_1	0.500968	135	83.527333	89.368269	84.613404	220	97	9	9	132	112	29	9	0	335	282
P06746-O60921_1	0.482291	129	83.548527	89.658209	86.631679	228	88	11	8	148	105	20	7	0	335	280
P06746-P18887_1	0.670229	273	81.848535	90.269343	65.155340	236	86	5	8	223	103	34	273	0	335	633
P06748-P49711_1	0.234108	152	71.481974	68.306633	58.940729	92	63	36	103	2	303	48	374	0	294	727
P06756-A0A1U8CU03_1	0.450998	422	66.184218	79.023216	70.731954	289	574	85	100	57	726	220	210	10	1048	1213
P06756-G3H672_1	0.207320	80	80.549875	84.937748	45.144933	575	349	42	82	0	13	9	53	0	1048	75
P06756-O00622_1	0.299360	178	71.863539	82.735219	65.334934	458	446	55	89	25	188	75	93	0	1048	381
P06756-O14495_1	0.327176	174	73.191149	82.723502	76.474212	466	442	47	93	138	92	13	68	0	1048	311
P06756-O43184_1	0.391288	229	71.629039	81.095878	65.935886	384	501	68	95	99	411	125	274	4	1048	909
P06756-O75077_1	0.269765	206	68.806456	81.507805	69.185937	416	470	69	93	133	388	102	209	0	1048	832
P06756-P00533_1	0.608472	454	71.169251	78.871698	68.207529	289	558	98	103	141	592	200	277	5	1048	1210
P06756-P01137_1	0.296750	213	69.364272	83.348664	68.240282	493	419	50	86	5	212	100	73	8	1048	390
P06756-P04004_1	0.126697	159	64.909245	82.716708	59.542092	450	454	58	86	52	168	58	200	0	1048	478
P06756-P05106_1	0.706297	452	79.291947	80.807624	77.868591	363	515	79	91	169	470	96	53	0	1048	788
P06756-P05230_1	0.238038	109	76.731743	84.118626	80.434000	522	402	41	83	89	37	5	24	0	1048	155
P06756-P05556_1	0.688495	428	77.556051	81.160324	78.665940	394	484	79	91	172	470	102	54	0	1048	798
P06756-P06734_1	0.067222	79	67.521519	83.844790	72.504860	520	403	39	86	68	130	70	53	0	1048	321
P06756-P18564_1	0.682057	452	76.182898	80.589914	75.731053	359	513	83	93	135	453	133	67	3	1048	788
P06882-P06761_1	0.426038	874	58.391568	53.342337	72.457661	3	529	993	1243	0	473	124	57	245	2768	654
P07203-Q13228_1	0.340272	74	88.288919	89.425941	95.141165	146	39	10	7	429	37	3	3	0	202	472
P07237-P13674_1	0.346602	177	73.636723	83.690591	85.628446	253	189	21	45	296	180	21	37	0	508	534
P07237-Q60716_1	0.421405	168	77.020060	83.571102	85.159721	241	207	14	46	284	192	28	33	0	508	537
P07237-Q7Z4N8_1	0.377488	105	83.097429	83.751791	85.204118	257	191	14	46	310	166	36	32	0	508	544
P07288-P05154_1	0.136821	97	72.737732	84.811648	78.617192	167	54	11	29	139	192	17	58	0	261	406
P07359-P05106_1	0.183128	195	65.780256	57.484555	81.930812	129	137	37	349	222	460	56	50	0	652	788
P07384-P08238_1	0.209825	140	71.549286	84.917115	78.268246	282	365	46	21	259	279	95	91	2	714	724
P07550-O14745_1	0.034273	24	67.390833	75.980702	69.141313	200	81	38	94	91	109	53	105	0	413	358
P07550-Q12791_1	0.050686	121	57.268760	68.128910	68.351594	65	201	21	126	128	645	142	321	0	413	1236
P07727-P20781_1	0.637670	391	74.567315	74.165427	69.311512	71	241	88	57	81	227	66	122	0	457	496
P07737-Q7Z5R6_1	0.394269	121	81.268843	90.539929	66.284565	97	41	1	1	192	135	85	254	0	140	666
P07814-O60506_1	0.592567	583	67.659022	80.517917	61.991958	489	793	75	155	38	295	60	230	21	1512	623
P07814-P04406_1	0.139058	53	84.008679	81.605946	92.358866	633	653	65	161	269	63	3	0	0	1512	335
P07900-O14920_1	0.088278	90	69.048778	76.906626	82.138056	243	293	81	115	373	255	47	81	0	732	756
P07900-P08238_1	0.718867	507	80.452623	79.370383	79.383909	284	285	81	82	285	283	68	88	8	732	724
P07900-Q15185_1	0.039157	28	73.640000	81.057691	75.193063	362	202	90	78	71	35	15	39	0	732	160
P07900-Q16543_1	0.505966	155	81.440000	79.312568	76.032169	292	270	77	93	77	193	61	47	8	732	378
P07900-Q9BZQ4_1	0.079857	98	66.568571	79.505861	73.469153	301	255	99	77	145	65	13	84	0	732	307
P07901-O08915_1	0.104843	108	68.267222	79.065730	86.819576	318	227	98	90	183	110	32	5	2	733	330
P07901-P06537_1	0.162159	218	63.322431	78.892619	54.190947	284	266	98	85	157	150	22	463	0	733	792
P07947-P06241_1	0.175219	137	70.063285	74.985101	74.880968	173	220	47	103	172	218	50	97	0	543	537
P07948-P06239_1	0.283422	134	75.400821	77.447676	77.637564	181	212	43	76	168	220	47	74	0	512	509
P07948-P06241_1	0.408396	229	72.195983	78.312969	74.753669	187	206	50	69	164	223	51	99	0	512	537
P07948-P07947_1	0.438205	268	71.135410	78.196113	74.587845	182	210	49	71	169	219	46	109	0	512	543
P07949-O60609_1	0.279226	269	65.861524	70.427262	69.020275	146	567	155	246	49	206	32	113	5	1114	400
P07949-Q92529_1	0.075108	195	57.218923	67.972154	53.325892	134	490	243	247	59	169	43	323	0	1114	594
P07992-Q9QYM7_1	0.682330	376	78.576356	67.534848	74.275422	34	150	20	93	169	486	92	166	0	297	913
P07996-P05106_1	0.432853	263	71.199620	76.806410	76.469353	208	668	182	112	113	507	102	66	4	1170	788
P07996-P05556_1	0.440063	191	75.787958	76.785735	77.625664	200	679	191	100	140	493	102	63	0	1170	798
P07996-P06756_1	0.192212	241	63.672282	75.365889	78.470697	133	725	193	119	274	563	111	100	2	1170	1048
P08047-P49773_1	0.059872	49	73.849592	41.095121	93.843492	13	73	43	656	107	16	3	0	0	785	126
P08047-P56931_1	0.075919	168	59.004643	41.254395	57.938871	33	57	47	648	61	99	62	221	4	785	443
P08047-Q5U623_1	0.063122	367	49.274986	39.977134	51.406173	38	51	33	663	68	153	45	416	9	785	682
P08050-F1M7L9_1	0.044607	102	56.735980	65.210393	60.196351	92	102	55	133	232	101	100	359	0	382	792
P08050-O70511_1	0.069627	677	45.600015	54.181492	54.558997	0	129	81	172	192	853	188	1389	34	382	2622
P08069-P03372_1	0.404243	489	63.230123	73.332392	58.316807	274	674	169	250	108	174	25	288	7	1367	595
P08069-P04899_1	0.389161	164	76.243171	73.606020	85.317155	263	701	159	244	147	182	18	8	0	1367	355
P08081-O35303_1	0.068616	95	65.067263	55.665323	75.443934	0	74	56	118	225	326	58	146	0	248	755
P08133-P01023_1	0.343609	171	74.024678	85.145186	77.964471	331	276	39	27	182	1005	182	105	5	673	1474
P08138-P01138_1	0.131861	82	75.104268	72.931874	63.065809	138	134	34	121	19	95	30	97	0	427	241
P08138-P20783_1	0.259690	133	74.543759	72.143513	63.486576	129	142	29	127	19	106	39	93	0	427	257
P08183-P07355_1	0.071504	73	69.646301	80.241461	87.049440	381	684	113	102	235	72	13	19	0	1280	339
P08195-P05106_1	0.144664	98	73.162755	72.460635	82.164645	207	223	38	162	241	441	55	51	0	630	788
P08195-P05556_1	0.114042	104	69.728462	72.453302	81.753308	212	226	29	163	236	451	57	54	0	630	798
P08195-P06756_1	0.311885	230	68.912478	70.155905	81.795401	152	267	48	163	428	468	60	92	0	630	1048
P08207-P07356_1	0.371912	94	84.900745	84.321340	93.383953	32	56	8	1	295	29	6	9	0	97	339
P08238-O14920_1	0.101456	82	72.155366	78.150718	82.084365	252	293	86	93	360	267	52	77	0	724	756
P08238-O15111_1	0.122539	107	70.061963	78.065014	81.596174	252	290	90	92	314	295	73	63	0	724	745
P08238-P01116_1	0.080143	64	73.436875	81.052956	85.988360	349	215	83	77	119	45	12	13	0	724	189
P08238-P07900_1	0.719454	498	80.844378	79.573094	79.055697	289	280	66	89	279	289	75	89	8	724	732
P08238-Q16543_1	0.456816	173	77.847514	80.132417	76.027354	296	261	86	81	84	190	50	54	8	724	378
P08413-O55164_1	0.511955	367	69.761008	70.638413	62.257726	121	232	58	131	132	990	161	771	0	542	2054
P08482-P05696_1	0.053944	121	58.330331	66.699804	77.684435	134	130	28	168	216	292	72	92	0	460	672
P08514-P02751_1	0.522900	1287	57.855983	66.636699	55.090339	33	489	333	184	0	647	926	904	118	1039	2477
P08514-P05106_1	0.708608	390	81.667949	79.417844	78.298997	311	518	109	101	179	464	89	56	2	1039	788
P08514-P07359_1	0.196054	257	63.110195	80.734735	55.633819	357	504	81	97	107	152	36	357	0	1039	652
P08581-P14210_1	0.262993	271	65.193395	68.057216	76.825646	103	684	308	295	127	428	93	80	0	1390	728
P08588-P61073_1	0.161483	126	70.458571	69.304382	75.989233	103	178	53	143	98	153	52	49	0	477	352
P08648-P02751_1	0.423034	1025	56.970361	70.432955	55.359443	72	579	253	145	1	754	759	963	172	1049	2477
P08648-P05106_1	0.712375	526	78.480722	79.501964	78.119442	322	521	104	102	172	456	102	58	23	1049	788
P08648-P05556_1	0.712253	464	80.058793	79.958961	78.863195	340	517	86	106	171	474	98	55	22	1049	798
P08661-Q8CHN8_1	0.032219	12	70.967500	71.510533	87.034659	76	57	61	50	424	216	29	35	0	244	704
P08661-Q9JJS8_1	0.036042	25	71.190000	70.730861	87.413212	75	55	67	47	371	266	38	10	0	244	685
P08709-P00742_1	0.371512	178	74.425562	74.469292	72.891148	133	164	102	67	136	183	52	117	2	466	488
P08752-O70293_1	0.083077	79	70.354684	87.366789	82.844878	206	118	24	7	300	178	43	55	0	355	576
P08753-Q9R080_1	0.105810	139	64.870144	88.554040	62.348128	221	117	9	7	184	156	33	300	3	354	673
P08908-P21453_1	0.112975	50	82.663000	72.649194	77.152749	122	157	39	104	133	141	49	59	0	422	382
P08908-P28221_1	0.110150	80	73.508875	70.430521	73.210902	98	167	46	111	96	161	39	81	0	422	377
P08908-P28222_1	0.102741	71	74.743944	70.087773	72.430205	97	166	46	113	97	159	43	91	0	422	390
P08908-Q8NDV2_1	0.202513	106	75.439151	70.285355	84.485905	102	161	42	117	160	134	30	13	4	422	337
P08908-Q99500_1	0.188259	79	79.692025	73.063791	76.867857	122	160	35	105	136	136	40	66	0	422	378
P08962-P05107_1	0.094184	70	73.939286	84.840924	82.876450	94	123	11	10	235	446	59	29	0	238	769
P08962-P05556_1	0.088355	72	72.662500	85.281261	82.565439	94	124	12	8	265	425	77	31	0	238	798
P09038-Q9BZZ5_1	0.283344	173	71.660173	59.330174	78.770821	91	36	3	158	200	223	11	90	0	288	524
P09086-Q04727_1	0.221063	240	64.991208	47.438434	66.254036	37	83	11	348	274	143	23	333	0	479	773
P09217-D3ZMS5_1	0.319063	300	65.937533	70.862618	52.030963	151	218	88	135	96	514	137	967	0	592	1714
P09217-D3ZWV8_1	0.100688	253	57.393478	72.206419	54.913843	129	266	83	114	83	556	136	815	2	592	1590
P09217-O08623_1	0.310750	203	70.491970	77.265456	58.546173	191	258	58	85	53	126	51	209	0	592	439
P09382-P17931_1	0.166530	82	77.664390	90.918593	66.224720	101	30	1	3	107	30	2	111	0	135	250
P09429-P04406_1	0.149578	104	72.573846	73.661209	96.561940	80	69	9	57	321	13	1	0	0	215	335
P09622-P36957_1	0.065573	42	78.514286	91.067525	72.045629	441	31	1	36	154	148	11	140	0	509	453
P09622-Q02218_1	0.093422	56	77.932500	88.926031	86.330596	388	83	2	36	656	241	47	79	0	509	1023
P09631-O35317_1	0.140278	131	68.502137	51.632952	66.157949	50	13	16	192	77	148	62	147	0	271	434
P09661-P08621_1	0.037334	25	73.594800	84.356549	67.362700	159	54	9	33	38	208	77	114	0	255	437
P09759-P34900_1	0.081465	160	60.358187	81.616138	41.551443	416	401	77	90	0	30	16	155	0	984	201
P09874-O75586_1	0.488934	275	72.520218	80.704941	66.320244	420	409	71	114	50	86	24	86	0	1014	246
P09884-P49642_1	0.207463	158	69.728291	72.014808	84.818714	406	610	84	362	193	179	34	14	0	1462	420
P09936-P54821_1	0.336184	135	77.315481	90.428341	54.524041	156	54	13	0	34	28	28	155	0	223	245
P09936-Q99811_1	0.345450	107	81.523458	90.475650	57.610830	159	50	14	0	32	35	61	125	0	223	253
P09951-O54960_1	0.134654	143	66.893147	61.483409	56.508787	217	87	44	356	52	156	22	273	0	704	503
P09958-O43747_1	0.454486	315	69.661841	79.262972	78.996740	420	176	67	131	297	383	27	115	0	794	822
P0C0T2-Q99MQ1_1	0.047714	326	46.522423	54.860554	53.910532	86	249	75	475	80	290	80	527	0	885	977
P0C0T2-Q9CZK6_1	0.092200	252	56.608770	58.473458	56.409847	135	261	47	442	92	150	80	333	0	885	655
P0C6T3-D3Z902_1	0.585400	342	73.512836	42.321041	72.953871	10	28	17	214	308	156	37	212	0	269	713
P0CG13-Q9BVC3_1	0.702906	241	87.773651	81.446033	91.083893	58	35	15	13	299	79	13	2	20	121	393
P0CG51-P56819_1	0.329104	98	82.433061	86.954820	80.426307	166	120	9	10	264	115	43	79	0	305	501
P0DI97-B2RUJ5_1	0.090416	296	54.826351	56.238611	55.319299	59	120	24	265	46	256	86	454	21	468	842
P0DI97-B8QI33_1	0.278911	386	61.857642	55.306068	61.315856	84	95	31	258	121	520	117	509	2	468	1267
P0DI97-O70589_1	0.520020	571	65.167671	52.937009	74.682117	82	83	21	282	284	368	89	185	12	468	926
P0DMV8-O60260_1	0.602488	230	79.744913	83.548128	72.750215	268	304	36	33	30	315	35	85	8	641	465
P0DMV8-Q99933_1	0.130272	45	86.788444	85.753463	66.775362	329	255	27	30	96	95	17	137	0	641	345
P0DMV9-A0A0D9S330_1	0.225505	84	80.617738	86.233073	79.501250	350	238	23	30	46	108	26	12	0	641	192
P0DMV9-O60884_1	0.424583	124	81.992258	84.530952	78.675218	300	274	36	31	141	188	18	65	0	641	412
P0DMW0-O35092_1	0.203233	77	81.030779	86.122777	75.644971	348	239	24	30	55	73	7	36	0	641	171
P0DMW0-O35093_1	0.106206	86	71.904651	85.879501	67.203062	337	249	24	31	36	86	15	72	0	641	209
P0DMW0-O35094_1	0.152019	131	69.298168	85.819516	60.600309	342	243	26	30	71	113	60	209	0	641	453
P10103-P20226_1	0.035928	25	70.948800	69.616605	77.502537	12	125	19	59	182	48	25	84	0	215	339
P10158-P24898_1	0.522956	181	79.689337	61.607527	58.860174	65	11	78	121	77	22	56	189	0	275	344
P10244-Q5TKA1_1	0.200610	269	62.798253	49.615929	69.377565	97	82	37	484	105	242	34	161	0	700	542
P10275-Q92731_1	0.384358	287	68.551638	52.928261	64.037887	186	143	21	570	166	114	28	222	0	920	530
P10415-Q8N5K1_1	0.032933	22	63.055455	68.960795	83.395185	62	66	42	69	29	95	7	4	0	239	135
P10417-P70444_1	0.127593	82	74.740976	68.584746	70.032513	48	79	43	66	2	121	32	40	0	236	195
P10451-P05106_1	0.206889	161	69.443043	38.852229	83.128376	0	13	11	290	253	438	66	31	0	314	788
P10451-P05556_1	0.136515	119	69.603866	38.873248	84.369511	0	12	9	293	311	391	71	25	0	314	798
P10451-P06756_1	0.454855	259	72.128147	33.043344	84.436002	0	3	12	299	541	378	45	84	0	314	1048
P10451-P08648_1	0.369426	204	72.446961	34.246497	83.149457	0	3	11	300	499	391	65	94	0	314	1049
P10499-P63142_1	0.706894	348	82.941207	72.456707	71.746473	132	200	44	119	176	154	34	135	0	495	499
P10499-Q8K4Y5_1	0.205062	145	70.814897	70.968566	87.579856	124	200	37	134	362	148	21	26	0	495	557
P10600-P06756_1	0.060171	127	59.401890	67.150267	82.887338	6	212	106	88	491	418	45	94	3	412	1048
P10608-P24587_1	0.390237	258	70.056938	77.101148	41.696569	194	91	50	83	0	32	85	597	0	418	714
P10608-Q62976_1	0.077364	149	60.636107	67.618158	68.926865	64	200	19	135	142	617	151	299	0	418	1209
P10636-O00141_1	0.064102	72	68.276667	39.600515	83.516381	0	12	80	666	241	112	42	36	0	758	431
P10646-P00742_1	0.254508	111	77.178378	64.420559	77.003320	52	109	20	123	185	162	47	94	0	304	488
P10646-P08709_1	0.236810	154	71.413831	63.203191	78.581545	37	116	28	123	157	187	75	47	0	304	466
P10721-Q9NPH3_1	0.125488	161	64.657516	72.303504	78.836175	157	509	99	211	91	370	69	40	6	976	570
P10747-P19338_1	0.042096	39	69.777692	73.296773	63.598352	50	85	45	40	141	163	72	334	0	220	710
P10828-P28702_1	0.653212	278	80.175108	76.127831	64.115253	226	109	25	101	169	91	39	234	0	461	533
P10911-P62873_1	0.150761	64	81.137500	72.562724	92.729294	288	332	87	218	271	63	5	1	0	925	340
P11047-P07942_1	0.383296	1846	51.560628	56.860758	52.719698	0	291	783	535	0	159	848	779	257	1609	1786
P11103-P09405_1	0.086612	165	60.651273	79.133583	58.716436	350	466	81	116	85	211	29	382	2	1013	707
P11142-O43660_1	0.263973	79	83.630886	83.788359	72.207529	287	286	37	36	252	66	36	160	0	646	514
P11142-O75934_1	0.069059	63	71.613492	85.311207	75.614356	337	249	26	34	4	162	45	14	0	646	225
P11142-O95817_1	0.605229	218	80.686927	85.929288	47.388383	345	241	26	34	61	55	18	441	0	646	575
P11142-P04406_1	0.177227	77	79.484156	84.348328	94.863075	314	259	37	36	305	29	1	0	0	646	335
P11142-P07737_1	0.412956	94	86.526809	85.850929	90.394000	347	243	22	34	101	34	4	1	0	646	140
P11142-P07900_1	0.281288	121	76.917934	83.520433	79.729604	284	283	43	36	318	244	86	84	0	646	732
P11142-P09429_1	0.051332	35	77.551143	85.013189	72.650605	327	255	30	34	69	79	9	58	0	646	215
P11142-P10636_1	0.327445	167	73.788084	85.044628	38.387599	325	252	34	35	0	8	38	712	0	646	758
P11142-P11940_1	0.203684	138	71.458043	83.195728	72.270330	290	254	64	38	209	187	79	161	0	646	636
P11142-P25686_1	0.272852	132	75.204924	86.231811	59.615895	351	238	23	34	57	85	14	168	0	646	324
P11142-P55072_1	0.039560	22	79.906818	81.633529	79.938945	231	312	62	41	186	482	76	62	0	646	806
P11142-P60709_1	0.535434	132	85.392727	83.379180	91.579600	281	279	49	37	294	67	9	5	0	646	375
P11142-P63208_1	0.271679	66	87.591061	84.435681	81.921472	321	249	39	37	64	70	20	9	0	646	163
P11142-P63261_1	0.514700	134	84.227388	83.443560	91.735307	282	279	48	37	294	68	9	4	0	646	375
P11142-Q99459_1	0.037812	27	72.620370	80.840913	66.313367	164	390	55	37	29	393	172	208	0	646	802
P11142-Q99933_1	0.170502	51	87.335098	85.798529	66.447565	337	250	25	34	92	98	18	137	0	646	345
P11142-Q9UMS4_1	0.266387	126	75.659524	82.333777	85.063690	250	294	63	39	295	151	27	31	0	646	504
P11171-P04921_1	0.248937	185	69.402757	62.143900	58.715000	256	99	123	386	17	24	29	58	4	864	128
P11180-A7MB35_1	0.117963	53	81.988302	31.975000	92.744615	0	0	0	10	345	17	5	23	0	10	390
P11180-F1N206_1	0.031368	3	76.813333	46.210000	92.683320	0	0	2	8	456	14	7	32	0	10	509
P11215-P05107_1	0.701635	298	84.296477	81.196580	78.200702	313	665	115	59	139	489	90	51	0	1152	769
P11215-P08962_1	0.116716	62	78.745484	83.987830	82.558697	442	584	89	37	56	159	14	9	0	1152	238
P11275-D3ZCV0_1	0.376512	159	76.260377	81.319393	80.855235	198	204	26	50	163	610	83	38	0	478	894
P11275-F1M491_1	0.447237	270	71.338852	81.070105	54.217201	210	183	31	54	49	86	26	207	3	478	368
P11275-O55164_1	0.462447	347	68.765245	78.551862	62.095380	156	220	47	55	123	984	177	770	0	478	2054
P11275-P08413_1	0.651775	350	76.919714	80.546276	75.077472	201	183	45	49	207	188	33	114	0	478	542
P11308-P01100_1	0.042790	41	69.380000	59.458643	52.201868	117	62	26	274	61	17	30	272	0	479	380
P11308-P05412_1	0.040408	38	68.766579	58.978288	55.141662	91	86	29	273	59	36	30	206	0	479	331
P11308-P15036_1	0.047336	49	68.981020	56.873716	58.738380	89	82	21	287	85	106	28	250	0	479	469
P11362-O35082_1	0.412949	258	70.793876	68.830499	83.572199	140	362	105	215	539	299	97	79	5	822	1014
P11362-P05106_1	0.170114	197	64.974975	69.898601	80.023807	152	368	98	204	186	477	71	54	5	822	788
P11362-P05230_1	0.388177	155	77.061355	72.756411	84.631097	260	293	62	207	90	42	15	8	2	822	155
P11362-P23352_1	0.163813	188	65.206436	70.936168	71.690279	168	358	92	204	99	352	85	144	0	822	680
P11499-O08553_1	0.299748	122	77.529918	77.716492	86.616031	251	281	89	103	453	37	5	77	0	724	572
P11499-O08915_1	0.242343	149	72.123960	79.543439	84.879545	315	241	79	89	169	118	26	17	0	724	330
P11499-P07901_1	0.694422	438	77.967968	78.759102	79.003111	280	262	92	90	297	254	103	79	0	724	733
P11688-P09055_1	0.714520	443	81.156321	79.346391	79.474048	313	539	96	105	174	485	85	54	19	1053	798
P11717-O60664_1	0.220165	511	57.082466	67.177740	52.504124	19	1271	842	359	0	104	118	212	22	2491	434
P11717-P00747_1	0.523250	796	62.028719	61.933998	69.369519	0	866	1105	520	37	423	239	111	41	2491	810
P11717-P00749_1	0.622937	671	67.594128	66.497126	75.392691	10	1217	881	383	101	219	44	67	158	2491	431
P11717-P01137_1	0.349740	618	59.398673	66.010008	62.631872	3	1194	883	411	0	162	132	96	134	2491	390
P11831-G1SZG6_1	0.031742	45	40.028667	48.178878	49.754606	69	15	19	405	71	22	21	318	6	508	432
P11836-P06239_1	0.119964	114	68.904474	60.328956	80.008585	64	52	46	135	215	183	53	58	0	297	509
P11836-P06241_1	0.105293	118	67.045424	61.157778	77.017896	65	55	44	133	223	180	41	93	0	297	537
P11836-P07948_1	0.119553	140	66.005714	60.537845	79.759063	59	57	51	130	224	176	44	68	0	297	512
P11881-O35668_1	0.208933	829	52.581363	65.717814	37.665048	0	1503	711	535	0	3	143	482	21	2749	628
P11940-O60506_1	0.172111	248	62.364395	71.316462	64.516421	161	242	68	165	47	296	60	220	0	636	623
P11940-O75534_1	0.147956	187	64.333422	71.874214	76.018972	221	181	73	161	150	436	97	115	0	636	798
P11940-P11142_1	0.221454	143	71.790000	72.261557	83.909768	241	152	81	162	301	264	46	35	0	636	646
P11940-Q9H074_1	0.418029	259	70.910116	72.266682	64.200042	214	189	70	163	124	110	54	191	0	636	479
P11942-P04235_1	0.459318	184	77.017391	70.887088	68.064566	22	82	46	32	12	72	56	33	8	182	173
P11966-A7MB35_1	0.729547	232	96.684569	92.661198	92.141513	324	6	3	26	349	13	2	26	0	359	390
P11966-F1N206_1	0.035263	22	72.271364	91.440696	90.706719	315	14	3	27	434	35	4	36	0	359	509
P11966-P11180_1	0.031746	8	73.423750	92.695237	40.637000	323	7	7	22	0	0	1	9	0	359	10
P11980-P04797_1	0.031346	2	94.770000	92.870716	95.870781	444	74	3	10	312	21	0	0	0	531	333
P11983-P13020_1	0.242458	136	73.469265	87.594335	72.705090	327	181	35	13	83	460	126	111	2	556	780
P12004-O60870_1	0.060604	40	78.139500	88.933295	72.367379	170	82	5	4	51	212	59	71	0	261	393
P12004-O75293_1	0.263805	73	85.162603	92.569195	80.741000	216	39	2	4	56	77	9	18	0	261	160
P12004-O75717_1	0.066465	61	71.595410	88.861916	72.424951	181	66	9	5	542	208	25	354	0	261	1129
P12004-O95067_1	0.202235	69	83.072464	90.476284	76.876005	188	66	2	5	242	38	5	113	0	261	398
P12004-O95257_1	0.294446	77	85.510260	92.701724	81.147610	217	38	2	4	68	62	10	19	0	261	159
P12004-P06493_1	0.133154	99	72.128081	88.644828	85.894343	173	71	12	5	178	80	26	13	0	261	297
P12004-P11802_1	0.136967	100	72.267800	88.897816	84.313927	173	71	12	5	171	83	30	19	0	261	303
P12004-P38936_1	0.463182	132	82.405379	93.699655	54.809024	229	27	2	3	1	51	26	86	2	261	164
P12004-Q15004_1	0.314991	96	82.231562	93.722682	47.722883	226	30	2	3	0	12	17	82	0	261	111
P12004-Q9UK53_1	0.149291	68	79.859706	92.262222	51.977346	216	39	3	3	10	116	47	249	0	261	422
P12018-P01871_1	0.127998	107	70.517664	70.733310	81.158808	23	60	30	32	157	217	49	30	0	145	453
P12265-Q64176_1	0.034495	28	64.965000	90.800710	86.066121	555	46	8	39	336	160	38	28	0	648	562
P12273-P25311_1	0.119541	65	78.136462	69.874932	85.731812	7	87	19	33	171	97	7	23	2	146	298
P12314-O43561_1	0.198325	117	73.657863	84.186390	43.704008	225	73	55	21	0	22	16	224	0	374	262
P12314-P07948_1	0.213499	99	77.133939	77.925695	78.273027	134	145	36	59	199	201	37	75	0	374	512
P12367-O43687_1	0.134634	116	69.836293	80.338529	45.154904	199	105	38	59	0	12	21	71	0	401	104
P12367-P05132_1	0.691815	276	84.027065	78.236060	90.590940	146	157	46	52	243	94	11	3	4	401	351
P12368-O08661_1	0.032787	33	54.878485	77.774040	62.254294	134	167	38	62	52	212	73	208	0	401	545
P12368-P09217_1	0.418893	248	71.496694	72.097431	73.975473	94	152	85	70	156	243	99	94	4	401	592
P12369-P12368_1	0.510456	151	82.047483	74.451995	76.741970	141	151	36	88	139	151	44	67	0	416	401
P12390-P09483_1	0.678767	399	77.441805	75.045300	65.067206	104	254	59	83	86	282	35	227	0	500	630
P12644-P12643_1	0.568696	209	79.491483	72.605515	73.140404	108	152	65	83	89	167	76	64	0	408	396
P12644-Q9GZX9_1	0.216775	105	76.323143	72.530760	67.624126	101	151	75	81	15	114	43	51	0	408	223
P12755-O75376_1	0.068355	609	46.176043	54.689890	37.415758	31	249	88	360	23	185	149	2083	15	728	2440
P12757-P12755_1	0.659871	457	74.145470	61.469810	60.880852	109	208	59	308	108	223	62	335	0	684	728
P12814-Q9HBI1_1	0.493030	161	80.320000	82.038800	76.944423	208	582	70	32	127	149	22	66	0	892	364
P12830-O00151_1	0.037534	52	60.219423	78.106145	61.852249	285	396	54	147	50	91	54	134	0	882	329
P12830-P26010_1	0.118036	150	64.971400	74.958628	77.500338	177	465	73	167	145	486	90	77	0	882	798
P12830-P61024_1	0.034296	20	71.572000	79.960737	85.294684	410	273	67	132	40	31	4	4	0	882	79
P12830-Q13309_1	0.065371	112	62.151786	76.783719	74.975731	225	443	60	154	140	170	25	89	0	882	424
P12841-P06536_1	0.044688	79	60.098861	48.810026	59.656717	60	14	19	287	234	97	31	433	0	380	795
P12931-P00533_1	0.405757	288	69.189375	74.693209	71.147802	131	253	54	98	261	540	146	263	2	536	1210
P12931-P03372_1	0.186792	238	63.561765	76.326586	61.745832	185	212	38	101	191	103	18	283	0	536	595
P12931-P04049_1	0.378818	287	68.375714	75.828731	63.394306	184	214	36	102	136	204	43	265	3	536	648
P12931-P05106_1	0.051788	77	63.644286	74.694981	80.940850	148	239	43	106	209	465	60	54	0	536	788
P12931-P07355_1	0.303453	108	79.698796	76.270112	90.730295	204	189	41	102	281	32	7	19	0	536	339
P12931-P08183_1	0.157791	229	62.506070	74.045560	79.486469	110	283	51	92	334	720	120	106	3	536	1280
P12931-P08514_1	0.229741	153	71.196863	73.945578	81.162753	138	244	52	102	375	489	80	95	0	536	1039
P12956-O43929_1	0.075349	99	65.700505	76.607570	79.857500	110	354	83	62	84	272	57	23	0	609	436
P12956-O75398_1	0.080162	204	57.431765	79.831708	50.260496	160	347	44	58	42	127	30	366	0	609	565
P12956-P04637_1	0.117197	98	70.926633	80.648030	64.971374	186	333	33	57	106	102	18	167	0	609	393
P12956-P09874_1	0.332735	249	68.622410	76.111593	78.521213	105	353	82	69	310	507	74	123	0	609	1014
P12956-P12004_1	0.326605	117	79.268803	79.634992	88.773142	161	342	48	58	176	71	9	5	0	609	261
P12956-P13010_1	0.731388	760	80.510303	79.437077	78.914850	140	362	47	60	194	412	35	91	29	609	732
P12956-P15927_1	0.053724	61	67.970984	80.111642	72.838481	185	315	49	60	109	73	14	74	0	609	270
P12956-Q14191_1	0.124376	252	59.339921	74.787668	65.589497	82	367	92	68	209	625	114	484	0	609	1432
P13010-O43929_1	0.035984	56	56.828750	76.415546	78.622064	137	441	58	96	51	297	64	24	0	732	436
P13010-O75398_1	0.358123	463	62.440540	79.405724	47.954071	226	368	46	92	30	123	50	362	2	732	565
P13010-P09874_1	0.490240	438	67.012831	76.838115	77.133679	200	369	57	106	263	537	87	127	14	732	1014
P13010-P12004_1	0.055026	58	69.271724	77.820260	88.622107	196	392	49	95	168	82	6	5	0	732	261
P13010-P12956_1	0.729031	774	78.899044	78.195970	78.768966	186	409	43	94	136	360	53	60	28	732	609
P13020-O54890_1	0.084570	146	61.880342	72.203718	79.878869	77	444	137	122	171	491	66	59	2	780	787
P13020-O70400_1	0.158378	168	66.319702	75.047244	58.620887	138	429	106	107	48	91	20	168	0	780	327
P13086-Q499V7_1	0.700987	275	85.397891	85.552746	86.836643	258	29	11	48	296	94	6	33	0	346	429
P13135-Q27971_1	0.688690	346	80.400289	68.794525	86.506257	53	118	7	85	280	380	35	5	4	263	700
P13280-P13834_1	0.625234	160	86.837563	80.347447	83.135320	165	92	38	38	487	109	30	109	0	333	735
P13521-P05154_1	0.043525	56	64.505179	39.207747	81.277734	0	6	88	523	184	152	19	51	0	617	406
P13521-P07288_1	0.136029	113	70.329115	43.942188	88.921762	0	22	157	438	196	32	15	18	0	617	261
P13569-O14745_1	0.103432	205	59.919073	69.240824	62.818156	43	952	165	320	30	162	22	144	0	1480	358
P13569-O43752_1	0.102668	146	63.924247	68.504818	67.224549	26	938	193	323	9	111	92	43	2	1480	255
P13569-P07550_1	0.036828	76	54.050658	69.151838	69.357046	49	930	181	320	76	189	22	126	0	1480	413
P13596-O35346_1	0.233229	246	65.195650	74.580979	69.117592	148	486	75	149	290	365	87	313	3	858	1055
P13612-P05556_1	0.689638	354	80.198983	79.052529	79.243108	288	528	129	87	162	495	88	53	0	1032	798
P13612-P07996_1	0.104661	125	66.182160	77.430397	75.453761	244	525	165	98	121	742	203	104	2	1032	1170
P13612-P08962_1	0.046616	35	75.088857	80.967529	84.699538	360	480	119	73	88	131	11	8	0	1032	238
P13726-P00742_1	0.321072	96	82.479896	79.027661	77.637643	138	81	27	49	196	155	44	93	0	295	488
P13726-P08709_1	0.089618	68	73.826324	77.677254	78.472897	124	91	24	56	160	184	72	50	0	295	466
P13726-P10646_1	0.139901	68	79.116176	81.122542	68.205888	164	59	24	48	70	99	35	100	0	295	304
P13727-P01019_1	0.128498	120	68.868417	64.571577	82.732290	55	61	25	81	238	134	77	27	0	222	476
P13727-P01024_1	0.224278	154	70.861299	66.079414	79.580048	53	62	31	76	280	1099	212	72	0	222	1663
P13861-O00429_1	0.051426	43	73.347674	72.004035	74.235924	79	188	51	86	129	408	69	130	0	404	736
P13861-P08588_1	0.142854	130	68.790615	74.303218	68.884738	112	166	49	77	163	103	47	164	0	404	477
P13861-P24588_1	0.206572	142	71.187254	79.159356	38.498618	179	120	35	70	0	16	28	383	0	404	427
P13861-P31323_1	0.579061	323	73.953653	72.502178	70.568708	104	149	67	84	104	149	69	96	2	404	418
P13864-O09106_1	0.293168	215	69.115442	71.440784	77.802884	426	663	126	405	260	105	14	103	0	1620	482
P13864-O70422_1	0.082958	83	69.550482	71.836765	79.888423	428	668	137	387	78	315	39	31	0	1620	463
P13864-O88509_1	0.563369	742	64.056563	70.180611	64.910792	352	707	159	402	142	363	63	291	37	1620	859
P13984-P35269_1	0.658711	193	86.190363	80.055863	59.569072	52	150	35	12	59	114	87	257	22	249	517
P14173-P04177_1	0.297351	118	77.975678	94.541729	81.061365	427	53	0	0	245	144	46	63	2	480	498
P14416-Q9NRI5_1	0.068737	173	57.519884	70.319571	56.417447	165	93	37	148	4	345	63	442	0	443	854
P14423-P08753_1	0.251379	105	77.959524	80.091027	90.470056	62	55	8	21	242	99	8	5	0	146	354
P14618-P07900_1	0.049297	51	69.235490	92.518588	77.170779	430	89	2	10	221	313	104	94	0	531	732
P14625-Q5RKH6_1	0.051255	94	60.659894	75.676202	58.480060	202	365	116	120	52	172	171	271	0	803	666
P14635-O75293_1	0.269371	108	78.279074	75.343741	80.497500	242	40	24	127	49	85	9	17	4	433	160
P14635-O95067_1	0.451742	228	73.714693	73.356351	75.798266	233	45	17	138	235	43	18	102	0	433	398
P14635-O95257_1	0.081368	69	72.332174	75.481247	79.874780	238	41	25	129	49	80	12	18	0	433	159
P14635-O95782_1	0.279809	273	65.708718	68.935774	78.372712	160	113	9	151	260	552	34	131	0	433	977
P14635-P06493_1	0.111012	118	67.601780	71.124342	85.900909	203	75	3	152	160	101	27	9	0	433	297
P14635-P12004_1	0.460743	98	87.657959	73.244388	90.606628	232	47	4	150	190	64	3	4	0	433	261
P14678-O14744_1	0.319609	155	74.591161	52.217583	89.973642	40	30	23	147	479	108	28	22	0	240	637
P14678-O14893_1	0.134007	104	71.429615	59.268583	74.477500	58	15	42	125	57	132	51	40	0	240	280
P14678-P08579_1	0.080122	34	86.605000	64.802167	82.721778	56	23	93	68	137	41	10	37	0	240	225
P14678-P62308_1	0.369157	101	83.471980	64.953042	86.445789	40	34	102	64	43	25	6	2	0	240	76
P14678-P62318_1	0.557325	137	85.758686	64.479792	80.247937	60	14	94	72	70	10	33	13	2	240	126
P14719-P05532_1	0.301700	205	70.040683	73.766561	72.970296	48	350	96	73	193	477	114	195	0	567	979
P14780-P01033_1	0.545972	164	82.219085	76.641344	81.337971	217	299	83	108	82	83	33	9	2	707	207
P14784-P01589_1	0.123356	126	67.761349	60.635027	57.950809	95	132	91	233	0	72	105	95	0	551	272
P14859-P09086_1	0.047018	157	52.966051	44.858910	50.935470	60	75	29	579	65	59	17	338	0	743	479
P14859-P48431_1	0.035383	54	56.242222	46.979906	52.295110	86	60	29	568	56	19	24	218	0	743	317
P14867-O14764_1	0.681517	349	79.491633	73.013662	72.857080	89	218	62	87	66	229	90	67	0	456	452
P14921-P15036_1	0.051880	33	79.109091	58.895941	57.256759	83	103	30	225	71	113	35	250	0	441	469
P14921-P54821_1	0.068401	117	62.180427	60.206213	55.760367	94	90	35	222	49	13	38	145	0	441	245
P15036-P01100_1	0.036649	49	59.874286	61.187761	51.993237	113	86	32	238	61	13	31	275	0	469	380
P15036-P05412_1	0.044051	51	66.386078	60.265991	54.912054	96	102	27	244	59	36	34	202	0	469	331
P15037-O35845_1	0.089286	133	63.658647	59.940043	49.587535	98	90	43	237	0	32	70	186	0	468	288
P15037-O54941_1	0.075262	159	59.546289	57.017628	65.346229	78	108	29	253	90	106	49	166	0	468	411
P15056-P04049_1	0.071523	131	61.296107	64.102324	63.870247	151	254	55	306	116	222	61	249	0	766	648
P15056-Q969H4_1	0.238726	217	66.938894	62.663159	63.810958	161	232	55	318	53	314	134	219	0	766	720
P15116-O70373_1	0.121527	282	57.955780	75.215751	42.419681	290	369	63	184	3	113	157	856	10	906	1129
P15116-P09803_1	0.361592	255	69.274745	74.565453	74.358676	229	427	62	188	160	483	70	171	0	906	884
P15169-P22792_1	0.645912	210	83.822857	84.504847	79.277229	300	75	27	56	269	150	26	100	0	458	545
P15208-P05480_1	0.307937	306	65.345163	72.838652	72.815850	203	740	174	255	95	278	55	107	5	1372	535
P15253-G1SYP2_1	0.091157	75	72.360133	88.019187	66.106443	225	173	7	13	111	147	34	169	0	418	461
P15253-G1TNY9_1	0.119671	82	74.029024	84.948636	64.731432	167	226	13	12	88	159	14	186	0	418	447
P15311-O00592_1	0.179309	135	70.502074	85.556092	48.902939	389	119	29	49	10	108	67	373	3	586	558
P15311-O14745_1	0.043087	63	62.386032	85.631689	67.587430	392	117	21	56	104	97	33	124	0	586	358
P15311-P13569_1	0.129603	248	59.876290	73.278805	67.810689	27	381	119	59	13	934	204	329	0	586	1480
P15314-P23611_1	0.200929	152	69.949276	55.181611	71.091250	43	63	23	200	119	146	34	125	0	329	424
P15382-Q12809_1	0.258658	167	71.186647	53.133488	59.872476	0	10	71	48	106	453	75	525	0	129	1159
P15382-Q14721_1	0.142826	170	65.195588	54.502868	59.907762	0	20	55	54	142	243	75	398	0	129	858
P15383-O08962_1	0.236608	186	68.825376	51.190462	59.943568	0	2	65	63	104	461	67	531	0	130	1163
P15383-P51787_1	0.181885	178	66.874045	55.432385	62.509556	0	22	65	43	67	266	72	271	0	130	676
P15385-P10499_1	0.692707	354	80.575678	63.224031	71.661313	145	171	83	256	129	196	47	123	0	655	495
P15387-O08962_1	0.093506	380	52.818789	55.366406	57.016260	49	297	93	418	40	474	98	551	0	857	1163
P15387-P15383_1	0.322665	193	71.591244	60.187666	56.064692	153	238	72	394	0	28	52	50	0	857	130
P15498-P15391_1	0.275583	243	66.948971	80.934627	46.152104	217	486	73	69	2	90	95	369	0	845	556
P15509-P04141_1	0.530671	134	84.918582	80.234800	77.201111	200	99	39	62	46	63	7	28	0	400	144
P15531-Q13131_1	0.112756	47	83.966383	91.517237	73.047943	112	37	1	2	209	174	33	143	0	152	559
P15531-Q86TP1_1	0.076172	49	77.734694	92.505263	82.856755	117	32	1	2	313	47	21	72	0	152	453
P15655-P18654_1	0.101451	112	67.387143	80.712792	75.131203	94	32	2	26	243	269	104	124	3	154	740
P15691-Q28197_1	0.070714	38	81.962632	82.367105	84.480394	83	67	27	13	53	57	17	0	0	190	127
P15692-P05556_1	0.080411	57	75.587018	68.873534	82.976767	37	107	24	64	259	439	62	38	0	232	798
P15806-O09100_1	0.035813	112	48.228125	47.923011	50.546146	53	53	52	493	71	19	31	359	0	651	480
P15806-P12979_1	0.538224	138	84.747174	50.128080	64.267500	62	50	79	460	51	48	23	102	0	651	224
P15814-P01871_1	0.318525	162	73.903889	59.772723	81.009890	34	67	7	105	163	204	52	34	2	213	453
P15814-P12018_1	0.437451	137	80.808978	67.842254	81.890759	110	5	4	94	87	12	39	7	10	213	145
P15884-P05412_1	0.063747	94	64.189894	49.677391	56.602689	56	68	69	474	64	32	37	198	0	667	331
P15918-P55895_1	0.103450	259	57.399421	61.323691	65.592543	74	359	240	370	75	211	63	178	0	1043	527
P15923-P06400_1	0.333523	339	65.012979	40.871070	73.747220	23	50	40	541	359	240	101	228	0	654	928
P15927-P12956_1	0.174609	149	68.853826	72.243667	80.772414	106	73	13	78	202	308	42	57	0	270	609
P15927-P13010_1	0.169554	201	64.698557	70.467630	80.132077	86	90	14	80	268	333	38	93	0	270	732
P15927-P35244_1	0.672133	138	93.382754	77.342593	94.345950	143	44	15	68	107	10	3	1	0	270	121
P16036-P15999_1	0.164318	120	71.352250	78.301910	84.631374	110	176	21	49	343	137	14	59	0	356	553
P16070-O75330_1	0.061833	141	58.521986	48.328760	76.360290	95	78	26	543	159	381	70	114	0	742	724
P16083-P31749_1	0.061573	37	80.125676	94.060346	79.471563	200	25	6	0	212	149	64	55	0	231	480
P16086-P11507_1	0.269557	364	62.157170	63.848337	69.614132	0	777	1455	240	4	573	380	86	10	2472	1043
P16104-P12956_1	0.073406	43	79.861395	72.458531	80.788046	45	48	10	40	196	313	43	57	0	143	609
P16144-A0A1U8CU03_1	0.329830	1175	53.484996	59.281207	64.412465	25	754	429	614	2	605	312	294	101	1822	1213
P16144-G3H672_1	0.031752	32	44.177813	70.171762	42.824000	223	1006	200	393	0	6	15	54	0	1822	75
P16144-P06241_1	0.562299	552	67.016938	66.980406	71.695382	137	952	299	434	86	282	71	98	19	1822	537
P16144-P07942_1	0.304842	2408	47.957517	47.496279	53.429759	0	234	615	973	0	203	798	785	427	1822	1786
P16144-P08581_1	0.477750	1418	55.828907	55.165549	59.057604	0	545	567	710	0	496	499	395	259	1822	1390
P16144-P11047_1	0.512994	1711	55.364378	51.744089	62.660485	2	401	583	836	1	504	806	298	218	1822	1609
P16220-P18848_1	0.057885	50	72.858600	56.820122	55.846011	54	38	61	174	65	7	79	200	0	327	351
P16220-P61968_1	0.128289	148	65.962297	54.299602	74.621758	49	40	51	187	35	81	18	31	4	327	165
P16220-Q13643_1	0.526406	261	74.579579	49.048654	87.678143	20	49	41	217	127	141	11	1	0	327	280
P16220-Q14192_1	0.562188	307	73.877980	49.746789	87.947348	29	35	62	201	126	145	7	1	4	327	279
P16220-Q5TD97_1	0.495292	272	72.886618	47.141346	85.879613	16	51	44	216	105	161	14	4	2	327	284
P16234-O60749_1	0.117409	171	63.264620	69.360863	69.654682	153	532	132	272	204	119	17	179	0	1089	519
P16234-O95219_1	0.156018	219	62.922740	70.724711	75.173600	187	522	127	253	132	193	40	85	2	1089	450
P16234-Q06124_1	0.060563	105	61.925905	69.678733	76.775143	143	553	126	267	160	294	59	80	0	1089	593
P16278-P10619_1	0.158447	83	76.907229	87.613279	86.434729	536	54	15	72	318	88	38	36	0	677	480
P16383-O43143_1	0.448363	244	72.690861	65.504840	83.069497	133	314	62	272	409	262	38	86	0	781	795
P16402-O15379_1	0.445881	88	89.145341	56.143077	89.187617	18	54	21	128	358	11	14	45	0	221	428
P16402-O75376_1	0.035901	248	41.386532	51.749276	40.699197	38	34	4	145	62	198	183	1997	9	221	2440
P16520-O60262_1	0.721197	207	94.741304	96.522618	87.813382	328	9	3	0	44	13	11	0	0	340	68
P16615-O00631_1	0.256520	139	73.744676	80.928733	59.693548	245	640	125	32	0	0	28	3	0	1042	31
P16885-O43561_1	0.539964	427	69.006417	80.612142	34.122099	454	549	181	81	0	0	15	247	6	1265	262
P16885-P07948_1	0.215183	162	69.744938	79.692213	75.873887	401	605	162	97	131	257	41	83	0	1265	512
P16885-P12314_1	0.070312	77	68.557662	82.113391	73.187193	459	604	130	72	42	225	33	74	0	1265	374
P16885-Q13094_1	0.529575	457	67.869737	79.115360	51.342702	377	605	192	91	41	129	26	337	0	1265	533
P17156-O09106_1	0.422586	138	80.138478	84.662243	80.007241	286	282	39	26	315	51	8	108	0	633	482
P17156-P11440_1	0.525349	150	82.778667	85.275261	86.561178	283	298	30	22	174	92	23	8	0	633	297
P17181-P01563_1	0.541799	252	75.661786	76.691364	75.642287	239	162	36	120	44	80	47	17	0	557	188
P17181-P01574_1	0.333129	164	74.255549	76.096553	78.107968	214	169	60	114	37	97	49	4	0	557	187
P17181-P05000_1	0.365318	157	76.052803	76.674093	72.106205	219	172	55	111	37	84	37	37	0	557	195
P17225-O35737_1	0.045488	111	56.159009	63.502600	61.809265	31	234	89	173	21	212	26	190	0	527	449
P17252-O95136_1	0.210358	164	69.354329	77.927455	75.687790	225	287	70	90	130	123	36	64	2	672	353
P17252-P16885_1	0.447307	406	66.495911	75.944375	78.249154	194	291	84	103	388	563	212	102	55	672	1265
P17301-O15335_1	0.320663	76	86.911579	83.328230	86.066574	462	572	88	59	223	94	12	30	0	1181	359
P17301-P05556_1	0.690823	363	79.999587	81.689594	77.808997	352	653	112	64	138	500	104	56	0	1181	798
P17325-D3Z902_1	0.055017	99	61.208889	48.868533	73.758345	25	50	35	224	341	132	34	206	0	334	713
P17325-P06536_1	0.087272	88	69.257955	51.511886	58.742742	56	36	21	221	222	107	29	437	0	334	795
P17325-P09416_1	0.063374	78	66.850769	57.353772	57.880182	67	30	48	189	84	8	123	224	0	334	439
P17325-P0C6T3_1	0.031327	2	39.290000	58.468473	55.331115	76	21	48	189	40	17	54	158	0	334	269
P17325-P12841_1	0.570148	176	82.202898	60.256677	56.580763	78	26	52	178	64	22	74	220	0	334	380
P17426-Q3U366_1	0.416879	353	67.131841	78.197564	47.359187	222	586	36	133	65	63	50	351	0	977	529
P17427-O88809_1	0.450238	289	70.581073	82.191087	55.193852	371	445	33	89	19	127	39	181	4	938	366
P17433-O09106_1	0.460078	175	77.792914	52.637279	84.053216	63	25	5	179	357	16	21	88	0	272	482
P17433-P09405_1	0.035664	32	65.350000	55.707390	62.179052	62	28	7	175	30	271	60	346	0	272	707
P17433-Q64287_1	0.066926	85	66.346588	54.952978	70.764867	70	19	4	179	177	88	34	151	0	272	450
P17535-Q03518_1	0.128143	184	63.197717	47.068674	75.828119	20	54	22	251	157	433	114	104	0	347	808
P17542-P06400_1	0.232877	314	62.414586	42.987462	73.580366	24	27	16	264	358	236	109	225	0	331	928
P17542-P15923_1	0.360130	148	76.763919	53.378308	49.331758	54	10	42	225	57	51	75	471	6	331	654
P17612-P13861_1	0.696870	254	85.989488	90.914444	79.132673	257	79	12	3	154	163	30	57	2	351	404
P17612-Q02952_1	0.171209	123	71.399350	90.774957	32.179501	272	55	22	2	0	27	47	1708	0	351	1782
P17659-P10499_1	0.709371	330	84.168606	68.601415	73.202182	133	195	33	169	161	169	42	123	2	530	495
P17679-P15806_1	0.047160	128	55.255781	52.259903	49.075146	70	19	40	284	55	47	73	476	0	413	651
P17679-Q91ZW3_1	0.440999	350	67.981600	43.035763	73.783111	27	55	7	324	259	454	135	203	0	413	1051
P17706-P05556_1	0.203915	160	69.386438	76.681663	81.615201	213	68	66	68	207	476	70	45	0	415	798
P17844-P09012_1	0.255875	98	79.337041	75.847410	73.146631	329	105	13	167	118	58	13	93	0	614	282
P17844-P23246_1	0.053698	86	62.720930	74.219088	55.775318	278	148	23	165	4	250	57	396	0	614	707
P17844-Q15233_1	0.060250	90	63.968222	73.777508	65.179660	275	149	22	168	13	258	26	174	0	614	471
P17918-O35654_1	0.102197	85	71.655294	90.484789	84.629765	192	61	3	5	299	87	43	40	0	261	469
P17931-P05556_1	0.160358	89	75.840337	66.811080	83.662732	103	34	3	110	300	399	59	40	0	250	798
P17936-P05019_1	0.035695	37	62.784595	67.204605	61.720615	51	86	71	83	0	66	71	58	0	291	195
P17947-P20226_1	0.552806	230	77.393870	55.072667	76.663953	64	25	10	171	161	68	22	88	18	270	339
P17987-P40227_1	0.610504	292	76.810205	82.266259	82.989812	109	377	60	10	87	395	38	11	4	556	531
P17987-P49368_1	0.704427	371	81.620270	85.598669	85.069872	241	269	33	13	248	239	34	24	6	556	545
P17987-P50990_1	0.593645	236	78.911992	82.687428	82.205730	108	384	51	13	94	391	37	26	4	556	548
P17987-P50991_1	0.689919	355	80.194085	85.181745	85.500519	220	286	38	12	283	202	28	26	6	556	539
P17987-P78371_1	0.639494	298	78.241007	84.198417	83.087495	161	339	43	13	146	330	40	19	4	556	535
P17987-Q99832_1	0.676177	310	80.591581	84.272482	84.013352	172	329	44	11	196	294	31	22	4	556	543
P18074-O76071_1	0.086868	35	87.148000	83.836105	90.859263	226	460	62	12	269	49	11	10	0	760	339
P18074-P05141_1	0.111994	76	74.570658	84.770803	79.845034	308	384	45	23	42	203	42	11	0	760	298
P18084-O00622_1	0.114501	122	67.452951	79.651464	65.496614	193	460	87	59	25	169	96	91	0	799	381
P18084-P04004_1	0.037857	74	55.659730	79.248048	60.904289	178	473	85	63	46	176	64	192	0	799	478
P18084-P06756_1	0.685274	519	74.822062	75.236608	79.830649	120	461	146	72	339	517	102	90	13	799	1048
P18084-P10451_1	0.095515	121	65.653802	81.054431	37.387197	212	456	102	29	0	11	11	292	0	799	314
P18084-Q05397_1	0.075812	144	60.818472	76.125920	69.464049	109	499	110	81	266	401	84	301	0	799	1052
P18266-O70239_1	0.194753	178	67.520281	83.985476	53.222394	255	102	10	53	144	105	65	513	0	420	827
P18484-O08838_1	0.484084	415	67.412193	80.508316	55.792753	233	578	38	89	141	161	12	369	0	938	683
P18484-O88339_1	0.422410	368	66.828886	81.494147	48.545548	322	491	34	91	60	86	55	374	0	938	575
P18484-P09951_1	0.548294	431	69.209954	79.436493	56.476690	169	633	46	90	160	123	43	378	0	938	704
P18507-P14867_1	0.681464	340	79.842412	69.895503	73.115636	78	229	26	134	76	233	57	90	0	467	456
P18564-P02751_1	0.481570	984	58.896128	67.146117	58.475091	19	389	260	120	7	923	665	882	88	788	2477
P18564-P06241_1	0.124738	110	69.835000	80.045038	73.818175	186	466	74	62	144	236	52	105	0	788	537
P18564-P06756_1	0.707350	573	76.504660	76.001662	80.300305	132	457	132	67	347	518	94	89	0	788	1048
P18564-P10451_1	0.141800	134	68.291940	81.787970	37.897675	225	438	86	39	0	13	8	293	0	788	314
P18564-P10600_1	0.038390	52	61.266731	79.491523	68.685583	165	482	90	51	7	224	101	80	0	788	412
P18827-O75581_1	0.043043	221	47.859683	35.113581	77.595617	0	18	19	273	557	708	92	256	7	310	1613
P18858-O60671_1	0.353792	158	75.546139	73.207127	83.045071	410	209	35	265	114	123	29	16	0	919	282
P18858-O60921_1	0.050654	55	68.523273	72.643449	85.818643	383	237	34	265	135	120	19	6	0	919	280
P18887-O00764_1	0.041490	33	72.577879	64.904645	92.731955	197	127	24	285	246	58	6	2	0	633	312
P18887-P06746_1	0.209187	84	79.763810	65.608325	89.646388	199	135	32	267	239	81	7	8	0	633	335
P18887-P49917_1	0.425668	246	71.825528	61.652464	84.788211	162	159	21	291	420	392	61	38	0	633	911
P19022-O00548_1	0.167375	190	65.273158	75.723091	67.228271	287	373	67	179	51	377	112	183	0	906	723
P19024-P63144_1	0.055384	92	62.313261	66.236179	83.502693	153	178	56	215	247	77	26	51	0	602	401
P19105-O43516_1	0.243942	128	74.452734	82.969649	53.040417	87	54	15	15	0	61	182	260	0	171	503
P19174-O43561_1	0.224779	289	63.009446	79.632240	32.681412	540	483	105	162	0	0	12	250	0	1290	262
P19174-P06239_1	0.111375	174	62.544310	77.574775	76.376365	438	552	122	178	136	247	46	80	2	1290	509
P19174-P06241_1	0.356690	177	73.990113	77.400729	74.577672	424	560	129	177	146	248	48	95	0	1290	537
P19174-P15498_1	0.665179	451	74.713060	76.275225	77.767562	374	599	127	190	136	532	91	86	36	1290	845
P19174-P16234_1	0.282346	378	62.189841	74.694868	66.894050	312	612	179	187	98	562	140	289	7	1290	1089
P19182-O09106_1	0.219912	69	84.062464	77.467773	81.936162	232	83	38	96	334	33	15	100	0	449	482
P19182-O88574_1	0.127683	74	76.531622	81.444633	63.429545	281	59	32	77	14	97	32	77	0	449	220
P19320-P05556_1	0.276087	139	74.547986	78.318539	80.903221	82	522	73	62	200	476	74	48	0	739	798
P19320-P13612_1	0.063625	72	68.162639	76.991813	79.891773	54	546	78	61	316	510	134	72	0	739	1032
P19324-P02463_1	0.369909	292	67.885377	87.905084	29.983188	274	114	15	14	0	12	11	1646	0	417	1669
P19338-O00267_1	0.178783	308	60.328636	58.436380	64.897489	121	179	21	389	241	328	68	450	11	710	1087
P19338-O43719_1	0.057012	213	52.957887	59.722521	55.139603	65	234	28	383	115	126	53	461	7	710	755
P19338-O60563_1	0.046125	122	55.351311	58.594099	54.887961	34	264	27	385	80	183	48	415	5	710	726
P19338-P06748_1	0.032045	16	61.129375	60.755380	68.842857	39	260	37	374	94	62	27	111	0	710	294
P19338-Q8WYQ5_1	0.034912	114	46.537982	58.958620	57.597555	67	232	24	387	69	209	124	371	2	710	773
P19367-P15336_1	0.218978	192	67.658542	90.836205	42.770099	670	208	35	4	0	95	20	390	0	917	505
P19388-O94763_1	0.183614	100	75.347600	86.326905	55.996075	83	115	12	0	64	95	90	286	0	210	535
P19397-P05556_1	0.217769	130	73.021615	81.174110	82.430739	49	139	27	4	263	418	85	32	0	219	798
P19397-P13612_1	0.036619	23	74.259565	81.928904	82.068149	58	133	25	3	408	453	101	70	0	219	1032
P19404-O43181_1	0.031420	5	66.410000	82.852610	69.977257	152	46	13	38	33	72	22	48	0	249	175
P19404-O75251_1	0.580486	146	85.810616	81.324618	77.466432	117	87	18	27	109	49	4	51	0	249	213
P19419-P11831_1	0.032118	81	39.269506	49.784907	47.708898	72	22	32	302	69	15	21	403	5	428	508
P19419-P28324_1	0.035280	33	63.929394	52.836402	52.723898	76	24	38	290	73	29	31	298	0	428	431
P19438-P01375_1	0.254506	137	73.877007	68.104044	73.479270	121	141	41	152	82	64	33	54	0	455	233
P19438-Q15628_1	0.489865	153	81.009412	66.723604	80.580641	99	158	39	159	153	104	6	49	0	455	312
P19447-P32780_1	0.032605	41	50.539512	70.680090	63.973266	99	431	82	170	6	250	126	166	0	782	548
P19447-Q13888_1	0.428016	170	77.076882	70.552941	80.051646	103	413	102	164	128	179	67	21	0	782	395
P19447-Q13889_1	0.032343	35	50.748857	72.711381	76.067565	137	410	89	146	78	153	29	48	0	782	308
P19447-Q6ZYL4_1	0.208560	91	78.315275	73.000090	79.138592	159	382	93	148	7	54	3	7	0	782	71
P19447-Q92759_1	0.565896	197	80.251421	71.709335	79.654697	115	428	90	149	57	341	39	25	2	782	462
P19483-P00829_1	0.702044	312	83.687724	83.885226	82.707500	309	168	21	55	278	177	16	57	4	553	528
P19483-P01096_1	0.081378	49	78.695510	86.560271	60.727248	386	102	12	53	4	46	10	49	0	553	109
P19483-P05630_1	0.242104	84	81.441667	85.118391	80.621310	344	137	16	56	66	68	14	20	0	553	168
P19483-P05631_1	0.244349	121	75.343967	84.405877	81.955369	326	154	13	60	119	135	20	24	0	553	298
P19483-P05632_1	0.068913	58	73.040000	86.497975	67.591765	385	97	17	54	0	32	5	14	0	553	51
P19491-F1LZX9_1	0.200288	144	70.678403	76.675561	76.218032	124	561	99	99	258	509	151	129	0	883	1047
P19491-G3V7P1_1	0.048631	40	73.461750	80.532174	70.753212	292	435	69	87	33	147	38	56	0	883	274
P19491-O35430_1	0.059375	123	59.604634	77.681755	51.476007	148	536	105	94	24	241	82	492	0	883	839
P19491-P02683_1	0.310107	167	73.157066	80.237169	43.617676	278	445	82	78	0	9	44	132	0	883	185
P19491-P05696_1	0.118889	83	73.753012	79.289604	76.846875	250	471	70	92	219	286	64	103	0	883	672
P19491-P09216_1	0.327290	185	72.335730	79.395153	73.652469	254	472	67	90	187	325	75	150	0	883	737
P19491-P19490_1	0.699108	453	78.159713	77.007316	75.467166	130	567	86	100	129	565	89	124	0	883	907
P19492-P19490_1	0.665236	393	76.439364	77.736914	75.934267	140	553	114	81	143	541	103	120	0	888	907
P19492-P19491_1	0.678018	351	79.061567	77.937860	76.997169	170	536	85	97	137	547	101	98	0	888	883
P19493-F1LZX9_1	0.216416	122	73.921721	76.744035	76.077335	117	574	107	104	243	522	157	125	5	902	1047
P19493-P19490_1	0.702076	457	78.477330	76.970310	75.421323	124	569	113	96	134	551	92	130	0	902	907
P19493-P19491_1	0.691419	454	77.144670	76.844823	76.648800	116	577	114	95	126	567	89	101	0	902	883
P19493-P19492_1	0.633461	272	79.123309	76.541585	77.314989	113	586	100	103	127	564	103	94	0	902	888
P19632-P63211_1	0.031537	6	73.278333	75.040327	82.024865	109	35	60	41	20	41	12	1	0	245	74
P19784-P09429_1	0.309488	118	78.458559	91.574829	71.319814	287	40	10	13	20	124	17	54	0	350	215
P19784-P67870_1	0.470071	75	93.498133	91.736114	89.477907	299	28	3	20	172	21	12	10	2	350	215
P19793-P10276_1	0.585460	247	77.857895	68.759675	74.057489	185	78	28	171	226	80	22	134	0	462	462
P19838-P09086_1	0.037075	141	47.584113	68.264897	47.423027	243	337	97	291	42	79	11	347	5	968	479
P19838-P14859_1	0.040090	150	49.694333	67.311519	40.824684	176	397	107	288	42	80	21	600	5	968	743
P19838-Q01201_1	0.298224	309	64.912298	70.069205	58.597513	236	394	69	269	101	159	26	293	0	968	579
P19838-Q04864_1	0.268179	154	72.717143	70.865630	56.874394	270	370	62	266	130	131	30	328	0	968	619
P19969-P18508_1	0.664583	353	77.784334	72.870819	70.510129	75	250	45	94	83	224	33	126	0	464	466
P19969-P23576_1	0.678294	347	79.243660	72.728901	74.687894	69	255	42	98	79	229	79	64	2	464	451
P20029-Q99KV1_1	0.630714	286	78.250420	84.293481	76.225726	302	278	45	30	104	153	56	45	12	655	358
P20065-O55222_1	0.031322	0	0.000000	67.932400	88.101327	0	26	16	8	277	140	26	9	0	50	452
P20073-P30626_1	0.362688	152	76.448355	73.547828	80.783081	293	21	7	167	80	85	4	29	0	488	198
P20171-F1M9C3_1	0.063700	61	70.930328	86.662487	67.044228	122	39	18	10	200	210	47	255	0	189	712
P20171-O08773_1	0.211889	108	75.619537	87.652487	62.875533	129	36	13	11	95	185	35	229	0	189	544
P20236-P18508_1	0.654812	378	76.139312	69.805456	70.034142	73	233	61	126	73	236	27	130	0	493	466
P20248-P06493_1	0.657851	210	84.757810	68.996968	89.034646	226	30	6	170	202	74	17	4	0	432	297
P20333-P01375_1	0.513725	174	79.923563	62.976226	77.222489	132	69	38	222	88	68	44	33	0	461	233
P20648-P51164_1	0.086748	53	78.021132	80.185411	79.688007	183	708	86	58	27	216	39	9	0	1035	291
P20651-O08661_1	0.051296	149	55.089262	80.618000	62.519486	276	105	80	64	37	243	56	209	0	525	545
P20700-P02545_1	0.733594	699	83.368398	76.359676	71.997831	189	228	62	107	191	231	58	184	0	586	664
P20717-P06761_1	0.361953	103	82.838641	90.016556	83.813731	464	164	33	4	302	268	49	35	0	665	654
P20717-P06882_1	0.399626	949	56.993267	76.912211	56.143215	39	461	135	30	64	611	1006	1087	111	665	2768
P20749-P03372_1	0.277795	152	73.288684	65.980242	62.495580	182	58	6	208	195	99	19	282	0	454	595
P20781-P22771_1	0.684460	358	79.458492	71.023044	75.164513	87	241	55	113	110	210	58	74	0	496	452
P20794-P10275_1	0.067248	201	55.636318	57.924141	53.197359	198	84	4	337	183	151	20	566	0	623	920
P20936-O14965_1	0.282333	181	70.998895	74.303649	68.927965	299	460	80	208	164	90	9	140	0	1047	403
P20936-O15392_1	0.034874	48	56.848542	73.619494	86.567254	287	451	111	198	56	80	2	4	0	1047	142
P20936-P06241_1	0.153597	187	64.678556	73.933372	74.369926	313	440	78	216	148	241	50	98	0	1047	537
P20936-P07947_1	0.035176	73	51.901781	72.399093	74.193757	232	491	116	208	147	242	47	107	0	1047	543
P20936-P07948_1	0.165883	222	63.312432	73.764126	76.651133	301	457	80	209	142	244	48	78	3	1047	512
P20936-Q07666_1	0.144394	172	65.149884	72.984651	52.699368	255	481	110	201	35	116	13	279	0	1047	443
P21279-O46470_1	0.191781	105	75.015524	86.349443	78.001194	210	110	24	15	174	191	30	74	0	359	469
P21453-P08581_1	0.684217	833	69.457491	70.283246	67.949755	31	221	43	87	81	678	348	283	171	382	1390
P21453-P16144_1	0.154868	326	58.535399	71.295236	66.296674	63	188	42	89	138	941	243	500	12	382	1822
P21453-P17252_1	0.049103	127	56.122520	74.407696	77.977307	155	106	39	82	228	281	73	90	0	382	672
P21453-P28221_1	0.164392	90	75.918778	75.357906	73.234244	110	163	42	67	95	158	45	79	0	382	377
P21453-P32121_1	0.085786	158	61.068165	74.833560	78.567115	158	95	45	84	164	144	43	58	0	382	409
P21575-P09951_1	0.106571	212	59.825660	74.065208	59.418054	169	452	84	159	206	86	38	374	0	864	704
P21575-P18484_1	0.297335	261	66.851073	67.399306	80.853028	70	436	133	225	292	521	35	90	0	864	938
P21675-P20226_1	0.079360	193	57.929326	59.792575	67.374808	161	564	410	737	90	105	33	111	0	1872	339
P21677-O08674_1	0.237304	151	71.715298	44.584253	79.090932	31	46	57	515	229	163	50	73	0	649	515
P21707-P04774_1	0.075605	243	54.996296	69.378029	62.619129	77	185	52	107	0	1018	426	565	6	421	2009
P21707-P04775_1	0.096495	274	56.188175	70.196841	62.826913	94	172	52	103	1	1027	409	568	0	421	2005
P21708-F1M9C3_1	0.567848	248	76.986895	84.110553	65.153722	196	131	23	30	146	251	53	262	0	380	712
P21708-O08773_1	0.415685	272	70.214853	84.382553	59.561783	213	112	23	32	40	231	26	247	0	380	544
P21708-P20171_1	0.166174	102	73.976961	84.922289	84.148571	239	85	26	30	105	47	22	15	0	380	189
P21709-P06239_1	0.209466	157	69.910637	78.629518	76.294853	250	496	151	79	125	255	44	85	0	976	509
P21784-P15919_1	0.045946	202	50.018911	66.149431	64.350298	73	214	65	175	96	413	209	322	0	527	1040
P21793-P04985_1	0.041528	66	60.599242	85.629167	34.876305	200	108	33	19	0	0	2	745	0	360	747
P21796-P03372_1	0.518352	225	76.308444	87.688410	62.839445	137	139	7	0	217	81	19	278	0	283	595
P21796-P15336_1	0.031538	7	67.592857	87.362473	49.038040	127	152	3	1	50	47	56	352	0	283	505
P21796-P19367_1	0.115739	60	79.274667	86.039576	89.061047	103	166	14	0	583	283	34	17	0	283	917
P21802-P06241_1	0.322132	201	71.024328	70.487917	74.608715	180	339	88	214	164	224	49	100	0	821	537
P21802-P07948_1	0.072642	118	62.833051	70.088514	77.295742	169	347	87	218	179	215	39	79	0	821	512
P21913-P15999_1	0.481144	113	85.841770	85.078972	84.548065	190	55	2	35	323	159	17	54	0	282	553
P21913-P16036_1	0.034269	13	83.481538	87.374326	80.779888	225	20	2	35	139	154	15	48	0	282	356
P21926-P05106_1	0.045500	40	71.704500	82.555877	82.186929	76	108	42	2	238	445	59	46	0	228	788
P21926-P05556_1	0.332033	144	76.158194	81.427368	82.439185	52	131	43	2	267	418	77	36	0	228	798
P21926-P07359_1	0.270146	132	75.093939	81.195219	59.537331	63	116	45	4	174	100	45	333	0	228	652
P21926-P08514_1	0.129657	82	74.918293	81.172939	81.889654	54	128	42	4	417	458	71	93	0	228	1039
P21926-P16144_1	0.100013	129	65.277519	76.623465	67.062936	8	166	44	10	169	921	250	482	0	228	1822
P21980-P02751_1	0.660650	730	68.932219	80.037962	61.920706	97	480	97	13	10	1117	614	736	59	687	2477
P21980-P05106_1	0.243642	69	85.303188	88.076623	80.290685	370	283	29	5	178	488	71	51	0	687	788
P21980-P05556_1	0.143595	63	80.878571	88.522445	81.077406	395	259	30	3	217	462	66	53	0	687	798
P21980-P08514_1	0.055856	44	74.627955	87.559068	81.791213	339	313	32	3	397	485	61	96	0	687	1039
P21980-P08648_1	0.099564	75	73.423600	87.201863	81.306616	322	330	31	4	392	491	66	100	0	687	1049
P22087-O14744_1	0.059322	52	72.576154	75.647072	88.660942	186	41	7	87	466	115	28	28	0	321	637
P22091-O09100_1	0.047199	65	64.244615	55.261033	52.421667	55	11	61	202	65	27	61	327	0	329	480
P22091-P15806_1	0.385926	166	75.948675	54.206565	48.979247	55	12	48	214	63	41	65	482	0	329	651
P22091-P17679_1	0.034832	52	55.601731	56.440760	54.306005	53	16	66	194	70	26	63	254	0	329	413
P22288-P70552_1	0.032764	9	87.106667	84.273693	87.077976	164	30	6	41	46	35	3	0	0	241	84
P22301-Q13651_1	0.623739	139	89.212950	82.478652	59.962232	96	46	12	24	175	63	32	308	0	178	578
P22366-P05532_1	0.244760	199	68.278995	78.479223	74.142084	87	145	26	38	251	435	104	189	0	296	979
P22366-P14719_1	0.440804	125	82.470960	81.426520	78.189224	122	124	23	27	150	279	82	56	2	296	567
P22415-Q15853_1	0.688689	208	88.065817	55.874323	55.790520	85	18	21	186	84	17	36	209	0	310	346
P22439-A7MB35_1	0.624558	206	82.676602	75.259401	90.724000	193	158	31	119	311	51	2	26	2	501	390
P22439-F1N206_1	0.377918	119	80.937311	75.447964	91.188016	171	179	33	118	432	38	4	35	2	501	509
P22439-P11180_1	0.036298	14	87.471429	80.883333	45.006000	260	96	91	54	0	0	3	7	0	501	10
P22439-P11966_1	0.507416	116	86.467759	74.152355	91.159192	164	178	36	123	315	14	4	26	0	501	359
P22455-O95750_1	0.047346	65	64.316769	72.033803	67.498380	217	312	65	208	55	63	28	70	0	802	216
P22458-G1SGF8_1	0.341156	282	67.381950	59.549263	76.518751	49	160	64	202	32	673	152	48	0	475	905
P22458-G1SNT3_1	0.182488	177	66.978023	60.430695	76.994584	63	148	58	206	96	560	121	65	0	475	842
P22458-G1SPF9_1	0.523447	436	68.179220	61.816589	77.471144	67	156	77	175	170	1151	279	78	67	475	1678
P22646-P04235_1	0.560895	168	82.510000	74.145979	68.753815	43	67	60	19	19	67	52	35	6	189	173
P22646-P11942_1	0.558575	177	81.571525	73.836825	70.256099	46	63	58	22	25	75	48	34	2	189	182
P22681-O43561_1	0.039293	140	49.768643	61.873256	41.512672	263	154	32	457	1	22	12	227	0	906	262
P22681-O75955_1	0.067746	75	68.446667	59.107219	81.880234	149	250	33	474	186	155	71	15	0	906	427
P22681-O94875_1	0.052801	411	46.196788	57.236490	44.460173	157	237	33	479	128	58	78	836	25	906	1100
P22681-P00533_1	0.237102	410	59.800927	55.581611	70.468479	132	260	32	482	222	562	145	281	14	906	1210
P22681-P06241_1	0.423616	309	68.903948	56.856313	75.512402	157	232	39	478	179	218	45	95	0	906	537
P22681-P07948_1	0.301595	237	68.179072	58.328091	78.684336	189	212	27	478	193	207	42	70	0	906	512
P22681-P08581_1	0.597132	628	67.074857	54.883223	70.783734	98	288	38	482	161	722	262	245	15	906	1390
P22681-P12931_1	0.346252	223	70.478834	58.231799	76.310075	174	226	31	475	186	205	50	95	0	906	536
P22681-P19174_1	0.365143	429	63.435245	54.809647	76.616047	101	274	45	486	420	542	139	189	0	906	1290
P22681-P21802_1	0.082358	150	61.256133	57.330331	70.021864	161	233	33	479	169	341	102	209	0	906	821
P22682-P47941_1	0.299016	171	72.411520	59.666287	72.133564	191	213	33	476	77	129	17	80	0	913	303
P22682-Q9JLQ0_1	0.073900	160	59.262812	60.530099	55.694694	204	204	39	466	154	76	21	386	0	913	637
P22756-Q8R4T5_1	0.080528	120	63.850417	76.777587	48.125863	178	532	112	127	3	86	44	261	0	949	394
P22777-P06869_1	0.601102	252	78.355278	82.219602	80.541963	174	172	13	43	197	136	54	46	17	402	433
P22892-O35551_1	0.323602	271	67.284576	76.420024	61.410104	92	564	48	118	0	416	220	226	0	822	862
P22892-O35643_1	0.444604	303	69.813795	74.737202	73.739109	26	629	48	119	51	694	54	144	3	822	943
P22892-O88809_1	0.373120	215	71.862326	78.411010	54.700792	228	443	34	117	8	133	44	181	0	822	366
P22892-P17427_1	0.584506	433	70.616975	75.168759	77.148881	51	602	52	117	35	750	60	93	0	822	938
P23025-P07992_1	0.246242	73	84.311918	77.962125	72.703064	109	91	31	42	135	49	28	85	0	273	297
P23229-A0A1U8CU03_1	0.271966	403	61.183127	74.441230	70.795153	206	604	160	160	39	749	220	205	19	1130	1213
P23229-G3H672_1	0.187618	87	77.933333	80.164044	45.498667	454	452	78	146	0	12	11	52	0	1130	75
P23229-O00622_1	0.176969	141	69.753404	78.519602	66.075984	365	501	113	151	33	180	71	97	0	1130	381
P23229-P05556_1	0.679577	469	75.483582	76.101257	77.762782	262	564	152	152	131	501	108	58	2	1130	798
P23229-P06241_1	0.263857	327	63.108746	77.381434	73.321993	297	565	118	150	128	252	61	96	6	1130	537
P23229-P07942_1	0.648883	1566	61.090594	65.258283	61.327598	12	547	348	223	0	610	698	478	328	1130	1786
P23229-P11047_1	0.682770	1097	66.596372	71.025451	64.880143	121	586	251	172	32	530	810	237	189	1130	1609
P23229-P16144_1	0.460572	836	59.726388	70.908912	59.699473	86	645	227	172	15	762	465	580	75	1130	1822
P23229-P21926_1	0.104172	59	78.309831	77.916876	80.643377	350	515	112	153	43	139	43	3	0	1130	228
P23246-P09012_1	0.041651	43	67.604651	61.027793	72.756915	83	184	103	337	128	46	19	89	0	707	282
P23246-P11387_1	0.527072	349	70.903009	56.960792	76.399046	38	227	53	389	407	151	7	200	0	707	765
P23246-P17844_1	0.035919	108	48.761667	56.869335	73.880326	19	241	59	388	289	137	22	166	0	707	614
P23385-Q8R4T5_1	0.040208	115	52.567826	69.341535	49.661218	407	342	54	396	7	89	41	257	0	1199	394
P23415-P48167_1	0.689742	318	81.704340	76.335274	72.056640	114	217	76	50	89	247	61	100	0	457	497
P23438-P16967_1	0.573063	147	85.314286	86.736667	74.436853	122	36	7	18	124	49	53	60	2	183	286
P23458-O14543_1	0.071699	100	64.922200	80.851179	68.736489	440	513	82	119	25	113	35	52	0	1154	225
P23475-P15919_1	0.048146	110	57.455273	76.391974	64.369346	114	350	85	59	56	450	250	284	0	608	1040
P23475-P21784_1	0.042477	118	53.819153	77.681135	66.461271	133	348	68	59	98	198	55	176	0	608	527
P23511-Q13952_1	0.068802	146	59.490068	41.347061	48.475415	14	36	23	274	80	28	10	340	0	347	458
P23574-P15431_1	0.656602	364	76.758571	69.768065	71.433418	75	223	51	116	90	225	35	124	0	465	474
P23576-P15431_1	0.682494	346	79.711127	74.676098	71.170886	72	234	90	55	87	231	31	125	0	451	474
P23576-P18508_1	0.681542	340	79.850529	74.880244	70.338262	76	230	84	61	84	225	27	130	0	451	466
P23576-P20236_1	0.673179	397	76.985668	73.884368	70.007343	55	253	75	68	78	229	66	120	2	451	493
P23576-P23574_1	0.656292	376	76.315771	73.187761	70.605699	60	243	73	75	84	218	42	121	0	451	465
P23708-P53566_1	0.033158	26	61.096538	44.026127	56.337103	13	38	28	267	59	28	70	202	0	346	359
P23726-P32871_1	0.306316	134	76.299478	77.280622	85.315506	125	440	79	80	531	415	94	28	0	724	1068
P23760-Q969S8_1	0.072149	114	63.205088	55.950000	87.555351	86	81	39	273	464	127	32	46	0	479	669
P23763-O00161_1	0.665645	233	83.806524	80.104322	75.524171	63	25	13	17	62	88	21	40	0	118	211
P23804-P02340_1	0.172907	120	71.867583	57.927014	69.549564	116	60	31	282	159	62	23	146	0	489	390
P24161-P04235_1	0.086330	88	69.127273	54.860610	62.363179	0	23	79	62	0	36	124	13	0	164	173
P24161-P11942_1	0.080147	120	63.795083	53.437622	70.320110	0	22	65	77	5	87	79	11	0	164	182
P24161-P22646_1	0.124300	80	74.870875	55.770732	74.043757	0	24	86	54	28	83	66	12	0	164	189
P24385-O95067_1	0.416761	233	72.244120	82.374542	76.794774	178	58	21	38	241	39	13	105	0	295	398
P24385-P06493_1	0.614175	208	81.902548	82.816000	87.391953	173	68	10	44	185	86	14	12	2	295	297
P24385-P11802_1	0.699329	236	87.522119	86.253695	89.105413	204	49	16	26	216	62	15	10	2	295	303
P24385-P11926_1	0.097844	70	74.405000	83.014508	85.480456	184	56	14	41	307	93	7	54	0	295	461
P24385-P12004_1	0.275833	78	84.422564	83.953763	91.097548	184	58	13	40	196	58	2	5	0	295	261
P24385-P14635_1	0.245694	126	74.772381	84.009864	73.126005	187	56	15	37	242	36	11	144	0	295	433
P24386-P20336_1	0.429505	182	76.118846	76.232021	75.719364	329	143	25	156	95	58	20	47	0	653	220
P24394-P05112_1	0.350888	140	77.288714	52.283006	79.573007	143	87	82	513	43	79	22	9	0	825	153
P24522-P06493_1	0.184678	86	77.962209	75.572848	86.765286	36	86	18	25	194	68	22	13	0	165	297
P24522-P12004_1	0.245853	69	85.414493	75.966242	92.549464	27	98	17	23	217	38	2	4	0	165	261
P24522-P14635_1	0.346588	109	81.245780	75.530485	75.355266	29	93	19	24	243	37	21	132	0	165	433
P24587-Q62976_1	0.102831	415	52.859904	29.884832	67.924690	0	0	13	701	89	637	181	302	8	714	1209
P24588-P07550_1	0.116414	110	69.113182	42.599813	77.943196	0	36	16	375	181	104	60	68	0	427	413
P24588-P08588_1	0.071534	64	71.855781	44.132763	76.078700	7	34	12	374	220	88	71	98	0	427	477
P24588-P13861_1	0.102148	132	65.191061	39.453302	80.166658	0	32	14	381	200	101	40	63	0	427	404
P24610-Q62441_1	0.220298	188	67.988511	53.282944	65.954812	58	107	12	302	259	168	11	335	0	479	773
P24863-O43513_1	0.056854	43	75.433256	88.403039	68.694764	224	31	5	23	29	108	39	57	0	283	233
P24863-O60244_1	0.086487	98	67.525918	84.296784	65.933239	137	114	9	23	6	798	321	329	6	283	1454
P24863-O75448_1	0.032593	14	71.003571	86.184664	75.829666	180	74	5	24	150	594	119	126	0	283	989
P24863-O75586_1	0.140374	67	79.433731	88.232650	71.054553	221	34	4	24	68	93	10	75	0	283	246
P24863-Q15648_1	0.220492	178	68.714270	85.605618	47.052505	163	91	5	24	98	289	130	1064	0	283	1581
P24928-O00267_1	0.190487	864	51.583692	65.983878	57.674223	48	1169	193	560	24	470	105	488	21	1970	1087
P24928-O43719_1	0.485072	896	59.808158	67.401386	46.601099	105	1156	155	554	7	180	72	496	12	1970	755
P24928-O43809_1	0.071705	109	63.730734	69.019543	76.659824	251	1067	111	541	39	142	14	32	0	1970	227
P24928-O60563_1	0.199653	802	52.504214	67.677584	48.632975	116	1164	142	548	28	207	36	455	24	1970	726
P24928-P19338_1	0.266134	552	57.948333	68.059675	52.808507	148	1130	138	554	11	268	33	398	8	1970	710
P24928-P20226_1	0.233555	473	58.287019	68.314051	63.757994	163	1136	126	545	36	141	44	118	18	1970	339
P24928-P24863_1	0.049105	107	58.181495	68.288609	81.335830	194	1118	111	547	75	172	13	23	0	1970	283
P24941-P06493_1	0.109055	114	67.906316	84.597483	85.534377	168	85	24	21	171	84	26	16	2	298	297
P24941-P12004_1	0.099698	91	70.291429	83.950503	89.125096	170	79	25	24	176	68	12	5	0	298	261
P24941-P20248_1	0.608853	269	77.847509	87.320604	68.506713	192	77	15	14	219	37	3	173	0	298	432
P24941-P24385_1	0.592120	188	82.258670	86.530537	82.643593	191	74	14	19	177	64	7	47	0	298	295
P24941-P24864_1	0.688532	221	87.056833	90.032752	74.389951	228	49	14	7	219	57	13	121	0	298	410
P24941-P38936_1	0.074726	117	63.294444	86.873658	45.364451	200	56	22	20	0	30	21	113	0	298	164
P25025-O14745_1	0.168380	83	77.572289	77.278556	69.909330	122	137	56	45	96	114	38	110	2	360	358
P25025-P46940_1	0.153921	135	68.995556	72.542333	77.020941	44	199	55	62	91	1224	220	122	0	360	1657
P25025-P50552_1	0.130073	86	74.152209	75.399889	62.063421	106	142	60	52	66	108	37	169	0	360	380
P25025-P61981_1	0.194768	108	74.726481	74.859306	89.932874	117	138	47	58	187	46	8	6	0	360	247
P25054-P23258_1	0.375258	432	63.662477	39.974031	85.095965	81	365	123	2274	173	233	37	8	21	2843	451
P25105-O60674_1	0.293692	201	70.011990	77.988363	80.264761	145	104	47	46	398	524	99	111	0	342	1132
P25205-P33991_1	0.463039	404	67.041188	67.010173	65.034890	0	457	225	126	3	464	224	172	0	808	863
P25205-P33992_1	0.616518	482	70.879606	69.311881	72.037929	4	522	162	120	2	494	174	64	2	808	734
P25205-P33993_1	0.649436	436	73.980138	68.276943	73.451433	2	480	193	133	3	493	193	30	0	808	719
P25205-Q14566_1	0.579907	387	71.746589	69.166683	70.108149	5	501	175	127	17	531	139	134	0	808	821
P25208-P23511_1	0.032300	13	69.821538	64.620193	42.033516	87	4	15	101	14	38	17	278	0	207	347
P25208-Q13952_1	0.705584	218	89.894312	65.319034	50.690109	88	3	18	98	92	15	38	313	4	207	458
P25322-P17879_1	0.426136	151	78.829272	80.602373	84.964938	159	73	17	46	313	271	25	33	0	295	642
P25445-O15519_1	0.263654	153	72.629020	70.393881	77.882000	56	147	54	78	237	122	29	92	0	335	480
P25490-O75530_1	0.614020	335	75.180597	51.329179	82.765714	12	106	43	253	291	64	10	76	2	414	441
P25490-P04637_1	0.102639	81	72.491235	56.740700	71.263740	76	49	51	238	160	58	47	128	3	414	393
P25490-P09086_1	0.063882	47	75.782128	57.267053	54.571942	78	54	43	239	89	36	35	319	0	414	479
P25490-P12956_1	0.189893	290	61.488690	49.933696	78.354269	10	105	23	276	127	360	64	58	8	414	609
P25490-P13010_1	0.384475	458	63.325633	48.692246	77.798347	9	106	16	283	173	411	56	92	0	414	732
P25490-P14859_1	0.033390	52	51.337115	55.889106	47.618546	51	80	35	248	76	73	38	556	0	414	743
P25490-P19838_1	0.151646	226	62.304513	50.035821	68.987955	7	110	25	272	182	416	96	274	0	414	968
P25490-Q01201_1	0.108674	115	67.744435	53.657029	64.812867	15	108	39	252	179	93	42	265	0	414	579
P25685-P11142_1	0.389998	137	79.061387	79.290618	84.476734	157	108	17	58	317	253	41	35	0	340	646
P25686-P11142_1	0.414507	177	76.001921	59.960772	85.146146	55	87	22	160	330	250	31	35	2	324	646
P25786-P06454_1	0.162645	69	80.561014	90.736464	46.876306	206	29	22	6	0	1	28	82	0	263	111
P25786-P25787_1	0.686599	166	91.675964	89.802357	93.715598	211	25	9	18	194	35	3	2	2	263	234
P25786-P60900_1	0.686006	165	91.708061	89.906046	94.199268	213	22	9	19	224	15	2	5	2	263	246
P25787-P25786_1	0.681926	161	91.643602	93.301923	90.003916	197	31	5	1	212	24	12	15	2	234	263
P25787-P60900_1	0.703694	172	93.670814	94.796709	94.804512	205	25	3	1	226	14	2	4	2	234	246
P25788-P05141_1	0.104503	62	77.407742	91.331922	83.857450	192	51	6	6	130	132	24	12	0	255	298
P25788-P06454_1	0.031322	0	0.000000	94.634039	45.498559	226	22	5	2	0	0	20	91	0	255	111
P25788-P11142_1	0.424083	115	83.275130	89.251451	84.651393	181	57	10	7	316	262	33	35	0	255	646
P25788-P25686_1	0.060181	77	66.247403	93.343137	58.805401	211	37	3	4	35	95	42	152	0	255	324
P25791-P06400_1	0.079267	163	59.837669	72.316076	71.242996	12	101	19	26	346	230	80	272	5	158	928
P25791-P15923_1	0.091037	111	66.321712	81.416772	48.451972	76	51	10	21	53	55	48	498	6	158	654
P25791-P17542_1	0.260871	197	69.046599	77.665443	52.862900	14	110	17	17	37	23	53	218	2	158	331
P25801-O09100_1	0.109765	95	70.696421	87.082278	50.229917	102	38	13	5	57	35	40	348	0	158	480
P25801-P15806_1	0.150086	115	71.070522	82.429304	48.716467	77	49	19	13	46	56	66	483	0	158	651
P25801-P17679_1	0.281087	179	71.103799	81.561329	52.136901	62	64	17	15	62	34	44	273	4	158	413
P25801-P22091_1	0.232905	193	68.187979	77.589241	52.437751	12	113	16	17	36	22	62	209	2	158	329
P25916-P23798_1	0.580524	143	86.171608	70.020062	67.657924	116	65	41	102	102	75	34	131	0	324	342
P25961-A0A0G2K0H3_1	0.180678	461	56.445466	57.806870	75.400310	5	207	141	238	380	835	146	252	28	591	1613
P25961-P04089_1	0.463034	269	71.914535	69.813773	51.094435	124	219	91	157	0	10	44	61	0	591	115
P25963-O14920_1	0.045705	74	61.564054	72.485552	81.888981	110	100	24	83	376	247	50	83	0	317	756
P25963-O15111_1	0.151880	157	66.808089	72.351609	81.795154	108	102	24	83	338	262	76	69	0	317	745
P25963-O95163_1	0.240597	221	66.787330	70.690063	81.249384	56	153	27	81	433	669	115	115	4	317	1332
P25963-P19838_1	0.032534	69	43.902319	74.466593	66.835558	120	97	23	77	137	430	111	290	0	317	968
P26006-P05556_1	0.702364	287	84.974983	78.779125	79.760589	277	546	134	94	185	485	74	54	0	1051	798
P26006-P07996_1	0.277940	215	68.562093	75.967716	75.009684	178	589	171	113	135	706	206	123	0	1051	1170
P26006-P08962_1	0.142647	90	74.396667	81.122198	83.640714	366	505	98	82	64	154	14	6	0	1051	238
P26006-P17931_1	0.302112	170	72.609059	82.277840	64.390360	424	456	92	79	102	35	2	111	0	1051	250
P26010-P12830_1	0.184730	151	69.217682	76.865551	75.112449	140	487	91	80	180	464	74	164	0	798	882
P26012-P01137_1	0.296406	196	70.444898	73.558596	70.842538	145	398	78	148	26	206	97	61	0	769	390
P26012-P06756_1	0.674978	461	75.268915	69.834811	80.957118	108	372	133	156	388	495	70	95	8	769	1048
P26051-O35763_1	0.422998	205	74.194390	54.765606	85.058579	104	76	29	294	363	133	26	55	2	503	577
P26051-Q64294_1	0.034969	17	77.974118	60.744016	51.134819	155	41	54	253	15	16	24	111	0	503	166
P26196-A5YKK6_1	0.255072	233	66.701245	75.271242	70.752231	119	258	26	80	124	1503	342	407	4	483	2376
P26196-Q6P2E9_1	0.051561	125	57.182320	77.219027	56.266110	166	209	29	79	127	376	251	647	0	483	1401
P26196-Q96F86_1	0.569627	180	81.822333	79.137557	72.288996	233	142	31	77	206	135	25	142	0	483	508
P26196-Q9NPI6_1	0.267162	161	72.040621	80.395321	49.101856	237	154	15	77	53	123	25	381	0	483	582
P26358-O43463_1	0.123330	200	61.850350	71.550235	76.130364	447	620	156	393	87	212	70	43	2	1616	412
P26358-P06400_1	0.094369	408	52.274044	71.514016	64.993082	426	646	157	387	78	426	111	313	23	1616	928
P26358-P12004_1	0.173219	115	72.530609	72.424684	87.110651	464	628	148	376	130	114	12	5	0	1616	261
P26358-P49758_1	0.087605	221	57.481765	71.425563	72.383792	435	621	168	392	79	233	73	87	0	1616	472
P26367-P48431_1	0.035421	58	55.325172	61.942180	51.824101	96	81	40	205	50	22	28	217	0	422	317
P26439-O14925_1	0.041963	30	75.042333	92.492124	68.959856	286	82	4	0	20	103	27	59	0	372	209
P26572-Q9Y2D2_1	0.321173	223	69.627085	82.895551	83.490554	291	44	48	62	129	152	25	19	0	445	325
P26583-P04406_1	0.550334	136	85.555147	75.438708	96.514657	86	66	9	48	321	13	1	0	0	209	335
P26583-P09429_1	0.033557	23	65.482609	73.069522	70.820558	9	134	23	43	3	133	24	55	0	209	215
P26583-P11142_1	0.037978	20	80.164500	74.410478	85.977895	74	76	8	51	346	244	22	34	0	209	646
P26651-Q14103_1	0.035397	41	60.443415	53.984325	62.305268	11	64	46	205	34	121	37	163	0	326	355
P26651-Q9HCK5_1	0.644836	494	72.194170	40.106104	87.680383	2	56	13	255	561	226	33	41	7	326	861
P26651-Q9UKV8_1	0.548379	360	71.329778	41.298436	88.358871	1	55	23	247	578	222	27	32	4	326	859
P26678-O00631_1	0.085742	69	73.010870	67.598846	75.154839	0	25	26	1	0	24	7	0	0	52	31
P26678-O14983_1	0.397148	155	77.381161	64.703846	83.190180	0	18	32	2	276	624	89	12	0	52	1001
P26678-P16615_1	0.372641	155	76.507613	62.625385	81.533791	0	16	30	6	266	624	119	33	0	52	1042
P26718-Q29980_1	0.342883	117	79.895812	71.538472	72.654883	66	75	16	59	101	146	48	88	0	216	383
P26718-Q29983_1	0.369657	137	78.318029	70.784583	73.877180	67	71	16	62	88	174	40	81	0	216	383
P26718-Q9BZM4_1	0.499074	128	84.365469	74.939954	76.575984	98	46	16	56	98	67	35	44	0	216	244
P26718-Q9BZM5_1	0.548804	102	90.800882	75.136435	77.944878	108	37	15	56	140	28	24	54	0	216	246
P26992-P26441_1	0.491266	97	89.139897	81.483629	82.076250	240	37	26	69	122	37	14	27	0	372	200
P27348-O00141_1	0.141215	95	73.406316	88.225347	80.466241	168	58	6	13	210	118	44	59	0	245	431
P27348-P10636_1	0.372426	165	75.563212	91.125878	44.079077	201	27	6	11	0	17	157	584	0	245	758
P27348-Q9GZV5_1	0.297388	148	74.442365	91.804163	49.792575	208	21	5	11	15	64	53	268	0	245	400
P27361-O75330_1	0.066734	56	73.179643	86.108232	71.522431	234	97	19	29	6	484	107	127	0	379	724
P27361-O95136_1	0.105738	100	69.501400	84.218417	77.199490	208	114	28	29	150	108	34	61	0	379	353
P27361-P08670_1	0.220240	83	80.565181	85.750264	71.557897	230	102	18	29	113	181	46	126	0	379	466
P27361-P16070_1	0.359298	229	70.569563	85.677124	47.494892	218	110	23	28	99	82	29	532	0	379	742
P27361-P17252_1	0.239346	148	72.091959	83.837704	77.000030	202	122	25	30	226	274	74	98	0	379	672
P27361-P21453_1	0.167841	119	71.691933	84.563377	75.207251	208	122	20	29	171	94	37	80	0	379	382
P27361-P56524_1	0.183713	156	68.717756	83.496016	61.879317	182	139	27	31	300	186	84	514	0	379	1084
P27424-P04985_1	0.037133	76	54.449342	59.269126	35.692369	0	75	40	68	0	9	8	730	0	183	747
P27424-P21793_1	0.120253	69	77.103333	54.088142	86.028417	0	73	17	93	257	40	17	46	0	183	360
P27467-Q01887_1	0.379432	160	76.269625	79.032443	76.085758	124	139	50	39	230	208	28	128	0	352	594
P27512-O88522_1	0.031917	7	83.940000	76.796747	78.286602	145	42	41	61	203	95	23	91	0	289	412
P27540-Q16665_1	0.543715	614	65.233160	51.216565	53.518898	38	223	39	489	86	198	75	467	0	789	826
P27641-P15919_1	0.109916	179	62.075810	75.028388	63.639856	133	404	98	97	44	451	245	300	0	732	1040
P27641-P21784_1	0.073846	209	56.291196	77.889139	67.671765	185	399	59	89	71	225	85	146	4	732	527
P27641-P23475_1	0.731344	747	80.690402	78.975669	79.112155	182	422	46	82	137	368	44	59	30	732	608
P27671-E9PYG6_1	0.268560	250	66.350120	67.107773	71.385626	139	584	194	345	104	626	99	209	0	1262	1038
P27694-O60870_1	0.055676	37	78.141892	81.258068	73.736692	288	226	29	73	104	162	53	74	0	616	393
P27694-P07992_1	0.101309	39	86.772051	81.427029	70.080269	293	222	27	74	104	79	18	96	0	616	297
P27694-P12004_1	0.239988	83	81.559277	81.435000	91.352759	319	185	39	73	200	54	2	5	0	616	261
P27694-P12956_1	0.041208	52	63.995385	79.966640	78.891067	265	236	42	73	150	328	70	61	0	616	609
P27694-P13010_1	0.139674	108	71.282222	79.551477	80.069672	237	266	39	74	262	343	33	94	0	616	732
P27694-P15927_1	0.615442	177	84.532429	82.764984	75.270556	347	174	21	74	144	40	15	71	0	616	270
P27694-P23025_1	0.060689	36	80.463889	82.609205	74.118535	337	184	23	72	90	95	24	64	0	616	273
P27694-P35244_1	0.116045	45	85.300000	82.953101	87.350909	347	177	20	72	87	19	8	7	0	616	121
P27695-O60671_1	0.356261	104	82.444904	86.138050	85.215638	226	48	3	41	149	95	28	10	0	318	282
P27695-O60921_1	0.233045	77	82.619481	86.638208	86.007607	231	45	2	40	134	118	18	10	0	318	280
P27782-P24610_1	0.125356	96	71.970729	50.365617	60.235595	44	22	34	297	110	60	60	249	0	397	479
P27782-Q62440_1	0.058412	96	62.587917	45.243123	68.008844	39	28	10	320	296	136	13	325	0	397	770
P27791-O08661_1	0.093187	101	67.944851	91.423162	61.706624	270	68	13	0	46	228	52	219	0	351	545
P27791-P12368_1	0.694926	276	84.443804	90.909174	78.521820	246	91	14	0	148	157	47	49	2	351	401
P27986-O43561_1	0.180828	146	69.476370	81.470483	35.535878	263	341	55	65	0	10	13	239	0	724	262
P27986-P03372_1	0.125848	189	62.706349	80.341298	60.820756	214	387	57	66	180	115	13	287	2	724	595
P27986-P06213_1	0.467842	367	68.285804	74.526519	71.679399	72	461	115	76	202	715	184	281	16	724	1382
P27986-P06239_1	0.182199	148	69.360878	79.475097	77.401395	191	403	60	70	176	215	39	79	0	724	509
P27986-P12931_1	0.134111	112	70.315714	79.684517	75.855224	201	396	62	65	180	215	38	103	0	724	536
P27986-P15391_1	0.251281	201	68.410149	79.982003	46.642500	181	413	63	67	4	82	110	360	0	724	556
P27986-P15498_1	0.298140	149	74.370940	78.493992	80.503053	132	460	64	68	242	448	79	76	0	724	845
P27986-P16234_1	0.302169	287	65.892334	76.592956	68.201864	89	486	79	70	122	564	122	281	0	724	1089
P27986-P19174_1	0.136536	174	64.479425	76.193218	77.557992	131	425	88	80	428	565	122	175	0	724	1290
P27986-P21709_1	0.479606	237	74.159620	77.533577	78.057746	122	454	79	69	206	536	146	88	0	724	976
P27986-P42336_1	0.317257	112	79.634821	77.412113	86.016582	125	455	73	71	570	391	76	31	0	724	1068
P28023-P54256_1	0.269990	217	68.149539	73.065203	54.204261	220	661	149	250	5	187	85	352	0	1280	629
P28184-O08553_1	0.031326	2	33.645000	59.618824	89.442010	0	16	37	15	467	27	18	60	0	68	572
P28184-P11499_1	0.031366	3	75.306667	61.715000	82.150967	0	26	30	12	373	201	75	75	0	68	724
P28221-P28222_1	0.145917	126	69.446984	72.256711	71.127872	87	154	59	77	87	153	54	96	0	377	390
P28324-G1SZG6_1	0.034195	26	65.472692	53.076845	52.558843	73	31	37	290	73	24	38	297	0	431	432
P28324-P11831_1	0.060831	159	56.916415	51.788445	47.917697	72	25	34	300	67	17	24	400	5	431	508
P28324-P19419_1	0.033298	33	57.600000	53.520951	52.168832	74	31	42	284	74	22	32	300	0	431	428
P28340-P12004_1	0.384038	148	77.625135	83.353704	85.544828	529	419	93	66	112	124	20	5	2	1107	261
P28340-P49005_1	0.661844	363	77.196116	82.335104	82.317399	423	521	85	78	245	139	34	51	0	1107	469
P28360-P55771_1	0.127903	44	87.067727	54.403696	57.465660	50	17	39	197	66	48	21	206	0	303	341
P28370-Q96T23_1	0.121850	569	51.563304	71.208748	39.316419	128	559	146	221	3	183	69	1186	21	1054	1441
P28370-Q9BXF3_1	0.453766	930	58.608527	70.403425	42.940155	142	527	149	236	13	279	88	1104	44	1054	1484
P28471-P18506_1	0.661737	339	78.093923	65.241576	73.578909	72	237	50	193	81	232	62	74	0	552	449
P28482-O75330_1	0.069982	73	69.343562	87.613889	72.867680	229	89	32	10	16	496	96	116	2	360	724
P28482-O95136_1	0.163678	118	71.564068	86.824722	77.408924	209	110	31	10	156	103	35	59	0	360	353
P28482-P16070_1	0.292195	199	70.089749	88.564694	46.882938	229	101	21	9	96	75	27	544	0	360	742
P28482-P17252_1	0.145650	135	68.452222	86.763556	76.951741	209	112	28	11	220	270	86	96	0	360	672
P28482-P21453_1	0.110646	85	72.556235	85.874417	75.244791	193	127	29	11	169	88	42	83	0	360	382
P28482-P27361_1	0.410394	155	77.854581	84.923028	82.796280	184	130	24	22	186	134	22	37	0	360	379
P28482-P56524_1	0.240471	204	67.787451	85.285694	61.368838	180	137	28	15	297	188	78	521	5	360	1084
P28574-P01108_1	0.693442	161	93.177453	79.246125	58.830706	83	13	57	7	83	14	143	199	0	160	439
P28676-P30626_1	0.699471	188	91.345957	80.186774	85.323687	132	36	7	42	146	25	7	20	4	217	198
P28738-Q3TXX3_1	0.164780	206	64.140777	76.664048	62.518892	211	556	82	107	19	193	46	157	0	956	415
P28741-O35625_1	0.253710	282	64.394468	76.395892	52.524426	219	298	62	122	126	123	81	533	0	701	863
P28749-O75182_1	0.179715	367	58.581008	65.101320	65.036540	140	457	123	348	165	456	155	386	2	1068	1162
P28749-P20248_1	0.109870	191	61.304974	67.732453	67.772523	227	406	104	331	202	52	6	172	0	1068	432
P28749-P24864_1	0.110252	171	62.657544	66.414728	72.452268	222	377	121	348	176	94	16	124	4	1068	410
P28799-O60563_1	0.107176	119	67.113950	75.575160	55.322410	79	371	67	76	167	92	50	417	0	593	726
P29067-O60894_1	0.094575	61	76.467213	83.080317	76.178108	234	91	38	47	43	61	17	27	0	410	148
P29101-P04774_1	0.200249	403	58.551886	68.003555	62.692827	78	177	43	124	0	1001	438	570	20	422	2009
P29101-P04775_1	0.206580	357	60.022045	69.223199	62.732848	85	180	51	106	2	1028	405	570	11	422	2005
P29353-P03372_1	0.053593	134	57.010149	58.734854	63.501176	96	152	33	302	212	86	18	279	0	583	595
P29353-P04626_1	0.151566	248	61.250161	54.358456	70.976231	58	173	39	313	312	500	114	329	0	583	1255
P29353-P08069_1	0.203299	364	59.689451	53.673087	73.411448	49	179	44	311	230	730	161	246	7	583	1367
P29353-P16144_1	0.423394	789	59.214994	52.530446	68.219352	39	177	53	314	151	1008	252	411	15	583	1822
P29353-P22681_1	0.046362	128	54.909922	57.190875	57.437770	56	185	37	305	127	265	38	476	7	583	906
P29353-P23229_1	0.124309	199	61.982010	54.347273	76.882257	41	182	47	313	274	567	138	151	0	583	1130
P29460-P29459_1	0.386440	132	79.532424	87.107226	67.804566	215	75	20	18	26	95	36	62	0	328	219
P29460-P42701_1	0.043262	72	60.549722	83.464207	71.046631	143	137	31	17	65	365	120	112	0	328	662
P29474-O43556_1	0.097438	141	63.833121	78.762818	63.266247	490	441	79	193	70	158	40	169	0	1203	437
P29474-P07900_1	0.394594	256	70.296523	77.725885	76.212391	426	498	82	197	193	348	87	104	8	1203	732
P29475-P0DMV8_1	0.355916	179	73.802849	72.099672	80.477956	408	533	157	336	177	361	68	35	0	1434	641
P29476-O54960_1	0.489718	481	65.980021	75.228712	50.522306	493	550	97	289	33	119	65	286	0	1429	503
P29476-P09951_1	0.200746	270	62.762630	72.606081	55.792131	453	480	164	332	132	153	22	397	0	1429	704
P29590-O95405_1	0.076267	463	49.301793	62.249297	51.941888	54	423	96	309	194	331	86	814	2	882	1425
P29590-Q9UBW7_1	0.142176	394	55.989162	62.558639	55.874009	62	414	93	313	82	506	110	679	0	882	1377
P29597-O60674_1	0.192685	259	62.868649	75.779832	78.367359	263	628	127	169	266	635	114	117	8	1187	1132
P29597-P25105_1	0.095230	154	62.479545	75.428669	78.408158	267	612	130	178	148	104	46	44	0	1187	342
P29975-P08753_1	0.169686	95	75.354211	83.433271	89.063842	150	70	19	30	220	120	9	5	0	269	354
P29975-P14423_1	0.157222	93	74.894409	84.458848	82.743151	159	62	19	29	74	50	6	16	0	269	146
P30051-P46938_1	0.640884	259	80.309884	74.960094	53.201803	193	85	43	105	23	112	49	304	4	426	488
P30101-P04406_1	0.059447	30	84.356333	87.951248	95.685104	337	124	10	34	311	23	1	0	0	505	335
P30101-P09429_1	0.056223	39	77.218718	89.941386	73.160326	393	69	15	28	67	82	8	58	0	505	215
P30101-P11142_1	0.052019	43	73.600233	86.876594	83.838607	308	153	10	34	304	259	46	37	0	505	646
P30101-P26583_1	0.061084	45	75.863333	89.773564	73.747368	390	72	11	32	73	74	10	52	0	505	209
P30121-P33436_1	0.268760	137	74.469781	77.828000	79.754396	58	117	17	28	202	332	70	58	0	220	662
P30153-O43815_1	0.551783	375	70.970507	90.131698	57.775474	425	141	15	8	159	137	95	389	0	589	780
P30153-P04049_1	0.596677	218	80.231284	91.604448	62.941975	474	97	8	10	143	197	43	265	0	589	648
P30153-P30154_1	0.185099	52	87.917115	91.070611	89.904376	463	105	11	10	471	100	8	22	0	589	601
P30153-P35249_1	0.251597	92	80.248370	91.225297	79.335813	465	106	9	9	72	235	19	37	0	589	363
P30153-P35250_1	0.121238	59	80.162203	91.218319	82.639181	466	105	8	10	165	147	5	37	0	589	354
P30153-P63151_1	0.086515	40	83.933750	91.391749	86.173915	464	106	11	8	255	144	36	12	0	589	447
P30153-Q9Y5P8_1	0.485437	175	78.733886	91.918014	70.402626	465	107	9	8	230	135	37	173	3	589	575
P30154-P30153_1	0.383022	110	82.486636	90.173261	91.413175	462	108	11	20	465	105	9	10	0	601	589
P30273-Q9ULY5_1	0.069864	57	73.561579	64.401744	83.978904	0	34	32	20	131	33	37	18	0	86	219
P30277-P29994_1	0.591576	534	68.561592	63.699693	66.027011	32	223	23	145	0	1489	746	515	38	423	2750
P30279-P11802_1	0.709813	219	90.666667	86.297232	89.904950	208	39	14	28	226	52	14	11	2	289	303
P30279-Q00534_1	0.695991	242	86.618884	85.765675	86.652883	203	42	14	30	217	71	14	24	2	289	326
P30281-P11802_1	0.688498	231	86.344589	84.734247	88.401320	207	41	4	40	208	64	20	11	2	292	303
P30281-P12004_1	0.262824	133	74.674962	83.050685	89.804866	176	66	8	42	182	67	7	5	0	292	261
P30281-P24385_1	0.151188	71	79.193803	82.653596	83.068746	175	66	10	41	178	64	13	40	0	292	295
P30285-P17879_1	0.454205	186	76.674624	83.612673	83.616542	151	100	27	25	285	278	44	35	0	303	642
P30285-P25322_1	0.699385	227	88.158194	89.323267	84.061932	219	59	14	11	200	44	12	39	2	303	295
P30285-P30280_1	0.706833	218	90.133807	89.781254	85.825675	226	52	15	10	206	38	16	29	2	303	289
P30285-Q60772_1	0.548678	126	86.827619	85.307129	88.485536	179	77	31	16	115	42	4	7	0	303	168
P30405-P21796_1	0.061250	34	81.945882	81.093720	86.863604	141	23	1	42	115	161	6	1	0	207	283
P30561-O08915_1	0.189979	163	68.447791	50.811321	86.295000	61	193	91	503	179	114	26	11	0	848	330
P30561-P07901_1	0.176584	233	63.306652	51.172889	77.933452	78	182	87	501	254	280	113	86	0	848	733
P30561-P11499_1	0.085816	168	60.340536	50.492913	78.160622	60	193	89	506	265	267	92	100	0	848	724
P30561-P53762_1	0.445761	559	63.089159	50.105448	50.918382	69	197	47	535	42	217	38	494	0	848	791
P30658-P23798_1	0.269614	184	70.290761	48.921811	70.438684	35	35	85	364	114	70	52	106	0	519	342
P30658-P25916_1	0.321970	202	70.952277	47.614721	71.775154	28	39	78	374	117	68	37	102	0	519	324
P30876-P19387_1	0.109097	50	82.217600	84.047538	82.606691	373	679	97	25	60	184	19	12	0	1174	275
P30926-Q15822_1	0.702929	435	79.245333	76.664699	73.396654	139	235	35	89	147	226	28	128	0	498	529
P30999-O70373_1	0.044443	327	45.250979	61.330405	41.379513	339	82	53	464	0	33	236	860	0	938	1129
P30999-P15116_1	0.206955	286	62.391189	60.007804	75.111170	274	139	57	468	268	383	64	191	2	938	906
P31000-G3V7Q7_1	0.235521	241	65.531452	59.419292	76.423983	0	212	101	153	71	1223	242	121	7	466	1657
P31016-M0R5P8_1	0.239015	291	63.487835	74.610221	66.281342	223	301	46	154	101	334	105	235	2	724	775
P31016-O55164_1	0.631968	729	67.209355	72.050428	60.807804	113	393	60	158	78	994	192	790	9	724	2054
P31016-O88382_1	0.305213	351	63.727607	74.827251	60.563336	264	259	43	158	181	452	90	554	0	724	1277
P31016-O88658_1	0.229403	359	60.862897	72.615829	63.585039	144	372	46	162	205	718	288	605	10	724	1816
P31016-O88881_1	0.155271	194	64.326649	77.351892	47.856334	380	159	36	149	49	103	41	418	0	724	611
P31016-P08413_1	0.097775	134	64.533134	75.260207	75.507620	302	220	43	159	214	188	27	113	0	724	542
P31016-P10686_1	0.182745	215	64.565349	72.857431	77.423581	179	334	49	162	434	555	118	183	0	724	1290
P31016-P11275_1	0.281225	206	69.233981	75.750193	80.334603	329	199	41	155	188	202	36	52	0	724	478
P31016-P29476_1	0.164995	193	64.947254	73.065442	72.743898	153	367	48	156	419	555	122	333	0	724	1429
P31016-P84889_1	0.101257	150	63.438800	76.302804	67.611094	343	193	36	152	88	201	87	145	0	724	521
P31016-Q71RJ2_1	0.120720	112	69.228393	76.181837	61.899226	321	214	40	149	66	69	57	131	0	724	323
P31016-Q8VHW5_1	0.285289	207	69.320386	76.445483	52.603088	322	214	38	150	59	66	54	242	6	724	421
P31153-Q9NZL9_1	0.058318	30	83.958333	92.084278	89.737455	330	43	10	12	270	30	14	20	0	395	334
P31266-O35516_1	0.426860	749	59.775808	63.653080	55.476247	4	275	111	136	10	457	1250	756	58	526	2473
P31323-P08588_1	0.130140	140	66.845143	72.014617	68.418658	103	174	52	89	166	98	44	169	0	418	477
P31323-P13861_1	0.446840	138	81.041377	74.101100	76.985396	146	145	34	93	154	138	35	77	0	418	404
P31323-P24588_1	0.297891	197	70.430863	77.372823	40.139344	174	126	35	83	0	23	21	383	0	418	427
P31323-Q9P0R6_1	0.097725	48	81.640417	77.683110	74.566906	192	107	33	86	44	49	16	30	0	418	139
P31431-O75581_1	0.049201	150	54.293867	38.119949	77.604885	0	23	11	164	561	705	96	251	3	198	1613
P31503-P06536_1	0.034841	173	42.647861	46.519794	57.102101	65	82	17	468	225	93	31	446	0	632	795
P31503-P12841_1	0.043028	108	55.169722	51.591361	52.526763	89	70	34	439	61	16	29	274	4	632	380
P31503-P17325_1	0.041614	71	59.624225	50.100396	55.009910	83	67	35	447	62	31	37	204	0	632	334
P31596-P47863_1	0.031429	11	45.733636	73.732461	75.976006	129	253	92	99	158	67	23	75	0	573	323
P31695-P31266_1	0.305126	473	60.638351	60.098406	68.893479	41	604	811	508	44	299	69	114	5	1964	526
P31749-O00165_1	0.157608	209	63.564833	82.633021	38.640323	261	126	50	43	0	18	18	243	0	480	279
P31749-O15379_1	0.520193	141	83.592837	80.173146	85.998902	215	161	46	58	306	59	9	54	0	480	428
P31749-P07900_1	0.193431	116	73.531810	81.269125	78.930096	231	156	43	50	309	232	101	90	0	480	732
P31749-P10275_1	0.108876	172	62.464535	80.213771	53.627793	197	181	50	52	190	147	27	556	0	480	920
P31749-P29474_1	0.256119	174	70.518391	79.657083	77.838886	189	191	47	53	454	471	75	203	7	480	1203
P31749-P56279_1	0.226439	101	77.443861	81.046979	83.173947	240	138	46	56	46	53	9	6	0	480	114
P31749-P67809_1	0.149995	138	68.434783	81.542958	49.986142	235	145	50	50	36	54	7	227	0	480	324
P31750-P05480_1	0.186448	92	76.902500	79.980521	76.390729	214	158	51	57	187	207	40	101	0	480	535
P31750-P15208_1	0.164773	191	65.063665	77.109271	72.746866	134	223	62	61	256	665	188	263	0	480	1372
P31750-P26450_1	0.239033	113	76.192389	80.218917	78.683163	205	174	46	55	157	426	75	66	0	480	724
P31751-P56279_1	0.093717	107	67.169252	79.443638	79.162105	215	145	57	64	36	57	9	12	0	481	114
P31751-Q7Z6J0_1	0.303332	223	69.007848	79.569252	52.360315	197	172	54	58	152	148	27	561	0	481	888
P31785-P05112_1	0.112413	45	84.885778	75.884932	76.077712	161	78	53	77	17	94	29	13	0	369	153
P31785-P24394_1	0.159413	243	61.920700	66.989079	48.451661	43	158	59	109	57	151	66	551	0	369	825
P31809-P09405_1	0.071008	69	70.474638	78.859520	60.053805	233	168	18	102	61	235	48	363	0	521	707
P31809-P17433_1	0.225413	119	74.737899	80.643628	55.064559	308	99	13	101	67	24	16	165	0	521	272
P31938-O54833_1	0.108574	85	72.343412	75.966005	89.286286	149	127	43	74	258	67	4	21	0	393	350
P31938-P28028_1	0.142354	134	68.330448	76.179364	63.954567	149	129	46	69	146	254	55	296	0	393	751
P31943-P26599_1	0.066220	82	66.735732	61.578708	69.928757	14	216	30	189	57	287	53	134	0	449	531
P31976-E1BM58_1	0.147929	250	60.948760	81.560017	31.853855	243	239	44	55	0	5	48	1296	3	581	1349
P31976-M5FKH8_1	0.149348	188	64.354202	77.477625	73.575601	115	336	72	58	127	1099	292	237	0	581	1755
P31977-O35763_1	0.626531	198	83.420758	80.394812	80.906343	243	228	49	66	267	204	43	63	0	586	577
P31977-P26051_1	0.234220	208	67.285962	85.090034	55.679583	365	136	37	48	103	81	30	289	3	586	503
P32120-O14745_1	0.055969	63	68.199048	81.581333	66.535894	232	98	31	59	61	135	39	123	0	420	358
P32198-P18163_1	0.063626	38	80.138158	87.434877	87.952074	472	241	24	36	419	219	55	6	0	773	699
P32780-P19447_1	0.039166	94	54.018298	64.337628	72.554744	22	234	124	168	139	411	80	152	0	548	782
P32780-Q13888_1	0.491845	260	73.355000	68.682701	79.440734	18	284	140	106	123	176	66	30	0	548	395
P32780-Q13889_1	0.575751	233	78.229700	69.582007	77.323084	1	316	153	78	80	158	29	41	0	548	308
P32780-Q6ZYL4_1	0.031322	0	0.000000	68.231040	79.602394	1	289	173	85	0	61	7	3	0	548	71
P32780-Q92759_1	0.095275	68	74.589559	66.581898	79.463680	0	276	176	96	35	360	43	24	0	548	462
P32850-P11023_1	0.231032	130	73.638538	77.651111	76.801591	67	150	45	26	97	54	25	44	0	288	220
P32851-G3V7P1_1	0.351018	229	70.293755	76.400243	71.114635	55	155	51	27	46	121	48	59	0	288	274
P32851-O70257_1	0.418590	245	71.644898	76.924097	71.567548	57	158	48	25	41	127	36	57	0	288	261
P32851-P21707_1	0.319822	130	77.294692	78.440903	75.980380	62	163	44	19	191	103	33	94	0	288	421
P32851-Q9Z2P6_1	0.061310	83	65.410361	76.147951	61.841518	66	138	46	38	0	108	73	76	0	288	257
P32927-P04141_1	0.031477	12	48.756667	58.957246	75.364792	120	269	85	423	33	70	17	24	0	897	144
P32927-P15509_1	0.069277	99	64.611616	55.502051	72.313525	37	290	139	431	71	191	56	82	0	897	400
P33151-Q9NPB6_1	0.047149	59	65.745593	77.141977	62.082428	302	270	73	139	47	117	34	148	0	784	346
P33175-O88447_1	0.304268	250	67.611600	70.971256	72.314547	183	532	128	184	88	282	45	126	0	1027	541
P33175-O88448_1	0.218940	301	62.326744	71.306631	67.830584	173	501	177	176	108	236	71	184	0	1027	599
P33175-Q3TXX3_1	0.100064	124	65.818226	73.840691	63.841735	220	543	82	182	26	190	53	146	2	1027	415
P33176-Q5T4F4_1	0.132122	121	69.031240	77.845950	63.677689	252	523	86	102	26	187	48	150	0	963	411
P33176-Q8IWE5_1	0.291891	323	64.203870	75.263209	59.985633	205	563	86	109	151	339	82	447	5	963	1019
P33240-Q12996_1	0.643605	471	72.675626	54.583934	83.465788	57	161	26	333	468	119	23	107	4	577	717
P33402-Q02153_1	0.713722	652	76.149509	70.033634	80.231470	101	381	92	158	153	365	62	39	0	732	619
P33535-P49799_1	0.202846	116	74.025603	72.824422	70.478195	142	120	30	106	76	53	6	70	0	398	205
P33609-P20664_1	0.196662	144	70.496806	72.053891	84.227098	370	641	108	346	176	194	31	16	2	1465	417
P33609-P33611_1	0.673042	393	77.103944	72.413427	78.107300	385	644	85	351	215	252	45	88	0	1465	600
P33610-P20664_1	0.533745	117	87.478120	79.588356	89.457050	204	198	42	61	306	75	28	8	2	505	417
P33610-P33609_1	0.279904	191	70.181047	75.833663	72.367249	59	320	63	63	399	622	99	345	0	505	1465
P33611-P20664_1	0.091134	80	71.291375	81.286300	87.951583	300	174	50	76	285	97	23	12	0	600	417
P33611-P33609_1	0.619849	321	76.055576	78.331083	72.303857	214	255	44	87	410	610	81	364	0	600	1465
P33611-P33610_1	0.150337	114	71.218596	81.052450	76.974614	294	183	35	88	116	277	47	65	0	600	505
P33991-P25205_1	0.509936	436	67.715115	66.641808	69.807834	9	498	186	170	15	519	147	127	0	863	808
P33991-P33992_1	0.502395	435	67.487885	66.366906	72.620027	7	508	174	174	4	507	155	68	0	863	734
P33991-P33993_1	0.623488	493	70.983854	66.717138	73.009708	3	499	197	164	2	488	193	36	10	863	719
P33991-Q14566_1	0.648999	480	72.799229	67.742202	72.442655	23	515	156	169	46	531	119	125	0	863	821
P33992-P25205_1	0.617407	480	70.972771	72.257929	69.702933	3	503	163	65	5	529	154	120	0	734	808
P33992-P33991_1	0.563779	413	70.303777	71.954837	67.373569	2	495	170	67	24	499	168	172	0	734	863
P33992-P33993_1	0.607983	438	71.565000	71.898351	74.300932	1	497	165	71	3	504	180	32	0	734	719
P33992-Q14566_1	0.592564	432	71.001042	73.044019	71.177150	4	510	152	68	23	547	120	131	0	734	821
P33993-P25205_1	0.650886	442	73.912014	73.604061	68.011423	3	493	190	33	2	474	200	132	2	719	808
P33993-P33991_1	0.625956	483	71.352153	73.806439	67.536883	3	511	169	36	5	519	176	163	4	719	863
P33993-P33992_1	0.603962	440	71.316500	74.267024	71.133488	5	503	180	31	2	483	181	68	2	719	734
P33993-Q14566_1	0.637644	404	74.159332	76.376732	71.480633	20	531	146	22	25	544	127	125	2	719	821
P34058-P08050_1	0.081738	129	63.071163	79.819558	63.674188	315	244	81	84	68	128	36	150	0	724	382
P34059-P10619_1	0.264089	57	90.388246	90.303295	87.809500	392	91	13	26	335	81	41	23	0	522	480
P34059-P16278_1	0.520505	98	90.239796	88.606858	87.045613	354	121	20	27	524	69	7	77	0	522	677
P34152-E9PYG6_1	0.240518	312	62.774103	69.652890	72.519595	294	377	81	300	225	506	93	214	0	1052	1038
P34152-P27671_1	0.312554	337	64.410950	68.121464	67.522084	204	456	74	318	200	546	147	369	0	1052	1262
P34741-O75581_1	0.097048	231	58.005022	39.458060	77.983050	0	24	17	160	581	691	96	245	4	201	1613
P34896-Q15018_1	0.400292	143	78.751608	94.650807	61.368217	436	35	9	3	47	152	47	169	0	483	415
P34897-Q15018_1	0.169773	124	71.194758	90.624643	61.378795	425	33	6	40	35	167	53	160	0	504	415
P34932-O60260_1	0.288506	85	83.349412	83.077357	72.177548	542	160	18	120	31	310	38	86	0	840	465
P34932-P0DMV8_1	0.715234	357	84.305574	82.541036	81.843323	498	198	25	119	204	355	49	33	0	840	641
P35221-P35222_1	0.682137	602	72.779385	78.188598	73.070781	221	497	72	116	359	167	40	215	45	906	781
P35222-O00151_1	0.492211	210	76.298476	78.000717	58.718298	469	75	65	172	76	65	20	168	0	781	329
P35222-O00548_1	0.372043	231	70.878918	75.781421	69.296736	433	89	70	189	82	399	61	181	0	781	723
P35222-O15169_1	0.277531	327	63.582691	77.705941	48.665916	461	100	33	187	114	104	70	574	0	781	862
P35222-O60504_1	0.545668	263	75.237985	76.961357	49.964531	435	89	80	177	71	113	58	429	0	781	671
P35222-O60716_1	0.348870	363	64.733747	75.189091	58.478161	424	94	67	196	289	127	55	497	2	781	968
P35222-P05412_1	0.195868	138	71.065290	78.310845	46.244653	470	64	72	175	3	71	24	233	0	781	331
P35222-P10275_1	0.303989	383	62.753838	75.401076	50.914717	427	90	65	199	157	157	28	578	3	781	920
P35222-P12830_1	0.458582	390	67.296769	74.769821	74.327222	409	111	65	196	183	462	63	174	0	781	882
P35222-P15884_1	0.536812	323	72.219474	78.613508	40.302549	472	90	43	176	0	70	40	557	0	781	667
P35222-P16422_1	0.071397	71	70.079155	77.592100	77.553885	478	73	42	188	90	148	34	42	0	781	314
P35222-P17844_1	0.424114	303	69.156271	75.316889	71.426547	414	105	77	185	224	192	26	172	8	781	614
P35222-P19022_1	0.495842	359	69.467103	75.076479	74.773609	406	110	78	187	237	418	67	184	0	781	906
P35222-P25054_1	0.237223	878	53.085979	68.768323	39.423257	198	298	40	245	72	363	117	2291	48	781	2843
P35222-P33151_1	0.094514	163	61.705644	75.509501	72.512730	430	94	61	196	196	335	74	179	6	781	784
P35222-Q06945_1	0.469906	293	71.062184	77.573880	41.321308	462	63	75	181	42	32	9	391	0	781	474
P35222-Q9BZE0_1	0.085181	177	59.654237	77.503828	46.992824	453	81	70	177	2	141	14	367	3	781	524
P35222-Q9NQB0_1	0.680314	362	78.875470	77.875493	43.005363	452	91	66	172	37	50	37	495	0	781	619
P35222-Q9NWU2_1	0.312587	77	86.302987	77.729974	85.140088	466	64	80	171	75	136	11	6	0	781	228
P35222-Q9UBT7_1	0.531438	355	70.857549	74.992190	78.982234	457	72	33	219	298	281	57	98	0	781	734
P35226-O00257_1	0.309128	154	74.297532	72.641227	44.192196	130	59	39	98	15	41	36	468	0	326	560
P35226-O43791_1	0.265831	102	79.091961	68.899847	84.626417	116	70	29	111	247	59	23	45	0	326	374
P35226-P78364_1	0.490449	242	74.263554	70.361503	46.280657	117	69	34	106	69	94	113	728	4	326	1004
P35228-P05109_1	0.201907	98	76.697857	82.683469	81.127312	637	315	91	110	9	73	10	1	0	1153	93
P35228-P06702_1	0.079796	68	72.324118	82.890338	77.724386	638	325	80	110	13	72	23	6	0	1153	114
P35232-O00165_1	0.034627	14	82.522143	91.316250	50.689283	212	44	16	0	0	41	75	163	0	272	279
P35232-P05141_1	0.054415	32	80.911250	85.851471	83.341913	123	125	22	2	90	182	25	1	0	272	298
P35235-P26450_1	0.233737	115	75.667130	78.935582	79.403619	216	254	44	79	185	406	65	68	0	593	724
P35235-Q62245_1	0.182934	208	64.975144	77.221062	71.104208	175	277	62	79	323	564	84	348	0	593	1319
P35235-Q8C180_1	0.586338	311	74.773151	81.114435	48.206969	243	240	42	68	32	80	52	344	2	593	508
P35240-Q8IX03_1	0.039234	56	61.037857	75.826202	58.594897	104	319	103	69	77	400	144	492	0	595	1113
P35244-P15927_1	0.671777	138	93.344638	94.454628	78.172000	108	8	4	1	153	35	16	66	2	121	270
P35244-P27694_1	0.122896	48	84.606875	86.855702	83.633766	84	20	10	7	364	161	19	72	0	121	616
P35249-O60885_1	0.161150	150	67.986933	83.971019	52.652775	191	123	15	34	201	209	99	853	0	363	1362
P35249-O75943_1	0.468463	263	72.390418	79.856088	59.803818	58	252	18	35	19	298	104	260	2	363	681
P35249-P12004_1	0.123995	81	74.631852	80.271377	87.947625	94	214	19	36	157	89	10	5	0	363	261
P35249-P40937_1	0.705769	295	85.146102	81.471928	85.824353	148	165	15	35	155	155	14	16	0	363	340
P35249-Q9BVC3_1	0.031667	6	81.565000	82.081956	84.696234	154	157	17	35	176	166	47	4	0	363	393
P35250-O60885_1	0.364922	168	75.033750	85.139181	51.583634	230	84	4	36	173	213	111	865	0	354	1362
P35250-O75943_1	0.647325	336	77.146815	82.097090	61.322335	138	173	8	35	47	293	82	259	0	354	681
P35250-P12004_1	0.094022	61	76.392623	82.851695	87.110958	179	131	7	37	134	108	14	5	0	354	261
P35250-P35249_1	0.665771	285	80.830561	80.132571	77.698320	94	212	12	36	44	252	32	35	0	354	363
P35250-P40937_1	0.693971	286	83.782483	80.938249	84.947441	125	180	13	36	140	173	11	16	0	354	340
P35250-P40938_1	0.632767	257	79.887782	79.193220	81.648511	69	235	13	37	52	272	28	4	0	354	356
P35251-O60885_1	0.092638	440	51.466205	58.665671	48.909787	112	394	117	525	156	213	95	898	6	1148	1362
P35251-P35249_1	0.390054	186	74.437312	58.637291	77.879118	53	451	133	511	20	281	27	35	0	1148	363
P35251-P35250_1	0.597737	298	75.881309	58.282657	80.451808	49	448	138	513	76	235	7	36	0	1148	354
P35251-P40937_1	0.416619	147	78.906939	58.702064	83.818471	62	435	137	514	99	211	14	16	0	1148	340
P35251-P40938_1	0.706005	352	82.621903	59.387465	85.822219	79	437	116	516	135	203	16	2	0	1148	356
P35269-P24928_1	0.247392	574	56.981220	50.054662	68.096990	2	150	70	295	149	1144	129	548	8	517	1970
P35343-A3KGF7_1	0.272234	161	72.241304	72.532646	79.941600	76	167	49	67	538	395	72	176	0	359	1181
P35348-P61073_1	0.217842	121	74.117521	64.170043	74.661705	76	150	83	157	86	158	57	51	0	466	352
P35355-P51638_1	0.031322	0	0.000000	89.762583	81.083444	482	71	14	37	21	105	24	1	0	604	151
P35438-P35436_1	0.618373	514	70.243833	75.123092	55.321523	87	606	130	115	45	550	180	689	6	938	1464
P35439-P10686_1	0.525980	334	71.398802	77.003561	74.776295	175	544	103	116	284	650	163	193	5	938	1290
P35439-P11275_1	0.089827	122	64.869590	79.899851	78.765649	373	376	76	113	152	236	36	54	0	938	478
P35439-P12368_1	0.080359	82	69.340976	80.364861	73.541995	362	395	82	99	95	173	63	70	0	938	401
P35439-P12369_1	0.079997	84	68.906786	80.491716	71.323582	380	379	83	96	90	177	59	90	0	938	416
P35439-P31016_1	0.231636	178	69.198539	80.070586	72.985249	373	374	81	110	185	327	50	162	0	938	724
P35441-P09055_1	0.173252	179	66.345978	76.463043	77.402531	213	652	182	123	121	510	102	65	0	1170	798
P35442-P05556_1	0.261002	207	68.410531	75.428882	77.254662	167	680	194	131	109	520	107	62	9	1172	798
P35442-P13612_1	0.149032	149	67.323826	75.038422	77.009331	127	723	188	134	218	536	182	96	0	1172	1032
P35456-P06869_1	0.266101	175	70.836000	73.757248	77.922240	67	137	85	38	163	160	52	58	0	327	433
P35456-P22777_1	0.154022	138	68.694203	73.827859	84.273085	76	133	72	46	242	109	8	43	0	327	402
P35525-P08753_1	0.097669	75	73.194667	69.939008	85.965141	243	315	107	242	129	204	15	6	0	907	354
P35525-P14423_1	0.092523	71	73.474507	73.109327	82.880753	310	297	83	217	51	73	16	6	0	907	146
P35525-P29975_1	0.031849	16	57.535625	70.180232	81.734275	246	315	107	239	134	81	23	31	0	907	269
P35546-P26450_1	0.177074	268	61.746119	68.103830	76.750152	161	489	214	251	110	445	99	70	0	1115	724
P35546-P35235_1	0.099724	176	61.326534	70.651659	77.303288	165	553	181	216	178	280	52	83	0	1115	593
P35564-P11942_1	0.135864	71	77.982394	79.144755	66.289945	236	215	46	94	0	85	54	43	0	591	182
P35564-P22646_1	0.282083	84	83.289048	78.510948	67.028201	213	237	39	102	6	90	41	52	0	591	189
P35564-P24161_1	0.182266	119	72.529832	79.739814	50.746768	246	214	37	94	0	27	24	113	0	591	164
P35568-P06213_1	0.309986	913	54.922870	39.379976	72.180774	55	139	21	1027	191	757	171	263	16	1242	1382
P35568-P27986_1	0.271086	380	61.758737	41.098857	79.704765	126	76	14	1026	208	369	82	65	2	1242	724
P35569-P15208_1	0.320588	865	55.654590	39.346772	72.974730	64	133	19	1017	226	724	171	251	58	1233	1372
P35570-P20417_1	0.063130	162	57.196914	43.947749	76.739977	151	53	20	1011	232	70	28	102	0	1235	432
P35579-O43516_1	0.183648	629	53.847043	71.336418	34.192823	174	862	780	144	0	0	13	490	26	1960	503
P35579-P19105_1	0.500007	200	77.294550	73.647378	76.393216	138	1167	570	85	12	129	10	20	5	1960	171
P35579-P60660_1	0.048546	43	72.006512	71.620765	82.676821	111	943	809	97	11	132	8	0	0	1960	151
P35585-O35643_1	0.717600	452	81.628252	82.828842	77.993393	150	217	29	27	246	530	37	130	0	423	943
P35585-P22892_1	0.581660	336	73.567649	80.447541	77.070134	120	233	42	28	162	501	44	115	0	423	822
P35612-P11166_1	0.076005	82	68.623171	58.348678	85.418537	122	141	125	338	258	190	16	28	0	726	492
P35613-P05556_1	0.261075	90	81.076556	77.006935	82.123108	96	197	37	55	260	426	62	50	0	385	798
P35613-P26006_1	0.656632	243	82.407613	74.986779	79.349334	72	209	47	57	308	526	125	92	0	385	1051
P35638-Q96RU7_1	0.365279	192	73.140260	57.716331	78.105419	39	14	23	93	222	27	14	95	2	169	358
P35720-P31039_1	0.329845	131	77.553664	74.756686	89.354602	49	70	20	30	513	95	13	44	0	169	665
P35739-F1M386_1	0.239711	373	60.851609	70.666671	56.443396	117	392	123	167	181	493	58	764	0	799	1496
P35739-O88382_1	0.363351	462	62.616407	71.284343	60.613320	139	388	94	178	160	500	57	560	3	799	1277
P35739-P07174_1	0.284528	308	64.487078	73.962966	68.058329	212	332	103	152	74	191	26	134	0	799	425
P35858-P05019_1	0.373285	132	79.048106	88.734496	53.904103	460	90	9	46	2	55	29	109	0	605	195
P35858-P17936_1	0.537047	251	75.525179	87.457372	57.709107	406	141	10	48	18	98	34	141	0	605	291
P35869-P27540_1	0.425535	543	62.790571	51.551533	51.710786	108	162	69	509	72	186	39	492	0	848	789
P35916-P33151_1	0.371131	372	65.145376	66.780528	71.617321	119	659	238	347	132	394	78	180	10	1363	784
P35918-O35082_1	0.324632	421	62.411021	65.275599	82.165079	90	665	231	359	489	333	103	89	6	1345	1014
P35922-Q80Y17_1	0.248440	216	67.382963	62.705326	77.194208	93	243	27	251	414	361	72	189	0	614	1036
P35968-O95136_1	0.263427	233	67.016524	66.954410	76.242521	130	669	186	371	89	171	35	58	0	1356	353
P35968-P17252_1	0.259405	307	63.645212	67.027257	76.861220	123	700	160	373	210	292	74	96	4	1356	672
P35968-P21453_1	0.155305	219	62.881735	67.158562	74.273272	150	639	200	367	92	178	32	80	0	1356	382
P35968-P27361_1	0.140767	141	67.517872	67.761637	83.886306	150	675	163	368	190	134	24	31	0	1356	379
P35968-P28482_1	0.208133	182	67.864396	67.007463	85.336611	130	688	160	378	177	140	30	13	5	1356	360
P35968-P33151_1	0.487083	391	68.183274	66.126268	71.828406	110	683	179	384	110	416	81	177	8	1356	784
P35968-P35222_1	0.432951	305	69.358656	65.838333	74.603073	117	671	178	390	404	112	70	195	5	1356	781
P35968-P35916_1	0.694400	1291	66.199954	66.502736	66.776148	107	685	183	381	89	701	215	358	606	1356	1363
P35969-P22682_1	0.368253	443	63.192912	69.872948	56.557010	185	679	150	319	158	241	29	485	2	1333	913
P36404-P07437_1	0.225377	113	75.554071	85.041304	89.832995	104	53	13	14	321	98	11	14	0	184	444
P36406-Q9BXJ9_1	0.560287	209	79.110191	71.703171	86.283222	77	280	140	77	537	233	45	51	0	574	866
P36507-P15056_1	0.188781	162	68.469630	73.701300	62.093225	133	133	50	84	105	277	76	308	0	400	766
P36894-P12643_1	0.078748	68	72.147500	78.952632	71.315126	226	178	46	82	59	188	77	72	0	532	396
P36894-P12644_1	0.082185	67	72.969851	79.057105	68.774779	237	168	46	81	55	184	71	98	0	532	408
P36897-O15105_1	0.149361	201	63.543632	79.196998	63.959859	206	177	46	74	71	160	38	157	0	503	426
P36897-O15169_1	0.151350	94	74.313830	80.112505	53.512471	220	161	56	66	139	112	80	531	0	503	862
P36897-P01137_1	0.077030	101	65.691188	79.036879	71.800821	221	152	51	79	31	211	89	59	0	503	390
P36897-P10600_1	0.049877	85	61.507647	79.324712	71.224199	236	137	50	80	42	209	86	75	0	503	412
P36941-P01374_1	0.269067	168	71.517262	62.412322	72.778927	95	97	61	182	65	62	31	47	0	435	205
P36956-O95487_1	0.146984	553	53.238011	57.302633	64.037303	70	460	102	515	453	279	18	518	13	1147	1268
P36957-P09622_1	0.087866	53	78.194717	73.410397	91.082240	160	144	11	138	440	30	4	35	0	453	509
P36957-Q02218_1	0.537524	254	75.382126	69.823996	86.573167	135	153	20	145	670	221	54	78	0	453	1023
P37173-O15105_1	0.320057	160	74.140938	77.323510	64.598662	238	179	37	113	89	143	35	159	0	567	426
P37173-P01137_1	0.041187	53	63.671509	77.791799	70.079974	238	178	38	113	8	221	91	70	0	567	390
P37173-P10600_1	0.116164	98	70.831224	76.650970	70.936092	220	192	42	113	34	216	89	73	0	567	412
P37173-P36897_1	0.344650	151	75.897616	75.947302	78.228211	213	198	42	114	200	168	64	71	0	567	503
P37840-Q13509_1	0.034450	28	64.827500	43.176786	90.371311	0	11	25	104	340	83	16	11	0	140	450
P37840-Q99497_1	0.048944	29	80.650690	53.721143	97.610106	0	22	49	69	184	4	1	0	0	140	189
P37913-O35654_1	0.047016	91	59.369341	72.696539	83.582836	422	197	28	269	275	104	47	43	2	916	469
P37913-P17918_1	0.490245	148	81.563041	73.311725	89.011149	429	196	31	260	170	81	6	4	2	916	261
P38398-O14867_1	0.039139	538	39.013290	39.480091	48.370149	134	172	56	1501	27	193	41	475	31	1863	736
P38398-O60934_1	0.057690	737	43.131886	38.238787	54.712361	122	178	43	1520	162	142	40	410	31	1863	754
P38398-P33240_1	0.038409	514	38.794728	39.225776	52.567366	156	143	61	1503	77	107	49	344	25	1863	577
P38398-P35249_1	0.178538	274	61.573905	38.620483	83.145813	136	175	29	1523	144	171	16	32	0	1863	363
P38398-P35250_1	0.111059	274	57.459526	38.552281	83.732288	97	194	74	1498	200	113	5	36	0	1863	354
P38398-P35251_1	0.103346	797	47.734605	37.765598	57.916934	70	213	62	1518	69	428	123	528	20	1863	1148
P38398-P84022_1	0.151147	345	57.767101	39.602292	75.186471	162	126	61	1514	194	111	16	104	5	1863	425
P38432-Q3ZCQ8_1	0.094630	79	71.948987	52.151076	79.647450	66	106	30	374	175	95	34	49	0	576	353
P38570-P12830_1	0.183106	180	66.793000	74.909652	72.775703	143	688	228	120	103	511	93	175	0	1179	882
P38570-P26010_1	0.619422	449	71.853853	74.931264	74.323997	166	636	263	114	118	455	133	92	7	1179	798
P38646-O43615_1	0.044732	73	61.230274	82.886156	59.008031	320	265	27	67	47	127	57	221	0	679	452
P38646-Q9HAV7_1	0.626099	169	85.967751	83.077865	73.116313	314	278	26	61	34	127	5	51	0	679	217
P38919-O15234_1	0.416558	223	72.823408	86.325985	41.131394	224	139	25	23	0	41	57	605	0	411	703
P38919-O43310_1	0.324530	249	68.348233	83.070608	53.980803	196	153	37	25	86	130	20	362	0	411	598
P38919-Q9Y5S9_1	0.081935	72	71.702361	83.628832	62.861609	194	152	40	25	45	39	10	80	0	411	174
P38936-O95067_1	0.034222	35	60.082286	52.596524	79.180754	0	45	22	97	259	22	20	97	0	164	398
P38936-P04637_1	0.049993	81	62.228395	56.038415	72.708728	2	46	24	92	186	40	45	122	0	164	393
P38936-P06493_1	0.168247	144	68.964653	44.420427	87.204882	0	26	24	114	193	70	21	13	5	164	297
P38936-P07900_1	0.032868	28	58.100714	50.873720	80.373921	0	43	16	105	323	231	103	75	0	164	732
P38936-P11802_1	0.130231	158	65.254873	42.389207	86.303861	0	11	33	120	178	79	34	12	0	164	303
P38936-P12004_1	0.348397	107	81.638131	55.040000	93.192031	0	55	25	84	224	32	2	3	2	164	261
P38936-P14635_1	0.041989	49	65.602041	52.819024	75.962125	1	42	19	102	252	28	28	125	0	164	433
P38936-P24385_1	0.530176	137	84.514672	56.482134	86.102000	23	33	17	91	200	43	34	18	0	164	295
P38936-P24941_1	0.076484	131	62.102977	42.180671	85.125436	0	5	35	124	171	84	22	21	0	164	298
P38936-P30281_1	0.608696	135	88.779407	56.103598	87.055719	24	30	18	92	218	28	13	33	0	164	292
P39053-O08539_1	0.076706	103	65.361068	75.074464	63.200901	229	399	77	162	193	117	31	247	0	867	588
P39053-O88935_1	0.070858	149	59.606846	73.668593	58.912705	160	453	88	166	192	100	39	375	0	867	706
P39053-P05480_1	0.190140	160	68.706500	74.602272	75.486019	209	415	75	168	164	226	47	98	0	867	535
P39060-P05556_1	0.129910	408	54.936667	44.365148	78.907030	134	254	34	1332	117	548	76	57	4	1754	798
P39060-P08648_1	0.349097	629	59.217933	42.465325	77.938322	99	262	53	1340	235	588	115	111	28	1754	1049
P39087-2-P39087_1	0.668904	398	76.581231	72.131798	76.534075	69	606	135	169	85	623	115	85	0	979	908
P39429-O88522_1	0.112460	49	83.033673	83.403812	72.665146	207	207	70	17	27	273	24	88	0	501	412
P39429-P27512_1	0.138216	82	75.622073	87.763832	71.669965	282	189	11	19	100	84	17	88	0	501	289
P39429-P29594_1	0.059698	66	68.551515	85.690499	71.524292	219	249	10	23	154	140	42	116	0	501	452
P39656-P04843_1	0.037468	31	69.190000	84.334693	86.759572	272	131	6	47	356	199	19	33	0	456	607
P39656-P04844_1	0.730316	423	87.561466	86.071908	85.697655	305	101	9	41	320	262	19	30	2	456	631
P39687-P05141_1	0.589103	251	77.807729	71.171968	83.225570	127	29	5	88	123	141	24	10	5	249	298
P39687-P06454_1	0.031322	0	0.000000	80.614498	53.533874	152	5	75	17	0	0	80	31	0	249	111
P39687-P25786_1	0.483209	103	87.644563	74.399197	88.398897	123	33	12	81	187	47	22	7	0	249	263
P39687-P25788_1	0.536150	137	84.779416	74.130602	91.457529	128	28	8	85	193	46	12	4	0	249	255
P39688-O88890_1	0.080736	70	71.985000	77.116555	80.488810	235	164	41	97	62	41	3	20	0	537	126
P39688-Q9JLQ0_1	0.059024	105	61.541524	77.727374	56.003768	218	189	39	91	121	106	27	383	5	537	637
P39689-P17879_1	0.063163	77	66.998701	52.895912	86.550016	4	42	17	96	358	230	22	32	0	159	642
P39689-P25322_1	0.075174	78	69.264872	52.260189	85.356712	0	45	22	92	202	39	15	39	0	159	295
P39689-P30285_1	0.235848	211	67.172559	43.516289	84.833630	0	20	30	109	167	88	34	14	0	159	303
P39748-O60671_1	0.375356	129	79.498682	84.177789	84.291986	241	78	13	48	133	109	27	13	0	380	282
P39748-O60921_1	0.150131	84	76.112262	84.256711	86.661679	237	82	13	48	147	107	19	7	3	380	280
P39951-P29994_1	0.297924	222	68.874550	80.912424	66.383545	36	222	30	9	1	1515	725	509	10	297	2750
P39951-P30277_1	0.694990	211	88.690237	91.715253	75.569905	233	57	7	0	243	51	15	114	0	297	423
P40189-O14543_1	0.045808	64	63.768594	71.943911	70.756889	330	280	41	267	38	110	29	48	0	918	225
P40189-P15018_1	0.054652	59	68.853220	73.201874	79.248267	395	225	38	260	107	48	14	33	0	918	202
P40189-P23458_1	0.208797	270	63.111667	67.145904	78.985693	163	415	60	280	336	580	112	126	6	918	1154
P40189-P26441_1	0.267419	85	82.410118	72.855294	75.445600	398	219	37	264	45	97	26	32	0	918	200
P40189-P26992_1	0.330554	134	77.221791	70.633344	74.440860	282	327	38	271	123	143	22	84	0	918	372
P40189-P50750_1	0.207879	201	66.582239	70.171786	78.459892	293	306	50	269	162	119	30	61	0	918	372
P40227-P50990_1	0.678401	326	80.109233	84.190659	82.900438	121	376	28	6	98	396	36	18	4	531	548
P40337-P17980_1	0.031993	29	49.643103	69.286620	78.616811	32	114	7	60	55	283	80	21	0	213	439
P40425-P09631_1	0.161007	132	69.758030	66.362953	51.538967	97	123	64	146	50	11	20	190	0	430	271
P40429-O60506_1	0.064625	93	64.537742	86.763005	65.501942	121	60	15	7	32	315	57	219	0	203	623
P40429-P04406_1	0.032367	7	93.108571	88.664778	96.073463	138	47	16	2	320	14	1	0	0	203	335
P40429-P07814_1	0.051690	55	68.948909	85.196305	82.009802	86	97	17	3	629	671	57	155	0	203	1512
P40692-O14867_1	0.158825	210	63.577524	75.807381	49.466223	342	195	61	158	49	177	32	478	0	756	736
P40692-P12004_1	0.104568	59	78.356949	75.103651	88.734981	332	201	63	160	173	75	8	5	0	756	261
P40692-P35249_1	0.035942	35	64.261429	73.154616	79.616281	229	295	66	166	69	233	25	36	0	756	363
P40692-P35250_1	0.033804	24	65.653750	72.660966	81.231977	190	336	60	170	104	205	8	37	0	756	354
P40692-P35251_1	0.046985	138	54.339058	73.152381	58.534669	193	337	60	166	56	450	126	516	0	756	1148
P40692-P38398_1	0.160440	361	57.811440	75.024894	38.017225	299	258	32	167	111	166	63	1523	2	756	1863
P40763-O43318_1	0.054635	72	65.641806	78.630584	62.585215	308	301	44	117	116	163	103	224	0	770	606
P40763-P27695_1	0.265541	72	85.519722	80.090636	85.667987	361	257	43	109	225	50	2	41	0	770	318
P40763-P40189_1	0.078355	209	56.930957	77.911273	68.502397	265	344	44	117	227	357	59	275	0	770	918
P40933-Q08431_1	0.061314	33	82.665758	71.934198	86.927519	26	79	20	37	226	123	15	23	0	162	387
P40937-O60885_1	0.296410	201	70.110448	88.525471	53.205264	239	79	6	16	192	214	110	846	0	340	1362
P40937-O75943_1	0.502581	271	73.195498	83.757294	60.136035	109	202	13	16	17	313	85	266	0	340	681
P40937-P12004_1	0.312329	103	80.875243	86.141882	88.671839	192	120	11	17	170	78	9	4	0	340	261
P40937-P35249_1	0.710712	292	86.257774	84.886706	81.715014	138	172	14	16	140	178	10	35	0	340	363
P40937-P35250_1	0.693620	279	84.103763	84.653912	81.794209	136	176	12	16	156	150	12	36	0	340	354
P40937-P35251_1	0.628419	376	74.506356	82.749294	58.306490	82	227	15	16	49	432	149	518	0	340	1148
P40937-Q9BVC3_1	0.033122	17	70.039412	86.912176	85.472723	201	109	14	16	193	155	42	3	0	340	393
P40938-O60885_1	0.521034	228	76.226140	89.021994	52.977129	214	128	13	1	200	206	106	850	0	356	1362
P40938-O75943_1	0.662604	315	79.161048	85.995702	61.081527	135	205	14	2	34	296	98	253	0	356	681
P40938-P0CG13_1	0.031503	5	78.260000	87.100478	68.853967	151	192	12	1	0	67	31	23	0	356	121
P40938-P12004_1	0.063272	30	85.600000	86.437472	88.876169	138	203	14	1	172	79	5	5	0	356	261
P40938-P35249_1	0.694045	276	84.323116	84.913062	78.790468	123	216	14	3	71	229	28	35	0	356	363
P40938-P35250_1	0.654152	245	82.089510	83.229410	80.509576	73	261	21	1	112	195	9	38	0	356	354
P40938-P35251_1	0.713451	404	82.162847	87.415983	59.787369	173	169	13	1	106	409	117	516	0	356	1148
P40938-P40937_1	0.695953	283	84.212226	84.672921	84.380941	116	221	15	4	125	184	15	16	0	356	340
P40939-P55084_1	0.616125	115	92.259826	89.877615	88.770675	584	138	6	35	362	67	4	41	0	763	474
P41002-P06493_1	0.144377	164	65.757256	67.480076	84.771818	239	229	56	262	153	100	30	14	0	786	297
P41002-P14635_1	0.229988	152	71.300724	67.983041	71.591339	254	222	42	268	213	66	7	147	0	786	433
P41091-P20042_1	0.427110	182	76.034890	85.143602	56.935616	180	253	30	9	3	133	34	163	0	472	333
P41182-O94776_1	0.109427	180	61.966333	49.803343	67.310150	0	190	84	432	107	266	99	196	0	706	668
P41182-O95983_1	0.086540	102	66.949020	56.381586	65.457973	67	202	50	387	19	127	46	99	0	706	291
P41182-P56524_1	0.144969	289	59.217336	47.744476	62.336753	0	167	86	453	314	185	76	509	0	706	1084
P41182-Q13105_1	0.097604	180	60.848278	50.969561	57.785268	0	203	89	414	0	330	137	336	0	706	803
P41182-Q8WUI4_1	0.049706	207	51.184831	49.920467	58.808897	0	181	115	410	292	84	53	523	0	706	952
P41182-Q9UQL6_1	0.065901	175	56.881086	52.218215	61.210998	5	212	84	405	315	189	71	547	0	706	1122
P41231-P06756_1	0.291268	203	69.793498	73.047321	82.775716	138	120	34	85	482	421	50	95	0	377	1048
P41235-P53999_1	0.045158	22	85.316818	72.498608	67.261811	243	45	27	159	58	9	6	54	0	474	127
P41241-Q02496_1	0.149477	134	68.811716	84.341978	46.620175	225	155	46	24	37	92	21	480	0	450	630
P41241-Q60749_1	0.173296	89	76.676854	83.293889	55.893138	212	163	47	28	63	95	18	267	0	450	443
P41279-P19838_1	0.037785	111	50.792342	63.969850	67.079659	81	129	85	172	165	407	98	298	0	467	968
P41350-P20070_1	0.110244	90	71.594222	66.370000	92.108372	31	62	37	48	263	16	10	12	0	178	301
P41350-P60881_1	0.037742	24	75.202083	76.256685	79.520340	36	82	50	10	76	84	19	27	0	178	206
P41499-P22682_1	0.219993	161	70.049130	78.920472	57.830898	207	262	47	77	173	237	23	480	4	593	913
P41499-P35739_1	0.219827	213	66.385070	77.835700	73.582678	190	272	52	79	189	356	97	157	0	593	799
P41542-O35254_1	0.375094	308	67.416201	82.137331	54.534435	476	315	76	92	83	96	14	258	0	959	451
P41542-Q6NYB7_1	0.466012	141	81.415319	80.580375	78.332390	479	282	98	100	93	59	19	34	0	959	205
P41743-O15066_1	0.044790	43	69.883488	74.926946	71.011191	191	227	79	99	138	306	141	162	0	596	747
P41970-P11831_1	0.167157	104	73.729135	51.094570	48.336260	59	24	34	290	66	17	22	403	0	407	508
P41970-P19419_1	0.040865	31	73.304516	54.362948	51.983879	68	33	43	263	70	28	26	304	0	407	428
P42167-O75531_1	0.049164	26	83.478077	57.555264	91.110787	45	74	105	230	74	13	1	1	0	454	89
P42261-Q9Y698_1	0.033472	28	61.244286	78.818786	61.836780	264	452	79	111	58	80	57	128	0	906	323
P42262-Q96CW1_1	0.086487	81	70.453457	79.817644	81.016046	242	485	69	87	151	210	35	39	0	883	435
P42262-Q9NRD5_1	0.091670	80	71.362000	80.044326	73.957566	265	462	70	86	62	238	48	67	0	883	415
P42337-P26450_1	0.158129	110	72.278545	85.455562	77.781409	538	417	89	24	119	465	75	65	0	1068	724
P42337-P31750_1	0.147054	86	75.485814	86.154841	80.864937	570	386	79	33	212	176	41	51	0	1068	480
P42566-O60260_1	0.141596	146	67.102671	64.491975	72.564022	207	279	28	382	30	310	40	85	0	896	465
P42566-P00533_1	0.131976	177	63.948249	60.299185	70.579198	73	378	51	394	224	553	162	271	0	896	1210
P42566-Q8WXE9_1	0.098106	189	60.332381	61.875223	58.481193	90	381	41	384	188	188	81	448	2	896	905
P42567-O88811_1	0.041333	59	62.113051	64.436433	63.673212	232	250	36	379	125	149	27	222	0	897	523
P42582-E9Q7E2_1	0.064339	432	48.156991	44.417516	49.805771	49	9	8	252	240	326	121	1141	9	318	1828
P42684-P01112_1	0.128487	91	73.090879	53.600948	83.797566	134	250	148	650	99	53	24	13	0	1182	189
P42695-O95347_1	0.390645	338	66.820148	65.908732	77.467034	3	931	173	391	19	1031	108	39	13	1498	1197
P42695-Q6IBW4_1	0.655840	816	67.466569	71.153571	54.806843	215	793	143	347	1	173	169	262	9	1498	605
P42701-P29459_1	0.036408	23	73.844348	76.474607	64.510548	161	330	72	99	9	104	35	71	0	662	219
P42701-P29460_1	0.056583	78	65.041538	70.953127	83.120244	61	371	119	111	137	145	28	18	0	662	328
P42702-P15018_1	0.044697	75	60.827200	72.328405	78.983267	332	406	82	277	94	61	15	32	0	1097	202
P42702-P26441_1	0.035755	33	64.965455	72.328478	77.007350	308	425	89	275	74	71	23	32	0	1097	200
P42702-P26992_1	0.068353	98	64.574286	69.657758	74.542554	171	534	108	284	112	152	31	77	0	1097	372
P42702-P40189_1	0.141018	210	62.504048	67.400346	66.216743	74	604	114	305	115	445	68	290	0	1097	918
P42768-O43516_1	0.561625	187	80.853422	66.913765	50.717555	106	121	116	159	16	44	126	317	0	502	503
P42768-P19105_1	0.100498	85	71.462706	64.432211	81.577661	89	120	107	186	76	64	12	19	0	502	171
P42768-P35579_1	0.236526	539	57.180037	52.696574	70.580847	54	77	75	296	118	823	909	110	23	502	1960
P42771-P11802_1	0.292943	97	81.130928	77.672179	84.282970	58	61	9	28	166	88	32	17	0	156	303
P42771-P30279_1	0.341521	63	91.773333	82.752115	85.243979	103	20	7	26	192	50	20	27	0	156	289
P43243-P23246_1	0.047522	229	49.475677	54.988465	57.391542	48	269	45	485	68	196	45	398	0	847	707
P43246-P04637_1	0.189820	188	66.574734	84.282281	61.204402	396	428	70	40	83	108	29	173	0	934	393
P43246-P07992_1	0.045552	62	64.119032	83.218201	67.459057	321	497	80	36	63	117	12	105	0	934	297
P43246-P12004_1	0.132397	79	75.790000	82.943051	87.439234	304	513	75	42	147	96	13	5	0	934	261
P43246-P40692_1	0.081831	142	61.861831	81.848597	72.964603	243	563	88	40	219	304	70	163	0	934	756
P43247-P17918_1	0.156412	77	78.092078	83.432503	88.263027	333	484	78	40	164	80	12	5	0	935	261
P43351-P07992_1	0.059267	131	58.807863	57.557321	71.893367	91	76	32	219	139	46	23	89	0	418	297
P43403-O43516_1	0.193642	186	66.898333	77.855057	41.787416	231	226	76	86	0	17	63	423	0	619	503
P43403-P42768_1	0.287091	193	70.309534	77.490000	60.710996	228	228	71	92	85	117	68	232	0	619	502
P43405-O43561_1	0.348709	258	68.708876	76.120677	37.549008	229	226	75	105	0	10	24	228	2	635	262
P43405-P12314_1	0.171135	122	71.516311	75.195339	78.165321	186	262	82	105	125	147	57	45	0	635	374
P43405-P16885_1	0.068442	124	61.438629	73.617795	81.976735	166	285	72	112	438	629	125	73	3	635	1265
P43406-O54890_1	0.701551	465	78.177355	80.811513	78.166175	355	518	86	85	169	472	96	50	0	1044	787
P43406-P13020_1	0.160396	157	67.328854	80.609013	71.153038	360	514	79	91	57	453	154	116	0	1044	780
P43406-P18418_1	0.381317	195	73.472462	82.398477	82.641226	421	484	53	86	158	203	38	17	24	1044	416
P43407-P54763_1	0.042703	103	55.538058	42.441980	82.182333	0	31	18	153	432	402	58	94	0	202	986
P43487-P49961_1	0.392165	94	85.702128	73.436617	88.641216	60	69	21	51	349	109	40	12	0	201	510
P43681-P17787_1	0.711239	409	81.529878	67.232855	76.229900	113	264	45	205	112	264	40	86	0	627	502
P43694-P11831_1	0.063957	118	61.175424	50.531606	48.913228	65	26	33	318	59	23	31	395	9	442	508
P45880-O00165_1	0.277039	248	66.754073	78.902041	41.678889	17	227	38	12	0	18	43	218	0	294	279
P45880-P05141_1	0.196626	111	74.391081	82.628673	80.040738	56	214	12	12	57	189	38	14	0	294	298
[truncated: 3,320 more rows]
