# Supplementary material for: Towards a structurally resolved human protein interaction network
Source: Nat Struct Mol Biol. 2023 Jan 23;30(2):216–25. doi: 10.1038/s41594-022-00910-8 (PMC9935395; doi:10.1038/s41594-022-00910-8)
Supplement: Source Data Fig. 2 — Source data. [file 41594_2022_910_MOESM7_ESM.zip › HuRI.csv]

Name	pDockQ	NumRes	IF_plDDT	plDDT1	plDDT2	NumDiso1+90	NumDiso1-70-90	NumDiso1-50-70	NumDiso1-50	NumDiso2+90	NumDiso2-70-90	NumDiso2-50-70	NumDiso2-50	NumOverlap	len1	len2
ENSG00000000005-ENSG00000104765	0.267810	176	70.824773	66.393312	46.862740	31	125	81	80	1	31	37	150	0	317	219
ENSG00000000419-ENSG00000151790	0.033924	15	77.606667	84.850654	84.922389	141	85	13	21	257	84	26	39	0	260	406
ENSG00000001036-ENSG00000186844	0.178154	59	84.736780	93.633919	39.593818	421	15	15	16	0	0	5	105	0	467	110
ENSG00000001167-ENSG00000143190	0.034277	139	43.411583	41.285648	45.761198	6	44	21	276	81	48	41	573	0	347	743
ENSG00000001461-ENSG00000168958	0.276696	279	65.345771	71.685320	42.527749	115	155	34	102	0	38	41	263	7	406	342
ENSG00000002016-ENSG00000278023	0.694324	234	86.913846	62.543206	77.733803	125	66	29	198	155	49	17	63	2	418	284
ENSG00000002549-ENSG00000172530	0.114379	65	77.614308	90.969769	52.559056	430	47	11	31	62	94	52	311	0	519	519
ENSG00000002822-ENSG00000048540	0.031322	0	0.000000	78.054708	76.843793	106	454	116	42	6	107	18	14	0	718	145
ENSG00000002822-ENSG00000119862	0.040852	29	74.742414	77.498802	79.625698	97	451	126	44	87	50	2	33	0	718	172
ENSG00000002822-ENSG00000146112	0.181995	206	65.045874	81.609889	41.472349	233	353	99	33	0	62	33	518	5	718	613
ENSG00000002822-ENSG00000198420	0.094151	75	72.753467	70.994387	83.751748	0	490	156	72	241	611	55	14	0	718	921
ENSG00000002834-ENSG00000102898	0.107181	37	88.827297	68.331801	92.461654	82	63	33	83	107	14	3	3	0	261	127
ENSG00000002834-ENSG00000129245	0.035699	31	66.030000	67.115172	66.264324	59	90	27	85	159	195	45	274	0	261	673
ENSG00000002834-ENSG00000152102	0.031408	6	57.556667	71.991188	41.870462	100	57	31	73	0	0	15	180	0	261	195
ENSG00000002834-ENSG00000167123	0.351587	206	71.709612	58.567433	85.609479	30	77	35	119	377	131	43	44	0	261	595
ENSG00000002834-ENSG00000185359	0.171278	107	73.532804	64.807739	62.334801	38	99	36	88	74	287	76	340	0	261	777
ENSG00000002834-ENSG00000198844	0.247206	124	75.087177	65.506628	59.516885	43	102	30	86	215	135	55	436	4	261	841
ENSG00000002834-ENSG00000269190	0.060655	37	79.842703	67.150536	89.006475	68	75	35	83	201	51	21	5	0	261	278
ENSG00000002933-ENSG00000122033	0.038887	56	60.680179	70.518213	72.672194	22	111	57	45	92	88	27	71	0	235	278
ENSG00000003147-ENSG00000104388	0.145853	65	80.453538	61.728841	82.507925	152	52	55	224	114	54	23	21	0	483	212
ENSG00000004142-ENSG00000132938	0.079861	109	65.059725	75.990571	46.248386	172	80	30	86	194	101	50	1024	0	368	1369
ENSG00000004487-ENSG00000105717	0.142050	137	68.001898	79.868016	60.304706	551	108	12	181	17	139	74	144	0	852	374
ENSG00000004487-ENSG00000141013	0.049992	51	69.550196	79.326960	74.691297	526	129	15	182	0	374	73	31	0	852	478
ENSG00000004487-ENSG00000167110	0.276636	204	69.190588	78.028779	64.616028	430	218	20	184	0	574	161	267	0	852	1002
ENSG00000004534-ENSG00000166974	0.040883	114	53.162193	48.291336	68.781498	48	208	71	796	95	86	31	115	0	1123	327
ENSG00000004779-ENSG00000135363	0.218587	154	70.603052	63.701859	79.516899	50	30	6	70	45	82	11	20	0	156	158
ENSG00000004779-ENSG00000214309	0.046195	34	75.449118	66.654103	87.303195	68	15	6	67	198	24	22	22	0	156	266
ENSG00000004897-ENSG00000093010	0.040266	76	57.643816	67.103762	88.528155	342	137	36	309	189	54	22	6	0	824	271
ENSG00000004975-ENSG00000111196	0.097884	112	66.998125	54.979253	84.988851	87	152	52	445	81	49	10	8	0	736	148
ENSG00000004975-ENSG00000145365	0.040110	53	62.734151	56.689932	76.646033	104	148	48	436	86	46	12	40	0	736	184
ENSG00000004975-ENSG00000196150	0.271191	264	65.796591	53.028791	67.885857	33	206	46	451	0	402	21	137	0	736	560
ENSG00000005075-ENSG00000174446	0.031322	0	0.000000	91.634530	67.250510	92	21	3	1	30	14	24	30	0	117	98
ENSG00000005102-ENSG00000099804	0.172609	75	79.671733	51.760354	84.831737	42	11	19	182	149	40	41	6	0	254	236
ENSG00000005102-ENSG00000119725	0.089426	56	77.358750	52.982874	56.486004	47	8	18	181	8	165	41	264	0	254	478
ENSG00000005102-ENSG00000141977	0.355453	166	74.875000	50.666457	82.234706	31	23	22	178	20	148	10	9	0	254	187
ENSG00000005102-ENSG00000166211	0.042866	32	74.402813	55.744055	61.013427	51	7	30	166	75	29	17	127	0	254	248
ENSG00000005102-ENSG00000181513	0.041842	46	66.568043	55.646142	64.342948	49	6	47	152	64	58	29	117	0	254	268
ENSG00000005102-ENSG00000243335	0.366060	93	84.868602	51.512913	80.404810	41	14	20	179	176	36	14	63	0	254	289
ENSG00000005194-ENSG00000167535	0.062943	38	79.942632	74.369071	69.629607	51	151	80	30	201	81	31	171	0	312	484
ENSG00000005238-ENSG00000104964	0.045375	65	63.296308	51.297974	64.902690	105	51	24	358	34	73	11	79	0	538	197
ENSG00000005238-ENSG00000139737	0.036610	101	50.440198	52.905130	46.297746	115	44	26	353	22	61	47	438	0	538	568
ENSG00000005238-ENSG00000175602	0.063988	50	74.611200	52.595948	77.085743	108	49	27	354	111	23	13	55	0	538	202
ENSG00000005238-ENSG00000198373	0.224413	226	65.852478	48.106506	70.507299	68	81	24	365	180	378	102	210	0	538	870
ENSG00000005486-ENSG00000126768	0.089852	77	71.745714	65.198681	79.678140	64	128	48	124	81	50	11	30	0	364	172
ENSG00000005486-ENSG00000166797	0.243818	112	76.554107	66.581044	83.536062	73	135	33	123	91	37	19	13	0	364	160
ENSG00000005486-ENSG00000204370	0.179154	114	73.010000	69.466841	71.922327	112	115	16	121	69	31	2	57	0	364	159
ENSG00000006042-ENSG00000069849	0.153544	91	75.002088	68.298584	82.508208	22	105	43	56	82	151	42	4	0	226	279
ENSG00000006125-ENSG00000124733	0.185419	246	63.114512	77.560982	41.308054	204	572	31	130	0	25	22	138	0	937	185
ENSG00000006125-ENSG00000161203	0.712642	485	79.565464	76.903575	81.574805	148	629	37	123	127	241	46	21	4	937	435
ENSG00000006194-ENSG00000072201	0.199189	174	68.033103	57.432240	64.818640	9	305	27	342	29	387	66	246	0	683	728
ENSG00000006194-ENSG00000197279	0.594371	429	71.164802	57.782723	56.869299	46	247	51	339	36	175	32	242	0	683	485
ENSG00000006534-ENSG00000205439	0.035891	16	82.275625	95.460470	34.353229	426	32	4	6	0	0	0	96	0	468	96
ENSG00000006611-ENSG00000151338	0.043388	47	67.345532	77.700525	61.819389	163	283	27	79	0	215	100	127	0	552	442
ENSG00000006638-ENSG00000204979	0.278712	128	75.921797	79.126647	76.043553	109	154	49	31	0	114	36	2	0	343	152
ENSG00000006659-ENSG00000129474	0.042167	38	70.334474	87.919928	54.256896	81	48	10	0	5	183	33	317	0	139	538
ENSG00000006659-ENSG00000167858	0.055206	24	88.583333	93.889784	71.897153	126	12	1	0	0	276	119	23	0	139	418
ENSG00000006659-ENSG00000234616	0.206940	129	72.611938	90.479712	68.901960	91	46	2	0	132	189	89	146	0	139	556
ENSG00000006837-ENSG00000109771	0.583104	390	71.793128	59.992432	83.164179	159	120	28	285	160	139	16	32	0	592	347
ENSG00000006837-ENSG00000198081	0.244485	182	69.439341	61.235642	61.538040	184	94	34	280	10	225	42	172	0	592	449
ENSG00000007216-ENSG00000121634	0.141349	185	64.043351	78.768209	55.272356	156	312	69	55	26	145	32	230	0	592	433
ENSG00000007255-ENSG00000104228	0.049164	45	71.448444	84.393459	85.630629	66	71	20	2	254	189	21	29	0	159	493
ENSG00000007255-ENSG00000152137	0.082532	90	68.235889	84.481572	55.398367	69	65	25	0	16	59	6	115	0	159	196
ENSG00000007255-ENSG00000181938	0.033473	15	75.369333	87.975597	81.207130	89	58	11	1	96	76	23	21	0	159	216
ENSG00000007372-ENSG00000072958	0.213940	138	71.955580	58.307915	86.969456	65	106	40	211	260	114	31	18	0	422	423
ENSG00000007372-ENSG00000105492	0.038025	45	63.146222	60.293863	73.492053	83	95	40	204	151	144	54	104	0	422	453
ENSG00000007372-ENSG00000133488	0.120299	119	68.314286	58.781327	89.370369	86	89	32	215	255	137	6	8	0	422	406
ENSG00000007372-ENSG00000154359	0.120938	139	66.216331	57.201256	72.190052	88	84	22	228	274	258	32	209	0	422	773
ENSG00000007372-ENSG00000177479	0.156295	95	74.481789	56.640118	83.501866	54	117	26	225	282	132	27	52	0	422	493
ENSG00000007372-ENSG00000198586	0.311855	181	72.087348	58.082701	63.545209	79	97	21	225	180	197	84	305	0	422	766
ENSG00000007392-ENSG00000124193	0.069681	38	81.717105	73.615687	59.360610	62	201	35	73	11	131	20	182	0	371	344
ENSG00000007944-ENSG00000095066	0.047476	44	71.017727	79.112090	74.090139	152	194	36	63	51	473	92	103	0	445	719
ENSG00000007944-ENSG00000179456	0.096447	110	67.092273	79.767775	53.881073	164	180	51	50	39	165	35	283	0	445	522
ENSG00000008018-ENSG00000068400	0.044274	31	76.174194	85.217386	72.350178	165	42	7	27	1	593	109	138	0	241	841
ENSG00000008018-ENSG00000104863	0.054556	51	71.370392	84.200788	77.003382	154	45	13	29	68	72	53	14	0	241	207
ENSG00000008018-ENSG00000132680	0.168867	116	72.139052	86.862490	53.768322	177	33	9	22	114	84	29	387	0	241	614
ENSG00000008018-ENSG00000161010	0.033561	32	59.259375	88.221037	43.996035	181	29	19	12	44	18	5	276	0	241	343
ENSG00000008018-ENSG00000174796	0.035706	39	61.905897	87.235768	69.058108	177	31	11	22	9	130	31	52	0	241	222
ENSG00000008018-ENSG00000204713	0.033502	16	73.766250	84.348216	84.120058	163	42	6	30	222	239	17	35	0	241	513
ENSG00000008130-ENSG00000108010	0.108689	56	79.856250	73.983834	85.611134	196	103	32	115	164	141	9	21	0	446	335
ENSG00000008197-ENSG00000100065	0.056532	120	59.175333	56.993938	65.234864	80	110	22	240	79	513	88	352	0	452	1032
ENSG00000008197-ENSG00000156735	0.033700	30	60.945667	60.275885	46.639737	128	75	12	237	64	18	19	356	0	452	457
ENSG00000008197-ENSG00000186930	0.031322	0	0.000000	61.370774	36.807419	126	78	19	229	0	0	0	62	0	452	62
ENSG00000008197-ENSG00000212724	0.048013	50	68.969000	61.282788	34.954375	139	68	13	232	0	0	0	128	0	452	128
ENSG00000008256-ENSG00000171772	0.209863	118	74.115169	81.759225	65.079715	153	182	38	27	4	185	56	106	0	400	351
ENSG00000008283-ENSG00000101558	0.349487	141	77.126170	87.301873	68.873896	177	41	13	20	60	79	42	68	0	251	249
ENSG00000008283-ENSG00000123353	0.419063	110	83.868636	88.522231	81.595948	180	40	20	11	60	64	21	8	0	251	153
ENSG00000008283-ENSG00000164294	0.305597	131	76.625954	86.512112	85.723732	167	49	13	22	143	24	25	17	0	251	209
ENSG00000008283-ENSG00000198833	0.535174	224	77.037321	85.538327	68.400566	164	51	9	27	72	96	62	88	0	251	318
ENSG00000008394-ENSG00000138798	0.078308	71	71.342394	81.812516	67.656984	66	55	28	6	157	547	206	297	0	155	1207
ENSG00000008516-ENSG00000106511	0.142941	98	73.036531	78.073363	45.693092	193	224	69	76	15	38	22	229	0	562	304
ENSG00000009790-ENSG00000019995	0.149314	100	73.173400	65.549619	72.685452	92	202	71	186	212	257	52	187	0	551	708
ENSG00000009790-ENSG00000124103	0.031618	10	61.381000	71.474882	51.110175	202	138	47	164	0	37	34	100	0	551	171
ENSG00000009790-ENSG00000168958	0.036267	48	59.578125	70.146370	52.849678	153	180	54	164	12	75	44	211	0	551	342
ENSG00000009844-ENSG00000109906	0.040106	53	62.730566	73.595993	58.840669	149	59	8	91	26	253	112	282	0	307	673
ENSG00000009844-ENSG00000274276	0.314975	143	75.628112	71.319153	86.643793	118	88	10	91	346	158	7	40	0	307	551
ENSG00000010282-ENSG00000157303	0.607543	292	76.653459	86.583810	49.881961	217	263	19	5	0	57	60	138	3	504	255
ENSG00000010318-ENSG00000078967	0.664283	187	87.204385	73.512598	94.641224	180	85	11	105	140	7	0	0	0	381	147
ENSG00000010810-ENSG00000106511	0.066642	48	76.071250	75.914600	46.642632	218	180	23	116	32	21	6	245	0	537	304
ENSG00000011007-ENSG00000068400	0.189081	174	67.536322	48.665614	75.049560	69	127	38	564	112	497	85	147	0	798	841
ENSG00000011007-ENSG00000130475	0.052670	202	52.340941	47.490188	64.521586	13	185	39	561	199	284	47	359	20	798	889
ENSG00000011007-ENSG00000174015	0.047899	74	62.634865	51.412870	58.845781	27	182	75	514	42	134	43	229	0	798	448
ENSG00000011198-ENSG00000101236	0.093159	72	73.318333	84.641547	66.800608	203	96	19	31	1	77	36	34	0	349	148
ENSG00000011198-ENSG00000214456	0.049063	69	64.191884	84.057020	55.191188	201	86	34	28	0	132	136	195	0	349	463
ENSG00000011243-ENSG00000124074	0.063497	129	59.956202	52.042384	68.522023	44	139	46	417	62	106	97	81	0	646	346
ENSG00000011243-ENSG00000160753	0.096352	219	58.510046	47.817430	49.892472	2	159	44	441	124	117	48	613	0	646	902
ENSG00000011243-ENSG00000177613	0.042366	166	50.163072	47.645666	53.809627	32	103	59	452	41	153	27	395	0	646	616
ENSG00000011275-ENSG00000103326	0.410962	419	65.048807	54.552286	67.158278	12	343	84	427	286	366	85	349	37	866	1086
ENSG00000011295-ENSG00000091483	0.191224	89	77.746629	75.655605	89.644059	211	71	4	94	426	33	5	46	0	380	510
ENSG00000011295-ENSG00000162576	0.338791	252	68.674484	75.349895	66.507919	156	122	14	88	78	165	48	151	0	380	442
ENSG00000011295-ENSG00000198945	0.141703	182	64.267802	74.185105	67.770385	150	126	11	93	241	204	79	256	9	380	780
ENSG00000011523-ENSG00000135775	0.078598	120	63.565500	40.164333	79.419336	0	112	48	597	128	505	34	71	0	757	738
ENSG00000011590-ENSG00000136573	0.042403	102	55.468627	51.858316	77.574139	8	146	57	276	186	195	41	83	0	487	505
ENSG00000011590-ENSG00000183640	0.032071	23	54.419565	56.816694	31.838571	26	151	53	257	0	0	0	63	0	487	63
ENSG00000011600-ENSG00000151117	0.266208	103	78.941942	53.146991	87.457583	0	16	44	53	160	49	22	9	0	113	240
ENSG00000012061-ENSG00000179455	0.135316	94	73.122766	71.462896	55.550552	103	82	24	88	33	144	76	254	0	297	507
ENSG00000012171-ENSG00000188581	0.033985	41	56.791707	84.481749	29.458870	476	147	43	83	0	0	0	177	0	749	177
ENSG00000012660-ENSG00000103415	0.246946	107	77.444766	81.833679	77.857975	133	119	17	30	171	55	21	69	0	299	316
ENSG00000012779-ENSG00000162924	0.130367	111	70.157658	92.696068	56.753748	549	105	20	0	151	115	12	341	0	674	619
ENSG00000012822-ENSG00000139112	0.031322	0	0.000000	72.479262	91.211026	219	201	96	175	91	22	3	1	0	691	117
ENSG00000013288-ENSG00000062725	0.268571	107	78.400467	84.624807	89.354325	599	262	64	84	396	154	20	15	0	1009	585
ENSG00000013293-ENSG00000099797	0.031598	6	77.653333	70.975136	86.400422	203	292	91	185	113	179	16	0	0	771	308
ENSG00000013293-ENSG00000143119	0.127864	96	72.182500	69.372633	78.641598	153	330	72	216	26	149	37	7	0	771	219
ENSG00000013293-ENSG00000181704	0.032908	19	66.030526	69.925512	68.375466	179	305	91	196	16	133	27	60	0	771	236
ENSG00000013297-ENSG00000178343	0.483865	200	76.691650	83.489130	56.569034	97	78	21	11	13	58	43	124	0	207	238
ENSG00000013441-ENSG00000072201	0.130281	127	68.200787	73.773946	64.565027	240	96	8	140	44	373	62	249	0	484	728
ENSG00000013561-ENSG00000078967	0.596794	150	86.224133	80.806646	91.854762	186	208	29	51	108	39	0	0	0	474	147
ENSG00000013810-ENSG00000166681	0.041705	39	69.452564	55.641146	57.086937	189	43	80	526	9	21	20	61	0	838	111
ENSG00000015153-ENSG00000121481	0.508860	158	81.248354	59.469611	73.867440	22	37	28	93	106	114	44	72	4	180	336
ENSG00000015285-ENSG00000108798	0.064919	56	72.743214	64.560896	66.753852	102	101	114	185	144	30	49	143	0	502	366
ENSG00000015479-ENSG00000135951	0.039589	85	55.621882	55.754380	75.570086	90	225	35	497	39	483	81	95	0	847	698
ENSG00000015592-ENSG00000198060	0.042611	26	78.923462	70.447302	83.884137	84	17	28	60	136	96	44	2	0	189	278
ENSG00000016602-ENSG00000137266	0.285809	254	66.777165	81.009391	69.260277	257	530	70	62	182	227	79	198	6	919	686
ENSG00000017427-ENSG00000172530	0.045673	47	68.803191	57.039385	53.079364	0	55	51	89	105	54	26	334	0	195	519
ENSG00000017797-ENSG00000137504	0.100763	134	64.848731	64.545359	51.382599	37	308	81	229	4	76	65	209	0	655	354
ENSG00000017797-ENSG00000204536	0.143928	111	71.175405	64.038580	71.229450	92	236	87	240	32	528	58	164	13	655	782
ENSG00000018610-ENSG00000088727	0.084803	58	75.986034	68.236937	73.902949	39	93	24	66	218	314	110	148	0	222	790
ENSG00000019582-ENSG00000120498	0.381289	254	69.964213	52.273209	82.926457	1	80	61	154	310	504	83	43	0	296	940
ENSG00000019582-ENSG00000184601	0.032045	13	66.090000	66.079527	55.328375	32	106	67	91	1	42	25	92	0	296	160
ENSG00000019995-ENSG00000072201	0.210581	152	70.413816	68.201540	65.614423	150	282	71	205	51	376	76	225	0	708	728
ENSG00000019995-ENSG00000100425	0.148472	158	66.508038	70.187825	66.925463	175	288	50	195	208	399	116	335	0	708	1058
ENSG00000019995-ENSG00000112365	0.281569	165	72.256485	69.986102	58.373185	168	284	63	193	12	290	70	325	0	708	697
ENSG00000019995-ENSG00000124019	0.057168	95	62.391263	72.768686	57.529670	234	242	42	190	78	123	28	226	0	708	455
ENSG00000019995-ENSG00000143793	0.083377	84	69.425000	74.532698	52.013954	263	224	41	180	0	56	61	146	0	708	263
ENSG00000019995-ENSG00000164024	0.386536	115	81.846957	69.345763	90.366503	161	284	68	195	282	73	19	12	2	708	386
ENSG00000019995-ENSG00000172349	0.137275	295	58.539831	70.434138	46.227755	180	284	51	193	79	253	76	924	0	708	1332
ENSG00000019995-ENSG00000184436	0.161428	147	68.278844	72.689294	61.781456	224	250	48	186	39	104	23	143	0	708	309
ENSG00000019995-ENSG00000198466	0.206099	177	68.135141	70.321977	63.714991	181	272	57	198	16	314	45	200	0	708	575
ENSG00000020129-ENSG00000104964	0.313389	126	77.545873	84.750302	59.186193	408	234	41	46	10	88	13	86	0	729	197
ENSG00000020256-ENSG00000150510	0.078496	156	60.248397	64.054388	51.381209	9	356	54	226	1	161	71	313	0	645	546
ENSG00000020577-ENSG00000167604	0.243100	136	73.497279	56.604582	84.007508	72	236	20	390	193	68	22	30	0	718	313
ENSG00000023330-ENSG00000100422	0.038345	59	59.318475	75.563156	81.754972	352	75	47	166	256	175	50	56	0	640	537
ENSG00000023330-ENSG00000136878	0.420259	137	80.171022	74.093969	68.217604	312	102	53	173	245	311	58	300	3	640	914
ENSG00000023330-ENSG00000226742	0.032982	8	94.191250	77.904172	76.069595	378	55	57	150	4	47	17	6	0	640	74
ENSG00000023892-ENSG00000091428	0.031372	8	41.790000	73.092345	81.314995	125	323	83	100	367	488	64	92	0	631	1011
ENSG00000023892-ENSG00000169398	0.043803	67	61.926866	73.573930	54.826616	104	348	91	88	156	115	215	566	0	631	1052
ENSG00000023902-ENSG00000144229	0.129983	418	54.720766	50.475012	61.730498	28	94	47	240	1	555	705	345	4	409	1606
ENSG00000025434-ENSG00000112559	0.230263	200	67.619100	77.717740	39.477805	240	84	25	98	0	0	45	201	3	447	246
ENSG00000025770-ENSG00000129521	0.087620	113	65.639912	55.235669	87.306318	16	181	113	295	155	53	23	8	0	605	239
ENSG00000025800-ENSG00000093000	0.674693	320	80.005594	84.238750	55.421090	382	42	32	80	71	123	21	253	0	536	468
ENSG00000026025-ENSG00000047932	0.198659	104	75.543750	71.051373	67.136645	123	167	44	132	56	192	88	126	0	466	462
ENSG00000026025-ENSG00000136504	0.056928	83	64.228434	70.425837	69.804697	130	155	44	137	188	194	30	199	0	466	611
ENSG00000026025-ENSG00000170264	0.217486	140	71.913286	74.339313	58.598591	190	115	38	123	34	203	140	283	0	466	660
ENSG00000026652-ENSG00000092068	0.036613	43	61.896512	87.345847	81.894206	248	101	15	14	276	177	13	69	0	378	535
ENSG00000026652-ENSG00000168476	0.184091	91	76.950989	90.059841	62.573463	281	73	9	15	32	94	16	115	0	378	257
ENSG00000027697-ENSG00000166292	0.067190	44	77.956591	63.354008	67.576119	129	87	56	217	22	41	36	35	0	489	134
ENSG00000028116-ENSG00000265107	0.348526	264	68.419621	72.751398	61.271927	239	72	55	142	38	132	45	143	0	508	358
ENSG00000028203-ENSG00000211456	0.038874	55	60.939455	53.351489	86.495520	0	235	178	366	284	259	39	5	0	779	587
ENSG00000028528-ENSG00000133318	0.197709	255	63.274039	72.270307	40.195165	245	84	45	148	0	118	108	806	0	522	1032
ENSG00000028528-ENSG00000198818	0.032509	11	77.242727	72.869693	79.677107	261	67	46	148	37	93	10	19	0	522	159
ENSG00000029364-ENSG00000062716	0.041988	50	65.262600	77.236352	72.149803	122	95	38	52	27	228	103	48	0	307	406
ENSG00000029364-ENSG00000145283	0.195785	136	71.272206	74.406221	73.598939	53	161	50	43	103	143	60	71	0	307	377
ENSG00000029364-ENSG00000174417	0.246718	81	82.339753	75.541694	73.610603	95	119	41	52	143	128	27	100	0	307	398
ENSG00000029534-ENSG00000240045	0.031360	13	30.755385	56.612302	63.982286	535	222	100	1024	0	17	6	12	0	1881	35
ENSG00000029725-ENSG00000138443	0.078097	125	62.953040	71.207796	56.314971	8	589	93	172	80	99	28	306	0	862	513
ENSG00000029725-ENSG00000196391	0.207093	160	69.537938	69.750963	67.791760	2	584	95	181	4	326	13	140	0	862	483
ENSG00000030419-ENSG00000175029	0.173580	142	69.464437	49.325247	79.188697	0	148	60	318	265	70	6	104	0	526	445
ENSG00000030582-ENSG00000115392	0.390040	153	77.326863	75.101315	86.603067	89	354	59	91	188	162	14	11	0	593	375
ENSG00000030582-ENSG00000169509	0.031322	0	0.000000	75.119595	36.818687	64	380	66	83	0	0	1	98	0	593	99
ENSG00000030582-ENSG00000187766	0.031330	2	54.960000	76.390556	33.776718	99	356	60	78	0	0	0	259	0	593	259
ENSG00000031691-ENSG00000132016	0.042233	74	59.488514	67.427612	40.127186	45	92	56	75	1	34	23	610	0	268	668
ENSG00000031823-ENSG00000167302	0.054323	64	67.394531	53.344903	61.246990	97	42	57	371	153	87	14	271	0	567	525
ENSG00000033122-ENSG00000051128	0.044069	248	47.350726	46.283712	69.367701	342	45	41	1067	60	167	46	88	0	1495	361
ENSG00000034693-ENSG00000121680	0.519540	154	82.101948	83.666917	77.759732	182	134	38	19	43	224	46	23	0	373	336
ENSG00000034713-ENSG00000117906	0.294534	167	72.578623	83.592222	72.045300	25	87	3	2	44	177	39	57	0	117	317
ENSG00000034713-ENSG00000165185	0.158995	125	70.419520	86.798803	55.607486	55	56	4	2	134	133	59	390	2	117	716
ENSG00000035115-ENSG00000139722	0.126108	115	69.293217	72.686696	64.583649	86	138	51	67	36	113	28	108	0	342	285
ENSG00000035403-ENSG00000120896	0.584232	547	67.987678	77.966023	47.351237	264	618	119	133	57	118	37	459	0	1134	671
ENSG00000036054-ENSG00000157216	0.215312	190	67.631526	77.490959	45.266907	306	213	43	137	20	61	5	302	0	699	388
ENSG00000036257-ENSG00000133243	0.100641	42	84.961190	87.405833	78.359905	517	180	27	44	238	174	21	92	0	768	525
ENSG00000036565-ENSG00000064601	0.309172	116	78.728190	73.963581	86.753646	173	186	55	111	311	92	64	13	4	525	480
ENSG00000036565-ENSG00000128699	0.166505	78	78.554231	76.015924	79.659804	221	147	58	99	40	83	19	11	0	525	153
ENSG00000036565-ENSG00000164983	0.036699	41	62.829512	74.542648	66.130667	204	159	56	106	9	136	20	75	0	525	240
ENSG00000036565-ENSG00000187021	0.104994	126	66.106349	72.172057	85.743919	151	192	64	118	285	128	20	34	0	525	467
ENSG00000036672-ENSG00000050820	0.064336	235	53.526638	64.214331	54.769713	244	73	22	266	139	176	42	513	7	605	870
ENSG00000036672-ENSG00000100151	0.249969	279	64.377706	63.259207	76.930699	211	100	29	265	126	180	38	71	0	605	415
ENSG00000036672-ENSG00000123240	0.064296	161	57.502422	65.751223	68.457366	256	61	24	264	31	322	68	156	0	605	577
ENSG00000036672-ENSG00000141738	0.058619	118	59.933814	63.078992	72.970320	228	84	25	268	194	148	57	133	0	605	532
ENSG00000036672-ENSG00000166886	0.278639	222	68.181081	64.595091	51.020629	240	76	21	268	21	146	35	323	4	605	525
ENSG00000036672-ENSG00000178498	0.123866	146	65.798699	63.093686	76.392133	214	95	26	270	95	156	42	54	0	605	347
ENSG00000036672-ENSG00000197079	0.056076	132	57.897121	64.911025	67.360681	236	78	26	265	75	195	30	155	0	605	455
ENSG00000037757-ENSG00000100151	0.039570	25	76.746000	91.598835	77.501831	298	53	6	12	162	143	37	73	0	369	415
ENSG00000037965-ENSG00000104756	0.321896	141	76.103901	50.199793	86.079306	33	28	28	153	197	154	22	16	0	242	389
ENSG00000037965-ENSG00000117475	0.061616	71	67.885493	54.841777	67.562850	49	8	46	139	144	51	61	144	0	242	400
ENSG00000037965-ENSG00000147596	0.075947	138	61.364565	51.902231	59.905832	43	14	39	146	16	230	96	229	0	242	571
ENSG00000037965-ENSG00000172890	0.259854	122	75.890328	49.785124	93.927479	42	19	32	149	621	69	9	7	0	242	706
ENSG00000037965-ENSG00000196092	0.037170	44	62.367045	56.552190	57.236957	49	29	29	135	66	59	41	225	0	242	391
ENSG00000037965-ENSG00000257365	0.645679	262	80.475992	49.392562	89.775881	37	19	43	143	333	63	15	26	2	242	437
ENSG00000038945-ENSG00000185883	0.097218	45	82.954000	68.564967	90.765935	81	149	116	105	118	28	4	5	0	451	155
ENSG00000039650-ENSG00000102003	0.189942	96	76.384687	87.636296	73.522013	344	134	6	37	128	78	27	80	0	521	313
ENSG00000039650-ENSG00000160325	0.033933	23	67.060435	88.214914	77.643663	361	117	8	35	72	59	20	21	0	521	172
ENSG00000039650-ENSG00000198818	0.063518	60	71.171000	87.976392	80.002579	356	121	7	37	53	78	5	23	0	521	159
ENSG00000039987-ENSG00000176410	0.238976	134	73.538284	75.677446	63.605088	226	139	18	126	25	84	31	86	0	509	226
ENSG00000040487-ENSG00000165794	0.224150	134	72.868060	71.215430	77.427832	19	158	70	44	92	139	38	40	0	291	309
ENSG00000041353-ENSG00000181031	0.596716	195	81.929795	85.198899	59.742000	133	43	25	17	93	26	28	168	0	218	315
ENSG00000043093-ENSG00000115762	0.235179	118	75.325000	89.230386	60.837162	186	55	14	4	56	50	5	111	0	259	222
ENSG00000043143-ENSG00000164649	0.142930	218	62.190917	62.598696	55.352203	106	266	76	342	36	119	41	258	2	790	454
ENSG00000047249-ENSG00000101298	0.112173	120	67.472750	85.997598	46.992834	331	92	13	47	21	93	31	349	0	483	494
ENSG00000047579-ENSG00000109083	0.038123	35	67.741429	71.371111	89.171591	143	52	47	109	93	30	7	2	0	351	132
ENSG00000047579-ENSG00000164440	0.038689	72	56.914861	69.919573	64.435775	119	79	35	118	192	149	42	301	0	351	684
ENSG00000047932-ENSG00000095539	0.066782	120	61.539500	64.939913	74.988019	35	200	99	128	342	243	67	186	0	462	838
ENSG00000047932-ENSG00000160953	0.039935	76	57.363816	66.130519	56.961451	52	192	94	124	56	244	64	346	0	462	710
ENSG00000047932-ENSG00000184792	0.108143	187	61.401337	61.229848	66.352959	24	157	147	134	250	257	94	315	0	462	916
ENSG00000048540-ENSG00000080561	0.052700	50	71.033800	77.613103	76.376218	16	99	15	15	189	363	67	116	0	145	735
ENSG00000048540-ENSG00000106305	0.038829	37	67.575946	78.921586	75.316562	14	107	11	13	115	97	57	51	0	145	320
ENSG00000048540-ENSG00000134504	0.249773	133	74.122180	79.701517	79.124825	38	79	14	14	115	67	43	32	4	145	257
ENSG00000048540-ENSG00000151332	0.032151	15	64.194000	82.812069	58.577035	49	75	10	11	15	81	125	123	0	145	344
ENSG00000048540-ENSG00000166446	0.230210	164	70.248049	76.910000	66.832431	13	103	15	14	212	47	49	198	4	145	506
ENSG00000048540-ENSG00000171360	0.064055	69	68.951594	78.870621	70.436053	12	107	12	14	158	119	27	152	0	145	456
ENSG00000048540-ENSG00000185519	0.232101	149	71.678389	82.540276	41.653786	52	71	10	12	0	10	45	225	0	145	280
ENSG00000048540-ENSG00000198218	0.184768	198	65.672626	78.668966	54.143995	20	99	11	15	142	149	65	420	10	145	776
ENSG00000049089-ENSG00000106511	0.043528	55	64.797273	54.038853	51.633914	0	46	397	246	50	6	35	213	0	689	304
ENSG00000049245-ENSG00000107738	0.102936	69	75.271159	68.226300	71.173441	0	55	39	6	67	111	66	67	0	100	311
ENSG00000049245-ENSG00000148344	0.348991	86	85.666628	77.752700	91.279605	7	73	18	2	118	25	9	0	0	100	152
ENSG00000049245-ENSG00000179363	0.169323	63	82.799683	68.350600	60.525655	0	54	40	6	0	49	60	59	0	100	168
ENSG00000049449-ENSG00000096093	0.044331	42	70.022857	73.944864	77.918562	64	172	36	59	163	311	115	51	0	331	640
ENSG00000049449-ENSG00000198356	0.090151	171	60.646842	71.242840	73.598966	60	158	37	76	109	91	95	53	3	331	348
ENSG00000049768-ENSG00000204919	0.034568	62	52.627097	56.820812	40.364570	68	89	34	240	0	1	34	186	0	431	221
ENSG00000050327-ENSG00000100151	0.168592	285	60.653018	44.029130	75.537012	82	316	56	1143	90	214	47	64	0	1597	415
ENSG00000050730-ENSG00000160062	0.045698	47	68.818085	71.532769	61.020930	72	141	18	94	89	101	45	206	0	325	441
ENSG00000050748-ENSG00000072201	0.260834	209	68.280957	79.318467	64.672775	187	148	22	67	59	365	55	249	0	424	728
ENSG00000050748-ENSG00000120875	0.576099	263	76.545133	79.790873	70.123376	202	132	20	70	103	154	24	113	0	424	394
ENSG00000050748-ENSG00000146147	0.399866	225	72.146978	82.719458	35.435218	263	76	25	60	0	7	34	417	0	424	458
ENSG00000050748-ENSG00000196092	0.383788	277	68.965704	81.402146	51.464655	227	116	17	64	47	79	23	242	0	424	391
ENSG00000051009-ENSG00000115255	0.053194	106	59.748774	63.519835	69.561659	145	390	64	373	1	123	53	34	0	972	211
ENSG00000051128-ENSG00000106689	0.100592	81	72.257531	79.854848	61.184975	171	107	26	57	96	77	32	201	0	361	406
ENSG00000051128-ENSG00000138443	0.396680	180	75.136778	76.269252	60.007856	121	143	38	59	157	38	51	267	0	361	513
ENSG00000051128-ENSG00000155875	0.114854	83	73.367108	80.813324	61.438418	189	92	27	53	0	113	311	50	0	361	474
ENSG00000051128-ENSG00000171847	0.319551	176	72.756080	83.023878	41.512284	222	64	24	51	0	39	25	400	0	361	464
ENSG00000051620-ENSG00000249915	0.399932	108	83.459259	81.298976	82.887435	119	38	24	24	86	79	9	17	0	205	191
ENSG00000052802-ENSG00000164983	0.032652	20	63.028500	88.767440	67.935167	215	47	17	14	16	134	18	72	0	293	240
ENSG00000053501-ENSG00000086159	0.034374	25	66.866800	70.360386	84.133227	0	161	62	36	172	64	13	33	0	259	282
ENSG00000053501-ENSG00000204713	0.032135	8	83.307500	74.686680	85.193138	21	180	27	31	260	202	20	31	0	259	513
ENSG00000054267-ENSG00000144597	0.076991	132	62.083939	53.103209	59.381306	176	214	86	836	41	68	17	142	5	1312	268
ENSG00000054392-ENSG00000137575	0.353397	155	75.819097	90.649128	69.451309	343	140	8	2	95	91	16	96	0	493	298
ENSG00000054938-ENSG00000198466	0.158252	88	75.889205	64.706364	61.004591	15	210	62	142	2	290	79	204	0	429	575
ENSG00000054965-ENSG00000114354	0.050600	67	65.285075	36.486762	56.401025	0	0	3	241	75	39	53	233	0	244	400
ENSG00000054965-ENSG00000151923	0.031503	30	37.040333	37.938156	73.422320	0	0	6	238	177	65	24	109	0	244	375
ENSG00000054965-ENSG00000173406	0.052501	90	61.686778	36.585164	54.249898	0	0	2	242	125	39	22	402	0	244	588
ENSG00000054965-ENSG00000204918	0.031746	56	37.925357	32.526680	39.573846	0	0	1	243	0	4	34	183	0	244	221
ENSG00000055147-ENSG00000104388	0.416283	148	78.787703	59.578079	84.387311	70	147	50	238	127	51	13	21	0	505	212
ENSG00000055208-ENSG00000175592	0.094800	89	70.059326	50.547504	57.921734	91	68	40	494	63	12	38	158	0	693	271
ENSG00000056291-ENSG00000079150	0.292369	154	73.663571	66.330824	79.302072	167	133	19	203	59	110	33	20	0	522	222
ENSG00000056558-ENSG00000088808	0.164416	179	65.857318	71.965433	50.527128	134	143	20	119	125	174	134	657	0	416	1090
ENSG00000056558-ENSG00000104964	0.059205	53	72.193019	77.549495	64.695127	219	65	44	88	25	79	12	81	0	416	197
ENSG00000056558-ENSG00000116922	0.047878	51	68.554314	76.402476	89.905961	210	72	29	105	137	61	4	1	0	416	203
ENSG00000056558-ENSG00000129968	0.182540	63	83.681111	75.698413	86.244419	182	102	47	85	215	43	27	25	0	416	310
ENSG00000056558-ENSG00000142686	0.038478	26	74.422308	78.447019	53.666070	220	64	47	85	38	34	9	148	0	416	229
ENSG00000056558-ENSG00000155034	0.041487	70	59.728857	72.239231	65.477093	125	153	23	115	140	285	138	242	0	416	805
ENSG00000056558-ENSG00000165792	0.236435	159	70.947547	74.282692	81.880724	150	135	38	93	227	145	33	51	0	416	456
ENSG00000056558-ENSG00000171772	0.044347	40	70.960250	76.396226	69.231282	182	100	42	92	48	172	27	104	0	416	351
ENSG00000056558-ENSG00000180938	0.101239	77	73.175325	76.679087	64.344575	209	77	38	92	3	319	15	192	0	416	529
ENSG00000056558-ENSG00000188295	0.055838	57	69.843684	76.482019	62.458599	207	77	38	94	3	252	35	174	0	416	464
ENSG00000056558-ENSG00000204536	0.221083	106	76.380943	73.641370	72.049425	133	147	27	109	26	516	68	172	0	416	782
ENSG00000056972-ENSG00000112559	0.065000	92	64.774674	50.905052	42.890041	109	52	22	391	0	18	37	191	0	574	246
ENSG00000057294-ENSG00000068400	0.096654	170	61.427059	60.727991	70.563924	284	133	39	425	0	597	107	137	0	881	841
ENSG00000057294-ENSG00000213672	0.337869	334	65.316287	60.641192	70.089294	294	126	37	424	182	299	39	202	0	881	722
ENSG00000057663-ENSG00000205356	0.372421	158	76.210063	86.760473	77.125305	141	111	21	2	419	472	71	203	0	275	1165
ENSG00000058404-ENSG00000102893	0.491048	364	69.142885	63.567087	82.795855	161	205	46	254	459	480	66	88	0	666	1093
ENSG00000058404-ENSG00000167889	0.165770	258	61.593062	64.985841	74.892260	195	174	41	256	273	289	53	177	0	666	792
ENSG00000058673-ENSG00000076242	0.405335	332	67.481747	44.180123	76.718638	3	129	80	598	347	218	33	158	2	810	756
ENSG00000058799-ENSG00000152078	0.363516	105	82.556952	72.232157	90.001939	115	89	9	93	181	71	8	3	0	306	263
ENSG00000058799-ENSG00000213593	0.041769	36	71.058611	72.951144	82.011149	121	79	11	95	119	131	20	26	0	306	296
ENSG00000059145-ENSG00000077942	0.145383	116	70.617845	58.155985	75.883954	21	285	68	306	45	497	89	72	0	680	703
ENSG00000059145-ENSG00000167889	0.142223	187	63.968663	58.436412	76.576995	38	275	71	296	313	246	86	147	0	680	792
ENSG00000059804-ENSG00000157613	0.231431	223	66.305740	84.155988	44.247033	193	244	46	13	19	71	30	399	0	496	519
ENSG00000060566-ENSG00000181704	0.123287	105	70.410095	51.004013	71.633559	52	44	50	315	28	125	31	52	0	461	236
ENSG00000061273-ENSG00000106511	0.069705	156	58.867949	61.612206	46.643520	309	81	80	482	38	16	18	232	0	952	304
ENSG00000061273-ENSG00000160972	0.072640	205	56.313073	57.990504	67.039394	289	85	42	536	160	140	33	195	0	952	528
ENSG00000061337-ENSG00000079102	0.113148	129	66.557209	63.011275	60.063162	151	124	40	281	74	182	45	303	0	596	604
ENSG00000061337-ENSG00000112578	0.053735	83	63.237349	61.928322	74.533181	137	131	31	297	212	70	45	110	0	596	437
ENSG00000061337-ENSG00000135951	0.061100	55	72.069091	60.501711	79.663854	74	187	34	301	215	340	57	86	0	596	698
ENSG00000061337-ENSG00000156050	0.102401	105	68.423714	62.744799	60.021298	170	102	36	288	46	210	117	274	0	596	647
ENSG00000061337-ENSG00000171703	0.041726	72	59.510972	64.014379	78.468829	179	98	47	272	96	141	22	40	0	596	299
ENSG00000061337-ENSG00000187796	0.159511	137	69.139270	60.545252	76.340560	98	170	29	299	188	204	41	103	0	596	536
ENSG00000061455-ENSG00000071051	0.123331	159	64.649686	54.518487	73.287526	10	186	82	317	100	175	12	93	0	595	380
ENSG00000061455-ENSG00000124074	0.130603	167	64.575629	56.976437	63.199827	12	210	77	296	54	97	49	146	0	595	346
ENSG00000061455-ENSG00000162409	0.217978	195	67.415846	52.792840	70.897500	14	173	93	315	145	216	49	142	0	595	552
ENSG00000061455-ENSG00000172349	0.044820	374	44.379706	50.125445	48.325495	14	160	66	355	62	328	61	881	4	595	1332
ENSG00000061455-ENSG00000204536	0.075397	120	63.068167	54.914840	73.828964	12	185	76	322	74	492	55	161	0	595	782
ENSG00000061656-ENSG00000164756	0.331889	177	73.117175	62.180481	76.475556	83	98	93	163	121	164	19	65	0	437	369
ENSG00000061938-ENSG00000119408	0.198193	250	63.522840	50.045674	75.842460	154	130	86	668	111	110	39	53	0	1038	313
ENSG00000062194-ENSG00000175895	0.287361	116	77.850603	42.120719	87.502088	0	20	40	413	183	28	16	22	0	473	249
ENSG00000062725-ENSG00000088448	0.704596	433	79.569885	89.403880	52.167857	397	155	17	16	109	43	11	257	2	585	420
ENSG00000062725-ENSG00000102854	0.664672	334	78.532246	89.826684	73.926143	427	125	18	15	91	385	38	116	9	585	630
ENSG00000062725-ENSG00000119943	0.060142	26	88.309615	90.338735	89.311807	452	98	18	17	424	121	4	32	0	585	581
ENSG00000062725-ENSG00000141002	0.152992	141	68.330284	90.235282	66.507175	434	118	19	14	203	194	21	258	0	585	676
ENSG00000062725-ENSG00000163568	0.260818	99	79.383434	91.707060	77.435190	487	65	18	15	93	182	15	53	0	585	343
ENSG00000062725-ENSG00000174500	0.706090	482	78.432573	91.617162	27.985449	481	71	20	13	0	0	0	178	8	585	178
ENSG00000062725-ENSG00000197930	0.683300	311	81.279389	90.433009	70.900855	455	97	19	14	109	182	72	105	3	585	468
ENSG00000062822-ENSG00000197191	0.447239	313	69.504217	84.615664	27.749306	564	397	86	60	0	0	0	144	0	1107	144
ENSG00000063244-ENSG00000137547	0.031830	17	55.902353	73.396084	83.919831	94	232	63	86	176	54	55	11	0	475	296
ENSG00000063244-ENSG00000185482	0.055697	61	68.645246	74.182905	62.566126	91	242	58	84	38	126	40	160	0	475	364
ENSG00000063515-ENSG00000075131	0.183651	74	80.621081	62.279220	65.277741	51	22	39	93	19	119	69	94	0	205	301
ENSG00000063515-ENSG00000129355	0.203574	66	84.031970	59.788000	90.908133	38	29	28	110	133	27	5	1	0	205	166
ENSG00000063515-ENSG00000158526	0.318144	99	81.808990	61.837366	75.889005	45	23	45	92	60	61	47	23	0	205	191
ENSG00000063515-ENSG00000181610	0.036469	40	62.870250	62.147171	69.631789	51	23	28	103	50	58	29	53	0	205	190
ENSG00000063587-ENSG00000140320	0.106180	219	59.430639	67.713100	47.626000	0	275	42	112	54	96	60	570	0	429	780
ENSG00000063978-ENSG00000079257	0.211921	100	76.884900	55.565526	91.474955	32	29	9	120	176	39	3	4	0	190	222
ENSG00000063978-ENSG00000112343	0.107572	113	67.887611	53.330316	85.023075	25	34	5	126	212	199	48	6	0	190	465
ENSG00000063978-ENSG00000134532	0.034960	39	60.280769	55.196632	56.943775	32	29	5	124	123	120	95	425	0	190	763
ENSG00000063978-ENSG00000168040	0.031591	9	62.944444	61.196895	77.792788	34	28	42	86	0	169	28	11	0	190	208
ENSG00000063978-ENSG00000179059	0.147809	104	72.450192	58.754053	59.297323	31	31	21	107	5	114	45	146	0	190	310
ENSG00000063978-ENSG00000188021	0.032659	18	65.384444	56.746211	58.684487	24	37	11	118	30	162	186	246	0	190	624
ENSG00000064012-ENSG00000163660	0.143588	59	82.179153	78.173716	64.180494	124	259	42	54	186	80	14	246	0	479	526
ENSG00000064218-ENSG00000094796	0.041505	65	60.803077	51.138686	74.184255	55	54	45	318	164	118	26	108	0	472	416
ENSG00000064218-ENSG00000131773	0.041440	45	66.622222	51.800042	63.931040	59	53	42	318	63	101	16	166	0	472	346
ENSG00000064218-ENSG00000165699	0.109234	167	62.856707	46.334492	60.250017	26	69	21	356	175	371	89	529	0	472	1164
ENSG00000064218-ENSG00000188313	0.046139	106	57.026415	47.680275	67.552893	39	55	35	343	107	55	40	116	0	472	318
ENSG00000064218-ENSG00000212938	0.036293	49	59.306531	56.474979	41.396311	82	39	74	277	0	0	0	103	0	472	103
ENSG00000064419-ENSG00000106511	0.677276	557	73.220126	90.455515	39.796875	633	272	14	4	15	36	11	242	0	923	304
ENSG00000064489-ENSG00000120498	0.558661	471	68.603822	41.940890	81.991745	28	57	4	293	219	597	82	42	0	382	940
ENSG00000064601-ENSG00000133874	0.036945	17	82.857647	89.612062	72.828000	359	64	46	11	16	75	51	13	0	480	155
ENSG00000064601-ENSG00000169379	0.082740	90	68.266778	87.348375	63.608294	337	69	55	19	130	75	47	176	0	480	428
ENSG00000064655-ENSG00000090487	0.275364	117	77.215043	60.752695	85.739188	205	52	4	277	184	78	31	15	0	538	308
ENSG00000064655-ENSG00000153060	0.036881	72	54.805833	63.581914	67.277031	232	25	7	274	121	137	67	160	3	538	485
ENSG00000064726-ENSG00000156795	0.060010	26	88.262692	84.824876	87.306780	295	116	29	42	139	46	7	13	0	482	205
ENSG00000064961-ENSG00000089248	0.032607	18	64.953889	73.476435	78.989502	88	130	17	82	72	142	5	42	0	317	261
ENSG00000064999-ENSG00000072201	0.086250	291	54.545739	51.297293	63.474560	118	264	72	680	22	398	61	247	2	1134	728
ENSG00000064999-ENSG00000119703	0.204223	269	62.956431	53.015608	43.658684	143	247	69	675	3	80	41	332	0	1134	456
ENSG00000064999-ENSG00000150477	0.097004	182	60.657912	52.171164	45.309740	125	260	54	695	11	123	34	409	0	1134	577
ENSG00000064999-ENSG00000172890	0.200443	164	68.883537	51.622443	92.279561	118	256	91	669	580	105	13	8	0	1134	706
ENSG00000064999-ENSG00000196227	0.033786	199	39.374422	53.856199	36.705013	144	280	55	655	0	26	22	335	2	1134	383
ENSG00000065029-ENSG00000073598	0.069560	143	59.874336	59.225456	47.891296	34	181	83	272	2	84	22	216	0	570	324
ENSG00000065029-ENSG00000120437	0.169124	74	79.690541	60.908842	95.760403	24	188	142	216	372	21	1	3	0	570	397
ENSG00000065029-ENSG00000141425	0.033486	22	66.090455	59.547825	80.225128	7	209	105	249	113	135	29	35	0	570	312
ENSG00000065029-ENSG00000166407	0.248755	125	75.030080	56.975895	76.435256	18	198	62	292	8	113	25	10	0	570	156
ENSG00000065029-ENSG00000186352	0.046308	117	55.921282	58.105754	67.527342	14	199	82	275	16	75	21	46	0	570	158
ENSG00000065029-ENSG00000215271	0.294092	224	68.624554	61.961351	52.833418	23	206	125	216	43	123	37	347	0	570	550
ENSG00000065328-ENSG00000100151	0.257631	236	66.642034	57.363440	75.657735	28	313	124	410	58	249	42	66	0	875	415
ENSG00000065371-ENSG00000065371	0.314470	142	75.716127	80.921321	80.703868	68	112	11	21	63	115	13	21	0	212	212
ENSG00000065371-ENSG00000120896	0.083505	96	67.412396	82.016321	54.455455	62	118	16	16	101	109	59	402	0	212	671
ENSG00000065371-ENSG00000170264	0.032220	28	52.932500	78.538208	61.198621	21	144	31	16	49	209	156	246	0	212	660
ENSG00000065427-ENSG00000106305	0.567302	129	87.313643	86.204255	75.248781	421	97	25	54	102	115	56	47	0	597	320
ENSG00000065491-ENSG00000117475	0.055219	103	60.745922	74.097663	60.215300	292	27	29	157	37	147	34	182	0	505	400
ENSG00000065491-ENSG00000140859	0.077631	112	64.345893	71.337683	70.105894	250	69	17	169	105	442	106	180	0	505	833
ENSG00000065491-ENSG00000182923	0.044965	34	74.656176	73.659842	66.350057	282	50	13	160	0	433	90	180	0	505	703
ENSG00000065600-ENSG00000121542	0.089238	59	76.341186	75.332686	79.344072	80	180	48	42	118	121	38	30	0	350	307
ENSG00000065621-ENSG00000161594	0.059106	31	83.433548	92.452798	89.228586	207	30	3	3	482	64	26	36	0	243	608
ENSG00000065882-ENSG00000160207	0.137633	144	67.012708	67.301755	78.394880	275	417	93	383	60	208	42	24	0	1168	334
ENSG00000065911-ENSG00000124357	0.135933	52	84.135192	85.533314	94.055610	255	39	14	42	295	48	1	0	0	350	344
ENSG00000066044-ENSG00000137575	0.042463	56	63.774464	74.304601	70.816443	93	143	17	73	122	64	13	99	0	326	298
ENSG00000066117-ENSG00000102870	0.071508	117	62.748291	70.380058	58.914453	94	228	75	118	1	433	70	365	0	515	869
ENSG00000066117-ENSG00000123415	0.064671	33	83.674848	73.044466	88.349704	176	173	35	131	223	14	11	22	0	515	270
ENSG00000066117-ENSG00000140481	0.083339	101	66.647129	69.991282	68.065042	113	221	42	139	108	466	153	231	0	515	958
ENSG00000066117-ENSG00000164692	0.117693	489	52.549305	68.682854	32.999590	114	198	68	135	0	17	37	1312	4	515	1366
ENSG00000066117-ENSG00000171346	0.111558	146	64.762603	70.443922	67.879364	81	251	48	135	81	192	36	147	0	515	456
ENSG00000066117-ENSG00000183621	0.315109	334	64.592395	72.432485	40.681944	128	213	47	127	1	119	37	671	0	515	828
ENSG00000066117-ENSG00000198429	0.088637	116	65.408103	71.065592	63.414205	107	229	52	127	0	323	87	156	0	515	566
ENSG00000066136-ENSG00000105392	0.123141	159	64.634843	50.859476	51.082742	66	41	52	299	50	11	23	215	0	458	299
ENSG00000066136-ENSG00000159208	0.033937	41	56.634634	47.688515	46.126961	85	23	10	340	12	71	6	296	0	458	385
ENSG00000066136-ENSG00000204918	0.111577	112	68.403036	48.914345	38.204706	77	32	23	326	0	0	19	202	0	458	221
ENSG00000066185-ENSG00000105617	0.035602	13	88.122308	87.465479	66.196402	224	110	18	13	12	113	79	60	0	365	264
ENSG00000066185-ENSG00000136451	0.337106	201	71.544527	86.087589	52.793724	199	127	27	12	2	176	52	291	0	365	521
ENSG00000066185-ENSG00000152404	0.182963	137	70.491168	82.928384	61.950235	130	184	34	17	121	292	146	335	0	365	894
ENSG00000066185-ENSG00000166886	0.497030	244	74.390041	85.648219	53.692590	181	141	29	14	34	154	41	296	0	365	525
ENSG00000066185-ENSG00000197256	0.290030	214	69.062523	83.149507	53.299906	125	190	35	15	139	173	42	497	0	365	851
ENSG00000066382-ENSG00000164304	0.039947	31	72.356452	90.343946	55.471042	224	49	12	9	80	202	89	406	0	294	777
ENSG00000066855-ENSG00000184047	0.076963	64	72.885625	59.017447	78.602594	31	71	93	138	131	40	9	59	0	333	239
ENSG00000067066-ENSG00000137960	0.165802	132	70.048561	53.933458	78.155048	113	182	44	540	148	85	22	60	0	879	315
ENSG00000067208-ENSG00000105618	0.033550	41	55.262683	69.693123	64.097595	198	315	72	225	29	207	96	167	0	810	499
ENSG00000067225-ENSG00000100479	0.033223	13	78.041538	91.949642	89.078577	422	93	4	12	341	152	28	6	0	531	527
ENSG00000067715-ENSG00000103018	0.151073	50	86.283000	78.874147	71.879933	223	86	26	87	31	67	15	37	0	422	150
ENSG00000067840-ENSG00000104756	0.076710	107	64.828785	48.613290	82.977198	0	169	113	487	149	187	36	17	0	769	389
ENSG00000067900-ENSG00000150510	0.145283	169	65.431124	64.660783	50.393993	169	432	423	330	21	156	51	318	0	1354	546
ENSG00000068024-ENSG00000080561	0.202452	227	64.846828	59.817491	74.406272	279	203	64	538	115	437	68	115	0	1084	735
ENSG00000068024-ENSG00000131738	0.134064	197	62.796650	61.458718	70.418292	299	189	82	514	43	226	28	107	0	1084	404
ENSG00000068024-ENSG00000170788	0.114674	124	67.240887	63.617860	72.291582	318	183	98	485	20	103	8	46	0	1084	177
ENSG00000068024-ENSG00000204713	0.132742	167	64.729760	60.428339	78.761501	284	209	62	529	103	324	49	37	0	1084	513
ENSG00000068354-ENSG00000160753	0.175594	247	62.586599	66.877078	47.167583	252	145	27	264	99	129	19	655	0	688	902
ENSG00000068394-ENSG00000112511	0.039893	67	59.045522	63.845147	64.922293	88	123	88	177	129	162	55	221	0	476	567
ENSG00000068394-ENSG00000167110	0.165364	143	68.893007	63.510903	71.600729	91	109	100	176	202	449	98	253	0	476	1002
ENSG00000068400-ENSG00000083535	0.237334	132	73.691742	69.204400	73.878745	0	592	100	149	0	610	43	104	0	841	757
ENSG00000068400-ENSG00000134480	0.054598	55	70.040545	71.889025	83.952415	3	589	107	142	215	58	15	35	0	841	323
ENSG00000068400-ENSG00000168395	0.032823	14	73.005714	74.088002	75.273625	34	568	103	136	88	80	16	56	0	841	240
ENSG00000068400-ENSG00000242220	0.387603	182	74.663626	78.008668	51.281395	325	308	76	132	29	29	7	150	2	841	215
ENSG00000068697-ENSG00000100580	0.095978	84	71.118452	70.090215	60.456769	18	113	55	47	71	63	23	168	0	233	325
ENSG00000068971-ENSG00000105568	0.548222	172	81.557849	80.068270	92.001426	260	139	19	79	483	92	3	11	0	497	589
ENSG00000068985-ENSG00000203805	0.077414	53	76.431887	36.958973	92.026347	0	0	2	144	232	12	26	1	0	146	271
ENSG00000069011-ENSG00000111676	0.049328	200	51.389300	49.978726	45.470571	51	13	22	228	30	111	150	899	0	314	1190
ENSG00000069011-ENSG00000153060	0.033054	17	69.610000	51.695510	82.984825	50	9	24	231	336	43	13	93	0	314	485
ENSG00000069011-ENSG00000182816	0.031533	25	40.629200	61.294268	40.073943	54	36	101	123	0	0	2	173	0	314	175
ENSG00000069011-ENSG00000204866	0.031940	18	56.923333	58.938854	45.538739	53	26	76	159	0	18	17	84	0	314	119
ENSG00000069493-ENSG00000104660	0.080835	47	79.450426	78.478010	81.600153	96	39	20	36	44	64	15	8	0	191	131
ENSG00000069493-ENSG00000177519	0.138513	123	69.271870	80.045759	57.057706	102	37	17	35	0	32	27	50	0	191	109
ENSG00000069509-ENSG00000101460	0.198460	93	77.396022	70.762129	85.826529	7	89	33	26	54	54	10	3	0	155	121
ENSG00000069764-ENSG00000102878	0.095689	97	68.847320	79.038909	55.147602	63	58	28	16	83	72	42	295	0	165	492
ENSG00000069764-ENSG00000151929	0.060450	75	66.722267	81.317636	51.046000	82	41	27	15	90	28	33	424	0	165	575
ENSG00000069764-ENSG00000182591	0.043976	61	63.448525	82.694364	30.331288	107	15	27	16	0	0	0	163	0	165	163
ENSG00000069849-ENSG00000170545	0.347474	130	78.338077	85.631039	55.479072	135	122	19	3	0	29	8	60	0	279	97
ENSG00000070010-ENSG00000182446	0.615065	147	87.654694	72.984007	86.277944	102	92	37	76	347	203	19	39	4	307	608
ENSG00000070159-ENSG00000155329	0.045319	108	56.404722	72.542716	50.439271	345	282	36	250	1	48	10	133	0	913	192
ENSG00000070367-ENSG00000079134	0.302801	156	73.870705	83.746893	73.453288	246	386	56	20	57	408	90	102	2	708	657
ENSG00000070367-ENSG00000140368	0.038640	21	79.879048	85.499477	79.468534	328	311	46	23	234	92	12	78	0	708	416
ENSG00000070367-ENSG00000205838	0.270065	168	71.556429	81.153249	78.572382	122	489	68	29	168	110	18	65	0	708	361
ENSG00000070770-ENSG00000146063	0.161464	126	70.457381	90.245200	69.762921	274	52	3	21	112	298	40	180	0	350	630
ENSG00000070778-ENSG00000163510	0.157050	245	61.697429	58.717487	62.797544	250	295	46	583	283	183	24	418	0	1174	908
ENSG00000070808-ENSG00000145349	0.568497	266	76.049323	79.886611	78.244850	199	181	45	53	212	168	46	73	0	478	499
ENSG00000070808-ENSG00000183640	0.422851	209	73.921005	82.943556	26.303968	233	166	36	43	0	0	0	63	2	478	63
ENSG00000070808-ENSG00000244362	0.515107	241	75.229212	83.808661	28.116667	247	159	34	38	0	0	0	63	0	478	63
ENSG00000070882-ENSG00000142676	0.151087	110	71.810909	68.781026	86.894494	305	209	90	283	101	64	6	7	0	887	178
ENSG00000070950-ENSG00000115942	0.035024	49	56.887551	61.653131	61.279168	92	136	47	220	41	241	56	239	0	495	577
ENSG00000071051-ENSG00000100603	0.033594	18	71.218333	76.118579	63.275485	162	118	11	89	2	206	210	118	0	380	536
ENSG00000071051-ENSG00000111605	0.034061	36	59.103333	73.126921	62.581561	92	177	17	94	129	97	76	249	0	380	551
ENSG00000071051-ENSG00000130701	0.040982	55	62.914182	75.037474	47.709051	118	154	21	87	79	51	27	507	0	380	664
ENSG00000071051-ENSG00000146063	0.113676	153	64.345621	73.768737	69.525238	105	170	12	93	91	298	56	185	0	380	630
ENSG00000071051-ENSG00000162620	0.063029	139	58.950360	72.584921	63.533734	75	195	16	94	38	284	72	230	0	380	624
ENSG00000071051-ENSG00000175879	0.071179	82	67.746951	74.819132	51.413552	118	157	14	91	44	11	37	198	0	380	290
ENSG00000071051-ENSG00000187912	0.234500	138	72.901232	74.394842	64.648201	114	162	13	91	100	86	36	156	0	380	378
ENSG00000071051-ENSG00000204919	0.098753	108	67.615648	73.424500	42.190271	88	180	20	92	0	10	30	181	0	380	221
ENSG00000071242-ENSG00000100030	0.215128	175	68.700114	71.304434	84.739056	195	270	95	173	189	126	26	19	0	733	360
ENSG00000071539-ENSG00000093010	0.131175	92	73.136957	84.537500	86.158524	209	168	35	20	172	51	38	10	0	432	271
ENSG00000071539-ENSG00000116171	0.031765	11	64.224545	83.730116	89.558976	198	169	40	25	381	125	17	24	0	432	547
ENSG00000071539-ENSG00000137575	0.057214	109	60.575505	84.047986	68.729966	207	163	39	23	82	102	14	100	2	432	298
ENSG00000071539-ENSG00000156795	0.124686	48	84.789583	85.955093	86.001220	244	131	40	17	118	65	9	13	0	432	205
ENSG00000071539-ENSG00000171097	0.068079	24	93.082917	84.059167	94.183555	203	166	40	23	364	55	3	0	0	432	422
ENSG00000071539-ENSG00000196290	0.223203	77	82.112597	83.906204	87.032573	209	159	41	23	247	86	19	25	0	432	377
ENSG00000071539-ENSG00000213930	0.039339	37	68.160811	84.656412	87.319420	223	148	39	22	261	68	13	37	0	432	379
ENSG00000071655-ENSG00000105419	0.032241	31	51.573871	71.363368	58.757707	49	137	32	73	45	100	38	192	0	291	375
ENSG00000071655-ENSG00000138100	0.051372	59	67.635593	65.952680	82.054888	15	137	48	91	215	68	23	52	0	291	358
ENSG00000071655-ENSG00000171772	0.033320	19	68.521579	72.581100	74.934558	52	134	47	58	175	47	34	95	0	291	351
ENSG00000071655-ENSG00000204536	0.043031	39	70.510513	69.382680	75.945793	10	166	55	60	197	374	64	147	0	291	782
ENSG00000071967-ENSG00000103496	0.058880	63	69.087619	82.598706	73.322492	182	43	20	41	43	148	67	39	0	286	297
ENSG00000072041-ENSG00000103042	0.169227	139	69.515540	75.720562	76.881667	196	376	14	144	100	260	47	55	0	730	462
ENSG00000072110-ENSG00000134001	0.087021	47	80.499787	80.848217	80.547048	136	627	98	31	28	241	28	18	0	892	315
ENSG00000072133-ENSG00000198369	0.059181	125	59.357920	70.917839	58.776962	184	290	95	176	42	162	27	187	0	745	418
ENSG00000072134-ENSG00000132471	0.050243	49	70.376735	54.605991	68.104751	112	81	49	399	78	56	37	90	0	641	261
ENSG00000072182-ENSG00000165588	0.094252	94	69.149894	69.751252	46.506436	200	183	59	205	49	9	6	225	0	647	289
ENSG00000072201-ENSG00000087338	0.101288	111	67.498018	65.003201	78.441437	57	364	62	245	260	129	35	91	4	728	515
ENSG00000072201-ENSG00000100721	0.031594	20	46.293000	64.081236	81.683421	54	353	72	249	43	53	12	6	0	728	114
ENSG00000072201-ENSG00000105404	0.060890	44	76.256591	63.502912	75.398757	37	358	86	247	66	71	9	39	0	728	185
ENSG00000072201-ENSG00000108187	0.111761	81	73.465802	64.544588	92.262604	62	357	58	251	226	57	4	1	0	728	288
ENSG00000072201-ENSG00000113761	0.044461	32	75.610000	65.907266	61.103367	58	367	74	229	3	140	34	117	0	728	294
ENSG00000072201-ENSG00000123119	0.060817	76	66.614211	68.829190	71.171368	144	328	44	212	49	185	38	79	0	728	351
ENSG00000072201-ENSG00000129355	0.067774	60	72.183167	65.744025	88.744398	35	395	78	220	109	49	5	3	0	728	166
ENSG00000072201-ENSG00000133884	0.061335	92	63.927065	65.157088	57.655064	53	369	60	246	26	117	47	201	0	728	391
ENSG00000072201-ENSG00000138794	0.359037	186	73.369086	62.556456	76.908976	26	363	90	249	125	89	20	59	23	728	293
ENSG00000072201-ENSG00000142684	0.032298	24	56.330833	70.987459	67.796418	220	261	38	209	1	77	20	36	0	728	134
ENSG00000072201-ENSG00000149532	0.034509	69	51.159420	64.285316	58.025839	28	387	69	244	108	79	23	261	0	728	471
ENSG00000072201-ENSG00000158825	0.039600	48	63.843958	63.949602	89.826986	68	336	73	251	110	25	3	8	0	728	146
ENSG00000072201-ENSG00000163848	0.066984	153	58.605229	64.953489	39.044937	39	383	66	240	5	101	15	673	4	728	794
ENSG00000072201-ENSG00000166946	0.206656	152	70.226974	65.188187	78.783833	46	380	62	240	148	127	29	56	0	728	360
ENSG00000072201-ENSG00000169800	0.046964	50	68.429800	65.246566	43.459739	61	362	57	248	42	36	7	374	0	728	459
ENSG00000072201-ENSG00000172638	0.140802	121	69.673967	63.346868	78.544853	19	391	68	250	91	276	19	57	0	728	443
ENSG00000072201-ENSG00000176473	0.072633	120	62.610917	64.056772	66.693511	39	376	67	246	234	82	17	211	2	728	544
ENSG00000072201-ENSG00000179151	0.101025	92	70.271196	64.154574	70.670945	52	363	66	247	210	110	31	157	7	728	508
ENSG00000072201-ENSG00000184205	0.043755	128	53.639375	65.356058	49.798990	62	361	61	244	53	125	39	476	0	728	693
ENSG00000072201-ENSG00000188015	0.039355	43	65.453953	65.027349	73.249802	50	368	79	231	7	62	15	17	0	728	101
ENSG00000072201-ENSG00000203786	0.043681	127	53.686378	65.540453	31.873558	50	373	67	238	0	0	0	579	0	728	579
ENSG00000072201-ENSG00000212938	0.071024	87	66.819655	70.479148	29.496602	202	282	34	210	0	0	0	103	0	728	103
ENSG00000072201-ENSG00000244537	0.032574	31	54.424839	70.973736	33.614632	216	265	37	210	0	0	0	136	0	728	136
ENSG00000072274-ENSG00000157613	0.300498	214	69.437196	82.802763	45.218651	426	208	29	97	15	95	17	392	0	760	519
ENSG00000072401-ENSG00000080561	0.034984	29	65.645172	91.924762	77.346190	116	31	0	0	220	338	64	113	0	147	735
ENSG00000072401-ENSG00000157450	0.063124	56	72.288929	93.959456	42.984809	135	12	0	0	54	54	41	845	0	147	994
ENSG00000072415-ENSG00000104863	0.395374	159	76.929245	74.345022	79.536715	200	267	66	142	77	81	35	14	0	675	207
ENSG00000072682-ENSG00000183386	0.106989	53	80.764340	85.405664	84.480679	294	175	39	27	66	193	18	3	0	535	280
ENSG00000072849-ENSG00000184047	0.063281	57	72.012982	78.838494	73.331757	46	136	50	7	109	44	20	66	0	239	239
ENSG00000072958-ENSG00000108309	0.161332	160	67.133125	86.314232	60.461390	244	132	30	17	58	140	54	194	0	423	446
ENSG00000072958-ENSG00000134686	0.185524	165	68.056727	87.013404	41.910373	260	117	31	15	42	76	39	701	0	423	858
ENSG00000072958-ENSG00000164610	0.033112	23	63.228261	86.438440	62.218462	245	131	37	10	0	86	78	57	0	423	221
ENSG00000072958-ENSG00000178935	0.279004	231	67.696450	85.397636	55.188526	223	147	32	21	39	119	42	207	0	423	407
ENSG00000072958-ENSG00000204713	0.336672	81	86.323210	84.167187	83.309786	192	178	29	24	179	280	21	33	0	423	513
ENSG00000073008-ENSG00000125629	0.105948	92	70.805109	80.888321	75.920978	216	107	44	50	44	111	49	21	0	417	225
ENSG00000073008-ENSG00000168899	0.066779	51	74.931373	82.521559	64.588966	228	96	50	43	0	39	63	14	0	417	116
ENSG00000073008-ENSG00000205060	0.312710	164	73.512988	76.505899	85.761329	169	131	46	71	153	151	14	13	0	417	331
ENSG00000073060-ENSG00000254997	0.031345	4	46.230000	82.450290	30.441124	307	144	29	72	0	0	0	169	0	552	169
ENSG00000073584-ENSG00000096872	0.122080	81	74.458395	61.732895	76.424067	38	150	72	151	74	396	33	97	0	411	600
ENSG00000073584-ENSG00000135604	0.045777	47	68.864255	64.670900	76.108223	38	170	47	156	55	153	54	25	0	411	287
ENSG00000073584-ENSG00000171772	0.033298	14	76.315000	65.880268	72.524558	74	136	49	152	93	128	43	87	0	411	351
ENSG00000073584-ENSG00000197191	0.081101	110	65.116545	69.294672	39.413958	135	83	63	130	0	0	11	133	0	411	144
ENSG00000073712-ENSG00000166091	0.034769	42	58.624524	73.436721	62.684709	68	396	106	110	13	91	32	87	0	680	223
ENSG00000074201-ENSG00000165694	0.057671	65	68.215385	67.796203	59.738824	47	73	45	72	239	58	45	372	0	237	714
ENSG00000074266-ENSG00000108799	0.697972	483	77.193706	80.251247	63.773012	234	128	3	76	29	336	139	243	4	441	747
ENSG00000074319-ENSG00000135052	0.056275	54	70.936111	80.755667	57.820150	227	73	20	70	70	89	26	216	0	390	401
ENSG00000074319-ENSG00000164304	0.045902	59	65.092542	79.662308	57.701712	222	74	20	74	145	175	52	405	0	390	777
ENSG00000074319-ENSG00000182923	0.365302	152	76.542171	78.213744	72.137952	178	118	20	74	98	382	53	170	0	390	703
ENSG00000074416-ENSG00000124103	0.113274	123	67.227398	92.035545	46.176199	242	41	16	4	0	0	64	107	0	303	171
ENSG00000074527-ENSG00000106511	0.368794	154	76.468442	79.831608	46.092007	273	210	63	82	30	23	10	241	0	628	304
ENSG00000074660-ENSG00000124103	0.035007	65	53.001846	62.515976	50.829708	217	173	53	387	0	24	60	87	9	830	171
ENSG00000074706-ENSG00000100055	0.437294	192	75.615781	57.626773	83.516193	86	82	41	228	179	153	43	19	0	437	394
ENSG00000074842-ENSG00000188021	0.049109	56	67.541607	77.414971	59.543093	71	55	13	34	32	147	218	227	0	173	624
ENSG00000074966-ENSG00000177885	0.097800	117	66.374359	73.058975	81.794424	162	196	55	114	45	146	17	9	0	527	217
ENSG00000075142-ENSG00000205352	0.219874	133	72.780226	84.038636	45.647162	114	53	11	20	0	2	40	106	0	198	148
ENSG00000075399-ENSG00000103528	0.120149	249	59.161566	70.070269	66.883734	73	339	47	172	134	130	31	179	0	631	474
ENSG00000075399-ENSG00000204536	0.074072	35	84.634571	71.488479	70.948875	113	310	48	160	23	508	73	178	0	631	782
ENSG00000075420-ENSG00000127220	0.044695	105	56.428762	73.311304	68.013508	350	475	100	279	108	126	78	127	0	1204	439
ENSG00000075420-ENSG00000163331	0.031322	0	0.000000	76.873870	36.608131	477	405	107	215	0	0	0	107	0	1204	107
ENSG00000075420-ENSG00000230601	0.031419	4	76.855000	75.668638	36.066250	489	362	99	254	0	0	0	120	0	1204	120
ENSG00000075426-ENSG00000175197	0.035522	27	68.397407	58.241411	64.356509	63	12	77	174	43	27	23	76	0	326	169
ENSG00000075624-ENSG00000184009	0.571717	125	88.109200	92.498933	92.649253	307	55	10	3	310	52	10	3	0	375	375
ENSG00000075945-ENSG00000116701	0.187037	175	67.358286	79.743737	75.233954	430	205	29	128	228	151	14	133	0	792	526
ENSG00000076003-ENSG00000136695	0.032425	15	67.536000	75.855177	80.125290	156	466	72	127	27	100	23	5	0	821	155
ENSG00000076201-ENSG00000100567	0.056629	85	63.796824	66.658056	88.536431	454	513	57	612	173	65	11	6	0	1636	255
ENSG00000076242-ENSG00000124074	0.103472	100	69.263400	75.240952	59.320607	279	267	51	159	33	105	51	157	0	756	346
ENSG00000076242-ENSG00000156009	0.101672	85	71.596235	74.245212	60.615503	242	293	62	159	3	154	43	118	0	756	318
ENSG00000076242-ENSG00000188959	0.182795	259	62.404363	75.852725	33.658243	254	312	38	152	0	1	20	218	0	756	239
ENSG00000076321-ENSG00000115661	0.207810	96	77.358125	86.786420	86.636459	395	156	16	42	187	87	12	19	0	609	305
ENSG00000076321-ENSG00000187288	0.031554	12	53.786667	87.804581	58.224790	427	127	16	39	17	58	70	93	0	609	238
ENSG00000076382-ENSG00000123143	0.128829	314	57.368185	51.736295	61.064002	0	362	271	560	198	237	108	399	0	1193	942
ENSG00000076382-ENSG00000164287	0.048690	84	61.185476	54.862263	66.289249	0	477	141	575	176	115	31	197	0	1193	519
ENSG00000076554-ENSG00000100335	0.031989	13	65.093846	60.611295	83.317857	22	38	90	74	22	40	6	2	0	224	70
ENSG00000076604-ENSG00000105655	0.031800	7	80.401429	86.570681	88.146900	172	277	15	6	408	96	13	41	0	470	558
ENSG00000076604-ENSG00000126337	0.031404	4	73.370000	87.528809	69.427366	209	243	11	7	132	159	33	143	0	470	467
ENSG00000076604-ENSG00000158517	0.051567	48	71.322500	87.631638	70.579487	221	230	13	6	83	159	49	99	0	470	390
ENSG00000076604-ENSG00000171847	0.031332	2	62.525000	88.043319	39.610000	252	199	11	8	0	28	14	422	0	470	464
ENSG00000076604-ENSG00000197256	0.102624	138	64.650942	85.412596	54.387109	147	295	20	8	176	124	49	502	0	470	851
ENSG00000076662-ENSG00000166002	0.031322	0	0.000000	86.836106	81.136610	398	77	18	54	16	31	9	3	0	547	59
ENSG00000076685-ENSG00000184967	0.064333	39	79.766923	82.310963	86.214050	309	153	24	75	272	186	51	7	0	561	516
ENSG00000076924-ENSG00000084072	0.042753	39	70.299231	78.379170	80.066512	113	594	47	101	130	110	16	45	0	855	301
ENSG00000077157-ENSG00000213639	0.403912	163	76.855767	54.383320	87.034832	53	303	94	532	242	45	9	31	0	982	327
ENSG00000077279-ENSG00000186628	0.035128	58	54.742759	59.354329	71.875020	23	131	35	176	194	292	83	180	0	365	749
ENSG00000077312-ENSG00000123144	0.217301	69	83.920145	78.731631	55.518295	142	37	73	30	0	36	55	85	0	282	176
ENSG00000077312-ENSG00000166831	0.054396	28	84.145357	77.393227	63.304402	144	33	53	52	63	19	24	103	0	282	209
ENSG00000077348-ENSG00000094796	0.031322	0	0.000000	84.630000	71.718774	142	65	3	25	131	141	29	115	0	235	416
ENSG00000077348-ENSG00000131737	0.039317	34	69.770294	84.671106	71.048165	151	56	3	25	148	127	33	128	0	235	436
ENSG00000077348-ENSG00000168071	0.033039	12	79.249167	84.525064	65.158469	147	60	3	25	33	814	134	495	0	235	1476
ENSG00000077348-ENSG00000242265	0.084497	95	67.709368	85.175149	67.184887	159	48	3	25	145	245	95	223	0	235	708
ENSG00000077454-ENSG00000164181	0.231120	195	67.979846	62.051259	83.502705	147	190	48	298	109	140	13	19	0	683	281
ENSG00000077458-ENSG00000215455	0.108961	79	73.596203	74.841003	38.615177	154	71	24	90	0	0	0	282	0	339	282
ENSG00000077522-ENSG00000150776	0.429613	213	73.889437	82.228154	41.074932	237	533	89	35	0	2	76	214	11	894	292
ENSG00000077616-ENSG00000136305	0.243922	60	88.229667	92.794865	67.401187	613	97	21	9	36	86	44	53	0	740	219
ENSG00000077800-ENSG00000108465	0.052588	70	65.367429	87.071254	78.176146	214	82	5	26	195	203	29	79	0	327	506
ENSG00000077800-ENSG00000197343	0.312278	205	70.416049	85.522385	52.968676	176	119	8	24	0	121	149	221	0	327	491
ENSG00000077942-ENSG00000185962	0.031565	9	61.524444	79.818051	36.978090	202	367	68	66	0	0	2	87	0	703	89
ENSG00000078043-ENSG00000087903	0.063700	196	55.244286	63.984106	63.883541	216	104	35	266	224	160	41	298	0	621	723
ENSG00000078043-ENSG00000120699	0.093085	95	68.846000	63.862383	89.691413	203	111	42	265	167	101	7	1	0	621	276
ENSG00000078043-ENSG00000146755	0.067221	96	64.638229	63.378808	82.316982	188	127	36	270	143	278	45	21	0	621	487
ENSG00000078043-ENSG00000173465	0.052694	44	73.431136	67.128728	71.749548	251	77	38	255	62	61	29	47	0	621	199
ENSG00000078043-ENSG00000214717	0.139982	162	65.622222	62.563543	77.612579	177	136	34	274	313	200	62	119	0	621	694
ENSG00000078114-ENSG00000117461	0.073484	144	60.452500	55.870424	75.916182	36	143	467	368	98	258	29	76	0	1014	461
ENSG00000078140-ENSG00000100151	0.066170	32	84.841250	88.832900	78.966747	106	90	3	1	201	106	41	67	0	200	415
ENSG00000078140-ENSG00000158717	0.463610	177	77.750847	90.782550	72.843755	141	56	1	2	60	99	25	53	0	200	237
ENSG00000078246-ENSG00000140368	0.178690	88	77.202955	66.829095	82.781899	142	102	37	161	272	64	10	70	0	442	416
ENSG00000078328-ENSG00000151650	0.034601	45	57.143556	53.279950	54.381977	76	13	32	276	50	10	22	176	0	397	258
ENSG00000078399-ENSG00000215455	0.031327	2	41.830000	55.839926	40.899787	59	14	16	183	0	0	26	256	0	272	282
ENSG00000078596-ENSG00000150337	0.045304	100	57.339600	66.998099	79.047193	22	114	66	61	193	89	24	68	0	263	374
ENSG00000078699-ENSG00000156795	0.127188	55	82.151273	58.906755	88.812390	88	163	40	313	151	36	8	10	0	604	205
ENSG00000078902-ENSG00000107960	0.057183	65	68.067692	71.452883	81.100543	83	80	36	75	170	129	23	46	0	274	368
ENSG00000078902-ENSG00000165724	0.068391	90	65.804000	71.177664	74.917885	73	86	37	78	43	114	38	32	0	274	227
ENSG00000078902-ENSG00000204919	0.056928	58	69.897586	76.611971	41.797421	133	46	26	69	0	6	31	184	0	274	221
ENSG00000078967-ENSG00000133606	0.546983	87	93.941954	94.275646	62.781701	136	11	0	0	84	134	75	189	0	147	482
ENSG00000078967-ENSG00000196388	0.037928	22	77.614545	92.377415	43.271271	124	23	0	0	0	27	15	194	0	147	236
ENSG00000079102-ENSG00000107187	0.057652	83	64.436265	58.966391	62.834761	36	210	59	299	92	94	32	179	0	604	397
ENSG00000079102-ENSG00000135604	0.064988	66	69.906970	58.265315	79.756063	54	185	56	309	78	147	40	22	0	604	287
ENSG00000079102-ENSG00000162924	0.034861	109	46.886606	57.637020	60.887803	43	203	42	316	212	63	27	317	5	604	619
ENSG00000079102-ENSG00000186925	0.031440	8	54.213750	63.676821	37.591379	128	146	63	267	0	0	0	58	0	604	58
ENSG00000079134-ENSG00000130307	0.218689	203	66.936601	75.921446	56.947568	159	313	90	95	14	260	114	315	0	657	703
ENSG00000079150-ENSG00000106246	0.048492	56	67.256071	79.547072	66.879657	54	125	32	11	140	271	56	233	0	222	700
ENSG00000079150-ENSG00000144229	0.189832	221	64.580814	75.906306	58.804857	46	111	45	20	0	420	775	411	18	222	1606
ENSG00000079150-ENSG00000166797	0.133754	93	73.171075	78.521261	80.824062	73	96	25	28	87	40	5	28	0	222	160
ENSG00000079150-ENSG00000188735	0.416890	178	76.002584	78.248108	86.927198	48	123	35	16	184	121	29	5	0	222	339
ENSG00000079215-ENSG00000132406	0.122383	69	77.306812	76.465332	66.715879	113	260	133	36	0	96	35	34	0	542	165
ENSG00000079257-ENSG00000165802	0.235180	158	70.981772	87.928333	58.031000	134	73	11	4	119	78	82	251	0	222	530
ENSG00000079332-ENSG00000102934	0.050062	66	65.299242	78.998030	75.766593	62	79	49	8	64	67	13	38	0	198	182
ENSG00000079332-ENSG00000121542	0.172814	92	76.084783	76.983737	78.796743	60	80	32	26	99	140	37	31	0	198	307
ENSG00000079332-ENSG00000143595	0.049299	48	70.320625	78.091717	88.711329	61	81	39	17	234	25	18	24	0	198	301
ENSG00000079332-ENSG00000166091	0.046264	45	69.933333	79.949596	62.876323	69	77	42	10	18	86	32	87	0	198	223
ENSG00000079332-ENSG00000198060	0.047100	48	69.223958	79.052424	81.653993	66	77	39	16	84	146	44	4	0	198	278
ENSG00000079337-ENSG00000176903	0.033365	54	50.756296	74.147237	78.610142	258	410	75	180	78	189	64	22	0	923	353
ENSG00000079459-ENSG00000100652	0.126082	153	65.358431	83.403141	74.612292	255	79	33	50	76	174	45	54	0	417	349
ENSG00000079462-ENSG00000147457	0.096619	78	72.407436	91.030823	72.400155	186	30	6	9	116	175	54	108	0	231	453
ENSG00000079931-ENSG00000108010	0.389191	101	84.252475	86.469135	85.561463	419	124	17	53	176	129	8	22	0	613	335
ENSG00000079950-ENSG00000145283	0.159814	80	77.648000	73.655326	75.310345	54	138	23	46	111	156	41	69	0	261	377
ENSG00000079950-ENSG00000179564	0.216246	88	79.306477	76.813180	62.231768	85	97	39	40	14	52	30	68	0	261	164
ENSG00000079999-ENSG00000109466	0.597995	255	78.028314	84.476779	88.049039	351	189	27	57	402	145	16	30	2	624	593
ENSG00000079999-ENSG00000164109	0.452659	142	80.792465	88.390513	84.723659	469	87	33	35	98	84	13	10	6	624	205
ENSG00000080007-ENSG00000197191	0.210229	162	69.515556	80.343117	31.985833	335	185	30	98	0	0	0	144	0	648	144
ENSG00000080189-ENSG00000113811	0.136885	92	73.594022	78.837562	49.912258	127	160	37	41	0	0	44	49	0	365	93
ENSG00000080189-ENSG00000140688	0.094555	67	74.758358	79.493863	81.099679	151	147	23	44	192	202	28	46	0	365	468
ENSG00000080189-ENSG00000164983	0.050096	69	64.627681	79.484438	65.612125	137	155	31	42	3	131	39	67	2	365	240
ENSG00000080189-ENSG00000174851	0.078014	79	69.550380	78.064329	69.150102	125	162	34	44	21	150	59	63	0	365	293
ENSG00000080189-ENSG00000196329	0.295262	127	76.709843	78.647808	78.737166	125	167	32	41	120	104	46	37	0	365	307
ENSG00000080189-ENSG00000265808	0.113986	82	73.483659	78.859233	77.506326	142	145	35	43	34	127	49	5	0	365	215
ENSG00000080561-ENSG00000100038	0.123456	90	72.837000	72.813048	85.789037	108	425	84	118	442	352	23	45	0	735	862
ENSG00000080561-ENSG00000107018	0.032440	37	50.769459	78.949891	47.160000	299	265	60	111	0	33	23	129	0	735	185
ENSG00000080561-ENSG00000119703	0.110342	155	63.886065	77.187986	44.146294	224	330	62	119	5	78	33	340	0	735	456
ENSG00000080561-ENSG00000135604	0.037535	67	56.590149	77.710231	72.571742	217	352	53	113	32	155	63	37	0	735	287
ENSG00000080561-ENSG00000140859	0.086206	180	59.586111	73.220503	67.654766	111	433	77	114	70	427	146	190	0	735	833
ENSG00000080561-ENSG00000147144	0.119535	222	60.371802	77.649864	44.540444	218	340	66	111	39	81	22	488	0	735	630
ENSG00000080561-ENSG00000161940	0.118864	108	69.603426	75.652830	58.321545	151	404	63	117	9	225	20	225	0	735	479
ENSG00000080561-ENSG00000165886	0.033302	35	56.664571	76.642789	76.102115	209	343	67	116	69	99	16	43	0	735	227
ENSG00000080561-ENSG00000171295	0.063463	225	53.791778	75.829102	56.586151	157	392	70	116	0	253	100	242	0	735	595
ENSG00000080561-ENSG00000174738	0.071709	186	57.214032	75.967973	57.526753	178	376	62	119	119	117	59	284	0	735	579
ENSG00000080561-ENSG00000182247	0.048847	42	72.610952	77.517796	76.956965	233	327	60	115	107	41	2	51	0	735	201
ENSG00000080561-ENSG00000196150	0.094823	92	69.548478	74.596503	68.698036	117	430	66	122	4	402	17	137	0	735	560
ENSG00000080561-ENSG00000204536	0.055543	89	62.821798	75.116531	69.660384	130	421	67	117	42	487	82	171	0	735	782
ENSG00000080572-ENSG00000153823	0.129844	129	67.947907	64.391729	61.692320	18	87	41	68	54	69	19	108	0	214	250
ENSG00000080839-ENSG00000183092	0.164748	240	62.351250	69.751929	47.144418	354	293	107	314	47	102	35	409	0	1068	593
ENSG00000080986-ENSG00000084652	0.049248	49	69.924286	78.269315	67.483462	172	342	40	88	99	218	33	196	0	642	546
ENSG00000080986-ENSG00000130307	0.053979	84	63.146429	76.030265	60.028819	161	309	74	98	24	303	70	306	0	642	703
ENSG00000080986-ENSG00000167110	0.317357	134	76.722687	75.361869	67.140559	51	451	47	93	13	602	120	267	19	642	1002
ENSG00000081377-ENSG00000131791	0.123414	80	74.791000	76.999558	63.866691	289	62	10	137	42	89	54	87	0	498	272
ENSG00000081870-ENSG00000115806	0.040870	21	82.686667	80.995347	59.367456	21	103	15	5	93	100	12	247	0	144	452
ENSG00000082458-ENSG00000169499	0.314145	194	71.219691	72.002362	57.864560	303	239	45	230	87	70	13	205	0	817	375
ENSG00000082512-ENSG00000127191	0.675584	324	79.918611	79.865350	80.969321	170	285	49	53	178	236	57	30	0	557	501
ENSG00000082512-ENSG00000170542	0.055392	63	68.010952	81.214452	88.206011	189	264	64	40	260	93	5	18	0	557	376
ENSG00000082781-ENSG00000188581	0.033364	39	55.257436	79.875895	33.057571	210	440	102	47	0	0	0	177	0	799	177
ENSG00000083535-ENSG00000088727	0.048967	105	58.362667	72.365641	71.886203	8	554	89	106	205	297	111	177	0	757	790
ENSG00000083535-ENSG00000112559	0.044789	84	59.321548	78.568719	42.296545	215	402	36	104	0	3	44	199	15	757	246
ENSG00000083535-ENSG00000162946	0.118725	169	63.516746	77.529485	56.450340	105	512	34	106	54	309	53	438	0	757	854
ENSG00000083535-ENSG00000172361	0.145900	78	77.090256	75.229353	68.410117	6	597	48	106	0	283	184	47	0	757	514
ENSG00000083535-ENSG00000187778	0.211957	203	66.640837	74.583897	69.044134	62	507	72	116	110	166	49	137	8	757	462
ENSG00000083814-ENSG00000196470	0.129012	128	67.992422	58.579101	82.602021	11	217	92	214	120	125	8	29	0	534	282
ENSG00000083838-ENSG00000137185	0.616073	213	81.650141	55.673067	62.625990	50	108	60	232	37	170	23	164	0	450	394
ENSG00000083838-ENSG00000172466	0.531052	255	75.073137	55.759178	65.122364	48	113	47	242	47	148	24	149	0	450	368
ENSG00000083838-ENSG00000197279	0.624976	241	80.336556	56.621600	58.258969	45	122	42	241	36	184	26	239	0	450	485
ENSG00000083844-ENSG00000161202	0.095960	234	57.760726	61.931930	53.696131	0	337	89	201	54	186	41	435	0	627	716
ENSG00000083896-ENSG00000119403	0.103091	170	62.070647	53.567868	61.684155	100	113	56	458	56	229	63	232	0	727	580
ENSG00000084070-ENSG00000120149	0.112193	72	75.534028	58.472168	58.204607	101	23	69	236	57	13	54	143	0	429	267
ENSG00000084207-ENSG00000131738	0.031554	5	83.052000	95.522095	73.377649	201	8	1	0	146	131	23	104	0	210	404
ENSG00000084463-ENSG00000100201	0.048869	108	57.972778	49.143541	68.143621	26	97	99	419	241	189	34	265	2	641	729
ENSG00000084652-ENSG00000100721	0.032331	17	63.549412	70.870824	84.285088	214	97	50	185	63	37	4	10	0	546	114
ENSG00000084652-ENSG00000130307	0.075885	45	79.416444	70.458938	63.782376	228	98	21	199	53	299	67	284	0	546	703
ENSG00000084652-ENSG00000145901	0.032224	34	50.050294	69.020330	66.055252	196	126	25	199	103	241	43	249	0	546	636
ENSG00000084652-ENSG00000166037	0.038405	22	78.338636	70.469579	67.420840	215	107	24	200	128	142	55	175	0	546	500
ENSG00000084652-ENSG00000181404	0.033666	13	80.640000	71.248919	58.344043	239	82	30	195	25	91	174	175	0	546	465
ENSG00000084652-ENSG00000253797	0.195345	108	74.757593	70.231264	61.439008	223	103	24	196	12	313	153	288	0	546	766
ENSG00000084764-ENSG00000119703	0.041714	39	69.460256	77.053879	53.307566	146	40	28	67	45	66	70	275	0	281	456
ENSG00000084764-ENSG00000152192	0.040675	44	66.349091	74.480676	54.817924	114	70	27	70	65	57	29	268	0	281	419
ENSG00000084764-ENSG00000196900	0.034696	21	71.746190	78.007260	50.056045	152	35	36	58	0	10	54	70	0	281	134
ENSG00000085276-ENSG00000169583	0.352224	235	70.000809	48.220179	87.652288	15	332	61	822	124	93	16	3	0	1230	236
ENSG00000085382-ENSG00000168118	0.037663	53	60.095849	74.560451	80.305459	343	249	136	181	111	53	31	23	0	909	218
ENSG00000085662-ENSG00000140025	0.531596	120	86.917750	95.262025	80.800798	267	48	1	0	50	90	8	15	0	316	163
ENSG00000085741-ENSG00000221880	0.056994	84	64.073810	88.374887	32.696384	259	62	13	20	0	0	1	176	0	354	177
ENSG00000085871-ENSG00000157613	0.172875	90	76.460222	90.587007	51.115896	110	24	12	1	54	45	61	359	0	147	519
ENSG00000085872-ENSG00000140332	0.139992	198	63.132727	54.990131	62.997604	66	244	103	503	245	143	39	345	0	916	772
ENSG00000085998-ENSG00000155755	0.116275	123	67.496585	85.574955	57.221740	438	118	47	57	52	110	44	202	0	660	408
ENSG00000086159-ENSG00000100036	0.190451	89	77.702360	80.430213	77.228943	138	82	21	41	94	180	26	50	0	282	350
ENSG00000086159-ENSG00000104369	0.222490	111	75.701622	82.024291	60.721089	161	70	12	39	192	102	39	328	0	282	661
ENSG00000086159-ENSG00000112212	0.133511	64	79.725000	86.194362	82.486882	199	44	8	31	74	66	20	10	0	282	170
ENSG00000086159-ENSG00000121680	0.071871	47	77.690851	83.955106	76.452649	164	72	13	33	43	203	67	23	0	282	336
ENSG00000086159-ENSG00000129226	0.395052	146	78.234315	84.617660	64.698220	179	62	7	34	92	91	28	143	0	282	354
ENSG00000086159-ENSG00000135211	0.033254	13	78.240769	86.163440	82.649925	196	46	10	30	52	59	19	3	0	282	133
ENSG00000086159-ENSG00000142089	0.231293	74	83.292432	85.657908	63.743158	186	55	9	32	0	70	19	44	0	282	133
ENSG00000086159-ENSG00000151327	0.034406	12	86.751667	86.264255	55.793756	195	48	10	29	3	67	42	101	0	282	213
ENSG00000086159-ENSG00000160179	0.061645	92	64.002609	80.270851	69.347832	144	82	14	42	86	306	160	126	0	282	678
ENSG00000086159-ENSG00000164124	0.040837	28	75.514643	82.495071	84.060580	151	81	13	37	133	179	10	23	0	282	345
ENSG00000086159-ENSG00000167656	0.316747	119	78.604706	85.877447	70.659922	185	57	9	31	32	32	44	20	0	282	128
ENSG00000086159-ENSG00000170271	0.054388	52	70.959615	84.348617	86.678288	183	51	14	34	231	44	37	21	0	282	333
ENSG00000086159-ENSG00000173409	0.048511	29	80.410345	84.623759	75.173875	180	57	12	33	72	120	32	47	0	282	271
ENSG00000086159-ENSG00000178776	0.162418	104	73.429712	86.102021	48.456552	196	45	13	28	0	0	29	58	0	282	87
ENSG00000086159-ENSG00000184502	0.217204	104	76.501827	86.400213	42.601089	195	48	9	30	0	0	20	81	0	282	101
ENSG00000086159-ENSG00000189068	0.532638	190	79.348737	84.253298	66.315127	178	57	13	34	54	58	45	79	0	282	236
ENSG00000086159-ENSG00000198818	0.147923	69	79.479420	84.828652	78.684906	186	48	16	32	39	85	12	23	0	282	159
ENSG00000086159-ENSG00000213593	0.049065	26	83.422308	84.540106	81.910878	186	48	14	34	126	126	15	29	0	282	296
ENSG00000086159-ENSG00000251655	0.215432	67	84.403881	87.424362	53.088609	207	37	10	28	0	10	77	64	0	282	151
ENSG00000086289-ENSG00000111077	0.129537	181	63.498895	75.820268	56.339922	79	83	22	40	270	306	86	747	2	224	1409
ENSG00000086475-ENSG00000126003	0.126330	98	71.729490	87.271709	51.488085	282	61	20	29	11	149	39	297	0	392	496
ENSG00000086504-ENSG00000140743	0.031580	10	59.536000	87.775703	68.910220	146	94	15	1	118	124	65	147	0	256	454
ENSG00000086506-ENSG00000188536	0.236972	104	77.457596	93.745211	72.583835	119	22	1	0	22	62	19	30	0	142	133
ENSG00000086548-ENSG00000165724	0.178924	83	78.239398	84.760756	71.533216	251	35	13	45	19	121	52	35	0	344	227
ENSG00000086589-ENSG00000167110	0.040100	50	63.659000	67.297095	69.815469	64	162	73	121	119	522	100	261	0	420	1002
ENSG00000087076-ENSG00000136492	0.136829	63	80.315238	89.567222	62.969400	192	55	3	20	391	262	52	544	0	270	1249
ENSG00000087077-ENSG00000099812	0.123764	203	61.709360	60.743277	46.030501	7	199	69	201	14	107	57	501	0	476	679
ENSG00000087077-ENSG00000114353	0.151207	122	70.271148	53.720819	89.660451	1	169	59	247	235	106	9	5	0	476	355
ENSG00000087077-ENSG00000152104	0.036883	216	43.606065	56.578445	60.422300	25	175	34	242	373	184	41	589	18	476	1187
ENSG00000087077-ENSG00000165802	0.113706	183	62.136612	57.994727	59.866849	11	189	45	231	112	94	86	238	0	476	530
ENSG00000087077-ENSG00000179094	0.126843	327	56.835443	56.511891	48.757628	18	178	37	243	106	212	121	851	0	476	1290
ENSG00000087077-ENSG00000198420	0.539031	323	72.304396	55.613613	87.568013	13	178	49	236	489	379	40	13	0	476	921
ENSG00000087086-ENSG00000122180	0.125531	50	83.989200	92.170800	59.293795	138	29	7	1	39	47	27	111	0	175	224
ENSG00000087111-ENSG00000204889	0.046615	64	64.191875	81.484108	70.381415	141	333	69	12	114	161	26	130	0	555	431
ENSG00000087191-ENSG00000112182	0.167217	151	68.252980	82.039458	44.371403	98	251	40	17	26	164	56	595	0	406	841
ENSG00000087191-ENSG00000204889	0.049855	32	78.834063	81.382365	66.958422	87	259	42	18	55	203	36	137	0	406	431
ENSG00000087263-ENSG00000186468	0.038110	47	62.538936	85.172657	83.058042	385	72	10	75	46	77	16	4	0	542	143
ENSG00000087303-ENSG00000171425	0.474594	235	74.097702	73.337862	61.088020	341	614	142	278	1	102	25	69	8	1375	197
ENSG00000087338-ENSG00000103275	0.192882	58	86.049828	81.337961	93.079747	305	98	28	84	131	25	1	1	0	515	158
ENSG00000087338-ENSG00000124171	0.048201	68	64.029559	78.665515	60.191478	276	109	36	94	47	130	35	160	0	515	372
ENSG00000087338-ENSG00000145945	0.035102	22	71.839545	80.548330	74.808831	290	111	38	76	65	168	46	46	0	515	325
ENSG00000087338-ENSG00000168000	0.227623	113	75.660885	79.267825	67.257312	280	117	29	89	103	117	37	141	0	515	398
ENSG00000087338-ENSG00000197256	0.105573	275	56.969891	77.179864	51.621563	217	167	35	96	158	128	26	539	0	515	851
ENSG00000087448-ENSG00000103852	0.238145	95	79.053158	80.138931	79.385593	151	253	62	39	192	162	19	74	0	505	447
ENSG00000087448-ENSG00000162924	0.357668	226	70.686903	82.028119	57.160339	215	191	66	33	158	107	27	327	0	505	619
ENSG00000087495-ENSG00000120942	0.056606	62	68.666774	52.038623	86.325562	8	131	104	316	237	50	14	37	0	559	338
ENSG00000087903-ENSG00000139445	0.081438	250	55.476160	64.624910	45.749130	237	140	49	297	57	52	10	398	0	723	517
ENSG00000088002-ENSG00000196502	0.196589	92	77.477717	80.511425	91.318780	217	65	5	78	219	66	4	6	2	365	295
ENSG00000088448-ENSG00000124562	0.031631	24	44.901250	59.177690	65.028679	140	22	27	231	27	31	57	44	0	420	159
ENSG00000088682-ENSG00000114395	0.053951	61	68.051148	69.165629	88.337477	128	58	8	124	128	78	10	6	0	318	222
ENSG00000088682-ENSG00000189068	0.087208	82	70.358780	72.957547	69.359619	173	18	6	121	73	52	30	81	0	318	236
ENSG00000088727-ENSG00000115165	0.071007	131	61.206947	73.466367	50.161003	222	299	122	147	11	97	21	230	0	790	359
ENSG00000088727-ENSG00000160207	0.051436	89	61.464382	72.586747	81.694701	211	294	130	155	115	172	24	23	0	790	334
ENSG00000088727-ENSG00000186017	0.060457	77	66.320000	71.527684	66.608134	173	330	107	180	6	262	35	115	0	790	418
ENSG00000088782-ENSG00000147155	0.175917	80	78.708625	62.875859	94.100000	0	38	34	27	206	16	6	2	0	99	230
ENSG00000088808-ENSG00000115998	0.062753	192	55.273125	55.193450	66.993920	149	274	63	604	127	207	48	192	0	1090	574
ENSG00000088808-ENSG00000150636	0.224721	207	66.949952	55.004495	68.197895	151	268	63	608	72	242	35	164	7	1090	513
ENSG00000088808-ENSG00000173207	0.052316	66	66.185152	55.359064	85.414430	169	237	78	606	38	32	6	3	0	1090	79
ENSG00000088832-ENSG00000138443	0.032547	18	64.430000	93.233519	60.170643	94	13	1	0	145	45	54	269	0	108	513
ENSG00000088876-ENSG00000166188	0.667156	581	71.891962	60.629699	62.614777	0	327	39	233	0	245	181	156	0	599	582
ENSG00000088930-ENSG00000148346	0.152067	55	84.309818	74.675674	82.943990	401	244	81	224	102	65	9	22	0	950	198
ENSG00000088986-ENSG00000147421	0.052947	23	88.745652	93.136180	64.482190	79	6	2	2	104	86	42	188	0	89	420
ENSG00000088986-ENSG00000189319	0.053863	30	82.213000	94.249213	44.355995	83	3	2	1	0	14	76	332	0	89	422
ENSG00000089041-ENSG00000187766	0.049474	94	59.987447	80.886521	33.119073	243	221	88	43	0	0	0	259	0	595	259
ENSG00000089127-ENSG00000095066	0.051753	52	69.953462	80.038900	76.121363	165	162	18	55	98	436	84	101	0	400	719
ENSG00000089159-ENSG00000187583	0.174182	175	66.686571	60.371912	51.792504	106	157	51	277	30	150	71	360	0	591	611
ENSG00000089248-ENSG00000114529	0.342473	109	81.086055	84.917739	67.491751	186	33	4	38	23	92	43	59	0	261	217
ENSG00000089335-ENSG00000114107	0.045028	82	59.775488	57.676778	67.216030	1	240	17	220	71	201	222	103	0	478	597
ENSG00000089356-ENSG00000113845	0.069819	76	68.665921	59.999885	73.729158	0	25	36	26	33	158	46	48	0	87	285
ENSG00000089356-ENSG00000157613	0.072434	58	73.781552	66.251609	53.962620	0	38	31	18	58	53	85	323	0	87	519
ENSG00000089356-ENSG00000177042	0.156182	98	73.969082	56.662759	71.475602	0	9	48	30	58	68	30	60	0	87	216
ENSG00000089486-ENSG00000170315	0.034360	18	74.417222	54.624087	89.908210	0	42	63	103	159	59	8	3	0	208	229
ENSG00000089682-ENSG00000138100	0.087039	140	62.721500	62.686610	79.360279	43	129	104	137	108	174	27	49	4	413	358
ENSG00000089682-ENSG00000204536	0.043418	36	72.378611	63.369128	74.780716	65	111	99	138	149	422	51	160	0	413	782
ENSG00000089723-ENSG00000143514	0.119803	143	65.744406	88.175342	54.253590	152	69	6	7	158	285	46	639	0	234	1128
ENSG00000089775-ENSG00000127191	0.059642	80	65.527125	50.550207	86.983114	51	95	21	268	269	201	15	16	0	435	501
ENSG00000089775-ENSG00000198883	0.035593	32	65.198437	54.383011	65.914598	60	94	21	260	1	264	47	136	0	435	448
ENSG00000089916-ENSG00000114107	0.070770	158	58.901456	39.178340	77.634707	4	12	19	447	122	323	105	47	0	482	597
ENSG00000089916-ENSG00000166407	0.076138	91	67.061209	44.897759	81.337051	14	22	47	399	37	98	11	10	0	482	156
ENSG00000090013-ENSG00000109511	0.405557	88	87.503068	92.344175	92.975617	149	52	4	1	280	28	11	5	0	206	324
ENSG00000090061-ENSG00000140382	0.167035	164	67.137378	61.587534	68.901441	197	33	60	290	84	131	15	117	0	580	347
ENSG00000090061-ENSG00000185002	0.138935	299	58.503545	58.910086	53.444181	188	40	36	316	139	216	52	521	4	580	928
ENSG00000090238-ENSG00000100567	0.041759	19	86.471579	87.052437	93.188392	81	26	6	6	211	33	7	4	0	119	255
ENSG00000090238-ENSG00000114698	0.063658	69	68.855652	84.410420	65.088419	61	42	8	8	97	68	39	125	0	119	329
ENSG00000090238-ENSG00000127054	0.272771	69	86.723043	85.840420	88.947833	78	28	6	7	345	232	21	2	0	119	600
ENSG00000090238-ENSG00000154359	0.050159	39	74.722051	85.885042	72.905213	79	24	7	9	328	204	23	218	0	119	773
ENSG00000090238-ENSG00000167302	0.064955	57	72.433684	87.860420	62.600648	88	17	8	6	183	58	17	267	0	119	525
ENSG00000090238-ENSG00000179455	0.327948	107	80.837477	85.751513	59.042959	68	35	11	5	61	152	54	240	0	119	507
ENSG00000090238-ENSG00000204918	0.067964	52	74.841538	89.130084	45.532127	91	15	10	3	0	16	46	159	0	119	221
ENSG00000090266-ENSG00000099795	0.270577	87	82.123333	68.081143	82.789927	16	32	34	23	47	76	6	8	0	105	137
ENSG00000090447-ENSG00000163060	0.035684	21	74.439048	65.330118	89.666713	34	123	73	108	336	56	9	34	0	338	435
ENSG00000090487-ENSG00000101413	0.042188	38	70.351053	87.517013	75.444387	191	85	22	10	77	161	39	49	0	308	326
ENSG00000090487-ENSG00000105717	0.193242	107	74.792430	89.036591	57.672727	217	65	17	9	27	118	67	162	0	308	374
ENSG00000090487-ENSG00000119929	0.293004	72	86.787778	89.250260	88.743480	213	74	12	9	208	34	10	21	0	308	273
ENSG00000090487-ENSG00000132646	0.162681	55	85.122545	87.298636	90.359655	209	64	16	19	184	70	2	5	0	308	261
ENSG00000090487-ENSG00000140262	0.100413	95	69.707789	86.282630	41.960425	184	78	35	11	10	59	58	555	0	308	682
ENSG00000090487-ENSG00000157343	0.401603	149	78.151946	86.316981	76.837971	171	107	16	14	137	109	35	59	0	308	340
ENSG00000090487-ENSG00000166068	0.257030	118	76.298644	89.489968	57.404392	222	65	13	8	28	165	45	206	0	308	444
ENSG00000090487-ENSG00000171953	0.177270	68	81.828382	88.631851	81.077266	211	72	13	12	184	48	2	55	0	308	289
ENSG00000090487-ENSG00000183723	0.128128	58	81.165172	90.428896	66.626410	225	63	12	8	60	62	34	78	0	308	234
ENSG00000090487-ENSG00000212747	0.250818	104	78.094808	88.730455	76.965929	222	48	25	13	50	33	5	25	0	308	113
ENSG00000090539-ENSG00000115507	0.088268	85	69.935765	73.385455	44.008701	228	431	93	203	37	19	7	291	0	955	354
ENSG00000090539-ENSG00000187175	0.034643	39	59.487179	73.297298	32.745729	228	433	89	205	0	0	0	96	0	955	96
ENSG00000090539-ENSG00000221864	0.039673	63	59.721111	72.626419	33.139521	212	438	97	208	0	0	0	146	0	955	146
ENSG00000090661-ENSG00000102007	0.116112	73	75.688082	80.301777	75.251250	122	203	28	41	36	70	26	20	0	394	152
ENSG00000090661-ENSG00000161921	0.550914	238	76.830336	80.766117	55.131299	153	173	27	41	0	89	36	129	0	394	254
ENSG00000090661-ENSG00000188153	0.230808	427	59.171405	76.748198	29.618890	105	197	39	53	0	0	15	1670	0	394	1685
ENSG00000090924-ENSG00000127445	0.062847	102	62.853922	44.871724	85.348773	112	180	76	1018	101	43	6	13	0	1386	163
ENSG00000091073-ENSG00000101310	0.459779	329	69.310456	66.663746	87.456623	202	176	16	228	471	223	39	34	0	622	767
ENSG00000091073-ENSG00000112624	0.111506	293	56.816621	68.342347	38.325894	214	164	18	226	3	119	64	893	3	622	1079
ENSG00000091073-ENSG00000131721	0.032267	26	54.629615	69.805916	48.537674	242	138	15	227	39	17	24	208	0	622	288
ENSG00000091073-ENSG00000157110	0.057353	97	62.158557	70.078135	59.336327	259	122	19	222	57	26	9	104	0	622	196
ENSG00000091073-ENSG00000167528	0.279809	209	68.994402	68.327460	51.688288	181	192	21	228	0	145	31	262	0	622	438
ENSG00000091073-ENSG00000196155	0.362078	359	65.261978	64.517637	66.544013	111	252	30	229	189	528	75	399	0	622	1191
ENSG00000091073-ENSG00000274749	0.055243	72	65.839583	70.575836	30.569540	274	108	18	222	0	0	0	87	0	622	87
ENSG00000091317-ENSG00000131050	0.156857	130	69.717846	74.591421	60.960643	30	86	49	18	0	79	105	65	0	183	249
ENSG00000091483-ENSG00000130066	0.081537	65	73.394462	90.029137	92.554444	425	36	2	47	138	30	3	0	0	510	171
ENSG00000091513-ENSG00000135052	0.662146	351	77.662877	89.207235	55.391347	440	222	33	3	4	156	33	208	0	698	401
ENSG00000091844-ENSG00000099377	0.278844	60	89.978000	71.265333	92.322737	95	38	9	68	282	75	4	8	0	210	369
ENSG00000091844-ENSG00000185962	0.035349	24	70.508333	78.671714	47.757640	128	6	26	50	0	3	25	61	0	210	89
ENSG00000091844-ENSG00000240583	0.086368	52	78.337308	71.984190	84.905502	103	30	6	71	160	65	18	26	0	210	269
ENSG00000091947-ENSG00000213203	0.229287	121	74.659256	86.067860	77.894085	118	114	25	0	122	91	57	36	0	257	306
ENSG00000092020-ENSG00000170264	0.190759	166	68.242892	83.033068	55.014576	194	186	47	26	1	204	128	327	0	453	660
ENSG00000092068-ENSG00000167700	0.166445	63	82.599365	80.428860	83.795485	221	226	19	69	141	220	40	11	0	535	412
ENSG00000092140-ENSG00000115268	0.044651	23	83.722174	83.682266	80.766897	408	196	33	69	61	52	18	14	0	706	145
ENSG00000092199-ENSG00000162946	0.044667	75	60.810667	61.352974	58.960539	67	44	53	142	144	214	57	439	0	306	854
ENSG00000092200-ENSG00000121570	0.043816	96	57.054375	66.036260	56.013882	268	449	109	460	8	105	38	153	0	1286	304
ENSG00000092200-ENSG00000249709	0.162962	282	60.475603	62.097970	66.941682	138	495	181	472	0	361	81	111	0	1286	553
ENSG00000092295-ENSG00000100221	0.222047	114	75.254035	82.058947	77.034950	484	190	18	125	88	58	17	39	2	817	202
ENSG00000092295-ENSG00000176182	0.100343	137	64.513504	82.217026	51.826216	483	194	17	123	36	80	42	241	0	817	399
ENSG00000092445-ENSG00000187766	0.034023	80	48.229375	54.062888	32.500116	188	99	57	546	0	0	0	259	0	890	259
ENSG00000092529-ENSG00000135457	0.060468	88	64.344886	74.887345	71.054721	223	376	65	157	116	226	28	132	0	821	502
ENSG00000092607-ENSG00000092607	0.061651	171	56.287778	52.876744	53.844269	152	38	11	401	151	39	11	401	10	602	602
ENSG00000092841-ENSG00000145358	0.143403	85	75.411294	90.518212	70.311813	99	50	2	0	69	45	17	62	0	151	193
ENSG00000092978-ENSG00000116918	0.057317	81	64.697901	46.422330	81.686310	0	81	53	394	165	57	24	44	0	528	290
ENSG00000093010-ENSG00000105518	0.280912	90	81.960889	88.530923	87.013862	196	27	43	5	93	84	8	4	0	271	189
ENSG00000093010-ENSG00000148985	0.535709	167	81.480419	87.944539	86.452992	184	42	37	8	141	87	19	7	0	271	254
ENSG00000093010-ENSG00000182093	0.078323	62	73.688065	88.946089	82.310747	202	26	32	11	28	132	8	6	0	271	174
ENSG00000093010-ENSG00000213694	0.287136	154	73.462273	84.571513	75.330503	174	39	31	27	150	112	39	77	0	271	378
ENSG00000094796-ENSG00000100258	0.344504	154	75.595909	70.242139	82.490339	67	205	31	113	336	260	35	76	0	416	707
ENSG00000094796-ENSG00000105771	0.039893	37	68.754865	74.433798	62.540154	183	94	25	114	48	194	69	209	0	416	520
ENSG00000094796-ENSG00000114019	0.102954	102	68.911765	73.818438	60.645109	160	116	27	113	109	226	79	365	0	416	779
ENSG00000094796-ENSG00000119782	0.031322	0	0.000000	72.984639	94.220556	151	124	29	112	101	6	1	0	0	416	108
ENSG00000094796-ENSG00000125730	0.563244	406	70.482365	60.061659	77.164330	0	196	86	134	159	1130	293	81	8	416	1663
ENSG00000094796-ENSG00000130307	0.402035	169	76.248284	71.551442	62.004908	101	175	27	113	57	281	68	297	0	416	703
ENSG00000094796-ENSG00000132702	0.076979	63	73.165556	72.997861	85.595529	137	141	28	110	205	90	26	19	0	416	340
ENSG00000094796-ENSG00000135930	0.041753	34	72.196765	73.193245	74.956082	144	130	34	108	117	46	23	59	0	416	245
ENSG00000094796-ENSG00000142686	0.091595	63	75.466349	72.287067	58.063231	138	120	53	105	62	13	13	141	0	416	229
ENSG00000094796-ENSG00000151615	0.038378	34	68.633529	75.392115	55.207042	174	107	29	106	50	76	41	242	0	416	409
ENSG00000094796-ENSG00000159588	0.097307	93	69.678602	71.919423	62.593617	134	141	27	114	72	189	134	227	0	416	622
ENSG00000094796-ENSG00000162409	0.063973	81	66.416790	71.358822	70.071721	89	185	25	117	143	206	53	150	0	416	552
ENSG00000094796-ENSG00000166037	0.163990	88	76.273409	72.729904	67.491320	138	138	33	107	139	131	42	188	0	416	500
ENSG00000094796-ENSG00000170423	0.733638	616	85.053490	73.102524	67.242538	144	134	21	117	153	135	31	201	0	416	520
ENSG00000094796-ENSG00000172349	0.207353	212	65.896415	72.711226	49.110721	157	120	22	117	75	301	85	871	3	416	1332
ENSG00000094796-ENSG00000179046	0.043731	24	81.872500	73.730240	80.988372	143	134	24	115	134	189	31	33	0	416	387
ENSG00000094796-ENSG00000185359	0.153464	124	70.182339	71.250144	61.771828	105	169	24	118	128	245	53	351	0	416	777
ENSG00000094796-ENSG00000188011	0.044553	76	60.560132	72.266490	45.931906	146	126	30	114	15	113	51	393	0	416	572
ENSG00000094796-ENSG00000197651	0.142636	120	69.925333	72.664856	51.842734	140	124	45	107	13	85	46	262	0	416	406
ENSG00000094796-ENSG00000213416	0.031322	0	0.000000	74.019784	36.978060	160	110	43	103	0	0	1	200	0	416	201
ENSG00000094796-ENSG00000278057	0.260979	112	77.314732	72.378005	68.884268	132	143	29	112	101	134	58	117	0	416	410
ENSG00000094880-ENSG00000107816	0.335238	184	72.691250	82.839883	55.866158	291	215	35	56	18	254	27	370	0	597	669
ENSG00000094880-ENSG00000133083	0.588353	340	73.721941	82.449414	63.312581	272	239	33	53	135	262	61	282	0	597	740
ENSG00000094880-ENSG00000162946	0.558742	358	71.807430	81.870151	52.234438	243	263	34	57	2	308	87	457	0	597	854
ENSG00000094880-ENSG00000173421	0.507977	305	71.874918	82.942295	35.331700	294	207	45	51	0	13	98	483	2	597	594
ENSG00000094880-ENSG00000265817	0.429980	213	73.901925	83.428543	55.553110	319	193	32	53	16	91	49	143	3	597	299
ENSG00000095059-ENSG00000132507	0.061591	22	93.608182	92.229214	86.366234	309	35	18	7	114	20	7	13	0	369	154
ENSG00000095066-ENSG00000103852	0.117915	118	68.228644	74.162531	81.769955	67	465	79	108	255	108	10	74	0	719	447
ENSG00000095066-ENSG00000120075	0.066908	94	64.873298	78.706356	49.222119	188	368	83	80	50	5	16	198	0	719	269
ENSG00000095066-ENSG00000139714	0.111203	47	83.787021	76.170862	86.512875	104	437	88	90	142	67	25	6	0	719	240
ENSG00000095066-ENSG00000164949	0.049430	63	65.762222	75.918081	67.318277	119	417	91	92	87	62	53	94	0	719	296
ENSG00000095066-ENSG00000175513	0.150193	134	68.858806	79.282587	45.845288	218	347	67	87	0	101	53	402	0	719	556
ENSG00000095066-ENSG00000223547	0.083131	165	60.213576	77.773463	49.756667	156	406	71	86	4	194	60	408	0	719	666
ENSG00000095397-ENSG00000096093	0.036274	97	50.426186	56.907200	75.805828	84	310	56	457	149	288	137	66	0	907	640
ENSG00000095574-ENSG00000095574	0.274796	163	72.166564	53.423580	53.507947	0	124	54	241	0	123	53	243	0	419	419
ENSG00000095787-ENSG00000105401	0.066802	100	63.979900	50.098686	79.145291	65	91	58	433	123	165	47	43	0	647	378
ENSG00000095794-ENSG00000126603	0.040587	66	59.855152	51.078580	52.578969	51	27	37	230	2	148	46	328	0	345	524
ENSG00000095906-ENSG00000197191	0.227452	98	78.002755	92.084649	40.431250	218	44	3	6	0	6	9	129	2	271	144
ENSG00000096092-ENSG00000162366	0.041988	95	56.064211	56.679192	52.598246	0	4	80	15	0	1	67	46	0	99	114
ENSG00000096092-ENSG00000185499	0.041381	117	53.215299	53.888889	36.495841	0	0	79	20	0	81	70	1104	0	99	1255
ENSG00000096093-ENSG00000120896	0.085218	195	58.563077	76.074578	52.688167	136	301	158	45	81	133	57	400	0	640	671
ENSG00000096093-ENSG00000156206	0.031473	7	61.820000	78.348453	81.711694	150	339	114	37	114	126	46	15	0	640	301
ENSG00000096093-ENSG00000180332	0.035832	37	63.059189	79.261859	73.005792	182	312	118	28	26	139	62	32	0	640	259
ENSG00000096401-ENSG00000128596	0.141704	296	58.774899	64.120935	64.114913	78	273	209	242	53	549	176	376	0	802	1154
ENSG00000096872-ENSG00000196553	0.122292	116	68.850862	77.869133	53.060135	188	276	37	99	0	64	99	134	0	600	297
ENSG00000097021-ENSG00000188021	0.036356	23	73.739565	81.361132	57.365433	217	83	25	55	38	147	177	262	0	380	624
ENSG00000097033-ENSG00000147676	0.062348	47	75.365319	82.281918	81.072841	223	73	23	46	78	55	24	19	0	365	176
ENSG00000097046-ENSG00000114416	0.072275	144	60.254861	64.408711	65.406731	191	101	33	249	146	193	41	241	0	574	621
ENSG00000097046-ENSG00000205189	0.082925	285	54.367298	65.011533	42.212354	193	100	37	244	19	136	51	665	0	574	871
ENSG00000099139-ENSG00000197191	0.061256	99	62.888081	75.625516	32.497639	312	1113	215	220	0	0	0	144	0	1860	144
ENSG00000099194-ENSG00000157613	0.485756	236	74.436059	84.479833	46.600674	250	56	7	46	41	49	40	389	0	359	519
ENSG00000099194-ENSG00000213593	0.360161	76	88.578816	85.422869	84.158514	251	55	13	40	149	108	13	26	0	359	296
ENSG00000099219-ENSG00000101892	0.303840	160	73.541062	85.094469	72.545854	518	277	39	70	75	164	39	79	0	904	357
ENSG00000099219-ENSG00000157613	0.646338	530	71.478887	84.216139	41.966975	459	320	54	71	2	97	19	401	5	904	519
ENSG00000099219-ENSG00000244476	0.589237	414	71.352246	84.461659	40.462007	482	309	44	69	0	35	119	384	0	904	538
ENSG00000099256-ENSG00000170298	0.148887	56	83.679107	86.067511	77.692921	145	51	13	16	167	104	9	76	0	225	356
ENSG00000099364-ENSG00000131467	0.145210	80	76.592625	62.221182	80.501260	105	242	55	292	139	51	23	41	0	694	254
ENSG00000099365-ENSG00000124103	0.061788	109	61.722569	81.042569	47.503860	97	133	49	9	0	14	50	107	0	288	171
ENSG00000099365-ENSG00000220205	0.437901	227	73.302291	79.672569	65.573966	71	156	49	12	0	37	66	13	0	288	116
ENSG00000099377-ENSG00000146700	0.351937	107	81.775607	90.355122	72.895357	250	96	15	8	177	225	30	143	0	369	575
ENSG00000099377-ENSG00000187170	0.244556	80	82.468250	93.651382	37.470606	315	39	9	6	0	0	11	88	0	369	99
ENSG00000099377-ENSG00000254997	0.091459	53	78.731887	92.711816	32.726923	297	57	8	7	0	0	0	169	0	369	169
ENSG00000099622-ENSG00000169800	0.031800	11	65.227273	61.331919	48.960937	10	68	11	83	1	74	37	347	0	172	459
ENSG00000099721-ENSG00000106049	0.054840	43	74.714419	39.102233	90.043780	0	0	19	187	285	9	5	37	0	206	336
ENSG00000099785-ENSG00000112212	0.094484	68	74.486618	70.725691	80.477824	23	130	40	53	67	70	14	19	0	246	170
ENSG00000099785-ENSG00000185475	0.108352	53	80.924528	70.344878	84.990046	16	138	34	58	114	68	31	6	0	246	219
ENSG00000099795-ENSG00000122707	0.033142	12	79.995833	79.240657	78.902987	27	91	7	12	239	550	87	95	0	137	971
ENSG00000099795-ENSG00000173480	0.112308	114	68.216140	73.644964	61.323270	10	84	25	18	0	321	51	203	0	137	575
ENSG00000099797-ENSG00000124103	0.387860	250	70.379240	90.672045	39.367661	212	86	10	0	0	0	33	138	0	308	171
ENSG00000099797-ENSG00000182093	0.036063	13	89.396154	92.020065	83.746034	227	74	7	0	31	130	8	5	0	308	174
ENSG00000099812-ENSG00000104147	0.154260	146	67.932397	46.913682	68.886856	22	92	72	493	59	74	27	69	0	679	229
ENSG00000099812-ENSG00000139714	0.499934	277	72.815632	42.063785	86.614875	0	58	83	538	138	72	27	3	4	679	240
ENSG00000099812-ENSG00000167110	0.223937	341	61.189150	41.425052	71.996916	0	70	62	547	240	405	105	252	2	679	1002
ENSG00000099814-ENSG00000156795	0.104310	63	77.086190	44.464871	88.611610	78	153	132	1226	155	29	10	11	0	1589	205
ENSG00000099940-ENSG00000111450	0.369989	215	71.757395	64.735155	76.207951	2	116	78	62	39	171	55	23	0	258	288
ENSG00000099940-ENSG00000220205	0.657034	202	85.309752	73.093721	78.760172	70	85	57	46	42	46	12	16	0	258	116
ENSG00000099956-ENSG00000160753	0.161152	164	66.797500	75.067403	49.122949	83	182	61	59	129	103	38	632	0	385	902
ENSG00000099958-ENSG00000137575	0.036509	64	55.824219	81.581404	71.732785	79	124	13	19	109	80	28	81	0	235	298
ENSG00000099968-ENSG00000117533	0.044014	61	63.471803	58.176948	67.177376	53	126	61	245	23	32	79	7	0	485	141
ENSG00000099968-ENSG00000164096	0.060962	49	74.168367	63.625711	55.979242	139	71	58	217	0	21	6	39	0	485	66
ENSG00000099968-ENSG00000184811	0.038951	40	66.287750	59.754371	50.417006	95	96	59	235	0	28	48	101	0	485	177
ENSG00000100014-ENSG00000125503	0.046152	166	52.028193	59.958612	56.491841	74	464	81	498	46	280	76	380	0	1117	782
ENSG00000100030-ENSG00000136854	0.152884	79	77.381899	86.674417	84.247424	219	103	21	17	321	188	47	38	0	360	594
ENSG00000100036-ENSG00000155755	0.042577	39	70.162564	80.833486	56.612500	139	152	16	43	14	138	71	185	0	350	408
ENSG00000100038-ENSG00000164896	0.141549	85	75.269765	86.573445	69.384936	493	305	19	45	66	277	67	139	0	862	549
ENSG00000100055-ENSG00000138100	0.042682	35	72.381714	79.750787	78.926676	116	185	67	26	118	161	25	54	0	394	358
ENSG00000100055-ENSG00000205078	0.032469	12	74.102500	81.395482	58.109008	150	162	59	23	0	44	132	66	0	394	242
ENSG00000100065-ENSG00000111196	0.121482	102	70.695098	66.543198	84.898851	168	434	80	350	77	55	8	8	0	1032	148
ENSG00000100065-ENSG00000152404	0.079505	247	55.353968	63.852859	59.104128	124	435	96	377	129	245	131	389	9	1032	894
ENSG00000100065-ENSG00000166261	0.273036	293	64.654300	65.476638	56.321358	89	481	107	355	5	272	56	315	0	1032	648
ENSG00000100065-ENSG00000174791	0.117134	142	65.613592	64.787500	62.369425	152	420	90	370	81	322	68	312	0	1032	783
ENSG00000100065-ENSG00000187796	0.681496	470	75.643872	64.081114	71.327071	98	472	100	362	83	279	69	105	0	1032	536
ENSG00000100065-ENSG00000239886	0.039371	90	54.724333	67.000165	34.770977	167	429	87	349	0	0	0	174	0	1032	174
ENSG00000100083-ENSG00000168395	0.234977	106	77.047736	70.924836	74.609708	250	156	27	206	87	79	14	60	0	639	240
ENSG00000100105-ENSG00000101445	0.168335	166	67.051566	57.457394	67.426772	37	273	47	330	165	148	65	189	0	687	567
ENSG00000100105-ENSG00000127191	0.198222	135	71.503852	55.898137	84.931816	29	270	41	347	214	250	16	21	0	687	501
ENSG00000100105-ENSG00000153714	0.041750	61	61.928689	61.731121	54.099654	98	222	54	313	22	40	23	146	0	687	231
ENSG00000100105-ENSG00000184351	0.183472	170	67.555353	61.909738	35.469333	103	219	52	313	0	0	0	90	0	687	90
ENSG00000100105-ENSG00000204919	0.154813	147	67.874082	62.180539	40.049819	113	206	58	310	0	0	31	190	0	687	221
ENSG00000100109-ENSG00000100353	0.065704	68	69.578676	70.071541	77.965949	226	253	145	213	276	93	86	93	0	837	548
ENSG00000100109-ENSG00000119408	0.045770	94	58.354574	68.874552	78.512843	197	289	100	251	130	102	29	52	0	837	313
ENSG00000100109-ENSG00000134709	0.107043	126	66.307857	68.563262	72.997624	162	309	128	238	40	493	84	111	0	837	728
ENSG00000100109-ENSG00000143553	0.032401	11	75.979091	74.136535	68.997132	282	265	125	165	0	91	18	27	0	837	136
ENSG00000100109-ENSG00000156384	0.103770	131	65.456947	71.854504	52.701796	239	260	143	195	0	83	24	138	0	837	245
ENSG00000100109-ENSG00000163993	0.031322	0	0.000000	71.880060	78.840842	183	337	142	175	3	75	15	2	0	837	95
ENSG00000100109-ENSG00000167987	0.088607	112	65.890804	72.466332	58.899070	276	225	159	177	55	100	8	192	0	837	355
ENSG00000100109-ENSG00000172803	0.060733	99	62.760808	69.192031	83.667072	168	314	139	216	238	99	40	26	0	837	403
ENSG00000100109-ENSG00000178567	0.069813	77	68.458182	67.104026	79.876672	114	334	159	230	129	370	71	37	0	837	607
ENSG00000100109-ENSG00000187569	0.307870	209	70.006124	72.346117	40.657358	225	285	151	176	0	2	26	131	0	837	159
ENSG00000100109-ENSG00000205420	0.067614	107	63.215514	67.372210	59.922677	74	379	160	224	77	186	38	263	0	837	564
ENSG00000100122-ENSG00000100280	0.150161	174	65.370287	67.812341	75.463351	34	125	19	74	116	639	51	143	0	252	949
ENSG00000100150-ENSG00000106511	0.103639	324	55.192099	64.350923	43.278454	214	635	181	573	42	12	4	246	0	1603	304
ENSG00000100151-ENSG00000103495	0.169376	237	62.739873	77.584843	53.152872	133	176	41	65	0	155	47	275	0	415	477
ENSG00000100151-ENSG00000106511	0.297209	162	73.113148	79.750964	45.979276	207	106	34	68	42	11	9	242	2	415	304
ENSG00000100151-ENSG00000115738	0.034113	34	60.229118	80.156410	51.145075	226	96	26	67	3	41	6	84	0	415	134
ENSG00000100151-ENSG00000121671	0.083808	105	66.157048	76.728530	78.937454	142	164	39	70	341	112	36	104	0	415	593
ENSG00000100151-ENSG00000129355	0.094650	35	88.426857	79.142120	88.708675	189	128	26	72	108	50	5	3	0	415	166
ENSG00000100151-ENSG00000134371	0.170628	155	68.093032	76.919012	67.081412	103	205	37	70	62	232	73	164	0	415	531
ENSG00000100151-ENSG00000139154	0.292401	238	67.804790	76.784482	51.634449	121	187	41	66	0	136	68	313	0	415	517
ENSG00000100151-ENSG00000143171	0.274379	152	73.153684	77.228361	64.987300	159	135	54	67	160	84	29	190	0	415	463
ENSG00000100151-ENSG00000150477	0.287106	198	69.970051	78.570867	48.869896	161	157	29	68	25	132	38	382	0	415	577
ENSG00000100151-ENSG00000162623	0.125349	87	73.556552	79.166940	71.254595	179	135	42	59	61	116	14	68	0	415	259
ENSG00000100151-ENSG00000166407	0.039968	24	78.207917	78.570964	80.560256	189	120	39	67	26	108	12	10	0	415	156
ENSG00000100151-ENSG00000170264	0.119427	142	65.806338	78.372482	54.959258	145	178	27	65	0	215	126	319	0	415	660
ENSG00000100151-ENSG00000173480	0.087745	136	63.180000	77.156723	61.268626	142	161	43	69	0	309	64	202	0	415	575
ENSG00000100151-ENSG00000176472	0.078997	63	73.520635	79.430361	66.202531	203	106	40	66	0	146	27	72	0	415	245
ENSG00000100151-ENSG00000183621	0.189253	286	61.610455	77.248289	39.655737	119	189	43	64	0	112	40	676	0	415	828
ENSG00000100151-ENSG00000187726	0.095511	81	71.649383	78.312337	81.376867	150	160	41	64	133	129	28	26	0	415	316
ENSG00000100151-ENSG00000198939	0.170631	108	73.347593	78.195904	72.714967	171	137	40	67	9	351	1	100	0	415	461
ENSG00000100151-ENSG00000258890	0.133769	175	64.215771	76.912048	57.614896	119	191	39	66	58	288	76	399	2	415	821
ENSG00000100167-ENSG00000173207	0.046035	23	84.743043	79.662067	86.483291	145	127	42	44	47	24	4	4	0	358	79
ENSG00000100201-ENSG00000177885	0.106406	73	74.673425	67.684582	84.242258	255	167	33	274	58	143	9	7	0	729	217
ENSG00000100211-ENSG00000156050	0.032432	19	62.183158	76.750556	65.226074	38	44	41	3	121	174	117	235	0	126	647
ENSG00000100218-ENSG00000140623	0.315282	93	82.819570	90.142874	73.725922	283	39	4	22	80	178	24	76	0	348	358
ENSG00000100218-ENSG00000171453	0.093840	43	83.467907	90.429052	87.060260	288	34	8	18	170	151	24	1	0	348	346
ENSG00000100221-ENSG00000131737	0.056888	85	63.872588	78.519950	70.448670	95	50	22	35	144	119	42	131	0	202	436
ENSG00000100221-ENSG00000215454	0.037778	24	75.258333	83.696238	35.161421	124	35	20	23	0	0	1	400	0	202	401
ENSG00000100227-ENSG00000160207	0.556130	248	76.476895	52.230071	86.908084	68	39	45	269	209	89	19	17	0	421	334
ENSG00000100243-ENSG00000100528	0.252523	60	88.673500	92.158837	89.366111	258	15	23	5	90	49	5	0	0	301	144
ENSG00000100243-ENSG00000137210	0.066340	68	69.723824	92.735050	78.543421	268	4	23	6	4	92	11	7	0	301	114
ENSG00000100243-ENSG00000163472	0.440101	160	78.434000	92.066578	55.232132	259	13	26	3	48	101	20	225	0	301	394
ENSG00000100243-ENSG00000179363	0.162373	106	73.126887	93.996545	49.615298	268	15	18	0	0	20	71	77	0	301	168
ENSG00000100246-ENSG00000187272	0.032529	15	68.587333	88.224571	38.016918	81	6	15	3	0	0	2	157	0	105	159
ENSG00000100266-ENSG00000165912	0.726297	630	80.144333	72.357449	76.830189	240	61	14	171	235	65	19	105	43	486	424
ENSG00000100280-ENSG00000204438	0.172010	300	60.278067	74.081159	56.817022	62	685	64	138	7	108	90	151	2	949	356
ENSG00000100281-ENSG00000184205	0.033127	55	49.539273	49.861814	55.871760	29	115	49	408	119	84	80	410	0	601	693
ENSG00000100290-ENSG00000107175	0.049589	63	65.830794	53.900813	58.648113	0	24	61	75	83	40	47	201	0	160	371
ENSG00000100290-ENSG00000125629	0.281401	264	66.159962	45.160062	72.227778	0	0	50	110	17	122	57	29	0	160	225
ENSG00000100290-ENSG00000143119	0.100522	151	63.280530	42.372812	82.933059	0	0	26	134	57	139	17	6	0	160	219
ENSG00000100290-ENSG00000164096	0.047346	88	59.964886	54.618688	52.217121	0	16	72	72	0	0	31	35	0	160	66
ENSG00000100290-ENSG00000176171	0.042161	73	59.626986	54.320125	53.861815	0	18	68	74	0	55	63	141	0	160	259
ENSG00000100290-ENSG00000198133	0.216346	156	70.319872	47.802063	85.619162	0	10	48	102	103	37	25	2	0	160	167
ENSG00000100292-ENSG00000118596	0.374648	138	78.384710	79.158368	83.861695	167	44	16	61	273	123	40	42	0	288	478
ENSG00000100292-ENSG00000174132	0.318440	135	76.647556	86.012500	53.453632	210	28	7	43	0	29	57	104	0	288	190
ENSG00000100299-ENSG00000242259	0.382709	162	76.199136	89.912465	61.516056	367	92	26	22	19	38	39	46	0	507	142
ENSG00000100304-ENSG00000101210	0.168672	74	79.660405	87.920745	87.150259	455	120	36	33	217	227	16	3	0	644	463
ENSG00000100319-ENSG00000147144	0.042426	59	62.932203	77.255941	50.927619	46	70	36	18	73	49	61	447	0	170	630
ENSG00000100320-ENSG00000145414	0.053936	72	65.407917	50.202538	55.899251	76	3	17	294	70	67	72	285	0	390	494
ENSG00000100320-ENSG00000188021	0.038974	44	64.644091	48.526487	58.092452	68	11	9	302	44	113	221	246	0	390	624
ENSG00000100321-ENSG00000139637	0.443534	193	75.759637	73.421073	87.635532	108	49	8	68	292	35	4	45	0	233	376
ENSG00000100325-ENSG00000165630	0.034593	35	61.161714	73.412761	73.348801	272	201	112	172	44	185	67	46	0	757	342
ENSG00000100335-ENSG00000173530	0.071917	55	74.653091	83.096571	62.536451	22	39	6	3	99	40	87	160	0	70	386
ENSG00000100348-ENSG00000105755	0.085443	42	82.657381	72.778735	91.166299	97	10	1	58	204	26	15	9	0	166	254
ENSG00000100348-ENSG00000132109	0.171848	97	75.145155	72.214518	86.683053	84	23	6	53	261	171	29	14	0	166	475
ENSG00000100348-ENSG00000157827	0.577920	243	77.731852	70.623614	70.253158	79	28	1	58	250	442	118	276	9	166	1086
ENSG00000100348-ENSG00000177674	0.107136	47	83.302553	77.155241	75.517547	89	18	26	33	72	38	7	42	0	166	159
ENSG00000100351-ENSG00000108187	0.227030	80	81.593625	66.588758	93.443021	78	123	7	122	243	40	4	1	0	330	288
ENSG00000100351-ENSG00000172680	0.201570	209	65.809139	62.729909	75.728324	49	129	29	123	154	82	35	75	0	330	346
ENSG00000100353-ENSG00000168002	0.123928	53	82.598302	80.461332	91.734070	307	87	77	77	127	45	0	0	0	548	172
ENSG00000100376-ENSG00000108010	0.115422	60	79.241500	78.079552	86.616149	138	131	26	62	199	108	7	21	0	357	335
ENSG00000100379-ENSG00000165383	0.093000	133	64.099323	60.737757	73.865785	35	99	61	126	91	82	23	65	0	321	261
ENSG00000100395-ENSG00000106052	0.135126	165	65.051636	69.245376	67.743397	218	204	37	246	93	397	82	217	0	705	789
ENSG00000100395-ENSG00000159173	0.172402	139	69.698129	71.752752	67.923155	271	173	56	205	2	93	52	40	0	705	187
ENSG00000100395-ENSG00000185869	0.200673	157	69.489045	68.147858	68.349306	209	205	62	229	8	258	66	100	0	705	432
ENSG00000100418-ENSG00000126890	0.083148	119	64.333613	87.239405	45.264238	93	64	5	6	0	30	29	151	0	168	210
ENSG00000100418-ENSG00000188021	0.278472	97	80.513814	80.114643	58.151394	30	112	18	8	1	158	229	236	0	168	624
ENSG00000100422-ENSG00000186925	0.516008	146	82.832466	86.176238	31.968103	351	108	42	36	0	0	1	57	0	537	58
ENSG00000100441-ENSG00000167302	0.045707	90	58.886667	68.323820	60.015314	261	139	26	252	157	82	9	277	0	678	525
ENSG00000100462-ENSG00000106123	0.056557	37	78.465676	89.676091	59.639672	479	111	21	26	0	76	49	58	0	637	183
ENSG00000100479-ENSG00000178896	0.036713	18	80.751667	89.503510	87.948408	349	146	26	6	149	73	19	4	0	527	245
ENSG00000100505-ENSG00000166167	0.085795	81	70.354444	77.073296	75.788182	156	409	43	102	283	153	28	141	0	710	605
ENSG00000100519-ENSG00000165916	0.648860	457	73.373611	77.554704	73.138861	0	325	56	8	0	309	81	49	2	389	439
ENSG00000100528-ENSG00000137266	0.075105	39	82.355128	84.261736	69.595743	34	99	8	3	186	211	103	186	0	144	686
ENSG00000100528-ENSG00000256235	0.079315	76	70.388026	77.988333	54.071333	11	109	20	4	0	1	37	22	0	144	60
ENSG00000100532-ENSG00000146859	0.291941	123	77.087073	75.173795	80.944324	117	114	36	65	49	109	10	17	0	332	185
ENSG00000100532-ENSG00000198060	0.130655	105	71.018381	73.657349	74.983525	105	119	38	70	14	195	36	33	0	332	278
ENSG00000100557-ENSG00000131737	0.036404	46	60.468913	48.184595	71.786583	0	37	61	198	155	124	31	126	0	296	436
ENSG00000100567-ENSG00000103496	0.106687	61	77.967869	92.220157	73.100808	200	44	7	4	37	159	60	41	0	255	297
ENSG00000100567-ENSG00000139737	0.535240	219	77.362740	91.441804	42.664525	191	55	5	4	0	65	40	463	0	255	568
ENSG00000100567-ENSG00000169612	0.230961	80	81.793750	93.126980	49.756356	210	37	5	3	2	26	12	78	0	255	118
ENSG00000100567-ENSG00000229809	0.220842	100	77.335400	91.784824	55.451812	195	52	4	4	0	107	21	148	0	255	276
ENSG00000100568-ENSG00000160055	0.043175	32	74.649062	74.299828	76.319085	16	142	53	21	18	107	31	8	0	232	164
ENSG00000100577-ENSG00000124678	0.037117	25	73.230000	94.803009	75.820318	195	17	2	2	148	231	34	90	0	216	503
ENSG00000100580-ENSG00000139211	0.077088	114	64.020877	56.562215	71.989789	56	76	7	186	161	180	43	138	0	325	522
ENSG00000100580-ENSG00000184210	0.170910	133	70.240827	55.981569	89.168457	50	82	10	183	215	103	17	2	0	325	337
ENSG00000100603-ENSG00000135249	0.035394	58	55.273448	59.461978	79.670240	0	137	281	118	216	417	92	67	0	536	792
ENSG00000100603-ENSG00000176148	0.031460	5	73.040000	65.138563	75.759804	1	211	258	66	20	367	48	74	0	536	509
ENSG00000100632-ENSG00000160679	0.031322	0	0.000000	91.852500	56.072903	79	23	2	0	0	58	65	125	0	104	248
ENSG00000100652-ENSG00000103042	0.133515	83	75.035181	75.828395	78.586472	85	172	35	57	154	211	44	53	3	349	462
ENSG00000100652-ENSG00000127564	0.035612	49	58.097347	76.105989	65.436112	92	164	38	55	141	122	44	192	0	349	499
ENSG00000100652-ENSG00000151690	0.297868	109	79.315413	76.177335	63.132743	91	168	33	57	206	175	58	352	0	349	791
ENSG00000100652-ENSG00000170271	0.455999	182	77.059451	76.974957	84.816246	103	163	29	54	214	59	25	35	0	349	333
ENSG00000100652-ENSG00000184210	0.147209	70	79.155286	77.598797	87.318724	104	165	28	52	185	127	19	6	0	349	337
ENSG00000100652-ENSG00000204427	0.048142	40	73.208750	77.499255	85.460950	108	161	27	53	354	135	20	49	0	349	558
ENSG00000100711-ENSG00000177674	0.066245	35	82.723143	88.466368	76.289434	156	55	22	1	87	23	5	44	0	234	159
ENSG00000100721-ENSG00000119772	0.052515	34	78.721765	84.669474	68.588564	54	47	7	6	289	250	66	307	0	114	912
ENSG00000100721-ENSG00000167604	0.195096	63	84.467937	81.688070	85.607604	42	52	14	6	218	45	18	32	0	114	313
ENSG00000100764-ENSG00000106331	0.031974	24	52.306250	76.486250	60.003429	47	283	65	45	37	131	20	162	0	440	350
ENSG00000100804-ENSG00000188716	0.047330	38	73.798947	80.096312	81.532545	174	26	5	58	132	41	16	31	0	263	220
ENSG00000100811-ENSG00000175895	0.056937	39	77.472821	53.796014	84.597349	30	89	40	255	162	43	20	24	0	414	249
ENSG00000100811-ENSG00000221864	0.031372	9	39.383333	61.120000	41.643973	90	59	68	197	0	0	4	142	0	414	146
ENSG00000100842-ENSG00000136573	0.261427	219	67.711324	53.080178	77.713861	77	108	16	360	174	207	45	79	0	561	505
ENSG00000100865-ENSG00000103351	0.034634	37	60.329730	82.092170	74.682252	119	45	20	28	174	102	14	123	0	212	413
ENSG00000100865-ENSG00000156050	0.036348	41	62.247805	80.357689	61.938764	109	54	19	30	82	186	115	264	0	212	647
ENSG00000100865-ENSG00000196388	0.284561	150	73.747933	82.676934	44.376229	116	53	15	28	0	27	30	179	0	212	236
ENSG00000100902-ENSG00000136490	0.149084	48	87.027708	94.071667	64.166535	214	25	5	2	2	58	17	50	0	246	127
ENSG00000100906-ENSG00000124074	0.034168	28	63.926786	78.351041	65.613064	155	74	28	60	57	109	46	134	0	317	346
ENSG00000100934-ENSG00000107566	0.033536	12	82.505833	87.580118	78.988218	457	239	43	26	89	201	16	42	0	765	348
ENSG00000100934-ENSG00000168958	0.350124	224	70.550536	88.152654	41.324123	469	232	41	23	10	27	35	270	0	765	342
ENSG00000101004-ENSG00000104957	0.473086	705	61.640950	60.033437	58.289066	0	654	242	486	11	149	63	173	81	1382	396
ENSG00000101004-ENSG00000154655	0.080841	209	57.259569	60.279949	69.095843	10	662	219	491	133	270	29	191	0	1382	623
ENSG00000101004-ENSG00000179562	0.072300	190	57.075368	61.733169	67.309935	2	738	171	471	0	504	79	192	6	1382	775
ENSG00000101017-ENSG00000158014	0.264321	130	75.087615	73.562455	76.097430	92	85	28	72	103	127	27	66	0	277	323
ENSG00000101109-ENSG00000145358	0.126774	160	64.834938	70.762957	61.574767	176	107	77	127	18	85	10	80	2	487	193
ENSG00000101144-ENSG00000205439	0.031592	17	48.860588	74.734478	32.115104	164	121	48	98	0	0	0	96	0	431	96
ENSG00000101160-ENSG00000132938	0.094431	104	67.665962	87.480825	46.288897	238	22	12	31	157	145	49	1018	0	303	1369
ENSG00000101160-ENSG00000264343	0.317348	76	86.769079	85.547591	79.117754	200	58	8	37	42	162	7	25	0	303	236
ENSG00000101194-ENSG00000143374	0.032445	10	79.676000	84.983326	88.543370	236	151	20	29	511	154	16	37	0	436	718
ENSG00000101197-ENSG00000137561	0.235956	130	73.861154	62.102987	88.845360	54	88	30	126	184	75	10	9	0	298	278
ENSG00000101199-ENSG00000113595	0.095087	168	61.403333	51.553695	77.472962	78	55	4	269	87	365	72	50	0	406	574
ENSG00000101213-ENSG00000131061	0.127698	188	62.905798	83.889534	50.620164	189	200	46	16	0	216	165	473	0	451	854
ENSG00000101216-ENSG00000115641	0.283556	245	67.135061	51.776264	84.459785	34	143	39	314	45	222	11	1	0	530	279
ENSG00000101222-ENSG00000197191	0.093257	81	71.365679	78.912881	42.080208	113	55	28	40	0	0	24	120	0	236	144
ENSG00000101236-ENSG00000176171	0.136479	91	73.740440	70.416149	52.676062	0	80	54	14	0	59	52	148	0	148	259
ENSG00000101255-ENSG00000125449	0.288125	88	82.687159	75.261145	82.200909	196	52	7	103	108	54	8	28	0	358	198
ENSG00000101255-ENSG00000159339	0.209129	104	76.092885	72.799134	87.459291	153	91	10	104	366	232	60	5	0	358	663
ENSG00000101255-ENSG00000172349	0.283325	286	65.290420	72.501536	48.410983	128	117	9	104	46	338	81	867	0	358	1332
ENSG00000101255-ENSG00000244509	0.255530	75	84.235600	74.532123	87.316526	193	53	10	102	115	57	12	6	0	358	190
ENSG00000101266-ENSG00000143355	0.056049	70	66.532857	86.877366	57.002368	301	32	5	53	51	111	24	211	0	391	397
ENSG00000101266-ENSG00000185482	0.120117	72	76.323056	86.990639	59.672665	301	32	4	54	35	125	36	168	0	391	364
ENSG00000101282-ENSG00000138867	0.239840	115	75.947478	67.222137	80.751667	14	120	27	73	115	66	33	26	0	234	240
ENSG00000101290-ENSG00000125991	0.036004	18	79.191111	78.709483	79.852219	146	212	33	54	101	197	71	14	0	445	383
ENSG00000101292-ENSG00000121634	0.055066	82	63.841220	76.310755	57.706259	142	131	37	74	70	109	35	219	0	384	433
ENSG00000101310-ENSG00000149532	0.628436	371	74.675957	88.137679	56.126221	496	201	41	29	115	56	23	277	0	767	471
ENSG00000101336-ENSG00000126337	0.057878	72	66.644444	78.330779	69.041884	223	183	32	88	110	183	28	146	0	526	467
ENSG00000101336-ENSG00000196155	0.254119	292	64.014212	75.316559	65.799740	168	216	42	100	164	556	69	402	0	526	1191
ENSG00000101349-ENSG00000105617	0.032475	18	63.758333	58.476064	62.302765	224	70	22	403	0	112	73	79	0	719	264
ENSG00000101349-ENSG00000156795	0.269157	118	76.817034	55.338261	86.970976	214	71	8	426	127	57	11	10	0	719	205
ENSG00000101363-ENSG00000135018	0.031831	7	81.404286	59.247765	60.983039	8	20	15	42	38	131	233	187	0	85	589
ENSG00000101367-ENSG00000102103	0.033345	16	72.911250	77.528769	66.244679	137	47	24	60	15	102	107	41	0	268	265
ENSG00000101405-ENSG00000146038	0.031322	0	0.000000	76.869280	59.474454	14	75	32	4	4	177	81	214	0	125	476
ENSG00000101413-ENSG00000204220	0.031783	6	86.651667	78.218190	89.965349	125	122	31	48	99	24	2	4	0	326	129
ENSG00000101443-ENSG00000124103	0.036948	34	66.574706	78.218145	53.112164	35	57	26	6	0	34	50	87	0	124	171
ENSG00000101445-ENSG00000132702	0.144823	123	69.719268	66.135503	84.350912	183	124	48	212	196	97	15	32	0	567	340
ENSG00000101445-ENSG00000172531	0.372187	184	73.975707	65.400353	86.432667	173	124	50	220	241	44	12	33	0	567	330
ENSG00000101460-ENSG00000161011	0.261925	118	76.509576	86.797686	63.537477	68	41	10	2	83	132	42	183	2	121	440
ENSG00000101463-ENSG00000174327	0.566817	178	81.865506	49.661047	86.635141	13	65	5	175	263	116	14	33	0	258	426
ENSG00000101489-ENSG00000234278	0.032439	49	47.092857	60.227778	36.416787	55	154	63	214	0	0	12	209	0	486	221
ENSG00000101546-ENSG00000204323	0.031322	0	0.000000	64.854198	78.453117	80	65	72	126	22	33	18	4	0	343	77
ENSG00000101558-ENSG00000164040	0.325603	90	83.849444	71.351526	72.510224	60	96	33	60	69	66	36	52	0	249	223
ENSG00000101624-ENSG00000117266	0.152950	178	65.254944	81.034674	72.257004	280	235	90	54	171	118	75	110	0	659	474
ENSG00000101624-ENSG00000158856	0.246560	220	67.079955	84.303839	47.918469	385	175	58	41	21	74	30	280	0	659	405
ENSG00000101624-ENSG00000171847	0.536766	339	71.618407	84.215979	34.755819	396	161	58	44	0	19	28	417	0	659	464
ENSG00000101624-ENSG00000186862	0.413151	402	65.564104	80.648058	50.188616	231	308	74	46	67	271	47	648	0	659	1033
ENSG00000101695-ENSG00000185651	0.444402	121	83.168760	73.007629	92.414091	76	71	30	55	125	27	2	0	0	232	154
ENSG00000101751-ENSG00000113595	0.049880	90	60.727556	64.420824	75.518850	262	138	41	299	85	335	102	52	0	740	574
ENSG00000101811-ENSG00000104964	0.039409	53	62.061509	58.666984	66.960254	61	151	63	302	36	69	19	73	0	577	197
ENSG00000101811-ENSG00000166896	0.298385	199	70.314322	57.880780	77.777764	65	148	47	317	118	65	11	52	2	577	246
ENSG00000101844-ENSG00000139112	0.694292	224	87.610714	82.722487	91.753590	245	71	16	66	90	24	3	0	2	398	117
ENSG00000101871-ENSG00000101871	0.722062	585	79.556530	80.758621	80.887961	174	385	69	39	181	379	66	41	2	667	667
ENSG00000101871-ENSG00000182247	0.042984	29	76.675862	83.902129	76.637015	295	279	59	34	103	45	3	50	0	667	201
ENSG00000101888-ENSG00000182923	0.031322	0	0.000000	87.663028	74.615405	99	33	4	6	286	203	49	165	0	142	703
ENSG00000101911-ENSG00000101911	0.715472	202	93.413663	92.622138	92.536321	273	33	8	4	273	33	6	6	0	318	318
ENSG00000101935-ENSG00000172638	0.242053	110	76.767091	64.493303	81.360023	92	96	7	138	177	198	16	52	0	333	443
ENSG00000101945-ENSG00000181472	0.319088	202	70.851337	82.187087	50.437588	191	139	43	39	35	105	74	300	0	412	514
ENSG00000101966-ENSG00000163161	0.056060	130	58.074231	70.042696	70.860524	77	259	30	131	107	407	108	160	0	497	782
ENSG00000102003-ENSG00000103034	0.042268	66	61.137879	71.564888	81.051705	99	100	16	98	217	57	16	62	0	313	352
ENSG00000102003-ENSG00000157954	0.053756	77	64.336623	69.994792	74.875507	80	117	22	94	224	80	36	114	0	313	454
ENSG00000102007-ENSG00000117593	0.031376	4	64.055000	79.421842	88.571380	63	54	13	22	472	118	10	45	0	152	645
ENSG00000102007-ENSG00000148344	0.432213	126	82.008889	79.209671	88.367171	52	61	24	15	83	60	8	1	0	152	152
ENSG00000102007-ENSG00000166797	0.082277	55	76.579091	82.331316	84.671125	65	55	22	10	105	24	22	9	0	152	160
ENSG00000102007-ENSG00000197471	0.069436	128	61.219297	65.373158	42.385425	0	38	109	5	0	2	71	327	0	152	400
ENSG00000102021-ENSG00000139767	0.031501	13	48.977692	53.838211	43.875336	42	29	45	197	0	9	112	490	0	313	611
ENSG00000102030-ENSG00000125826	0.189592	123	72.431951	72.902723	79.572647	98	66	3	68	97	327	45	41	0	235	510
ENSG00000102030-ENSG00000167393	0.220235	122	74.105328	75.424851	74.308661	107	57	6	65	297	86	39	153	0	235	575
ENSG00000102030-ENSG00000241123	0.044685	38	72.188421	81.128426	36.305092	158	11	16	50	0	0	17	254	0	235	271
ENSG00000102055-ENSG00000186298	0.683871	260	83.961846	51.438416	90.634180	1	56	22	123	267	24	10	22	4	202	323
ENSG00000102098-ENSG00000196369	0.068282	110	62.973636	64.146686	75.197140	209	177	15	299	123	195	59	81	0	700	458
ENSG00000102119-ENSG00000119986	0.035829	36	63.534444	57.874016	57.066803	47	26	46	135	0	36	59	52	0	254	147
ENSG00000102119-ENSG00000161609	0.032936	12	78.458333	53.304331	66.955463	32	40	13	169	177	114	41	230	0	254	562
ENSG00000102119-ENSG00000173212	0.367437	195	72.998974	48.894685	86.542017	15	55	10	174	197	132	25	8	0	254	362
ENSG00000102119-ENSG00000196388	0.031327	2	41.610000	58.522913	49.379237	45	27	45	137	21	8	41	166	0	254	236
ENSG00000102145-ENSG00000115392	0.200595	119	73.514370	46.635521	87.677253	44	44	11	314	213	133	24	5	0	413	375
ENSG00000102145-ENSG00000241123	0.032449	44	48.507500	54.487772	39.089299	73	20	55	265	0	0	14	257	0	413	271
ENSG00000102181-ENSG00000174599	0.374114	228	71.118202	45.693931	74.449512	0	10	74	178	53	204	69	43	0	262	369
ENSG00000102243-ENSG00000104964	0.070409	84	67.230357	42.703178	71.610457	0	29	10	219	65	45	26	61	0	258	197
ENSG00000102309-ENSG00000176903	0.037699	22	77.249091	78.010000	76.552351	78	15	6	32	41	225	54	33	0	131	353
ENSG00000102317-ENSG00000131773	0.031373	4	62.845000	65.768535	66.050491	39	39	8	71	106	57	38	145	0	157	346
ENSG00000102362-ENSG00000136854	0.310915	206	70.303689	64.341744	84.620589	139	221	65	246	316	201	44	33	0	671	594
ENSG00000102383-ENSG00000111843	0.037761	24	75.231667	86.847774	85.387232	254	33	19	31	57	44	5	6	0	337	112
ENSG00000102383-ENSG00000157613	0.344989	224	70.378080	85.675193	47.133507	208	82	14	33	37	58	37	387	0	337	519
ENSG00000102383-ENSG00000181016	0.490776	161	80.232236	86.986855	57.594198	246	44	22	25	1	58	14	58	0	337	131
ENSG00000102401-ENSG00000113790	0.590337	249	77.981084	70.241029	92.570705	153	91	14	121	590	107	20	6	0	379	723
ENSG00000102466-ENSG00000275663	0.242863	81	82.152716	72.960567	76.091327	110	46	19	72	12	56	22	8	0	247	98
ENSG00000102753-ENSG00000154655	0.249427	98	79.043163	82.980691	70.101413	360	51	22	88	200	206	32	185	0	521	623
ENSG00000102753-ENSG00000184281	0.344274	182	73.161154	87.306411	39.890122	394	40	38	49	0	40	22	267	0	521	329
ENSG00000102781-ENSG00000179562	0.155060	170	65.967941	75.049388	68.520465	131	229	32	98	2	490	121	162	0	490	775
ENSG00000102805-ENSG00000179363	0.172254	219	63.810959	77.314078	43.262917	133	135	29	61	0	6	51	111	0	358	168
ENSG00000102837-ENSG00000157613	0.046447	59	65.384068	77.501824	46.248343	222	142	65	81	39	61	27	392	0	510	519
ENSG00000102837-ENSG00000243772	0.065349	80	66.919125	72.099667	66.609150	178	129	94	109	44	140	58	99	0	510	341
ENSG00000102870-ENSG00000234616	0.220189	136	72.464485	59.778320	68.439353	0	441	58	370	114	205	83	154	0	869	556
ENSG00000102878-ENSG00000176125	0.181179	237	63.338228	52.621829	81.598944	45	109	42	296	21	102	16	3	2	492	142
ENSG00000102879-ENSG00000186628	0.083361	48	79.458333	88.283883	71.267130	315	106	16	24	179	301	96	173	0	461	749
ENSG00000102898-ENSG00000138750	0.107670	84	72.441905	90.807874	72.748777	101	20	0	6	157	205	16	129	0	127	507
ENSG00000102898-ENSG00000175352	0.052708	58	68.440517	92.350551	66.662075	111	10	2	4	89	26	38	88	0	127	241
ENSG00000102904-ENSG00000156050	0.161451	169	66.423905	77.735441	56.208362	30	508	65	55	0	226	130	291	0	658	647
ENSG00000102934-ENSG00000137218	0.032868	38	53.220526	77.074780	44.471545	62	64	30	26	2	85	33	372	0	182	492
ENSG00000102934-ENSG00000181847	0.207931	136	71.879338	76.714341	68.296680	61	69	25	27	57	70	52	65	0	182	244
ENSG00000102974-ENSG00000163867	0.241687	494	58.163907	50.294993	65.994249	0	270	39	418	188	556	187	394	0	727	1325
ENSG00000103018-ENSG00000124098	0.091651	46	81.673696	77.702733	67.502500	65	40	23	22	21	76	43	52	0	150	192
ENSG00000103018-ENSG00000165406	0.184338	76	80.166711	76.932000	67.229416	68	37	15	30	61	98	19	113	0	150	291
ENSG00000103018-ENSG00000203805	0.422230	127	81.499291	72.433333	89.879262	36	62	16	36	208	35	24	4	0	150	271
ENSG00000103034-ENSG00000132254	0.180534	139	70.152086	80.257045	71.558416	209	57	23	63	140	77	34	90	0	352	341
ENSG00000103034-ENSG00000174851	0.078392	66	72.600455	79.671165	69.687031	191	82	17	62	48	119	59	67	0	352	293
ENSG00000103042-ENSG00000112038	0.134934	106	71.209528	79.837727	70.304550	179	192	42	49	71	186	32	111	0	462	400
ENSG00000103042-ENSG00000155755	0.385566	140	78.553643	80.600563	56.037966	168	212	35	47	10	140	66	192	0	462	408
ENSG00000103042-ENSG00000181754	0.239051	188	68.786170	80.159048	68.678337	186	189	38	49	91	213	49	140	0	462	493
ENSG00000103043-ENSG00000106077	0.075645	41	81.358049	81.823824	83.267429	519	118	18	127	216	45	6	48	0	782	315
ENSG00000103043-ENSG00000126603	0.344504	269	68.059442	79.794348	46.882214	360	271	25	126	3	139	27	355	0	782	524
ENSG00000103043-ENSG00000147223	0.058045	56	70.856607	83.059770	40.548808	552	85	23	122	0	19	18	114	0	782	151
ENSG00000103043-ENSG00000171097	0.031611	8	67.588750	80.817903	93.906991	471	164	19	128	360	60	1	1	0	782	422
ENSG00000103043-ENSG00000188493	0.143157	94	73.722553	82.614425	75.942450	545	92	21	124	142	108	31	70	0	782	351
ENSG00000103043-ENSG00000227151	0.338818	166	74.283373	82.650563	33.468688	530	107	22	123	0	0	2	219	0	782	221
ENSG00000103051-ENSG00000120896	0.411127	281	69.663238	83.058611	50.996095	312	363	61	49	88	109	61	413	2	785	671
ENSG00000103089-ENSG00000143858	0.303257	113	78.927965	79.581398	74.632936	130	172	23	47	180	101	43	95	0	372	419
ENSG00000103089-ENSG00000175514	0.185889	134	70.968060	78.557634	64.958532	102	198	20	52	98	145	46	181	0	372	470
ENSG00000103126-ENSG00000140368	0.105840	84	72.247262	55.654432	82.750048	160	130	67	505	275	61	8	72	0	862	416
ENSG00000103126-ENSG00000188554	0.113678	212	60.427972	54.158028	53.893313	155	133	57	517	134	214	56	562	0	862	966
ENSG00000103154-ENSG00000104892	0.089206	151	62.038675	64.250622	70.174385	23	199	42	122	104	223	34	143	0	386	504
ENSG00000103154-ENSG00000123119	0.457396	415	66.566217	61.786528	64.517835	0	208	33	145	0	193	64	94	0	386	351
ENSG00000103154-ENSG00000140859	0.045687	47	68.811702	64.040415	72.238019	12	197	52	125	152	423	77	181	0	386	833
ENSG00000103154-ENSG00000171703	0.050540	65	65.734923	67.416477	78.063344	26	201	39	120	86	151	20	42	0	386	299
ENSG00000103154-ENSG00000213186	0.095901	104	67.839135	65.227487	72.628288	35	180	47	124	37	207	119	40	0	386	403
ENSG00000103202-ENSG00000129355	0.392395	103	84.020291	78.573155	93.147108	105	29	11	42	136	25	4	1	0	187	166
ENSG00000103202-ENSG00000179933	0.212785	89	78.926404	80.135455	74.233929	116	23	6	42	58	28	18	36	0	187	140
ENSG00000103249-ENSG00000165269	0.031621	11	59.090000	78.986845	79.120585	299	341	62	103	197	65	6	74	0	805	342
ENSG00000103254-ENSG00000185359	0.033397	28	60.909286	73.689234	62.827928	60	94	31	50	133	258	47	339	0	235	777
ENSG00000103269-ENSG00000212724	0.031868	19	54.558947	73.056598	35.115859	152	105	90	91	0	0	3	125	0	438	128
ENSG00000103275-ENSG00000111361	0.393981	74	90.541486	92.878165	89.168033	130	26	1	1	172	110	23	0	0	158	305
ENSG00000103275-ENSG00000128050	0.138400	41	89.754390	92.747405	92.898376	130	26	1	1	334	82	6	3	0	158	425
ENSG00000103275-ENSG00000136935	0.031332	2	61.595000	93.997722	72.588370	144	12	1	1	60	489	65	153	0	158	767
ENSG00000103275-ENSG00000147421	0.114251	45	85.097333	94.688734	61.544810	145	11	1	1	69	110	40	201	0	158	420
ENSG00000103275-ENSG00000160200	0.474229	133	82.708346	90.832722	86.232214	115	41	1	1	339	155	16	41	0	158	551
ENSG00000103275-ENSG00000170540	0.038285	15	89.214667	94.031709	85.885616	145	11	2	0	40	154	9	0	0	158	203
ENSG00000103275-ENSG00000177674	0.094664	40	85.228000	95.073797	76.946541	148	8	2	0	88	22	6	43	0	158	159
ENSG00000103275-ENSG00000187180	0.031322	0	0.000000	96.546709	47.556818	154	2	2	0	0	0	33	77	0	158	110
ENSG00000103275-ENSG00000254997	0.031562	9	61.332222	96.089051	36.617633	154	2	1	1	0	0	1	168	0	158	169
ENSG00000103363-ENSG00000204822	0.031322	0	0.000000	88.731949	81.828661	88	18	2	10	42	51	7	12	0	118	112
ENSG00000103415-ENSG00000125991	0.214987	103	76.550000	79.581741	79.899582	180	52	21	63	115	179	71	18	0	316	383
ENSG00000103415-ENSG00000169379	0.208034	97	77.194639	78.100443	66.745654	145	84	22	65	152	80	34	162	0	316	428
ENSG00000103423-ENSG00000197191	0.122344	74	76.046622	75.815292	42.528472	229	75	60	116	0	0	11	133	0	480	144
ENSG00000103485-ENSG00000103485	0.730050	291	93.152509	92.952492	93.088451	261	25	3	8	262	24	4	7	0	297	297
ENSG00000103496-ENSG00000106089	0.086445	125	64.117120	68.843704	74.071215	41	124	67	65	42	154	56	36	0	297	288
ENSG00000103496-ENSG00000162236	0.100909	98	69.290102	73.034579	65.139972	29	156	77	35	11	159	89	96	0	297	355
ENSG00000103502-ENSG00000105369	0.359418	175	74.248400	82.355164	60.897655	50	139	16	8	5	73	70	78	0	213	226
ENSG00000103502-ENSG00000137575	0.039948	56	61.727857	86.299108	71.719564	108	87	13	5	100	91	26	81	4	213	298
ENSG00000103502-ENSG00000166569	0.243873	94	79.508830	86.811643	66.602000	112	85	10	6	0	85	43	32	0	213	160
ENSG00000103502-ENSG00000213593	0.031519	5	79.938000	87.818732	82.099561	116	82	14	1	119	134	12	31	0	213	296
ENSG00000103528-ENSG00000125775	0.392922	152	77.530921	66.673080	74.515411	124	138	32	180	101	93	38	60	0	474	292
ENSG00000103528-ENSG00000174015	0.037868	72	56.029306	68.687257	51.210893	163	103	30	178	0	140	58	250	0	474	448
ENSG00000103549-ENSG00000135205	0.381052	228	71.347939	65.870779	71.943822	23	593	152	233	0	735	118	102	0	1001	955
ENSG00000103569-ENSG00000147378	0.234076	54	90.025370	91.073763	57.925246	243	20	18	14	5	50	51	77	0	295	183
ENSG00000103591-ENSG00000183020	0.285366	258	66.573721	63.198889	79.525644	32	117	66	100	170	635	42	92	0	315	939
ENSG00000103852-ENSG00000116922	0.046294	47	69.160213	83.302394	87.744926	309	55	11	72	114	80	8	1	0	447	203
ENSG00000103852-ENSG00000131791	0.141657	92	73.960652	83.671096	61.681618	313	49	13	72	39	56	87	90	0	447	272
ENSG00000103852-ENSG00000150773	0.048084	95	59.278211	82.141477	72.817270	304	58	12	73	77	146	23	69	0	447	315
ENSG00000103852-ENSG00000168255	0.050058	36	76.341944	84.366398	83.006435	324	40	14	69	64	29	12	10	0	447	115
ENSG00000103852-ENSG00000184507	0.518408	445	67.776472	80.505056	35.048595	208	154	19	66	0	51	89	992	0	447	1132
ENSG00000103852-ENSG00000214717	0.597578	278	76.810072	80.264430	72.946009	217	144	13	73	108	355	105	126	50	447	694
ENSG00000103942-ENSG00000181852	0.032992	9	89.231111	84.160339	91.539274	233	66	16	39	238	77	2	0	0	354	317
ENSG00000104064-ENSG00000171847	0.102193	91	70.571319	68.570354	37.809741	183	38	17	157	0	22	16	426	0	395	464
ENSG00000104081-ENSG00000171552	0.465423	173	78.162312	51.936576	75.417425	13	35	16	120	98	63	23	49	0	184	233
ENSG00000104147-ENSG00000106153	0.131399	53	83.316981	70.983755	56.318212	78	60	27	64	25	14	26	86	0	229	151
ENSG00000104147-ENSG00000128944	0.239488	186	68.945054	69.385328	59.144589	47	91	21	70	84	41	28	163	0	229	316
ENSG00000104147-ENSG00000143549	0.031332	2	62.950000	65.832271	89.029579	35	90	26	78	196	53	34	2	0	229	285
ENSG00000104147-ENSG00000160753	0.075277	117	63.384103	66.559782	50.070887	46	82	27	74	120	119	54	609	0	229	902
ENSG00000104147-ENSG00000170442	0.054588	66	66.989091	66.642271	70.404938	36	94	24	75	173	119	31	163	0	229	486
ENSG00000104147-ENSG00000178809	0.038772	33	69.717879	61.342445	79.491440	13	102	28	86	48	151	46	5	0	229	250
ENSG00000104147-ENSG00000187033	0.132791	102	71.633824	68.473013	47.377556	63	69	26	71	39	63	11	333	0	229	446
ENSG00000104154-ENSG00000124208	0.191288	191	66.446021	69.162424	78.857108	135	129	38	127	107	175	60	28	0	429	370
ENSG00000104164-ENSG00000106089	0.032437	11	76.418182	74.625058	82.151042	61	54	18	39	99	139	45	5	0	172	288
ENSG00000104164-ENSG00000154839	0.057248	46	74.236304	78.107965	82.961804	83	32	27	30	153	59	8	35	0	172	255
ENSG00000104164-ENSG00000213024	0.031360	4	56.482500	75.204302	53.337567	68	44	20	40	125	51	19	327	0	172	522
ENSG00000104228-ENSG00000119725	0.084730	110	65.629545	83.358621	48.412908	216	212	34	31	1	137	31	309	0	493	478
ENSG00000104228-ENSG00000172530	0.048526	60	66.138500	84.871663	51.584682	251	185	28	29	51	98	65	305	0	493	519
ENSG00000104341-ENSG00000121634	0.107873	86	72.080465	62.558896	57.981594	12	103	110	92	27	151	39	216	0	317	433
ENSG00000104343-ENSG00000140368	0.225533	67	84.954776	86.362318	83.853317	75	63	8	5	285	54	10	67	0	151	416
ENSG00000104369-ENSG00000188735	0.244121	247	65.576275	59.930908	81.796077	177	115	46	323	84	200	50	5	0	661	339
ENSG00000104381-ENSG00000137210	0.050858	61	66.880984	81.366201	75.902281	192	73	51	42	0	93	14	7	0	358	114
ENSG00000104388-ENSG00000167110	0.055771	40	76.525000	83.331274	68.574122	121	55	17	19	11	629	114	248	0	212	1002
ENSG00000104412-ENSG00000140481	0.451652	219	74.262466	87.215253	67.927787	209	52	26	10	76	496	153	233	0	297	958
ENSG00000104413-ENSG00000229665	0.038340	83	54.732048	75.855874	34.956516	276	208	71	126	0	0	6	215	0	681	221
ENSG00000104435-ENSG00000204536	0.042559	49	66.033878	74.033017	76.746483	40	72	44	23	270	302	63	147	0	179	782
ENSG00000104490-ENSG00000147533	0.143172	131	68.704580	79.932124	76.862701	53	101	23	16	62	29	22	24	0	193	137
ENSG00000104518-ENSG00000166183	0.058904	49	73.556327	70.281157	85.817923	18	292	82	92	307	197	43	26	0	484	573
ENSG00000104529-ENSG00000180318	0.031402	5	62.576000	71.557117	53.498221	36	138	51	56	50	25	39	212	0	281	326
ENSG00000104611-ENSG00000130307	0.053885	123	58.113821	71.697313	60.183101	70	230	70	84	63	255	80	305	0	454	703
ENSG00000104611-ENSG00000154447	0.157606	161	66.828758	73.659956	53.614831	55	254	70	75	175	135	19	559	0	454	888
ENSG00000104611-ENSG00000180353	0.120861	67	77.701642	74.531564	55.553189	85	242	62	65	42	66	138	240	0	454	486
ENSG00000104611-ENSG00000198576	0.178907	119	72.340168	74.074714	64.268712	80	237	62	75	5	215	30	146	0	454	396
ENSG00000104643-ENSG00000182944	0.515328	245	75.012449	92.485738	43.908155	449	84	14	2	16	99	19	522	0	549	656
ENSG00000104660-ENSG00000121680	0.040645	34	71.170588	83.025878	78.813333	64	43	18	6	67	188	70	11	0	131	336
ENSG00000104660-ENSG00000142188	0.486598	119	85.135042	83.184351	82.268987	66	41	15	9	87	37	16	18	0	131	158
ENSG00000104660-ENSG00000164294	0.180829	81	78.790988	83.024656	88.240766	58	52	17	4	155	26	17	11	0	131	209
ENSG00000104660-ENSG00000175514	0.111788	65	77.341692	81.825496	69.281064	43	60	27	1	142	124	39	165	0	131	470
ENSG00000104691-ENSG00000170509	0.081664	45	80.507111	70.152519	90.663867	14	152	47	57	218	55	21	6	0	270	300
ENSG00000104756-ENSG00000117475	0.032635	19	63.990526	83.583985	58.623950	145	202	24	18	10	173	29	188	0	389	400
ENSG00000104756-ENSG00000137575	0.164980	123	71.026504	82.796015	68.527081	136	197	37	19	90	93	16	99	0	389	298
ENSG00000104756-ENSG00000162148	0.098199	153	62.876405	83.553985	33.546376	146	197	26	20	0	0	10	415	0	389	425
ENSG00000104756-ENSG00000175213	0.123784	92	72.511739	81.735990	50.759083	124	206	37	22	0	252	38	430	0	389	720
ENSG00000104756-ENSG00000204889	0.034505	15	79.976667	83.547995	69.995452	144	198	29	18	137	132	24	138	0	389	431
ENSG00000104765-ENSG00000188735	0.147361	133	68.776391	43.435982	83.711475	0	26	22	171	133	157	40	9	0	219	339
ENSG00000104812-ENSG00000120896	0.561089	349	72.215100	83.007815	49.937392	478	121	27	111	85	111	33	442	0	737	671
ENSG00000104812-ENSG00000173421	0.556600	331	72.690755	83.994111	35.109209	515	94	22	106	0	0	102	492	0	737	594
ENSG00000104826-ENSG00000182667	0.067593	41	79.539756	67.201631	82.928750	15	59	27	40	224	50	21	49	0	141	344
ENSG00000104863-ENSG00000147044	0.352611	250	69.229040	74.312464	76.234644	66	71	36	34	312	354	100	160	2	207	926
ENSG00000104866-ENSG00000275774	0.075983	88	67.537045	70.119638	59.166177	337	59	30	265	20	91	29	153	0	691	293
ENSG00000104872-ENSG00000164649	0.069762	57	73.539474	80.483034	57.118392	102	129	35	24	77	80	42	255	0	290	454
ENSG00000104886-ENSG00000156795	0.059267	45	75.315333	84.738658	89.140098	81	48	7	13	152	34	9	10	0	149	205
ENSG00000104892-ENSG00000163093	0.061734	47	75.192766	71.761389	81.834047	129	214	26	135	144	143	26	28	0	504	341
ENSG00000104892-ENSG00000196628	0.336224	388	63.623660	72.369067	40.272939	151	177	43	133	0	62	54	551	4	504	667
ENSG00000104897-ENSG00000177324	0.099748	246	57.598740	60.567091	47.546008	68	104	76	216	117	93	13	576	4	464	799
ENSG00000104946-ENSG00000129355	0.034699	24	68.743333	71.175108	89.223012	217	205	25	201	114	45	5	2	0	648	166
ENSG00000104957-ENSG00000196152	0.139072	145	67.020621	65.432222	64.338675	69	147	29	151	0	302	12	184	0	396	498
ENSG00000104964-ENSG00000107187	0.100104	125	65.713040	67.695888	64.066801	39	74	7	77	92	93	47	165	0	197	397
ENSG00000104964-ENSG00000114853	0.079296	169	59.420059	58.665888	51.806319	14	52	55	76	0	200	93	454	0	197	747
ENSG00000104964-ENSG00000123562	0.036513	27	70.450741	67.889898	68.170937	55	54	12	76	113	50	15	110	0	197	288
ENSG00000104964-ENSG00000130813	0.048951	42	72.662619	65.403706	77.298969	33	75	10	79	59	153	51	28	0	197	291
ENSG00000104964-ENSG00000135604	0.131817	64	79.575937	65.267157	79.051568	32	75	12	78	76	149	42	20	0	197	287
ENSG00000104964-ENSG00000139722	0.070021	53	74.943962	68.380660	67.378737	61	48	15	73	98	51	28	108	0	197	285
ENSG00000104964-ENSG00000145414	0.073351	90	66.742889	68.163249	54.679372	55	54	15	73	60	81	71	282	0	197	494
ENSG00000104964-ENSG00000150527	0.038664	85	54.764353	57.664975	53.466317	1	73	35	88	173	307	91	841	0	197	1412
ENSG00000104964-ENSG00000160305	0.033527	78	47.029615	50.369137	76.512228	0	47	47	103	557	619	144	251	0	197	1571
ENSG00000104964-ENSG00000164949	0.042484	31	74.774516	64.292335	69.555372	23	81	15	78	116	48	43	89	0	197	296
ENSG00000104964-ENSG00000167987	0.038353	54	60.644630	68.395584	62.653803	61	48	17	71	119	34	29	173	0	197	355
ENSG00000104964-ENSG00000172053	0.067905	71	69.360845	55.316954	86.908748	0	67	42	88	467	238	30	40	0	197	775
ENSG00000104964-ENSG00000177885	0.040077	22	80.539545	65.882589	85.066498	35	72	13	77	78	122	9	8	0	197	217
ENSG00000104964-ENSG00000183640	0.056469	71	66.441549	72.621269	34.145714	69	42	34	52	0	0	0	63	0	197	63
ENSG00000104964-ENSG00000187796	0.041700	33	72.766061	64.047157	76.771250	32	70	13	82	203	189	46	98	0	197	536
ENSG00000104964-ENSG00000197978	0.136521	105	71.476286	65.018071	68.558773	12	92	15	78	115	122	46	149	0	197	432
ENSG00000104964-ENSG00000221864	0.031334	2	67.435000	73.486904	34.213836	94	19	19	65	0	0	0	146	0	197	146
ENSG00000104969-ENSG00000105954	0.337339	176	73.390625	78.194728	37.790204	120	97	57	39	0	0	29	167	0	313	196
ENSG00000104969-ENSG00000124145	0.271026	95	80.556737	80.405399	50.462828	143	90	42	38	18	15	25	140	0	313	198
ENSG00000104969-ENSG00000133321	0.148323	106	72.190189	77.264760	67.344085	128	87	50	48	47	39	22	56	0	313	164
ENSG00000104969-ENSG00000143105	0.049412	40	73.851500	74.525208	73.023542	130	61	65	57	162	176	55	118	0	313	511
ENSG00000104969-ENSG00000161031	0.164278	100	74.174600	76.253674	75.311267	125	88	49	51	257	137	54	128	0	313	576
ENSG00000104969-ENSG00000167618	0.134103	62	80.390323	77.826134	73.867237	129	93	46	45	61	34	13	44	0	313	152
ENSG00000104969-ENSG00000173918	0.447829	113	84.506460	77.568466	68.658541	142	72	53	46	107	42	35	97	0	313	281
ENSG00000104969-ENSG00000196811	0.037372	21	77.875714	73.864089	76.234681	108	86	62	57	90	279	89	59	0	313	517
ENSG00000104969-ENSG00000213658	0.498981	217	76.084194	79.102907	40.972061	130	92	51	40	0	14	25	223	0	313	262
ENSG00000104973-ENSG00000117153	0.149650	161	66.336894	55.616667	87.255493	58	234	66	389	288	235	34	11	0	747	568
ENSG00000104973-ENSG00000213672	0.268585	246	66.545447	56.937108	69.035499	80	227	60	380	116	363	41	202	0	747	722
ENSG00000105048-ENSG00000125775	0.040456	35	70.404857	67.477194	79.433699	24	118	54	82	150	63	37	42	0	278	292
ENSG00000105048-ENSG00000231274	0.111350	75	74.732933	64.899137	84.041031	0	137	55	86	245	48	14	52	0	278	359
ENSG00000105122-ENSG00000131773	0.038964	105	52.553810	64.647893	58.317948	190	376	67	378	43	114	16	173	0	1011	346
ENSG00000105146-ENSG00000163618	0.056187	98	61.690102	81.678641	54.415403	174	76	18	41	26	276	455	596	0	309	1353
ENSG00000105221-ENSG00000120896	0.100066	104	68.311154	77.846902	51.675738	183	169	58	71	51	143	73	404	0	481	671
ENSG00000105248-ENSG00000135457	0.031492	9	56.448889	64.148669	74.168406	37	132	35	119	160	183	37	122	0	323	502
ENSG00000105270-ENSG00000173588	0.038229	37	66.836216	72.580969	71.586790	190	178	23	156	8	503	117	73	0	547	701
ENSG00000105323-ENSG00000198373	0.127211	308	57.453896	61.420023	69.335103	285	132	21	418	133	427	87	223	8	856	870
ENSG00000105329-ENSG00000143382	0.209143	160	69.634750	70.584205	62.130205	21	212	87	70	66	481	111	416	0	390	1074
ENSG00000105329-ENSG00000212721	0.052785	71	65.220845	77.795282	31.931333	123	153	73	41	0	0	0	195	0	390	195
ENSG00000105355-ENSG00000170509	0.038333	35	68.016000	60.335622	89.764167	0	163	122	149	207	64	23	6	0	434	300
ENSG00000105369-ENSG00000110057	0.309973	215	69.710930	62.408938	73.267806	0	98	52	76	165	229	91	112	0	226	597
ENSG00000105369-ENSG00000125629	0.215510	138	72.030072	68.369027	76.749911	26	78	89	33	55	102	47	21	0	226	225
ENSG00000105369-ENSG00000137210	0.059067	51	72.857451	70.564956	71.226228	40	78	84	24	0	66	42	6	0	226	114
ENSG00000105369-ENSG00000148985	0.568618	224	78.469821	64.312876	86.184882	15	79	63	69	133	96	19	6	0	226	254
ENSG00000105369-ENSG00000165794	0.201902	147	70.466054	67.857566	77.889320	10	96	98	22	100	138	32	39	0	226	309
ENSG00000105369-ENSG00000171517	0.316272	220	69.632727	62.745973	77.787847	4	77	87	58	107	165	38	43	0	226	353
ENSG00000105369-ENSG00000179820	0.475463	149	80.878121	68.169292	82.433571	17	96	71	42	140	129	32	21	0	226	322
ENSG00000105369-ENSG00000187021	0.197022	90	77.880222	62.292566	89.263340	7	94	41	84	354	66	18	29	0	226	467
ENSG00000105369-ENSG00000205279	0.122075	78	75.102949	72.897434	58.503210	46	77	91	12	0	28	21	32	0	226	81
ENSG00000105371-ENSG00000197191	0.126738	77	75.748052	82.611218	40.141806	161	47	25	38	0	0	25	119	0	271	144
ENSG00000105374-ENSG00000139182	0.206702	83	79.845181	82.895879	75.080533	75	58	25	7	347	326	93	190	0	165	956
ENSG00000105374-ENSG00000169379	0.113720	62	78.433548	84.585333	69.140981	81	55	24	5	179	55	46	148	0	165	428
ENSG00000105383-ENSG00000138755	0.037622	22	77.123636	77.588187	75.641600	201	36	50	77	24	56	40	5	0	364	125
ENSG00000105392-ENSG00000116922	0.370565	118	80.803220	53.639666	91.496256	53	10	34	202	146	54	2	1	0	299	203
ENSG00000105392-ENSG00000134532	0.095991	146	63.231370	51.499532	55.728388	47	14	24	214	121	120	72	450	0	299	763
ENSG00000105392-ENSG00000148737	0.059999	76	66.398947	52.732575	51.314717	46	17	31	205	49	51	104	415	0	299	619
ENSG00000105392-ENSG00000164008	0.046817	32	77.152812	53.172776	76.955729	53	9	28	209	103	25	22	49	0	299	199
ENSG00000105392-ENSG00000197256	0.034590	71	51.004507	48.710669	56.971210	50	12	12	225	231	89	41	490	0	299	851
ENSG00000105393-ENSG00000158019	0.675519	182	88.768736	75.667173	89.938590	180	46	18	85	255	111	17	0	4	329	383
ENSG00000105401-ENSG00000106089	0.218225	143	71.640490	73.788492	76.932083	52	213	65	48	66	133	67	22	0	378	288
ENSG00000105401-ENSG00000128050	0.032878	13	75.556923	76.201958	92.207200	96	183	41	58	321	94	7	3	0	378	425
ENSG00000105401-ENSG00000145901	0.261215	117	76.615812	80.004471	64.406069	158	135	38	47	70	275	41	250	0	378	636
ENSG00000105401-ENSG00000163006	0.147640	103	72.589320	77.718069	68.806346	111	170	51	46	254	147	30	234	0	378	665
ENSG00000105401-ENSG00000184009	0.060552	33	82.421818	78.423836	93.112853	128	155	49	46	325	37	10	3	0	378	375
ENSG00000105401-ENSG00000229665	0.221108	198	67.357323	78.660132	37.808326	121	163	52	42	0	0	4	217	0	378	221
ENSG00000105404-ENSG00000126062	0.200185	62	85.103387	75.658216	77.719174	28	107	17	33	140	109	51	51	0	185	351
ENSG00000105404-ENSG00000160307	0.031715	12	60.460833	78.862378	87.630326	87	48	18	32	47	42	2	1	0	185	92
ENSG00000105404-ENSG00000204439	0.236139	74	83.540000	76.949297	55.717789	32	102	21	30	0	89	44	161	0	185	294
ENSG00000105419-ENSG00000173480	0.052700	65	66.569077	56.096453	63.511148	21	110	40	204	2	336	41	196	0	375	575
ENSG00000105427-ENSG00000173065	0.111599	99	70.241818	85.607143	40.083861	76	21	9	6	0	24	31	507	0	112	562
ENSG00000105479-ENSG00000152240	0.175490	97	75.367629	68.251343	84.058309	168	226	66	210	68	183	25	2	0	670	278
ENSG00000105507-ENSG00000129084	0.249652	109	77.260917	73.930751	87.845513	0	122	46	5	187	46	16	14	0	173	263
ENSG00000105507-ENSG00000179195	0.046397	34	75.573824	68.228786	85.547510	0	96	51	26	122	126	4	9	0	173	261
ENSG00000105518-ENSG00000108433	0.056463	32	81.717187	86.377725	77.037877	95	77	14	3	4	164	36	8	0	189	212
ENSG00000105520-ENSG00000135917	0.077795	58	74.803793	75.442449	76.406109	133	103	23	84	215	143	45	93	0	343	496
ENSG00000105520-ENSG00000213937	0.318509	120	78.535917	74.925539	79.295530	123	106	31	83	81	85	21	30	0	343	217
ENSG00000105568-ENSG00000153048	0.254287	73	84.706027	93.739015	74.204898	519	55	6	9	59	44	7	37	0	589	147
ENSG00000105576-ENSG00000140718	0.463290	225	74.295067	86.116533	80.924079	533	288	22	54	190	224	40	51	9	897	505
ENSG00000105576-ENSG00000174796	0.460763	321	69.638162	87.296823	61.723694	580	248	17	52	7	102	46	67	4	897	222
ENSG00000105610-ENSG00000161202	0.126555	129	67.690698	50.789558	54.704609	10	78	23	251	50	192	52	422	0	362	716
ENSG00000105617-ENSG00000114107	0.031374	3	79.936667	63.132386	74.934858	1	107	83	73	113	301	121	62	0	264	597
ENSG00000105617-ENSG00000150636	0.049358	37	75.418919	63.804356	74.945497	0	128	68	68	249	89	41	134	0	264	513
ENSG00000105617-ENSG00000172530	0.031625	5	88.272000	68.085379	53.696339	20	113	77	54	92	66	35	326	0	264	519
ENSG00000105617-ENSG00000197256	0.033578	34	58.310000	64.461894	56.170294	7	107	85	65	148	169	38	496	0	264	851
ENSG00000105618-ENSG00000113595	0.039941	57	61.450877	64.277415	76.915383	38	203	93	165	58	395	71	50	0	499	574
ENSG00000105618-ENSG00000139174	0.066813	218	54.721651	69.800982	52.631179	67	213	111	108	138	140	22	531	5	499	831
ENSG00000105618-ENSG00000160207	0.038179	41	64.925610	70.941022	83.649671	103	158	152	86	142	149	22	21	0	499	334
ENSG00000105618-ENSG00000173581	0.032933	31	56.760323	74.093307	63.750500	123	192	134	50	30	119	12	119	0	499	280
ENSG00000105618-ENSG00000186628	0.041149	90	56.151444	66.890381	71.061642	49	207	100	143	158	335	85	171	0	499	749
ENSG00000105618-ENSG00000198466	0.056388	86	63.558721	68.070421	62.166557	74	179	116	130	0	341	36	198	0	499	575
ENSG00000105619-ENSG00000105619	0.198066	143	70.666573	53.983992	54.634111	4	68	18	163	4	68	25	156	0	253	253
ENSG00000105619-ENSG00000198467	0.031393	4	69.965000	53.341937	89.972711	10	59	20	164	203	56	23	2	0	253	284
ENSG00000105647-ENSG00000178988	0.129757	100	71.698000	79.679066	63.302598	184	410	68	66	0	54	45	28	0	728	127
ENSG00000105664-ENSG00000115507	0.380231	198	73.223434	85.457517	42.776412	403	268	39	47	31	24	5	294	0	757	354
ENSG00000105677-ENSG00000126251	0.330868	120	79.013750	84.228527	78.220751	93	104	22	5	118	143	40	45	0	224	346
ENSG00000105677-ENSG00000161609	0.129944	84	74.535119	84.634955	63.982580	84	123	17	0	166	108	45	243	0	224	562
ENSG00000105677-ENSG00000185499	0.176544	237	63.107595	75.639286	35.788637	2	163	56	3	0	95	58	1102	0	224	1255
ENSG00000105700-ENSG00000129245	0.040609	50	64.122800	66.726534	66.727608	60	34	9	73	199	155	46	273	0	176	673
ENSG00000105700-ENSG00000173212	0.032804	17	67.855294	66.179716	88.384006	56	38	9	73	235	101	18	8	0	176	362
ENSG00000105701-ENSG00000108733	0.037222	41	63.628780	76.733204	77.580780	213	66	41	92	91	158	80	30	0	412	359
ENSG00000105701-ENSG00000166257	0.097397	48	81.595625	78.752961	79.553767	228	70	28	86	70	89	43	13	0	412	215
ENSG00000105717-ENSG00000109445	0.064100	60	71.316667	66.671070	59.360687	81	128	50	115	0	118	94	108	0	374	320
ENSG00000105717-ENSG00000135363	0.061721	86	64.990349	66.515775	76.480759	81	120	56	117	22	100	13	23	0	374	158
ENSG00000105717-ENSG00000172789	0.354904	159	75.491824	68.469545	54.251036	82	129	54	109	41	21	21	139	0	374	222
ENSG00000105717-ENSG00000226742	0.031345	3	59.020000	71.244973	79.849459	115	104	48	107	37	14	17	6	0	374	74
ENSG00000105726-ENSG00000147155	0.031674	11	61.201818	75.842492	85.576652	112	818	150	124	85	128	12	5	0	1204	230
ENSG00000105732-ENSG00000127191	0.231791	187	68.552620	60.423337	83.061417	3	414	140	339	175	277	20	29	0	896	501
ENSG00000105771-ENSG00000127191	0.095923	88	70.372955	61.652923	84.563094	63	192	49	216	178	289	20	14	0	520	501
ENSG00000105771-ENSG00000184210	0.040535	66	59.811970	62.313000	86.612136	66	196	46	212	163	147	24	3	0	520	337
ENSG00000105810-ENSG00000112576	0.678457	249	84.027189	85.668497	83.964041	210	65	28	23	193	52	7	40	2	326	292
ENSG00000105829-ENSG00000125991	0.091822	56	77.706964	69.821186	80.371749	0	74	24	20	118	183	67	15	0	118	383
ENSG00000105829-ENSG00000161609	0.038865	22	78.991364	76.974068	65.870641	22	63	20	13	167	119	43	233	0	118	562
ENSG00000105829-ENSG00000181885	0.261711	113	77.201062	66.606949	79.513697	0	46	58	14	78	82	25	26	0	118	211
ENSG00000105866-ENSG00000143537	0.037948	127	49.545433	38.306926	68.238783	8	76	47	653	119	375	143	226	0	784	863
ENSG00000105894-ENSG00000198363	0.046061	43	70.660465	67.938869	71.204987	1	96	31	40	396	49	53	260	0	168	758
ENSG00000105971-ENSG00000137575	0.037287	28	71.016786	70.341975	76.542383	21	70	34	37	152	51	36	59	0	162	298
ENSG00000105991-ENSG00000115274	0.038068	67	57.218209	51.833940	63.417079	53	7	42	233	38	97	96	125	5	335	356
ENSG00000105991-ENSG00000125835	0.034084	22	68.604545	51.545403	66.162625	50	9	36	240	63	18	101	58	0	335	240
ENSG00000105991-ENSG00000135604	0.129322	98	71.978265	49.216060	80.700523	50	8	25	252	77	154	42	14	0	335	287
ENSG00000105991-ENSG00000141013	0.031584	6	76.746667	50.085701	79.290879	51	7	21	256	196	167	82	33	0	335	478
ENSG00000105991-ENSG00000155087	0.056693	71	66.510141	48.413731	64.925000	51	8	22	254	28	87	50	85	0	335	250
ENSG00000105991-ENSG00000163060	0.069208	44	78.441364	48.519642	89.854552	50	6	13	266	335	57	7	36	0	335	435
ENSG00000105991-ENSG00000168062	0.034132	14	80.563571	54.573970	59.163686	52	12	63	208	66	6	49	153	0	335	274
ENSG00000105991-ENSG00000172053	0.235151	196	68.082194	42.175313	86.918787	33	22	6	274	452	255	28	40	0	335	775
ENSG00000105991-ENSG00000179455	0.115323	135	66.132815	48.372269	59.381815	46	11	16	262	37	156	88	226	0	335	507
ENSG00000105991-ENSG00000186925	0.031588	8	66.358750	57.542687	49.834655	54	14	98	169	0	0	27	31	0	335	58
ENSG00000105991-ENSG00000187838	0.042445	52	64.957692	47.229045	69.854814	37	18	21	259	103	49	51	92	0	335	295
ENSG00000105991-ENSG00000197683	0.031382	9	41.912222	56.673313	38.603476	54	13	86	182	0	0	6	204	0	335	210
ENSG00000105991-ENSG00000205643	0.234486	120	75.028833	53.522537	84.380000	52	9	57	217	75	27	12	9	0	335	123
ENSG00000105991-ENSG00000221837	0.031385	9	42.706667	54.592448	37.594623	54	9	68	204	0	0	3	289	0	335	292
ENSG00000105991-ENSG00000244362	0.040152	29	74.013448	57.284955	49.134762	53	14	96	172	0	0	25	38	0	335	63
ENSG00000106009-ENSG00000124074	0.358663	301	67.168937	80.540219	57.616618	247	419	92	63	31	86	72	157	0	821	346
ENSG00000106025-ENSG00000150433	0.091270	102	67.563529	75.973672	57.778870	68	155	40	42	0	10	84	21	0	305	115
ENSG00000106049-ENSG00000108433	0.092586	40	84.913000	89.022946	80.723066	282	12	2	40	68	113	21	10	0	336	212
ENSG00000106049-ENSG00000172375	0.081369	80	69.890625	88.212202	57.598144	281	13	3	39	29	220	145	312	0	336	706
ENSG00000106049-ENSG00000265808	0.159424	44	89.883864	88.828988	81.390279	281	13	3	39	78	95	26	16	0	336	215
ENSG00000106052-ENSG00000150991	0.200971	84	79.314286	68.093663	84.155328	134	363	58	234	188	451	24	22	0	789	685
ENSG00000106052-ENSG00000171453	0.234769	188	68.608032	70.057706	88.471012	158	359	49	223	184	152	9	1	0	789	346
ENSG00000106052-ENSG00000255009	0.116778	95	71.372000	74.575817	68.099695	338	195	55	201	72	151	45	125	0	789	393
ENSG00000106077-ENSG00000112559	0.071373	63	72.096349	87.566190	43.830772	255	8	7	45	0	16	38	192	0	315	246
ENSG00000106077-ENSG00000206052	0.338721	140	76.840429	83.392159	67.435801	215	45	7	48	65	135	29	102	0	315	331
ENSG00000106089-ENSG00000121542	0.039908	53	62.545849	80.657847	79.577948	89	144	46	9	125	114	36	32	0	288	307
ENSG00000106089-ENSG00000135517	0.115548	77	74.703117	79.156840	86.598251	59	174	47	8	181	51	10	21	0	288	263
ENSG00000106089-ENSG00000161921	0.347457	145	76.618552	81.197569	57.513780	96	139	41	12	16	79	35	124	0	288	254
ENSG00000106089-ENSG00000170310	0.225165	210	66.788571	76.546250	65.783814	47	162	55	24	27	83	60	66	0	288	236
ENSG00000106089-ENSG00000187021	0.178727	157	68.365669	75.130278	86.318458	39	167	54	28	321	87	21	38	0	288	467
ENSG00000106089-ENSG00000220205	0.656293	230	83.213522	84.587569	75.171293	116	133	39	0	28	52	23	13	0	288	116
ENSG00000106123-ENSG00000153060	0.032723	13	74.256154	63.163115	83.408309	0	74	69	40	345	39	14	87	0	183	485
ENSG00000106153-ENSG00000121454	0.031322	0	0.000000	58.034106	66.631667	29	9	41	72	115	74	47	154	0	151	390
ENSG00000106153-ENSG00000185624	0.301721	123	77.476504	50.250265	88.171339	8	31	4	108	344	116	15	33	0	151	508
ENSG00000106261-ENSG00000166484	0.149474	255	60.821451	55.719112	61.828051	4	239	26	294	171	198	71	376	0	563	816
ENSG00000106299-ENSG00000115935	0.453296	237	73.245781	67.707762	51.110915	99	136	153	117	7	51	129	316	8	505	503
ENSG00000106299-ENSG00000241553	0.080321	61	74.324754	66.529109	90.463571	81	150	141	133	120	43	5	0	0	505	168
ENSG00000106305-ENSG00000151491	0.109149	143	64.813846	73.024594	66.157968	59	148	53	60	171	274	80	297	0	320	822
ENSG00000106305-ENSG00000248712	0.031951	8	79.402500	76.719594	84.267095	117	97	66	40	142	25	15	28	0	320	210
ENSG00000106330-ENSG00000188026	0.037516	67	56.567612	71.419404	73.783151	72	74	26	63	168	90	49	96	0	235	403
ENSG00000106355-ENSG00000139343	0.546068	103	90.475243	86.542418	88.740000	62	15	4	10	64	12	6	4	2	91	86
ENSG00000106392-ENSG00000111291	0.174637	105	74.033429	82.356860	75.451333	199	74	53	37	143	94	25	83	0	363	345
ENSG00000106392-ENSG00000169379	0.246891	119	75.719832	82.692645	65.435444	196	95	35	37	134	73	60	161	0	363	428
ENSG00000106397-ENSG00000163530	0.366536	166	75.266446	89.601369	56.542685	544	140	24	30	21	91	58	128	0	738	298
ENSG00000106400-ENSG00000188155	0.033121	32	57.252188	73.944026	38.188493	27	62	53	12	0	0	4	361	0	154	365
ENSG00000106459-ENSG00000123500	0.042884	153	51.270065	48.315527	57.971309	31	60	87	325	114	24	254	288	0	503	680
ENSG00000106459-ENSG00000182218	0.065862	108	62.736667	47.649642	86.762609	35	56	75	337	547	140	19	76	0	503	782
ENSG00000106484-ENSG00000166797	0.066144	34	83.375588	88.938896	82.673750	233	61	41	0	101	26	9	24	0	335	160
ENSG00000106511-ENSG00000115661	0.267731	109	78.054862	46.907303	91.044525	34	19	13	238	248	37	9	11	0	304	305
ENSG00000106511-ENSG00000119922	0.391000	195	73.802513	45.869507	85.268030	42	11	13	238	256	144	55	17	0	304	472
ENSG00000106511-ENSG00000122512	0.041539	95	55.759684	45.343586	68.625719	39	14	6	245	235	276	80	271	0	304	862
ENSG00000106511-ENSG00000126461	0.040094	221	46.129729	48.472895	42.866562	50	10	20	224	0	140	127	1045	7	304	1312
ENSG00000106511-ENSG00000130066	0.142877	74	77.798243	50.171250	94.048363	45	9	30	220	152	16	3	0	0	304	171
ENSG00000106511-ENSG00000132879	0.186784	80	79.375375	51.703914	92.212196	48	7	38	211	201	48	4	2	0	304	255
ENSG00000106511-ENSG00000136878	0.062789	114	61.364825	44.700691	72.540306	38	15	6	245	399	183	61	271	0	304	914
ENSG00000106511-ENSG00000138964	0.073615	90	66.789889	49.969803	81.112779	44	10	31	219	144	123	29	35	0	304	331
ENSG00000106511-ENSG00000142230	0.242773	147	72.337755	45.643783	90.076850	43	9	11	241	273	39	11	23	0	304	346
ENSG00000106511-ENSG00000146007	0.032294	18	61.883889	55.310395	71.235477	49	9	70	176	4	110	67	18	0	304	199
ENSG00000106511-ENSG00000147679	0.034963	35	62.122000	53.989112	82.391044	48	11	54	191	146	38	32	33	0	304	249
ENSG00000106511-ENSG00000153684	0.038223	25	74.968000	51.803684	64.863605	50	6	35	213	97	102	56	175	0	304	430
ENSG00000106511-ENSG00000157045	0.450367	114	84.448860	49.681316	92.608129	41	14	11	238	258	42	9	1	6	304	310
ENSG00000106511-ENSG00000162222	0.547475	168	81.899107	52.928651	90.960585	39	16	53	196	141	14	13	3	0	304	171
ENSG00000106511-ENSG00000163739	0.059884	28	86.256071	57.699474	80.172710	52	7	104	141	37	45	20	5	0	304	107
ENSG00000106511-ENSG00000165527	0.282855	101	79.995743	51.505296	90.775486	43	8	35	218	141	19	11	4	0	304	175
ENSG00000106511-ENSG00000166508	0.035645	50	57.858800	42.329934	79.617093	26	27	3	248	70	523	104	22	0	304	719
ENSG00000106511-ENSG00000168314	0.033860	23	66.771739	56.461776	55.283224	52	7	84	161	0	24	95	64	0	304	183
ENSG00000106511-ENSG00000170442	0.044506	47	68.090000	49.540559	73.036564	44	9	24	227	244	50	36	156	0	304	486
ENSG00000106511-ENSG00000172497	0.337338	162	74.586296	44.437072	84.467387	40	13	5	246	287	190	44	34	0	304	555
ENSG00000106511-ENSG00000174738	0.032944	31	56.824194	48.248487	62.100553	47	8	18	231	171	89	51	268	0	304	579
ENSG00000106511-ENSG00000177504	0.031322	0	0.000000	58.758816	54.002158	51	9	110	134	0	4	97	38	0	304	139
ENSG00000106511-ENSG00000180043	0.031730	40	41.047750	50.244079	43.405770	50	8	22	224	73	62	54	733	0	304	922
ENSG00000106511-ENSG00000182816	0.031331	2	58.515000	58.464967	42.240971	52	10	107	135	0	0	9	166	0	304	175
ENSG00000106511-ENSG00000185753	0.056349	27	85.884444	50.209145	85.652947	38	16	27	223	199	77	20	23	0	304	319
ENSG00000106511-ENSG00000187175	0.031322	0	0.000000	58.044737	40.254479	52	8	99	145	0	0	1	95	0	304	96
ENSG00000106511-ENSG00000196224	0.032567	41	50.283902	56.779309	41.221639	52	7	89	156	0	0	15	223	0	304	238
ENSG00000106511-ENSG00000198105	0.199059	136	71.438824	48.214704	55.762176	38	15	22	229	26	219	34	300	0	304	579
ENSG00000106511-ENSG00000204873	0.031426	11	45.358182	57.396678	36.756226	52	7	84	161	0	0	0	159	0	304	159
ENSG00000106511-ENSG00000213654	0.035732	35	63.842571	57.225099	65.701938	51	8	92	153	7	56	66	31	0	304	160
ENSG00000106511-ENSG00000229809	0.037767	20	79.820000	54.311842	61.090181	48	9	67	180	2	104	57	113	0	304	276
ENSG00000106511-ENSG00000249709	0.260079	211	68.130521	46.855099	70.919476	34	19	19	232	0	392	63	98	0	304	553
ENSG00000106536-ENSG00000106631	0.084421	144	62.032708	45.544732	70.780457	38	74	73	506	0	121	27	27	0	691	175
ENSG00000106536-ENSG00000119725	0.037253	113	50.018584	47.436208	52.841799	34	93	77	487	2	163	28	285	0	691	478
ENSG00000106536-ENSG00000130560	0.087321	108	66.235093	44.699754	72.496173	32	77	63	519	38	221	77	69	0	691	405
ENSG00000106536-ENSG00000144681	0.032054	27	51.550000	45.938423	59.581368	39	80	59	513	85	79	32	206	0	691	402
ENSG00000106536-ENSG00000164675	0.226277	413	59.330847	42.993546	73.036195	26	81	55	529	173	359	116	143	0	691	791
ENSG00000106536-ENSG00000175329	0.043949	67	62.016269	47.350449	52.232531	43	79	80	489	46	10	20	169	0	691	245
ENSG00000106536-ENSG00000186141	0.422187	349	67.427020	43.412084	83.127378	25	83	58	525	239	224	40	31	0	691	534
ENSG00000106536-ENSG00000229665	0.031946	56	40.946429	46.910463	37.632670	44	73	73	501	0	0	6	215	0	691	221
ENSG00000106541-ENSG00000134996	0.364119	92	84.994130	76.417543	85.100374	82	40	12	41	127	50	26	11	0	175	214
ENSG00000106541-ENSG00000160282	0.046105	32	76.712500	72.816629	92.958041	60	55	11	49	449	82	6	4	0	175	541
ENSG00000106541-ENSG00000175946	0.166187	100	74.295900	68.935143	88.593425	46	62	13	54	404	138	17	22	0	175	581
ENSG00000106541-ENSG00000204538	0.067314	68	69.941324	85.155886	50.728382	110	26	30	9	0	0	76	60	0	175	136
ENSG00000106554-ENSG00000127328	0.066004	93	64.836452	77.594758	65.815504	85	83	19	40	164	78	29	205	0	227	476
ENSG00000106554-ENSG00000213416	0.031330	2	54.165000	82.360264	37.432687	134	35	31	27	0	0	0	201	0	227	201
ENSG00000106609-ENSG00000172005	0.159048	84	76.740595	66.310764	79.563333	6	161	79	68	38	83	23	9	0	314	153
ENSG00000106631-ENSG00000139531	0.224705	192	67.907187	71.890857	83.614881	7	117	24	27	348	96	20	81	0	175	545
ENSG00000106688-ENSG00000163630	0.237587	136	73.255147	76.124733	73.370830	143	233	66	82	57	139	9	60	0	524	265
ENSG00000106689-ENSG00000176896	0.070680	93	65.771828	60.654926	69.439601	61	114	32	199	44	174	45	88	0	406	351
ENSG00000106785-ENSG00000127191	0.087275	77	71.387403	81.797828	85.355010	153	226	22	41	228	237	13	23	0	442	501
ENSG00000106785-ENSG00000183323	0.211006	75	81.957733	82.886855	56.986517	198	181	20	43	10	205	64	232	0	442	511
ENSG00000106804-ENSG00000242019	0.092788	135	63.879852	74.598443	65.314610	102	1083	378	113	1	233	77	99	0	1676	410
ENSG00000107021-ENSG00000157657	0.105731	176	61.901761	80.963550	59.893176	202	111	42	45	96	345	122	391	0	400	954
ENSG00000107130-ENSG00000198369	0.138084	85	75.000000	80.955526	59.409498	38	117	25	10	30	173	32	183	0	190	418
ENSG00000107175-ENSG00000111897	0.090908	82	70.862073	51.681617	75.412826	47	55	29	240	144	152	97	60	0	371	453
ENSG00000107175-ENSG00000127774	0.035943	27	69.322222	56.224340	80.465909	62	39	58	212	42	37	29	2	0	371	110
ENSG00000107175-ENSG00000137210	0.034770	27	66.486667	55.435606	73.646140	59	44	55	213	8	63	37	6	0	371	114
ENSG00000107175-ENSG00000156298	0.221279	102	77.025882	52.510836	88.760643	58	45	29	239	163	67	19	0	0	371	249
ENSG00000107175-ENSG00000166091	0.053093	72	65.116806	53.799865	61.765157	58	36	52	225	2	83	56	82	0	371	223
ENSG00000107175-ENSG00000173141	0.048670	46	70.799348	57.541779	84.471863	65	56	43	207	36	51	15	0	0	371	102
ENSG00000107175-ENSG00000187021	0.089633	121	64.956860	52.252480	89.007966	38	77	23	233	344	73	30	20	0	371	467
ENSG00000107175-ENSG00000213658	0.085633	52	78.220192	58.353073	48.485420	75	57	28	211	0	23	55	184	0	371	262
ENSG00000107187-ENSG00000119720	0.145993	183	64.476721	57.136272	69.583617	46	127	20	204	257	467	114	326	0	397	1164
ENSG00000107187-ENSG00000141013	0.069989	83	67.330361	63.018287	81.536904	87	97	33	180	154	237	68	19	0	397	478
ENSG00000107187-ENSG00000176896	0.086251	107	66.224579	62.726196	68.604188	81	109	28	179	25	189	48	89	0	397	351
ENSG00000107187-ENSG00000198728	0.442226	229	73.330568	62.257380	68.283844	111	76	27	183	130	109	22	150	12	397	411
ENSG00000107262-ENSG00000204713	0.120483	95	71.709789	67.761536	85.178616	81	115	9	140	266	200	15	32	0	345	513
ENSG00000107281-ENSG00000204873	0.032121	13	67.321538	66.341169	40.445849	45	90	105	85	0	0	12	147	0	325	159
ENSG00000107317-ENSG00000188021	0.320165	130	77.307769	80.295105	58.039022	81	74	10	25	12	181	180	251	0	190	624
ENSG00000107447-ENSG00000269964	0.342085	214	70.878458	84.580314	70.287221	323	109	30	47	60	203	33	89	0	509	385
ENSG00000107560-ENSG00000107560	0.260819	249	66.113253	54.869375	55.037090	79	88	36	309	81	88	35	308	0	512	512
ENSG00000107651-ENSG00000174851	0.051394	132	56.488636	62.334090	70.113276	161	325	118	396	67	102	59	65	0	1000	293
ENSG00000107738-ENSG00000184601	0.116436	110	69.115182	72.401029	50.537125	73	111	60	67	0	24	40	96	0	311	160
ENSG00000107816-ENSG00000112237	0.263029	120	76.288083	60.280060	87.326184	151	132	34	352	204	50	5	24	0	669	283
ENSG00000107816-ENSG00000119408	0.034572	59	53.278136	58.789611	78.921629	125	155	39	350	139	96	27	51	0	669	313
ENSG00000107816-ENSG00000130813	0.051988	74	64.305946	62.591181	79.066701	246	43	33	347	59	163	55	14	0	669	291
ENSG00000107816-ENSG00000139714	0.213142	131	72.685420	61.104888	86.697458	165	118	37	349	138	73	26	3	0	669	240
ENSG00000107816-ENSG00000146112	0.036519	155	46.046258	63.186278	44.836656	252	37	44	336	2	74	52	485	17	669	613
ENSG00000107816-ENSG00000162409	0.245956	214	67.401729	58.047115	71.252790	111	167	38	353	151	204	59	138	2	669	552
ENSG00000107816-ENSG00000168763	0.036850	71	54.943380	56.633169	66.206846	54	221	31	363	68	325	93	221	0	669	707
ENSG00000107816-ENSG00000173212	0.033230	32	57.791250	60.405426	86.039945	158	124	36	351	180	150	24	8	0	669	362
ENSG00000107816-ENSG00000182307	0.033452	18	70.505000	65.359701	59.622969	263	30	57	319	44	42	19	124	0	669	229
ENSG00000107816-ENSG00000196150	0.179867	187	66.139572	60.645845	69.747571	166	120	39	344	0	409	14	137	0	669	560
ENSG00000107819-ENSG00000140688	0.055359	27	85.481481	85.802399	81.862179	78	231	11	1	213	187	19	49	0	321	468
ENSG00000107874-ENSG00000112592	0.084688	34	87.473529	63.794878	75.608791	0	134	69	84	169	53	24	93	0	287	339
ENSG00000107882-ENSG00000165259	0.442554	284	70.547042	79.859339	45.443812	266	105	16	97	38	118	45	489	0	484	690
ENSG00000107929-ENSG00000179222	0.035779	284	40.241725	43.509959	49.948817	3	144	24	567	117	118	32	511	24	738	778
ENSG00000107949-ENSG00000233822	0.070994	51	75.889608	78.220064	76.054683	182	34	26	72	58	31	4	33	0	314	126
ENSG00000108001-ENSG00000221818	0.308098	230	68.781478	61.391795	62.311687	110	179	53	254	104	184	54	233	0	596	575
ENSG00000108010-ENSG00000144810	0.057092	44	75.055682	85.872567	54.659745	184	120	11	20	106	26	240	372	0	335	744
ENSG00000108010-ENSG00000167377	0.046202	38	73.146316	83.649791	68.377247	95	207	12	21	0	461	23	159	0	335	643
ENSG00000108010-ENSG00000196224	0.034791	26	67.316538	87.022149	37.599790	202	105	8	20	0	0	2	236	0	335	238
ENSG00000108010-ENSG00000213416	0.032452	15	67.814667	87.754448	36.500995	227	79	9	20	0	0	1	200	0	335	201
ENSG00000108064-ENSG00000117472	0.118982	95	71.574421	80.966179	83.496722	138	50	19	39	93	117	18	13	0	246	241
ENSG00000108091-ENSG00000148356	0.065007	58	72.136034	65.029916	75.574550	71	189	19	195	53	500	104	66	0	474	723
ENSG00000108179-ENSG00000174851	0.096582	65	75.565231	81.944928	73.225597	145	19	1	42	98	88	48	59	0	207	293
ENSG00000108255-ENSG00000131721	0.200349	69	82.962899	84.977070	51.736493	145	35	18	17	28	28	45	187	0	215	288
ENSG00000108256-ENSG00000112559	0.046087	77	61.196494	41.807885	44.395366	5	32	49	609	0	19	44	183	0	695	246
ENSG00000108256-ENSG00000187272	0.032154	61	42.316557	42.132173	40.749182	16	24	40	615	0	0	7	152	0	695	159
ENSG00000108256-ENSG00000212724	0.031428	12	44.003333	42.979237	37.765469	16	24	43	612	0	0	1	127	0	695	128
ENSG00000108256-ENSG00000272804	0.032288	56	44.388393	42.615856	38.814054	23	17	40	615	0	0	9	361	0	695	370
ENSG00000108309-ENSG00000173480	0.352035	238	69.832269	62.162803	63.992174	64	130	69	183	10	329	38	198	0	446	575
ENSG00000108344-ENSG00000169155	0.246255	193	68.736632	73.794906	53.802784	25	357	83	69	2	188	28	249	0	534	467
ENSG00000108395-ENSG00000129083	0.554399	629	65.368728	50.710166	79.168793	63	245	107	549	251	516	79	107	23	964	953
ENSG00000108395-ENSG00000170264	0.053857	163	54.893374	60.101950	51.992970	168	275	46	475	1	192	113	354	0	964	660
ENSG00000108395-ENSG00000275074	0.128051	108	70.381852	58.042811	85.941610	123	316	53	472	152	136	30	5	0	964	323
ENSG00000108417-ENSG00000148824	0.055903	47	73.365957	69.322984	82.247635	117	158	21	153	134	145	37	18	0	449	334
ENSG00000108417-ENSG00000185069	0.732938	639	83.899718	71.153229	61.074937	183	92	22	152	181	102	28	327	3	449	638
ENSG00000108433-ENSG00000135823	0.319750	141	76.023333	75.214151	75.082863	0	161	48	3	35	149	54	17	0	212	255
ENSG00000108433-ENSG00000166405	0.108840	71	75.426479	78.702028	51.911057	4	169	31	8	3	84	60	222	0	212	369
ENSG00000108439-ENSG00000177674	0.160326	72	79.597083	87.089923	75.891384	193	32	7	29	91	20	4	44	0	261	159
ENSG00000108511-ENSG00000135250	0.522595	211	77.391469	51.369330	69.613953	30	26	28	140	322	66	50	250	0	224	688
ENSG00000108551-ENSG00000165119	0.075133	126	62.389921	71.060000	62.748855	44	135	35	67	55	177	27	204	0	281	463
ENSG00000108551-ENSG00000264343	0.111815	86	72.483372	75.505160	78.614576	105	98	28	50	31	170	11	24	0	281	236
ENSG00000108591-ENSG00000166886	0.349114	171	74.219415	82.600412	52.011200	81	233	30	20	19	157	42	307	0	364	525
ENSG00000108669-ENSG00000142675	0.320288	216	70.009630	81.804598	66.108347	140	192	42	24	90	311	88	231	0	398	720
ENSG00000108733-ENSG00000137404	0.064971	57	72.437544	77.152869	86.304771	96	143	92	28	127	110	16	9	0	359	262
ENSG00000108733-ENSG00000181092	0.101557	84	71.774405	76.208663	73.722418	52	187	90	30	83	58	68	35	0	359	244
ENSG00000108774-ENSG00000136044	0.050407	38	75.372895	77.716157	77.968539	106	56	6	48	272	228	58	106	0	216	664
ENSG00000108798-ENSG00000111450	0.034759	23	69.854783	65.344508	79.870833	103	70	48	145	79	147	44	18	0	366	288
ENSG00000108798-ENSG00000138443	0.454434	105	86.104095	65.927514	57.335361	119	58	46	143	124	57	46	286	0	366	513
ENSG00000108798-ENSG00000173421	0.185461	215	64.699442	66.653661	42.441869	78	104	53	131	0	61	90	443	0	366	594
ENSG00000108798-ENSG00000213401	0.041637	35	71.506857	67.363661	63.996592	147	30	52	137	51	116	22	125	0	366	314
ENSG00000108829-ENSG00000140931	0.195964	101	75.876832	82.622801	76.231099	195	30	46	36	68	53	30	31	0	307	182
ENSG00000108854-ENSG00000130347	0.423765	158	78.038418	76.421283	85.716263	222	345	63	118	266	80	7	43	3	748	396
ENSG00000108878-ENSG00000185499	0.242189	208	67.610096	73.973559	37.149434	41	92	71	18	0	119	35	1101	0	222	1255
ENSG00000108953-ENSG00000204175	0.403495	182	75.213022	92.298431	38.546223	214	19	21	1	0	31	23	404	0	255	458
ENSG00000108960-ENSG00000184502	0.508531	177	79.452938	88.236471	46.479307	148	66	23	1	0	10	16	75	0	238	101
ENSG00000109079-ENSG00000110906	0.702813	260	86.560269	78.124241	78.712141	146	90	22	58	149	84	25	55	4	316	313
ENSG00000109083-ENSG00000112290	0.041593	27	77.095556	90.344242	57.789195	98	27	7	0	49	117	133	260	0	132	559
ENSG00000109083-ENSG00000155666	0.102292	50	81.386800	84.453561	86.129231	37	91	3	1	285	77	17	37	0	132	416
ENSG00000109083-ENSG00000213024	0.035398	34	63.654706	89.299394	52.856092	97	26	8	1	111	61	22	328	0	132	522
ENSG00000109084-ENSG00000143119	0.264944	75	84.683067	83.801364	82.371050	52	104	13	7	52	139	23	5	0	176	219
ENSG00000109084-ENSG00000167580	0.031887	19	54.917895	87.591250	88.819004	122	36	12	6	197	36	28	10	0	176	271
ENSG00000109084-ENSG00000197753	0.054738	40	76.140500	85.543068	86.106804	88	69	12	7	125	75	8	11	0	176	219
ENSG00000109089-ENSG00000135940	0.031999	7	86.042857	72.040516	72.956512	192	63	78	132	33	52	9	35	0	465	129
ENSG00000109089-ENSG00000170264	0.112792	90	71.847222	70.100516	59.820742	157	98	71	139	38	206	146	270	0	465	660
ENSG00000109089-ENSG00000196150	0.079059	49	78.279592	68.417548	70.642768	126	120	87	132	3	410	12	135	0	465	560
ENSG00000109099-ENSG00000124103	0.219433	197	67.349137	81.012000	44.715439	62	55	43	0	0	2	54	115	0	160	171
ENSG00000109099-ENSG00000148175	0.065496	40	79.532500	84.442813	83.575729	64	79	17	0	141	94	33	20	0	160	288
ENSG00000109099-ENSG00000167580	0.432093	82	89.998049	86.510563	87.205978	79	68	13	0	173	58	31	9	0	160	271
ENSG00000109099-ENSG00000256660	0.300262	107	79.727570	85.969625	79.432645	83	58	19	0	95	125	23	33	0	160	276
ENSG00000109103-ENSG00000164484	0.041744	35	71.599714	75.412542	46.158900	85	76	26	53	27	31	71	362	0	240	491
ENSG00000109180-ENSG00000198326	0.169543	82	77.861341	59.830408	66.778051	2	95	46	102	32	77	18	68	0	245	195
ENSG00000109208-ENSG00000198373	0.161777	145	68.487724	39.356716	71.770195	0	0	4	130	254	313	93	210	0	134	870
ENSG00000109220-ENSG00000152475	0.056607	37	78.483784	80.367030	56.132806	60	63	38	4	8	205	37	281	0	165	531
ENSG00000109220-ENSG00000186844	0.031322	0	0.000000	84.283394	47.617636	79	59	27	0	0	0	39	71	0	165	110
ENSG00000109220-ENSG00000213417	0.032521	20	61.936000	87.147333	34.151797	87	60	17	1	0	0	0	128	0	165	128
ENSG00000109255-ENSG00000197191	0.033735	29	61.698621	59.114138	42.405278	0	49	69	56	0	0	37	107	0	174	144
ENSG00000109332-ENSG00000157450	0.034286	21	70.390952	94.452993	42.931841	136	11	0	0	43	65	41	845	0	147	994
ENSG00000109445-ENSG00000136999	0.201401	165	68.847758	68.707937	71.475630	9	188	36	87	70	160	37	90	0	320	357
ENSG00000109445-ENSG00000171295	0.253544	265	65.105849	56.731906	58.362185	0	90	117	113	0	309	49	237	0	320	595
ENSG00000109445-ENSG00000198466	0.205779	203	66.363005	56.684875	63.145026	0	87	111	122	5	320	51	199	0	320	575
ENSG00000109466-ENSG00000146021	0.560224	316	73.425475	84.145616	84.284174	279	232	48	34	266	256	34	31	11	593	587
ENSG00000109511-ENSG00000179151	0.230976	79	82.030000	93.538457	72.225197	292	24	3	5	205	120	42	141	0	324	508
ENSG00000109606-ENSG00000204438	0.458218	289	70.844291	81.877195	59.943764	307	370	43	75	29	116	70	141	2	795	356
ENSG00000109654-ENSG00000243335	0.160076	94	74.909255	82.627527	70.110069	320	314	47	63	48	137	30	74	0	744	289
ENSG00000109771-ENSG00000164008	0.031928	19	55.680000	89.132248	65.869548	282	25	12	28	25	91	12	71	0	347	199
ENSG00000109814-ENSG00000109814	0.730456	283	93.894099	91.167834	91.149798	410	54	5	25	409	55	5	25	0	494	494
ENSG00000109854-ENSG00000124103	0.071102	67	70.986567	89.013843	54.309123	177	33	23	9	0	24	76	71	0	242	171
ENSG00000109906-ENSG00000112214	0.305963	251	67.620837	55.422793	81.929331	15	208	149	301	30	227	21	6	4	673	284
ENSG00000109906-ENSG00000135249	0.212754	201	66.800697	57.997385	79.093346	7	293	85	288	237	383	102	70	0	673	792
ENSG00000109906-ENSG00000182195	0.056297	77	65.148571	57.481070	80.899589	21	243	110	299	45	72	20	9	0	673	146
ENSG00000109919-ENSG00000156411	0.206095	103	76.094369	81.409538	68.966034	100	154	38	11	0	31	25	2	0	303	58
ENSG00000110031-ENSG00000130818	0.176077	225	63.689244	69.234508	61.105722	8	237	48	93	10	259	102	183	0	386	554
ENSG00000110057-ENSG00000114455	0.075395	84	68.144762	73.988911	73.266836	183	215	88	111	68	212	51	83	0	597	414
ENSG00000110057-ENSG00000185897	0.073330	69	70.927391	72.344941	78.588960	168	222	80	127	130	133	37	46	0	597	346
ENSG00000110079-ENSG00000153551	0.224609	169	69.592012	67.987782	72.693657	47	81	35	76	34	81	26	34	0	239	175
ENSG00000110108-ENSG00000135052	0.033302	15	74.396667	66.956790	58.999925	0	121	91	31	54	111	53	183	0	243	401
ENSG00000110171-ENSG00000141551	0.060130	65	68.921846	80.908508	74.836578	265	359	44	76	203	83	22	107	0	744	415
ENSG00000110218-ENSG00000158874	0.164886	175	66.172171	66.792465	50.467100	28	190	109	99	0	3	47	50	0	426	100
ENSG00000110243-ENSG00000171160	0.302639	150	74.442800	60.803607	91.277260	20	117	90	139	98	45	3	0	0	366	146
ENSG00000110324-ENSG00000135211	0.136926	77	76.612857	58.116661	80.779173	143	85	32	318	5	105	22	1	0	578	133
ENSG00000110324-ENSG00000205808	0.193685	109	74.521193	55.517612	71.651254	49	156	58	315	114	68	23	90	0	578	295
ENSG00000110330-ENSG00000163644	0.323438	232	69.198448	72.546149	77.755242	160	266	46	146	196	78	14	84	2	618	372
ENSG00000110367-ENSG00000120896	0.209375	225	65.261689	79.965652	50.167765	241	140	26	76	71	104	57	439	0	483	671
ENSG00000110367-ENSG00000143514	0.084358	145	61.938207	77.690952	48.455656	197	176	32	78	77	219	136	696	0	483	1128
ENSG00000110367-ENSG00000175084	0.037951	45	63.052889	79.684203	69.365106	222	154	31	76	93	190	46	141	0	483	470
ENSG00000110367-ENSG00000198081	0.205117	72	82.410000	78.709876	61.382472	227	143	35	78	18	211	47	173	0	483	449
ENSG00000110375-ENSG00000137266	0.296534	152	74.014671	60.727120	71.045394	0	70	50	64	215	204	85	182	0	184	686
ENSG00000110375-ENSG00000184012	0.039712	41	66.670244	65.699565	76.711098	2	99	24	59	198	159	42	93	0	184	492
ENSG00000110446-ENSG00000221864	0.041493	59	62.238136	82.998744	31.857329	300	148	102	31	0	0	0	146	0	581	146
ENSG00000110536-ENSG00000132938	0.052561	52	70.274615	87.923035	47.452834	130	54	11	6	177	123	52	1017	0	201	1369
ENSG00000110536-ENSG00000213416	0.032314	18	62.106667	91.765871	35.239055	155	33	9	4	0	0	0	201	0	201	201
ENSG00000110651-ENSG00000124103	0.197833	163	68.839080	80.793136	45.182982	67	113	55	1	0	0	57	114	0	236	171
ENSG00000110651-ENSG00000204568	0.034822	25	68.223200	82.697034	70.399457	97	85	52	2	73	82	35	68	0	236	258
ENSG00000110777-ENSG00000115507	0.031933	38	45.128684	46.845742	54.514350	0	12	49	195	55	9	75	215	4	256	354
ENSG00000110777-ENSG00000171222	0.054950	38	77.295263	48.050156	62.759553	1	18	59	178	48	14	44	73	0	256	179
ENSG00000110786-ENSG00000114395	0.263715	188	69.774149	67.967522	86.181126	220	68	78	199	131	73	6	12	0	565	222
ENSG00000110801-ENSG00000204599	0.031572	7	69.922857	81.794978	80.233089	89	99	10	25	171	240	60	47	0	223	518
ENSG00000110848-ENSG00000177519	0.118626	104	70.147788	78.213116	58.634587	106	33	15	45	0	34	32	43	0	199	109
ENSG00000110906-ENSG00000174943	0.675776	245	83.998122	76.636677	73.513313	118	93	61	41	119	91	47	72	4	313	329
ENSG00000111011-ENSG00000135249	0.330136	208	70.845962	47.554700	80.607222	0	77	72	285	256	385	89	62	0	434	792
ENSG00000111049-ENSG00000127903	0.276021	256	66.335469	49.703647	72.042942	5	53	36	161	3	386	9	139	0	255	537
ENSG00000111049-ENSG00000240583	0.033085	26	60.702692	51.384039	85.628513	14	52	31	158	165	60	22	22	0	255	269
ENSG00000111057-ENSG00000117625	0.446534	267	71.458202	73.987326	60.925374	134	162	44	90	62	154	54	225	8	430	495
ENSG00000111057-ENSG00000185359	0.204366	180	67.833778	72.668395	61.027323	119	171	40	100	86	275	67	349	0	430	777
ENSG00000111077-ENSG00000124074	0.048031	250	48.871640	55.509915	60.130520	289	254	91	775	35	106	57	148	0	1409	346
ENSG00000111077-ENSG00000153060	0.120190	497	52.578410	54.192449	60.890412	222	302	97	788	0	152	235	98	17	1409	485
ENSG00000111077-ENSG00000176182	0.116428	261	58.382605	56.667289	51.311278	294	285	91	739	41	48	66	244	4	1409	399
ENSG00000111077-ENSG00000198466	0.257015	550	57.685964	54.186352	58.630765	199	335	95	780	0	271	93	211	4	1409	575
ENSG00000111077-ENSG00000272804	0.059772	324	49.698302	56.974713	32.091000	329	249	81	750	0	0	0	370	7	1409	370
ENSG00000111196-ENSG00000114416	0.275785	181	70.750276	84.655811	66.858905	68	63	9	8	182	163	39	237	0	148	621
ENSG00000111196-ENSG00000150636	0.400041	105	83.968667	88.706284	71.386238	107	29	7	5	185	138	32	158	0	148	513
ENSG00000111196-ENSG00000170454	0.032205	16	63.413125	85.456554	66.302033	74	61	5	8	206	86	31	228	0	148	551
ENSG00000111196-ENSG00000196150	0.100792	95	69.750105	80.339527	70.850446	43	81	10	14	100	275	40	145	0	148	560
ENSG00000111215-ENSG00000198356	0.105008	136	65.080074	38.721791	78.346121	0	0	13	121	165	54	92	37	0	134	348
ENSG00000111229-ENSG00000143190	0.042920	39	70.426410	87.091011	45.473378	81	91	3	3	58	72	44	569	0	178	743
ENSG00000111261-ENSG00000189068	0.122257	97	71.540000	51.526497	70.328008	39	85	39	268	79	46	49	62	0	431	236
ENSG00000111269-ENSG00000165495	0.043376	42	69.363333	72.080917	59.319619	45	24	19	32	109	52	62	249	0	120	472
ENSG00000111291-ENSG00000158014	0.036298	19	78.398947	71.764029	73.465789	106	104	53	82	88	133	29	73	0	345	323
ENSG00000111305-ENSG00000137575	0.035326	50	57.234400	66.166390	74.164799	92	86	40	131	130	65	33	70	0	349	298
ENSG00000111361-ENSG00000115806	0.082864	70	72.324429	89.103803	57.632544	189	91	24	1	111	84	5	252	0	305	452
ENSG00000111371-ENSG00000147378	0.128511	79	75.458481	80.175585	52.219399	240	134	49	64	0	39	45	99	0	487	183
ENSG00000111371-ENSG00000197646	0.154839	115	71.387565	78.259384	74.207179	196	174	36	81	50	122	62	39	0	487	273
ENSG00000111445-ENSG00000112237	0.052205	34	78.584706	85.669735	85.855689	176	133	15	16	167	87	4	25	0	340	283
ENSG00000111445-ENSG00000166432	0.362559	198	72.621919	88.509647	44.769749	230	88	9	13	8	117	55	458	0	340	638
ENSG00000111450-ENSG00000137824	0.215168	213	66.183803	76.630486	66.442553	39	176	53	20	148	90	58	174	0	288	470
ENSG00000111450-ENSG00000178927	0.071132	59	73.206441	78.566493	79.092299	73	138	58	19	32	121	13	21	0	288	187
ENSG00000111450-ENSG00000277258	0.056886	57	70.184737	79.654757	66.973343	88	140	37	23	105	76	29	134	0	288	344
ENSG00000111596-ENSG00000137720	0.035601	63	54.552540	53.370685	49.633667	68	105	38	329	0	0	77	73	0	540	150
ENSG00000111605-ENSG00000143258	0.181088	215	64.482651	60.017296	67.261699	111	103	65	272	204	104	29	228	0	551	565
ENSG00000111641-ENSG00000198417	0.031372	3	78.736667	63.375382	60.489344	257	127	39	389	0	2	55	4	0	812	61
ENSG00000111670-ENSG00000138134	0.042356	39	69.987179	69.834482	73.781193	182	601	168	305	88	246	16	86	0	1256	436
ENSG00000111676-ENSG00000164093	0.044935	122	54.785820	45.374378	52.911388	34	98	163	895	51	28	39	199	0	1190	317
ENSG00000111678-ENSG00000170209	0.076540	71	71.036761	73.361825	82.909072	27	62	11	26	434	175	60	96	0	126	765
ENSG00000111711-ENSG00000157613	0.210204	133	72.318195	84.579130	51.766089	64	63	8	3	53	40	76	350	0	138	519
ENSG00000111752-ENSG00000163935	0.287919	357	62.979748	40.400757	72.091732	29	75	89	811	205	360	97	204	0	1004	866
ENSG00000111832-ENSG00000185721	0.402308	185	74.936486	71.384074	78.736921	2	151	57	33	21	289	32	25	0	243	367
ENSG00000111843-ENSG00000164181	0.335042	98	82.671122	82.828929	85.058719	32	69	4	7	126	130	11	14	0	112	281
ENSG00000111843-ENSG00000213593	0.320889	81	85.660988	81.094821	81.535608	16	85	5	6	102	139	32	23	0	112	296
ENSG00000111859-ENSG00000152102	0.041657	102	54.982451	62.068729	34.965231	268	91	64	411	0	0	1	194	0	834	195
ENSG00000111859-ENSG00000227151	0.039221	106	52.674528	62.014856	37.484344	284	71	59	420	0	0	6	215	4	834	221
ENSG00000111897-ENSG00000126251	0.251733	180	69.882111	72.452274	76.297312	105	187	67	94	96	154	48	48	0	453	346
ENSG00000112038-ENSG00000133065	0.091211	87	69.962299	71.027450	74.769766	87	173	37	103	128	251	31	103	0	400	513
ENSG00000112038-ENSG00000168958	0.138940	111	70.813423	73.396800	45.974064	113	158	24	105	0	41	65	236	0	400	342
ENSG00000112038-ENSG00000213658	0.340370	197	71.929695	74.344650	39.638740	102	176	36	86	0	0	33	229	0	400	262
ENSG00000112081-ENSG00000168763	0.031668	11	60.992727	61.516341	67.571188	33	38	10	83	103	298	109	197	0	164	707
ENSG00000112130-ENSG00000120860	0.214151	77	81.631818	77.070763	64.679742	245	112	19	109	33	66	24	71	0	485	194
ENSG00000112130-ENSG00000164040	0.035628	23	72.149130	78.272454	70.042332	240	122	22	101	68	65	23	67	0	485	223
ENSG00000112130-ENSG00000197798	0.150482	98	73.577857	72.216062	76.131852	121	217	36	111	94	162	39	56	0	485	351
ENSG00000112164-ENSG00000221880	0.031868	21	52.765714	77.525162	32.581864	118	229	65	51	0	0	1	176	0	463	177
ENSG00000112182-ENSG00000162231	0.054795	121	58.583140	46.471070	75.550242	67	141	47	586	257	192	39	131	3	841	619
ENSG00000112182-ENSG00000188312	0.107645	128	66.150703	48.204221	76.776562	94	122	45	580	52	168	37	31	0	841	288
ENSG00000112200-ENSG00000129245	0.051309	249	49.965904	54.440123	61.778247	0	377	177	507	42	305	34	292	4	1061	673
ENSG00000112212-ENSG00000131067	0.252667	82	82.394634	79.564765	83.132976	67	64	26	13	428	102	27	105	0	170	662
ENSG00000112212-ENSG00000156738	0.414893	143	79.282587	76.817941	63.460101	34	91	29	16	48	69	77	103	0	170	297
ENSG00000112212-ENSG00000177042	0.241499	117	75.747607	77.067529	69.304398	15	114	28	13	47	80	13	76	0	170	216
ENSG00000112214-ENSG00000132522	0.506629	280	72.916929	86.245387	55.353761	105	164	12	3	63	41	38	185	4	284	327
ENSG00000112214-ENSG00000163499	0.293258	94	81.705319	86.442113	84.724061	138	126	15	5	91	85	14	7	0	284	197
ENSG00000112214-ENSG00000171858	0.135657	54	83.314444	88.178521	81.178675	164	105	10	5	21	46	12	4	0	284	83
ENSG00000112214-ENSG00000196150	0.108315	67	76.409104	79.551690	68.701518	20	222	33	9	6	373	45	136	0	284	560
ENSG00000112232-ENSG00000175294	0.033320	59	49.477627	60.349771	53.754423	57	102	15	175	41	233	84	422	0	349	780
ENSG00000112237-ENSG00000117748	0.067547	38	81.189474	89.153640	74.509667	240	16	4	23	127	56	13	74	0	283	270
ENSG00000112237-ENSG00000148572	0.573072	180	81.987500	88.405371	61.941533	217	39	4	23	53	83	25	126	0	283	287
ENSG00000112237-ENSG00000171346	0.080492	81	69.555679	84.810035	69.172412	152	100	6	25	131	146	34	145	0	283	456
ENSG00000112237-ENSG00000189299	0.553941	235	77.137319	87.696890	51.705756	208	47	3	25	17	88	10	196	0	283	311
ENSG00000112290-ENSG00000127191	0.080360	91	67.740220	51.648265	86.624870	8	125	95	331	268	202	16	15	0	559	501
ENSG00000112305-ENSG00000227151	0.031601	14	52.867857	59.676745	43.428824	118	21	83	245	0	16	28	177	0	467	221
ENSG00000112343-ENSG00000114784	0.031322	0	0.000000	85.520473	74.000177	224	188	47	6	22	61	5	25	0	465	113
ENSG00000112365-ENSG00000121864	0.119294	194	61.897990	58.816026	53.755052	19	287	79	312	0	145	114	226	2	697	485
ENSG00000112365-ENSG00000163867	0.133121	405	55.201728	50.276069	65.721781	1	195	111	390	202	534	195	394	6	697	1325
ENSG00000112365-ENSG00000196152	0.320173	234	68.978504	57.965595	62.201044	6	285	97	309	0	297	11	190	0	697	498
ENSG00000112394-ENSG00000125629	0.104847	50	81.706600	80.027942	76.141378	244	164	19	88	43	119	41	22	0	515	225
ENSG00000112473-ENSG00000186207	0.031864	11	66.900000	70.450704	42.253390	156	78	109	126	0	0	21	97	0	469	118
ENSG00000112494-ENSG00000155755	0.102744	69	75.248696	84.158381	58.059240	228	158	46	25	31	133	52	192	0	457	408
ENSG00000112511-ENSG00000119986	0.040313	60	61.013167	66.964462	48.389524	208	93	50	216	0	33	20	94	0	567	147
ENSG00000112511-ENSG00000143514	0.038400	190	46.145368	59.440335	50.815931	34	231	66	236	67	292	113	656	0	567	1128
ENSG00000112511-ENSG00000196923	0.157839	237	62.116203	61.088942	64.077768	67	207	53	240	52	198	27	180	0	567	457
ENSG00000112514-ENSG00000197191	0.256363	109	77.559541	77.051732	43.453194	100	9	23	47	0	3	34	107	0	179	144
ENSG00000112559-ENSG00000115756	0.236967	193	68.357098	39.104919	81.841606	0	0	9	237	65	92	25	11	0	246	193
ENSG00000112559-ENSG00000125872	0.040738	74	58.385135	39.864593	69.051243	0	11	33	202	226	218	47	249	0	246	740
ENSG00000112559-ENSG00000131408	0.246185	151	72.095762	38.439553	78.093522	0	0	26	220	249	77	24	110	0	246	460
ENSG00000112559-ENSG00000136463	0.215820	110	75.520545	42.235122	83.841549	0	3	42	201	188	46	23	40	0	246	297
ENSG00000112559-ENSG00000142910	0.067140	85	66.391882	38.520122	85.903490	0	1	40	205	305	92	27	43	0	246	467
ENSG00000112559-ENSG00000151292	0.053693	84	63.052381	40.165366	74.438121	0	3	34	209	254	39	8	146	0	246	447
ENSG00000112559-ENSG00000159173	0.048048	39	73.665128	47.254634	79.499251	0	24	50	172	75	56	45	11	0	246	187
ENSG00000112559-ENSG00000162571	0.106458	130	65.825462	38.776829	68.724324	0	1	37	208	304	68	25	276	0	246	673
ENSG00000112559-ENSG00000165509	0.032118	90	38.350444	39.758740	42.145303	0	0	33	213	0	70	90	483	0	246	643
ENSG00000112559-ENSG00000168763	0.035339	60	54.709833	38.215163	67.837369	0	5	36	205	136	273	89	209	0	246	707
ENSG00000112559-ENSG00000172482	0.149492	65	80.738462	41.927846	96.580663	0	16	25	205	375	14	3	0	0	246	392
ENSG00000112559-ENSG00000175513	0.043695	61	63.271803	45.629309	53.907788	0	22	40	184	79	64	67	346	0	246	556
ENSG00000112559-ENSG00000178021	0.096002	88	70.382500	46.973943	62.125854	0	32	39	175	133	34	57	186	0	246	410
ENSG00000112559-ENSG00000181751	0.034850	74	51.082973	44.605854	40.135291	0	7	56	183	0	0	31	175	0	246	206
ENSG00000112559-ENSG00000185883	0.300248	123	77.418211	43.161545	90.044645	0	7	58	181	122	25	3	5	0	246	155
ENSG00000112559-ENSG00000188763	0.247779	122	75.366557	39.905935	78.860305	0	3	43	200	219	236	49	87	0	246	591
ENSG00000112559-ENSG00000197008	0.084653	137	62.691387	40.691016	58.625992	0	0	21	225	2	111	41	108	0	246	262
ENSG00000112559-ENSG00000198832	0.038149	41	64.887805	45.306748	80.609236	0	14	48	184	53	61	17	13	0	246	144
ENSG00000112559-ENSG00000227500	0.156602	112	71.903304	42.768984	78.091790	0	4	44	198	85	75	50	19	0	246	229
ENSG00000112559-ENSG00000262655	0.036556	70	54.715286	37.676138	75.251574	0	1	33	212	173	389	122	123	0	246	807
ENSG00000112576-ENSG00000140859	0.052575	52	70.280000	81.576062	71.132869	165	74	10	43	110	438	102	183	0	292	833
ENSG00000112578-ENSG00000121058	0.050458	55	68.440364	76.728307	52.317812	211	94	32	100	45	128	19	384	0	437	576
ENSG00000112578-ENSG00000133606	0.205091	177	68.088023	72.896178	60.196017	175	99	53	110	34	179	57	212	0	437	482
ENSG00000112578-ENSG00000145901	0.038972	53	61.612264	73.056636	65.621745	206	61	52	118	98	250	39	249	0	437	636
ENSG00000112578-ENSG00000163875	0.031455	4	83.992500	77.268879	60.485131	228	64	55	90	34	39	28	90	0	437	191
ENSG00000112578-ENSG00000176903	0.058676	40	77.528500	73.326796	78.020340	201	64	61	111	39	230	58	26	0	437	353
ENSG00000112578-ENSG00000186575	0.098621	104	68.150385	68.301144	82.803361	130	122	36	149	275	227	41	52	0	437	595
ENSG00000112578-ENSG00000234602	0.286376	211	69.112085	77.127414	51.137584	224	79	41	93	38	65	38	244	8	437	385
ENSG00000112624-ENSG00000124788	0.036879	501	37.701657	40.433976	44.076245	60	85	55	879	101	48	26	640	23	1079	815
ENSG00000112624-ENSG00000254445	0.062264	117	60.912821	39.544328	66.315110	24	104	76	875	39	54	27	62	3	1079	182
ENSG00000112715-ENSG00000147100	0.331400	174	73.342011	67.854741	77.047458	26	109	34	63	252	132	39	116	0	232	539
ENSG00000112773-ENSG00000135482	0.037554	64	57.237969	74.794072	52.348825	176	146	16	104	17	114	39	264	0	442	434
ENSG00000112877-ENSG00000138134	0.047407	74	62.407297	60.272195	76.821491	62	256	50	279	141	204	9	82	0	647	436
ENSG00000112983-ENSG00000127445	0.143404	95	73.569474	51.373255	87.525399	181	175	98	781	118	27	4	14	2	1235	163
ENSG00000113163-ENSG00000117148	0.061499	53	72.852453	70.644183	83.664044	144	258	56	166	176	124	57	9	0	624	366
ENSG00000113240-ENSG00000187766	0.201759	118	73.704492	77.445717	32.146988	295	46	14	126	0	0	0	259	2	481	259
ENSG00000113312-ENSG00000181852	0.120726	59	80.111186	71.121849	90.133091	130	62	8	92	207	102	8	0	0	292	317
ENSG00000113368-ENSG00000143553	0.031322	0	0.000000	77.989437	77.973529	257	167	54	108	56	42	21	17	0	586	136
ENSG00000113369-ENSG00000131508	0.372938	95	84.744000	79.967729	91.057075	242	56	45	71	99	48	0	0	2	414	147
ENSG00000113369-ENSG00000188021	0.057653	42	76.179762	77.662126	55.330785	213	80	30	91	20	118	195	291	0	414	624
ENSG00000113441-ENSG00000147378	0.038446	110	51.554545	84.973756	44.911038	706	162	38	119	0	38	15	130	0	1025	183
ENSG00000113441-ENSG00000212124	0.299928	198	70.437020	83.868702	79.882174	669	195	30	131	30	214	52	3	2	1025	299
ENSG00000113504-ENSG00000168528	0.036375	62	56.050968	75.024349	69.523341	249	527	133	174	50	228	74	103	0	1083	455
ENSG00000113558-ENSG00000143756	0.680632	192	88.425312	86.449141	71.707717	94	47	20	2	122	97	27	122	0	163	368
ENSG00000113575-ENSG00000125656	0.157144	74	78.865541	92.568123	74.990433	263	29	4	13	146	40	17	74	0	309	277
ENSG00000113595-ENSG00000124216	0.055260	84	63.554405	78.970732	51.676818	96	370	58	50	0	102	9	153	0	574	264
ENSG00000113595-ENSG00000145088	0.056282	87	63.362759	80.883084	54.787077	155	329	41	49	11	87	21	141	0	574	260
ENSG00000113595-ENSG00000158615	0.126307	217	61.129171	78.834686	35.261248	96	366	63	49	0	24	41	648	0	574	713
ENSG00000113595-ENSG00000168066	0.095272	151	62.729073	77.806864	53.968576	91	364	69	50	21	171	87	360	0	574	639
ENSG00000113595-ENSG00000173641	0.066029	56	73.012857	78.993415	56.868529	92	374	58	50	0	76	11	83	0	574	170
ENSG00000113595-ENSG00000182307	0.032104	27	52.184074	80.738728	52.222795	155	328	41	50	21	61	6	141	0	574	229
ENSG00000113595-ENSG00000204344	0.071694	112	63.362054	76.712091	62.520027	65	388	71	50	14	192	19	143	0	574	368
ENSG00000113648-ENSG00000197191	0.062071	76	66.933158	79.948817	37.269931	219	62	24	67	0	0	0	144	0	372	144
ENSG00000113732-ENSG00000134531	0.042756	20	85.973000	82.440494	88.638726	6	67	7	1	86	62	9	0	0	81	157
ENSG00000113734-ENSG00000141699	0.045954	50	67.876000	81.657193	54.574785	57	138	30	3	0	87	166	213	0	228	466
ENSG00000113790-ENSG00000115255	0.059373	55	71.575273	93.278147	71.350853	627	71	18	7	16	126	29	40	0	723	211
ENSG00000113790-ENSG00000134107	0.598552	241	78.860373	92.798949	45.771408	608	88	21	6	0	85	54	273	0	723	412
ENSG00000113790-ENSG00000150636	0.401110	120	81.666833	92.604025	64.366784	597	101	22	3	27	271	49	166	0	723	513
ENSG00000113790-ENSG00000165120	0.394587	134	79.587239	93.543541	41.632213	636	64	18	5	0	13	43	188	0	723	244
ENSG00000113790-ENSG00000176903	0.489158	124	84.512419	92.952988	78.046884	611	87	20	5	83	185	55	30	0	723	353
ENSG00000113790-ENSG00000204713	0.327617	85	85.012000	92.073430	80.226316	577	122	19	5	127	324	26	36	0	723	513
ENSG00000113811-ENSG00000148175	0.132984	62	80.291774	61.516452	85.805938	0	25	51	17	158	77	48	5	0	93	288
ENSG00000113838-ENSG00000153714	0.260210	156	72.210321	84.512190	48.995195	336	137	35	49	0	61	22	148	0	557	231
ENSG00000113845-ENSG00000147378	0.136102	81	75.663333	66.643509	53.517650	3	134	88	60	0	41	48	94	0	285	183
ENSG00000113845-ENSG00000173467	0.144590	90	74.541889	75.204842	82.134036	52	143	45	45	87	42	23	14	0	285	166
ENSG00000113845-ENSG00000188379	0.236901	141	72.690496	72.967789	73.483564	58	124	55	48	15	107	52	14	0	285	188
ENSG00000113916-ENSG00000113916	0.565982	396	70.887172	55.790694	54.741615	82	200	25	399	82	193	27	404	4	706	706
ENSG00000113916-ENSG00000162924	0.104623	142	64.475634	55.081629	59.407868	81	188	35	402	181	87	33	318	0	706	619
ENSG00000113924-ENSG00000156795	0.032056	9	77.358889	94.042652	88.458293	410	23	10	2	155	29	10	11	0	445	205
ENSG00000114019-ENSG00000140259	0.095978	126	65.156111	63.150719	64.563986	230	97	101	351	0	219	112	108	0	779	439
ENSG00000114019-ENSG00000166788	0.487141	289	71.822561	58.749050	79.952975	205	94	69	411	182	188	41	63	0	779	474
ENSG00000114019-ENSG00000176105	0.035930	45	59.996000	55.955789	75.570571	73	201	94	411	191	206	35	111	0	779	543
ENSG00000114019-ENSG00000244537	0.031327	2	40.375000	63.634236	40.418382	252	81	86	360	0	0	0	136	0	779	136
ENSG00000114062-ENSG00000175946	0.039817	65	59.406154	75.902777	85.139398	153	527	52	143	242	286	31	22	6	875	581
ENSG00000114107-ENSG00000117625	0.045029	66	62.873030	74.428995	59.488364	79	339	119	60	65	139	58	233	0	597	495
ENSG00000114107-ENSG00000129347	0.132340	73	77.180411	72.540168	58.523414	86	298	140	73	0	260	177	266	0	597	703
ENSG00000114107-ENSG00000137804	0.072722	94	65.992128	76.892881	49.529161	129	300	103	65	14	93	39	295	0	597	441
ENSG00000114107-ENSG00000148541	0.144004	186	64.149355	75.713032	51.026513	119	302	110	66	84	78	25	398	0	597	585
ENSG00000114107-ENSG00000158691	0.069290	88	66.313750	67.931776	61.682599	37	250	216	94	1	342	37	224	0	597	604
ENSG00000114107-ENSG00000164949	0.047108	60	65.455333	67.858007	64.817601	70	204	216	107	81	67	44	104	0	597	296
ENSG00000114107-ENSG00000169635	0.062340	113	61.378230	71.986935	53.616423	101	247	176	73	13	212	28	362	0	597	615
ENSG00000114107-ENSG00000175787	0.099790	94	69.800000	67.787990	63.838358	45	227	237	88	1	371	34	197	0	597	603
ENSG00000114107-ENSG00000182872	0.079645	155	60.487871	68.408476	56.199215	37	276	184	100	42	319	89	480	0	597	930
ENSG00000114107-ENSG00000188747	0.044940	52	66.613269	66.100704	68.659811	71	196	199	131	151	117	68	140	0	597	476
ENSG00000114107-ENSG00000197905	0.034788	13	85.496923	72.827119	69.585899	84	305	130	78	118	135	60	121	0	597	434
ENSG00000114107-ENSG00000267796	0.036464	22	75.020455	76.124573	61.974024	116	313	109	59	1	108	45	92	0	597	246
ENSG00000114209-ENSG00000115808	0.188355	121	72.612645	83.069151	64.480769	68	119	9	16	254	136	76	314	0	212	780
ENSG00000114279-ENSG00000155974	0.041556	71	59.581268	65.484115	61.995807	81	49	10	103	123	462	72	471	0	243	1128
ENSG00000114353-ENSG00000187766	0.109970	74	74.821351	92.422789	31.748533	288	53	10	4	0	0	0	259	0	355	259
ENSG00000114354-ENSG00000143178	0.036514	61	56.484590	52.581425	59.234107	46	56	36	262	136	30	38	244	0	400	448
ENSG00000114354-ENSG00000172073	0.032024	16	60.799375	56.193300	46.286222	74	38	52	236	0	23	29	128	0	400	180
ENSG00000114354-ENSG00000204918	0.039376	66	58.780606	58.114450	43.632534	79	41	54	226	0	4	28	189	2	400	221
ENSG00000114395-ENSG00000167653	0.187829	94	76.617979	90.704009	69.492281	148	62	10	2	20	43	25	26	0	222	114
ENSG00000114416-ENSG00000143569	0.038136	171	46.853567	68.164477	36.208712	213	137	45	226	27	26	19	1015	4	621	1087
ENSG00000114416-ENSG00000197951	0.255323	229	66.923406	64.248084	69.402986	34	301	50	236	0	359	3	127	0	621	489
ENSG00000114423-ENSG00000177885	0.113677	64	77.830313	58.146130	84.816175	174	234	53	521	75	125	9	8	0	982	217
ENSG00000114473-ENSG00000198668	0.031377	5	55.528000	69.222348	79.425503	151	117	19	156	0	130	15	4	0	443	149
ENSG00000114529-ENSG00000143198	0.037204	18	81.716667	69.794101	89.296382	20	118	21	58	110	30	3	9	0	217	152
ENSG00000114529-ENSG00000170153	0.099778	94	69.798617	61.667512	71.121872	0	89	54	74	139	140	46	113	0	217	438
ENSG00000114529-ENSG00000184005	0.474045	191	77.002356	69.141014	86.544000	21	113	32	51	209	50	25	21	0	217	305
ENSG00000114544-ENSG00000164096	0.139804	83	75.539639	77.435168	41.781970	185	211	20	91	0	0	14	52	0	507	66
ENSG00000114638-ENSG00000142046	0.261092	152	72.619671	85.170269	51.773605	93	145	22	0	0	58	21	93	0	260	172
ENSG00000114638-ENSG00000166881	0.072733	67	71.308507	83.944615	70.265878	77	158	22	3	50	215	96	83	0	260	444
ENSG00000114648-ENSG00000254772	0.042972	19	87.676316	89.705854	84.312998	413	129	21	11	258	122	8	49	0	574	437
ENSG00000114698-ENSG00000155890	0.034389	104	46.378365	63.842036	62.003485	79	76	51	123	59	312	78	274	0	329	723
ENSG00000114698-ENSG00000184351	0.033118	56	49.277143	69.245350	32.868556	118	58	51	102	0	0	0	90	0	329	90
ENSG00000114698-ENSG00000212901	0.033942	71	49.354225	69.177872	34.189286	122	58	49	100	0	0	0	98	0	329	98
ENSG00000114735-ENSG00000165643	0.532614	206	78.143592	86.935976	41.499238	251	39	17	31	0	36	39	253	0	338	328
ENSG00000114745-ENSG00000277586	0.042264	57	63.351404	59.842864	69.524328	87	98	16	239	186	129	56	172	0	440	543
ENSG00000114859-ENSG00000135018	0.035305	92	49.477935	69.818430	54.126146	196	362	113	227	17	132	161	279	4	898	589
ENSG00000114902-ENSG00000164841	0.146147	79	76.884177	58.741598	54.653705	0	48	55	66	17	68	46	174	0	169	305
ENSG00000114978-ENSG00000163818	0.031363	3	73.753333	83.498565	83.585251	129	49	19	19	115	148	24	12	0	216	299
ENSG00000115053-ENSG00000181638	0.084795	123	64.114715	60.867310	65.400909	9	287	51	363	0	109	3	86	0	710	198
ENSG00000115138-ENSG00000205899	0.034431	23	68.835217	54.686816	59.472638	0	40	108	119	49	13	49	124	0	267	235
ENSG00000115194-ENSG00000116514	0.079426	88	68.100909	75.396418	53.221284	145	136	22	85	16	253	50	413	0	388	732
ENSG00000115194-ENSG00000170509	0.047193	27	81.366667	74.065515	88.312933	116	162	22	88	194	71	29	6	0	388	300
ENSG00000115239-ENSG00000130038	0.090152	137	63.379635	83.233880	64.699193	175	279	50	14	91	332	65	243	0	518	731
ENSG00000115255-ENSG00000157954	0.031385	5	58.110000	72.323175	74.721718	0	143	43	25	218	85	45	106	0	211	454
ENSG00000115271-ENSG00000136436	0.031341	2	84.755000	76.456175	78.629821	89	76	6	46	227	102	33	84	0	217	446
ENSG00000115274-ENSG00000138443	0.268525	127	75.625197	58.319270	59.975361	14	104	65	173	145	41	56	271	0	356	513
ENSG00000115274-ENSG00000177469	0.072628	109	63.893211	61.025534	66.342590	38	90	77	151	99	83	59	149	0	356	390
ENSG00000115274-ENSG00000204435	0.247693	113	76.584425	57.543539	88.150140	7	107	70	172	148	43	19	5	0	356	215
ENSG00000115295-ENSG00000135525	0.177108	146	69.273356	68.928511	52.322857	181	262	26	236	15	206	30	498	0	705	749
ENSG00000115310-ENSG00000175895	0.345840	169	74.273609	41.789975	81.952329	3	129	97	963	126	78	16	29	0	1192	249
ENSG00000115380-ENSG00000141552	0.093272	59	76.914407	75.882941	76.980833	168	200	21	104	12	47	18	7	0	493	84
ENSG00000115380-ENSG00000197191	0.359673	179	73.933799	77.953448	33.359653	212	160	35	86	0	0	0	144	2	493	144
ENSG00000115392-ENSG00000163156	0.332612	169	73.802308	86.533067	55.505435	197	145	23	10	3	80	37	110	2	375	230
ENSG00000115392-ENSG00000188493	0.266018	153	72.724510	86.956187	76.246952	209	144	12	10	152	100	23	76	0	375	351
ENSG00000115446-ENSG00000126262	0.121628	45	85.907778	83.271004	81.733545	118	113	10	18	143	124	32	31	0	259	330
ENSG00000115446-ENSG00000168958	0.216345	103	76.618252	82.309768	48.700731	116	95	27	21	0	60	65	217	0	259	342
ENSG00000115461-ENSG00000135052	0.076723	97	66.221443	69.352390	62.410948	25	126	58	63	152	15	35	199	0	272	401
ENSG00000115461-ENSG00000164626	0.077540	132	62.167045	64.907721	64.806333	11	115	75	71	100	167	50	182	0	272	499
ENSG00000115461-ENSG00000181392	0.109347	161	63.319503	68.565882	47.481411	40	101	66	65	0	94	43	267	0	272	404
ENSG00000115461-ENSG00000204568	0.063581	42	77.980000	69.380662	72.524612	38	114	56	64	86	71	29	72	0	272	258
ENSG00000115507-ENSG00000136158	0.033560	26	63.031923	50.812175	59.079619	52	8	28	266	24	91	43	157	0	354	315
ENSG00000115507-ENSG00000159374	0.142220	154	66.434221	46.890763	71.263415	48	10	13	283	162	163	70	135	0	354	530
ENSG00000115507-ENSG00000171503	0.284102	123	76.770569	42.580565	88.301718	37	18	8	291	449	113	8	47	0	354	617
ENSG00000115507-ENSG00000186924	0.043822	41	70.129756	55.101695	44.642708	53	10	88	203	0	0	5	43	0	354	48
ENSG00000115507-ENSG00000196155	0.156553	246	61.623984	42.278051	67.618925	45	11	4	294	240	490	69	392	0	354	1191
ENSG00000115507-ENSG00000204571	0.032290	46	46.688478	55.055621	41.266603	54	9	85	206	0	0	6	150	0	354	156
ENSG00000115507-ENSG00000213417	0.031339	4	41.132500	54.966412	36.733906	53	9	76	216	0	0	2	126	0	354	128
ENSG00000115507-ENSG00000244537	0.031448	23	36.590435	55.028051	37.123235	52	11	99	192	0	0	0	136	0	354	136
ENSG00000115514-ENSG00000182645	0.031322	0	0.000000	82.418274	86.639690	120	68	14	24	157	68	31	2	0	226	258
ENSG00000115593-ENSG00000119431	0.177577	54	86.578333	87.682469	90.568924	333	113	21	23	199	40	5	7	0	490	251
ENSG00000115593-ENSG00000196323	0.599143	409	71.952274	87.292306	51.664158	312	135	17	26	65	132	45	328	0	490	570
ENSG00000115602-ENSG00000256660	0.440391	166	77.879578	78.849263	74.676594	135	290	98	33	48	156	32	40	0	556	276
ENSG00000115641-ENSG00000135365	0.153630	182	65.017363	87.545735	52.173000	111	158	9	1	104	110	29	437	0	279	680
ENSG00000115641-ENSG00000155754	0.348570	197	72.212335	86.205663	46.381541	94	173	11	1	43	97	49	434	0	279	623
ENSG00000115641-ENSG00000167182	0.119376	124	67.652419	85.479857	41.941566	66	200	12	1	4	79	36	494	0	279	613
ENSG00000115641-ENSG00000178809	0.068319	35	83.266286	86.742473	83.966200	106	164	8	1	63	166	17	4	0	279	250
ENSG00000115641-ENSG00000266714	0.272899	120	76.704083	83.579355	61.678784	33	229	15	2	159	605	146	620	0	279	1530
ENSG00000115661-ENSG00000143382	0.260638	157	72.136433	85.847803	62.462793	164	111	12	18	66	483	116	409	0	305	1074
ENSG00000115661-ENSG00000166432	0.264796	152	72.770066	90.784951	45.341991	252	32	6	15	3	120	64	451	0	305	638
ENSG00000115661-ENSG00000196290	0.295760	89	82.807416	88.058984	87.163607	206	71	11	17	236	97	20	24	0	305	377
ENSG00000115661-ENSG00000243477	0.174691	119	72.097647	88.495279	64.544196	210	68	9	18	84	68	14	120	0	305	286
ENSG00000115738-ENSG00000151379	0.415129	124	81.636290	67.010448	61.439171	33	22	47	32	46	20	33	94	0	134	193
ENSG00000115756-ENSG00000186860	0.031752	19	51.996316	85.403782	39.002000	102	75	5	11	0	0	9	96	0	193	105
ENSG00000115756-ENSG00000272804	0.268402	167	71.574491	86.083057	33.149135	116	57	10	10	0	0	0	370	0	193	370
ENSG00000115762-ENSG00000143947	0.031322	0	0.000000	64.088198	84.030064	77	31	7	107	67	62	27	0	0	222	156
ENSG00000115762-ENSG00000180354	0.179359	57	85.540702	65.514595	77.796718	73	36	11	102	42	51	21	17	0	222	131
ENSG00000115806-ENSG00000124588	0.066727	74	68.439324	57.946858	93.843939	107	80	15	250	202	20	7	2	0	452	231
ENSG00000115806-ENSG00000140859	0.066783	134	60.153134	57.855819	73.000312	89	103	9	251	150	436	68	179	0	452	833
ENSG00000115806-ENSG00000154642	0.038495	78	55.673205	58.696438	37.490909	126	71	4	251	0	20	18	259	0	452	297
ENSG00000115806-ENSG00000165730	0.089725	239	56.893264	56.416040	42.097563	60	127	13	252	72	107	58	752	0	452	989
ENSG00000115806-ENSG00000176533	0.051976	49	71.112857	62.165177	81.078088	144	54	12	242	23	31	13	1	2	452	68
ENSG00000115806-ENSG00000204571	0.105790	86	71.860233	62.117611	38.037115	140	58	12	242	0	0	5	151	3	452	156
ENSG00000115828-ENSG00000188021	0.145195	81	76.374938	88.101994	55.676715	276	41	11	33	58	84	189	293	0	361	624
ENSG00000115919-ENSG00000143013	0.031374	5	54.456000	94.671613	74.811394	426	21	12	6	34	83	23	25	0	465	165
ENSG00000115942-ENSG00000183230	0.219223	304	62.230033	56.313484	76.416849	9	244	57	267	78	613	95	109	0	577	895
ENSG00000116030-ENSG00000127191	0.122121	38	89.955263	77.676139	89.257565	56	18	4	23	334	139	15	13	0	101	501
ENSG00000116030-ENSG00000175325	0.195763	56	86.981250	83.464158	64.055796	60	15	23	3	49	17	99	61	0	101	226
ENSG00000116031-ENSG00000174460	0.057998	43	75.817674	83.815640	61.084751	198	76	18	36	45	132	40	185	0	328	402
ENSG00000116141-ENSG00000146425	0.061737	73	67.476849	58.616289	86.284513	235	87	54	419	73	22	15	3	0	795	113
ENSG00000116199-ENSG00000124103	0.086499	128	63.810703	92.270807	41.838070	314	78	12	5	0	0	45	126	0	409	171
ENSG00000116251-ENSG00000116251	0.144438	77	77.207273	83.491719	83.494531	79	21	10	18	79	21	6	22	0	128	128
ENSG00000116329-ENSG00000155755	0.261720	158	72.089747	75.873952	58.343725	129	146	21	76	41	127	49	191	0	372	408
ENSG00000116514-ENSG00000134198	0.077141	34	85.996471	54.691462	84.231086	37	235	59	401	75	122	21	3	0	732	221
ENSG00000116514-ENSG00000232810	0.067798	123	61.420163	55.587254	72.630043	63	218	48	403	71	78	37	47	0	732	233
ENSG00000116544-ENSG00000197172	0.067319	132	60.441136	44.534525	65.403599	62	77	55	785	40	128	33	113	0	979	314
ENSG00000116670-ENSG00000135362	0.309187	163	73.471288	80.934076	59.000408	77	86	36	12	15	144	43	166	4	211	368
ENSG00000116670-ENSG00000198089	0.174578	228	63.457412	84.183602	48.451441	117	56	28	10	29	128	346	739	4	211	1242
ENSG00000116691-ENSG00000182208	0.299536	108	79.539630	45.307552	82.042827	0	57	70	261	143	43	10	41	0	388	237
ENSG00000116752-ENSG00000122952	0.036357	18	79.996667	86.165644	70.677617	124	76	16	9	46	123	46	62	0	225	277
ENSG00000116752-ENSG00000159588	0.194553	144	70.389931	81.029822	64.372621	63	122	30	10	80	242	68	232	0	225	622
ENSG00000116752-ENSG00000185359	0.197600	217	65.166820	80.111067	61.318494	43	135	38	9	145	208	74	350	0	225	777
ENSG00000116754-ENSG00000153914	0.083718	108	65.746481	56.323636	63.544055	26	121	77	260	82	150	55	221	0	484	508
ENSG00000116830-ENSG00000140262	0.191343	472	56.684767	63.097349	38.028710	198	413	93	458	0	65	46	571	9	1162	682
ENSG00000116857-ENSG00000184811	0.065629	117	61.634701	67.841585	46.583955	13	83	47	40	0	7	61	109	0	183	177
ENSG00000116903-ENSG00000136536	0.196524	224	64.734732	77.311366	41.387656	151	409	62	103	1	111	37	555	0	725	704
ENSG00000116903-ENSG00000180532	0.059044	66	68.367424	78.203862	52.448337	231	340	57	97	17	116	55	245	0	725	433
ENSG00000116903-ENSG00000197483	0.392458	340	66.808412	76.523103	51.796695	186	368	66	105	0	372	85	602	0	725	1059
ENSG00000116918-ENSG00000160948	0.037633	23	76.047826	80.252966	86.173167	158	54	26	52	141	49	17	14	0	290	221
ENSG00000116922-ENSG00000117640	0.116944	76	75.065658	92.551576	55.615240	155	45	2	1	15	51	79	147	0	203	292
ENSG00000116922-ENSG00000137185	0.315404	116	78.974138	87.263300	60.282005	102	92	8	1	3	202	25	164	0	203	394
ENSG00000116922-ENSG00000146830	0.144075	55	83.659636	90.437340	52.640068	142	56	4	1	53	233	143	606	0	203	1035
ENSG00000116922-ENSG00000163666	0.269445	111	77.826847	88.844581	62.718811	118	80	4	1	49	33	25	78	0	203	185
ENSG00000116922-ENSG00000170948	0.128913	68	78.175882	88.605320	55.939330	116	82	4	1	16	21	85	72	0	203	194
ENSG00000116922-ENSG00000185614	0.379058	201	72.976070	91.067734	41.558351	144	55	3	1	0	5	45	235	0	203	285
ENSG00000116922-ENSG00000198625	0.062213	58	71.426379	91.264433	54.774551	147	51	4	1	70	96	23	301	0	203	490
ENSG00000116954-ENSG00000155876	0.567423	201	80.017562	71.086541	86.530447	85	177	45	92	150	142	9	12	8	399	313
ENSG00000116983-ENSG00000185519	0.216706	223	65.688475	81.600628	37.928071	60	96	25	10	0	0	36	244	0	191	280
ENSG00000117153-ENSG00000130830	0.133104	106	71.067453	89.950246	72.605064	400	140	24	4	120	209	29	108	0	568	466
ENSG00000117153-ENSG00000171847	0.337847	163	74.514479	89.505299	35.424310	368	166	29	5	0	18	24	422	0	568	464
ENSG00000117155-ENSG00000117360	0.083285	116	64.698276	62.999674	67.503499	90	212	81	231	87	290	128	178	0	614	683
ENSG00000117155-ENSG00000136925	0.064813	93	64.579140	58.352003	78.190329	39	219	73	283	269	110	25	112	0	614	516
ENSG00000117155-ENSG00000164949	0.134975	126	68.667619	59.048534	66.870473	69	187	101	257	94	52	56	94	0	614	296
ENSG00000117155-ENSG00000179930	0.082983	126	63.550714	62.553322	58.311074	103	183	75	253	2	266	12	288	0	614	568
ENSG00000117155-ENSG00000197951	0.411507	284	69.544437	61.647329	71.853415	87	215	53	259	10	351	4	124	0	614	489
ENSG00000117266-ENSG00000131737	0.264886	173	70.946185	72.177489	68.285252	203	91	41	139	88	185	26	137	0	474	436
ENSG00000117266-ENSG00000166946	0.225561	225	65.954267	69.068629	78.279389	169	111	36	158	142	131	31	56	0	474	360
ENSG00000117266-ENSG00000196388	0.201605	171	68.379240	72.991730	33.173559	230	76	21	147	0	0	11	225	5	474	236
ENSG00000117281-ENSG00000166091	0.033535	78	47.056026	58.717238	54.549686	0	51	78	52	0	48	77	98	0	181	223
ENSG00000117318-ENSG00000146592	0.037401	32	68.455000	58.496723	56.607933	10	30	18	61	71	65	80	292	0	119	508
ENSG00000117360-ENSG00000150776	0.036194	51	58.538824	70.673265	50.610034	101	314	124	144	0	58	54	180	0	683	292
ENSG00000117360-ENSG00000276293	0.041362	106	54.328962	64.711406	80.560481	61	275	150	197	224	97	28	67	0	683	416
ENSG00000117362-ENSG00000214253	0.079934	74	70.925811	87.274075	77.405197	155	75	32	3	60	54	8	30	0	265	152
ENSG00000117410-ENSG00000142583	0.158061	90	75.497222	82.446780	84.544311	96	69	27	13	210	241	24	26	0	205	501
ENSG00000117461-ENSG00000133321	0.066115	89	65.495281	76.587896	65.958049	99	260	27	75	34	53	18	59	0	461	164
ENSG00000117461-ENSG00000175550	0.052852	59	68.207288	78.757918	60.166732	162	202	25	72	41	41	16	107	0	461	205
ENSG00000117472-ENSG00000177042	0.174820	80	78.639250	82.113320	66.837037	70	137	25	9	33	85	16	82	0	241	216
ENSG00000117475-ENSG00000136925	0.192758	137	71.010219	61.867475	77.697132	46	143	38	173	255	122	26	113	0	400	516
ENSG00000117475-ENSG00000161405	0.044240	103	56.420971	63.193200	52.389352	114	71	33	182	0	141	76	292	0	400	509
ENSG00000117475-ENSG00000167515	0.036066	17	80.938235	65.170200	87.219357	110	79	56	155	82	46	10	2	0	400	140
ENSG00000117475-ENSG00000196418	0.234346	160	70.769813	60.622000	72.952336	53	121	42	184	14	217	60	60	0	400	351
ENSG00000117533-ENSG00000122033	0.036471	22	75.034545	73.561418	74.341043	26	48	66	1	91	93	34	60	0	141	278
ENSG00000117533-ENSG00000164294	0.360303	109	81.775413	64.722199	90.303923	0	41	86	14	155	33	20	1	0	141	209
ENSG00000117560-ENSG00000131738	0.050745	60	67.104500	73.606975	73.768936	107	68	32	74	140	135	29	100	0	281	404
ENSG00000117569-ENSG00000280987	0.135400	136	67.631103	71.513992	53.634179	133	225	33	140	56	242	49	500	0	531	847
ENSG00000117616-ENSG00000179335	0.363932	214	71.616355	42.516414	67.293401	0	22	40	228	278	66	9	285	0	290	638
ENSG00000117625-ENSG00000147596	0.048385	61	65.807377	60.441111	60.163205	76	127	61	231	16	242	74	239	0	495	571
ENSG00000117625-ENSG00000171346	0.180933	168	67.578750	61.099758	71.543706	58	154	67	216	182	106	33	135	4	495	456
ENSG00000117625-ENSG00000204889	0.350889	150	76.224533	61.999313	72.861485	81	136	58	220	174	107	22	128	0	495	431
ENSG00000117758-ENSG00000125991	0.117392	69	76.823333	75.653406	80.408773	78	116	40	42	125	171	72	15	0	276	383
ENSG00000117758-ENSG00000179363	0.031487	5	76.432000	79.615000	58.349762	96	115	56	9	0	55	49	64	0	276	168
ENSG00000117899-ENSG00000129691	0.069356	66	70.881212	62.502265	74.035048	47	56	41	90	248	187	32	161	0	234	628
ENSG00000117899-ENSG00000160783	0.108496	74	74.664459	63.648547	81.929951	12	86	65	71	94	77	3	31	0	234	205
ENSG00000117899-ENSG00000179639	0.126863	55	82.120182	68.889744	81.497432	66	50	60	58	134	59	48	16	0	234	257
ENSG00000118156-ENSG00000129474	0.041243	271	45.157306	38.018269	52.568104	10	139	50	1147	2	177	51	308	0	1346	538
ENSG00000118245-ENSG00000161202	0.031370	8	41.201250	43.816182	58.364162	0	0	2	53	107	140	63	406	0	55	716
ENSG00000118402-ENSG00000127564	0.126618	95	72.243579	81.873376	66.039379	176	85	8	45	156	108	40	195	0	314	499
ENSG00000118402-ENSG00000151778	0.346785	121	79.483884	81.136465	62.309846	136	126	8	44	0	27	22	16	0	314	65
ENSG00000118402-ENSG00000171045	0.298381	213	69.422488	80.742803	60.720975	159	96	13	46	41	182	84	206	2	314	513
ENSG00000118402-ENSG00000186501	0.418198	128	81.216719	81.423471	75.091058	161	97	11	45	64	92	10	42	0	314	208
ENSG00000118402-ENSG00000244045	0.126597	98	71.751939	79.028631	73.805481	89	166	14	45	2	143	51	12	0	314	208
ENSG00000118434-ENSG00000170545	0.141176	83	75.646506	67.144660	56.821546	35	119	51	89	0	30	18	49	0	294	97
ENSG00000118495-ENSG00000197256	0.043089	92	57.163152	53.641274	55.504959	3	182	24	254	135	191	37	488	0	463	851
ENSG00000118518-ENSG00000127191	0.153507	131	69.394580	56.892451	87.563174	71	67	15	206	283	188	16	14	0	359	501
ENSG00000118596-ENSG00000142089	0.444463	108	85.190093	83.105649	65.043158	260	132	44	42	1	67	30	35	0	478	133
ENSG00000118762-ENSG00000186930	0.131051	86	74.233953	69.360496	31.860000	219	400	66	283	0	0	0	62	0	968	62
ENSG00000118894-ENSG00000169297	0.280628	183	70.784809	86.762424	52.049149	186	108	30	6	28	146	20	276	0	330	470
ENSG00000118971-ENSG00000124762	0.575206	141	86.141773	86.986678	54.180122	204	39	33	13	22	32	17	93	0	289	164
ENSG00000119242-ENSG00000162946	0.041614	50	64.968400	64.505287	60.639040	112	31	41	147	181	197	60	416	0	331	854
ENSG00000119326-ENSG00000146054	0.034775	40	59.414250	80.355681	81.155401	366	219	53	96	128	303	43	37	0	734	511
ENSG00000119335-ENSG00000184436	0.090349	76	72.029868	75.440310	64.769288	119	60	55	56	53	100	27	129	0	290	309
ENSG00000119401-ENSG00000136986	0.081371	83	69.308675	72.655038	78.757012	102	344	93	114	92	110	9	40	0	653	251
ENSG00000119402-ENSG00000146352	0.206422	63	85.142222	87.757048	79.685291	225	210	13	6	183	77	9	58	0	454	327
ENSG00000119408-ENSG00000123415	0.123090	80	74.761625	80.620064	88.387778	165	75	24	49	219	20	8	23	0	313	270
ENSG00000119408-ENSG00000146587	0.154117	173	65.686879	77.503291	66.415910	127	106	27	53	7	426	74	207	0	313	714
ENSG00000119408-ENSG00000168101	0.052559	59	68.097119	79.363770	83.355071	155	82	23	53	94	85	23	9	0	313	211
ENSG00000119408-ENSG00000183621	0.066281	149	58.782349	80.306390	38.934444	155	87	23	48	0	86	66	676	0	313	828
ENSG00000119408-ENSG00000215271	0.088081	146	62.321712	79.847125	49.969218	165	68	28	52	8	147	32	363	5	313	550
ENSG00000119508-ENSG00000130202	0.074988	101	65.355347	59.864313	70.300279	167	116	25	318	202	115	57	164	0	626	538
ENSG00000119508-ENSG00000204571	0.031435	28	33.428571	63.605256	34.551282	236	52	27	311	0	0	0	156	0	626	156
ENSG00000119541-ENSG00000131165	0.297293	139	75.385180	83.242140	68.254847	193	188	33	30	8	103	39	46	0	444	196
ENSG00000119559-ENSG00000205363	0.031964	10	71.981000	81.433559	56.919556	55	28	27	8	39	11	104	139	0	118	293
ENSG00000119703-ENSG00000131791	0.034783	30	64.463000	49.880461	72.244044	36	72	42	306	86	72	46	68	0	456	272
ENSG00000119703-ENSG00000160185	0.161637	136	69.372574	44.771075	80.301150	3	90	33	330	318	211	35	97	0	456	661
ENSG00000119703-ENSG00000175793	0.325052	177	72.873616	47.898816	89.879839	29	71	43	313	189	38	14	7	0	456	248
ENSG00000119703-ENSG00000223501	0.274296	155	72.866903	44.813969	83.742089	0	86	30	340	380	228	63	52	0	456	723
ENSG00000119718-ENSG00000178988	0.047847	55	67.247455	86.453590	51.796142	211	97	26	17	0	0	78	49	0	351	127
ENSG00000119725-ENSG00000135951	0.074380	81	68.529259	54.581736	79.187636	24	138	32	284	275	265	74	84	2	478	698
ENSG00000119725-ENSG00000169756	0.099422	140	64.135000	50.781757	78.501815	0	146	29	303	3	284	36	2	2	478	325
ENSG00000119729-ENSG00000156795	0.167407	56	85.085536	85.880293	87.276488	145	30	7	23	130	54	11	10	0	205	205
ENSG00000119801-ENSG00000144579	0.230169	65	85.820154	88.077769	78.451303	80	30	4	7	163	22	10	66	0	121	261
ENSG00000119820-ENSG00000152078	0.278861	99	80.172929	68.944180	88.768289	35	99	63	47	159	93	9	2	0	244	263
ENSG00000119862-ENSG00000145358	0.086153	68	73.324853	82.532151	65.826891	104	33	1	34	48	60	15	70	0	172	193
ENSG00000119917-ENSG00000204010	0.373098	93	85.148172	74.385612	87.426582	133	177	123	57	266	174	32	2	0	490	474
ENSG00000119938-ENSG00000172531	0.587681	253	77.627075	55.708580	87.349091	36	86	30	165	249	38	12	31	6	317	330
ENSG00000119950-ENSG00000204889	0.145975	65	80.463231	63.859079	73.989814	25	68	39	96	173	112	25	121	0	228	431
ENSG00000119986-ENSG00000142875	0.533886	179	80.313464	49.971224	91.725726	0	39	17	91	276	61	2	12	2	147	351
ENSG00000119986-ENSG00000204889	0.031847	11	66.477273	53.625102	72.977471	0	33	28	86	166	117	27	121	0	147	431
ENSG00000120071-ENSG00000136436	0.080942	126	63.265476	45.698127	77.655695	0	172	150	783	178	154	31	83	0	1105	446
ENSG00000120075-ENSG00000128596	0.104214	99	69.493737	47.504275	68.356213	46	10	11	202	194	462	191	307	0	269	1154
ENSG00000120075-ENSG00000168646	0.153515	95	74.291579	50.753903	56.852693	51	9	18	191	137	157	78	471	0	269	843
ENSG00000120075-ENSG00000197343	0.120311	105	70.152571	52.580074	57.281120	51	12	21	185	0	186	90	215	0	269	491
ENSG00000120149-ENSG00000150636	0.074545	98	65.709898	55.166367	73.480156	52	13	24	178	220	110	47	136	0	267	513
ENSG00000120242-ENSG00000175514	0.225135	136	72.693676	74.725397	69.283489	20	100	59	10	145	126	37	162	0	189	470
ENSG00000120289-ENSG00000155313	0.412343	225	72.562533	60.399566	74.767175	12	167	25	142	323	407	121	204	2	346	1055
ENSG00000120289-ENSG00000205002	0.102342	78	73.085385	69.493208	65.393484	67	140	42	97	36	37	28	54	0	346	155
ENSG00000120327-ENSG00000212938	0.031322	0	0.000000	81.167845	36.296505	368	286	37	107	0	0	0	103	0	798	103
ENSG00000120370-ENSG00000137404	0.064068	83	66.072048	61.801436	82.970649	106	54	44	165	97	121	38	6	0	369	262
ENSG00000120370-ENSG00000170310	0.032266	13	69.378462	64.074715	79.484025	110	65	36	158	64	125	25	22	0	369	236
ENSG00000120370-ENSG00000205808	0.032224	14	66.879286	64.692249	70.932271	118	61	27	163	96	78	31	90	0	369	295
ENSG00000120498-ENSG00000162627	0.061329	67	68.746716	81.537032	79.319793	199	610	80	51	169	128	35	55	0	940	387
ENSG00000120500-ENSG00000169155	0.071769	143	60.255105	79.712320	54.373812	142	146	60	40	46	140	26	255	0	388	467
ENSG00000120675-ENSG00000196470	0.448599	81	90.941481	67.632400	88.193262	34	31	47	38	217	33	9	23	0	150	282
ENSG00000120699-ENSG00000129235	0.031322	0	0.000000	87.432391	91.167886	126	141	8	1	95	24	4	0	0	276	123
ENSG00000120699-ENSG00000164949	0.130561	100	71.763200	86.932319	66.565473	125	138	11	2	78	82	42	94	0	276	296
ENSG00000120699-ENSG00000204231	0.287007	173	71.798960	87.907754	64.459137	146	116	9	5	189	69	46	229	0	276	533
ENSG00000120742-ENSG00000124098	0.129271	78	75.745000	68.687727	66.897708	0	39	20	7	3	94	42	53	0	66	192
ENSG00000120742-ENSG00000168000	0.179432	72	80.872639	67.751061	72.609447	0	39	13	14	161	88	40	109	0	66	398
ENSG00000120802-ENSG00000135052	0.062321	105	62.342286	53.630317	58.331122	9	211	90	384	76	86	28	211	0	694	401
ENSG00000120860-ENSG00000132639	0.295527	65	89.030462	67.488608	82.623883	41	58	38	57	109	53	41	3	0	194	206
ENSG00000120860-ENSG00000170819	0.031743	10	66.213000	66.759897	76.607735	42	56	30	66	214	70	20	111	0	194	415
ENSG00000120860-ENSG00000213024	0.033633	16	74.438125	64.959536	54.416303	41	45	45	63	129	50	18	325	0	194	522
ENSG00000120896-ENSG00000120896	0.227032	321	61.950872	53.555663	53.374367	90	127	53	401	89	129	54	399	5	671	671
ENSG00000120896-ENSG00000140859	0.055277	123	58.522276	51.344486	72.486639	105	90	57	419	136	435	86	176	0	671	833
ENSG00000120896-ENSG00000158092	0.382566	164	76.010793	54.059642	74.013130	83	133	53	402	103	171	11	92	0	671	377
ENSG00000120896-ENSG00000169813	0.062716	57	71.866316	53.868778	64.984843	95	111	62	403	47	187	21	160	0	671	415
ENSG00000120896-ENSG00000185379	0.369748	185	73.814811	52.835425	85.049116	84	130	58	399	176	111	22	19	0	671	328
ENSG00000120896-ENSG00000214717	0.125543	252	59.422500	49.680209	77.575591	86	95	34	456	303	214	60	117	0	671	694
ENSG00000120925-ENSG00000255245	0.040460	72	58.533889	71.523798	50.911944	41	98	93	26	0	1	76	67	0	258	144
ENSG00000120942-ENSG00000143198	0.084862	32	89.035937	87.490651	88.946974	251	45	6	36	116	22	4	10	0	338	152
ENSG00000120942-ENSG00000185808	0.225723	89	79.590225	87.765828	71.275823	254	43	5	36	25	72	30	31	0	338	158
ENSG00000121058-ENSG00000140259	0.032917	38	53.493947	55.125556	64.577699	82	99	33	362	4	187	153	95	0	576	439
ENSG00000121058-ENSG00000266714	0.060057	305	50.280951	46.826580	62.709693	40	119	27	390	170	625	148	587	0	576	1530
ENSG00000121073-ENSG00000159884	0.543428	353	71.377167	82.090652	42.496007	89	190	26	17	0	18	52	213	3	322	283
ENSG00000121297-ENSG00000133103	0.402627	296	68.757095	45.484487	83.384642	15	194	95	777	282	286	54	35	0	1081	657
ENSG00000121297-ENSG00000204713	0.209987	268	63.246343	42.950250	81.827251	8	105	147	821	130	323	27	33	0	1081	513
ENSG00000121390-ENSG00000167005	0.043158	17	91.298235	68.965793	83.133040	208	84	24	207	140	53	2	32	0	523	227
ENSG00000121454-ENSG00000157379	0.130310	105	70.990762	60.713923	87.854728	78	101	29	182	200	68	43	2	0	390	313
ENSG00000121454-ENSG00000183918	0.060602	30	84.748333	65.338308	78.496953	97	89	44	160	43	57	7	21	0	390	128
ENSG00000121481-ENSG00000163602	0.517745	147	82.791837	74.485536	55.882807	111	111	43	71	19	48	27	134	2	336	228
ENSG00000121542-ENSG00000135077	0.072227	64	71.994375	75.964853	63.408439	53	165	56	33	52	80	62	107	0	307	301
ENSG00000121542-ENSG00000157303	0.086802	65	74.214615	77.715668	57.281882	85	139	50	33	0	105	29	121	0	307	255
ENSG00000121542-ENSG00000167194	0.094490	102	67.957157	79.094560	42.716061	105	136	32	34	0	3	32	97	0	307	132
ENSG00000121542-ENSG00000179133	0.082697	90	68.260333	78.861173	64.099074	100	139	36	32	78	195	66	212	0	307	551
ENSG00000121542-ENSG00000203985	0.101509	81	72.362963	76.415505	73.283122	46	178	50	33	30	116	15	44	0	307	205
ENSG00000121570-ENSG00000156976	0.150405	135	68.768296	51.265066	85.028747	2	89	48	165	217	132	36	22	0	304	407
ENSG00000121634-ENSG00000122490	0.060899	64	69.388906	58.422956	80.250886	62	118	35	218	75	141	30	25	0	433	271
ENSG00000121634-ENSG00000141485	0.187868	164	68.258293	55.118083	81.186954	21	149	35	228	165	307	66	30	0	433	568
ENSG00000121634-ENSG00000164983	0.066465	76	67.960526	59.466467	69.527667	101	86	28	218	45	103	22	70	0	433	240
ENSG00000121634-ENSG00000173080	0.315883	217	69.796912	57.543441	77.022540	69	112	33	219	137	132	49	56	0	433	374
ENSG00000121634-ENSG00000183034	0.033932	61	51.146393	57.437298	73.142794	54	127	31	221	148	225	74	115	0	433	562
ENSG00000121634-ENSG00000203667	0.207125	122	73.464508	61.656420	76.369153	107	85	32	209	42	37	21	18	0	433	118
ENSG00000121644-ENSG00000140299	0.051149	83	62.328916	77.632062	64.151847	71	55	55	13	62	109	19	124	0	194	314
ENSG00000121671-ENSG00000187272	0.047563	48	69.466458	81.646290	31.693522	395	65	32	101	0	0	0	159	0	593	159
ENSG00000121671-ENSG00000264343	0.221118	119	74.533697	80.074334	78.302415	363	91	36	103	28	171	12	25	0	593	236
ENSG00000121680-ENSG00000175514	0.210972	103	76.346117	77.619732	66.526234	49	204	66	17	116	138	38	178	0	336	470
ENSG00000121749-ENSG00000182923	0.142404	108	71.482037	68.006643	61.752674	181	235	36	239	0	374	134	195	5	691	703
ENSG00000121851-ENSG00000186141	0.707860	272	86.771250	63.217706	88.830169	23	56	82	57	376	121	15	22	0	218	534
ENSG00000121900-ENSG00000166928	0.279973	159	72.722516	74.332162	44.930265	79	67	30	46	0	100	106	473	0	222	679
ENSG00000121905-ENSG00000223572	0.311147	197	70.906396	80.726373	71.383041	32	133	17	11	46	50	5	47	0	193	148
ENSG00000122033-ENSG00000150433	0.032103	25	53.414000	75.013381	67.295217	114	65	36	63	0	61	48	6	0	278	115
ENSG00000122033-ENSG00000172057	0.036134	36	64.119444	72.282770	84.437908	83	97	29	69	83	43	19	8	0	278	153
ENSG00000122033-ENSG00000189058	0.094011	73	73.193699	68.224964	84.771481	64	103	24	87	109	53	9	18	0	278	189
[truncated: 59,640 more rows]
