# Supplementary material for: Towards a structurally resolved human protein interaction network
Source: Nat Struct Mol Biol. 2023 Jan 23;30(2):216–25. doi: 10.1038/s41594-022-00910-8 (PMC9935395; doi:10.1038/s41594-022-00910-8)
Supplement: Source Data Fig. 2 — Source data. [file 41594_2022_910_MOESM7_ESM.zip › humap.csv]

Name	pDockQ	NumRes	IF_plDDT	plDDT1	plDDT2	NumDiso1+90	NumDiso1-70-90	NumDiso1-50-70	NumDiso1-50	NumDiso2+90	NumDiso2-70-90	NumDiso2-50-70	NumDiso2-50	NumOverlap	len1	len2
A0AVF1-Q86WT1	0.055382	27	85.491111	87.119946	87.692707	332	180	17	25	412	200	29	24	0	554	665
A0JLT2-O43513	0.244311	97	78.983299	58.341434	77.803004	0	71	68	105	74	104	24	31	2	244	233
A0JLT2-O60244	0.412340	291	69.272509	49.723402	71.495640	0	46	51	147	222	764	166	302	0	244	1454
A0JLT2-O75448	0.221473	170	69.373235	46.278934	80.164247	0	17	73	154	351	434	106	98	0	244	989
A0JLT2-O95402	0.036511	79	53.138228	56.709467	51.585700	0	52	89	103	3	153	65	379	0	244	600
A0JLT2-P24863	0.228876	111	76.007297	49.044631	89.216042	0	22	71	151	234	23	2	24	0	244	283
A0JLT2-Q13503	0.032062	8	81.878750	57.327131	84.651597	0	51	98	95	86	28	25	5	0	244	144
A0JLT2-Q15528	0.042640	27	78.045185	56.807254	76.886550	0	51	102	91	102	24	29	45	0	244	200
A0JLT2-Q15648	0.039095	141	49.533901	46.110779	49.028204	0	19	61	164	140	264	136	1041	0	244	1581
A0JLT2-Q6P2C8	0.183219	99	75.489495	50.587254	80.867524	0	27	84	133	131	109	44	27	0	244	311
A0JLT2-Q71SY5	0.032738	30	56.102000	50.162828	60.542343	0	23	80	141	152	156	88	351	0	244	747
A0JLT2-Q96HR3	0.063013	55	72.584909	55.916967	74.954045	0	38	106	100	76	32	31	39	0	244	178
A0JLT2-Q96RN5	0.041207	75	58.566133	50.997336	60.160647	0	21	97	126	106	222	94	366	0	244	788
A0JLT2-Q9BTT4	0.663896	219	84.613927	62.199139	89.342667	33	69	29	113	103	24	3	5	4	244	135
A0JLT2-Q9BUE0	0.158730	94	74.819468	54.844385	85.586683	0	35	99	110	125	55	14	14	0	244	208
A0JLT2-Q9H204	0.115241	62	78.593065	58.655082	75.971685	5	51	94	94	88	14	37	39	0	244	178
A0JLT2-Q9H944	0.051808	34	78.406765	57.452705	88.963821	0	62	79	103	155	34	16	7	0	244	212
A0JLT2-Q9NPJ6	0.064806	34	83.004706	57.950246	71.486148	1	57	94	92	104	42	45	79	0	244	270
A0JLT2-Q9NVC6	0.088972	69	73.480725	49.096066	76.040568	0	21	79	144	162	302	109	78	0	244	651
A0JLT2-Q9NWA0	0.033291	22	65.118636	60.198074	72.672055	3	63	98	80	59	18	33	36	0	244	146
A0JLT2-Q9NX70	0.082640	51	78.111569	56.611434	69.841900	2	42	102	98	65	41	34	60	0	244	200
A0JLT2-Q9P086	0.031340	2	82.870000	58.142213	88.384701	3	56	88	97	83	20	14	0	0	244	117
A0JLT2-Q9ULK4	0.178558	171	67.220994	41.033074	84.971623	0	14	35	195	605	637	83	43	0	244	1368
A1A519-Q9P0L0	0.054714	83	63.555060	46.294121	78.185743	1	52	27	250	107	72	18	52	0	330	249
A1IGU5-Q9NQY0	0.732823	386	90.889611	82.461067	88.346206	304	256	39	76	162	71	9	11	0	675	253
A1KXE4-O43251	0.031398	11	41.371818	41.194256	53.382462	0	0	14	181	76	6	45	263	0	195	390
A1X283-O43639	0.332156	119	79.201681	54.606059	74.268132	108	213	43	547	117	158	12	93	0	911	380
A2A368-P43358	0.082458	177	59.310339	64.013148	62.851325	41	137	34	112	53	114	24	126	6	324	317
A2VDF0-Q7Z5A8	0.092790	42	83.835476	94.177468	78.289925	140	9	4	1	61	26	35	11	0	154	133
A5D8V6-Q99816	0.724937	421	84.922898	61.606676	82.200564	120	38	9	188	256	47	13	74	0	355	390
A5YM69-Q12774	0.050029	478	44.333996	27.922955	46.096180	0	0	0	484	252	172	51	1122	18	484	1597
A6ND36-O95292	0.032211	32	50.795000	53.794800	70.832305	159	75	70	519	47	111	25	60	0	823	243
A6NGB9-O00401	0.478510	172	78.736802	51.363747	68.209188	5	83	98	297	93	148	151	113	0	483	505
A6NGB9-O43639	0.068157	73	68.965342	48.261925	75.138289	0	48	107	328	133	140	16	91	0	483	380
A6NGE4-Q5TAQ9	0.034383	67	51.212687	69.651733	70.640670	222	139	50	189	232	134	46	185	0	600	597
A6NHQ4-Q15022	0.228425	324	61.905185	35.482586	62.118660	0	0	21	358	108	223	97	311	0	379	739
A6NI28-Q9H4E7	0.035764	65	54.430769	62.874119	73.496292	7	473	103	291	113	312	99	107	0	874	631
A6NIJ9-O43240	0.153643	130	69.512615	86.105962	75.425761	132	162	12	6	112	69	48	47	0	312	276
A6NKF2-Q99856	0.176446	203	64.941773	57.861481	56.696948	61	89	41	221	63	126	73	331	6	412	593
A6NKQ9-Q6NT52	0.062793	132	59.523333	51.831551	56.730368	0	43	54	90	0	60	39	64	0	187	163
A6PVS8-Q7Z5L2	0.095479	202	59.311683	65.463077	41.046364	104	229	63	228	17	103	48	624	0	624	792
A6ZKI3-Q86TG7	0.275473	140	74.415143	77.363717	68.254675	51	32	4	26	130	280	94	204	0	113	708
A8K8V0-Q5T5X7	0.078395	108	64.964630	65.376346	60.300483	5	235	33	132	64	300	111	353	0	405	828
A8K8V0-Q9H4L7	0.237644	180	69.303389	60.284074	67.874172	0	215	49	141	188	429	102	307	0	405	1026
A8MPS7-P22061	0.245337	63	87.263492	87.914737	93.472555	238	55	6	24	184	34	6	3	0	323	227
A8MW92-Q9BTC8	0.169185	256	61.857461	45.827679	70.896599	44	178	87	708	144	239	69	142	0	1017	594
A8MZ97-P62136	0.240590	117	75.706496	43.621856	89.815333	11	22	10	151	275	15	10	30	2	194	330
A9UHW6-O43310	0.651549	252	81.472500	89.071351	56.251070	159	47	7	9	152	74	19	353	0	222	598
B2RU33-Q9Y592	0.033754	25	64.622400	63.227970	74.989258	128	149	25	240	19	517	98	67	0	542	701
B2RXF5-Q99592	0.587607	281	76.178434	62.275118	57.213238	61	141	37	183	80	115	49	278	4	422	522
B5ME19-O00303	0.132055	65	79.301385	68.777254	69.863866	46	514	120	234	24	211	38	84	0	914	357
B5ME19-O15371	0.467060	226	74.366062	70.197484	79.179252	106	483	90	235	237	150	113	48	0	914	548
B5ME19-O15372	0.162388	94	75.061702	64.412560	70.401790	0	477	185	252	0	225	91	36	0	914	352
B5ME19-P55884	0.049592	116	57.378276	67.791904	70.461044	37	522	105	250	110	428	87	189	0	914	814
B5ME19-Q13347	0.043956	74	60.588514	69.407998	89.280462	76	502	104	232	205	105	14	1	0	914	325
B9A064-P15814	0.068762	99	64.511717	64.482523	63.861221	78	24	18	94	71	31	17	94	0	214	213
C9JRZ8-F5H284	0.530924	109	88.667982	95.084747	92.690610	274	37	5	0	126	37	1	0	0	316	164
C9JRZ8-O60218	0.150899	38	92.777368	95.093354	95.577278	288	25	3	0	288	26	2	0	0	316	316
C9JRZ8-P11586	0.047323	20	89.606000	93.551013	92.156385	265	45	6	0	728	195	12	0	0	316	935
C9JRZ8-Q9BYZ2	0.070215	33	85.147273	94.525222	84.303858	277	33	6	0	263	54	12	52	0	316	381
F5H284-P37837	0.065248	24	92.239583	93.846524	94.055668	147	16	1	0	307	15	4	11	0	164	337
H3BUK9-Q9Y592	0.071001	64	71.747812	66.873585	75.385093	139	180	26	199	11	529	88	73	0	544	701
O00139-Q99598	0.039878	49	63.778571	75.176912	77.311138	228	264	85	129	127	76	32	55	0	706	290
O00148-P60709	0.203770	105	75.658762	81.607471	92.462800	225	125	26	51	315	47	9	4	0	427	375
O00148-Q00839	0.231988	188	68.491117	81.809368	63.291321	219	136	24	48	265	149	48	363	2	427	825
O00148-Q13838	0.044301	81	59.540617	80.869578	79.740841	210	136	30	51	196	143	35	54	2	427	428
O00165-Q9H078	0.058343	101	61.881287	41.595090	70.584936	0	34	17	228	167	282	63	195	0	279	707
O00182-Q6DKI2	0.076927	89	67.525169	73.134113	73.203792	121	118	40	76	119	119	41	77	0	355	356
O00182-Q96KB5	0.209277	130	72.611769	76.002282	80.671708	143	120	16	76	172	72	33	45	0	355	322
O00194-Q8IYJ3	0.592497	201	81.241045	82.053394	68.229822	108	64	24	22	157	184	29	192	0	218	562
O00194-Q8TDW5	0.482491	213	75.740892	82.541193	63.513041	122	55	14	27	140	242	45	303	0	218	730
O00194-Q96C24	0.075976	95	66.400737	80.126743	64.085768	110	52	26	30	133	215	61	262	0	218	671
O00214-P23634	0.063341	99	63.374848	82.275741	70.427744	139	134	12	32	168	671	114	288	0	317	1241
O00214-Q12913	0.454537	165	78.485818	82.181136	74.990337	143	128	14	32	383	581	119	254	0	317	1337
O00221-Q01201	0.069331	149	59.342215	60.338400	61.100553	166	46	32	256	155	114	30	280	0	500	579
O00231-O00232	0.178687	112	73.256964	75.947085	71.071360	8	295	117	2	9	265	161	21	2	422	456
O00231-O00487	0.232330	73	83.610000	79.570261	75.189613	28	328	65	1	24	204	46	36	0	422	310
O00231-Q15008	0.432042	213	73.972254	72.720450	73.445758	0	263	154	5	0	276	102	11	0	422	389
O00231-Q16186	0.038032	41	64.738537	79.585640	58.134005	38	307	76	1	18	131	83	175	0	422	407
O00231-Q9UNM6	0.070743	57	73.749123	75.087133	65.693936	9	289	121	3	0	118	244	14	2	422	376
O00231-Q9Y5K5	0.032849	13	75.330000	77.159408	83.233465	19	303	99	1	123	166	22	18	0	422	329
O00232-O00231	0.227490	113	75.654602	74.097346	76.840095	9	318	113	16	13	301	107	1	0	456	422
O00232-O00487	0.133079	59	81.276949	76.685899	73.225161	0	384	61	11	15	190	63	42	0	456	310
O00232-P51665	0.344046	145	76.493862	73.204561	78.307191	0	333	104	19	26	236	59	3	0	456	324
O00232-Q15008	0.032830	19	65.484211	68.623443	73.404242	1	227	202	26	0	276	102	11	0	456	389
O00232-Q16186	0.036663	51	59.286863	76.978684	55.360295	15	362	63	16	4	130	85	188	0	456	407
O00232-Q9UNM6	0.237494	128	74.166250	70.014079	66.333431	0	261	169	26	0	125	241	10	2	456	376
O00232-Q9Y5K5	0.036612	31	67.791613	76.523706	83.461003	8	371	63	14	131	157	23	18	0	456	329
O00233-O00231	0.031322	0	0.000000	79.739910	82.330498	68	118	12	25	64	326	31	1	0	223	422
O00233-O00232	0.031322	0	0.000000	80.822915	79.872303	80	106	15	22	25	377	43	11	0	223	456
O00233-O00487	0.031322	0	0.000000	81.511704	76.458258	85	105	10	23	48	179	49	34	0	223	310
O00233-P17980	0.039554	27	74.935185	77.509417	79.040364	41	141	13	28	56	290	75	18	0	223	439
O00233-Q15008	0.031592	9	63.000000	80.948341	81.269769	79	109	13	22	25	318	36	10	0	223	389
O00233-Q9UNM6	0.031322	0	0.000000	79.398296	79.973856	65	121	12	25	3	324	47	2	0	223	376
O00267-O95373	0.600715	820	64.559439	59.239650	83.519422	125	397	77	488	481	422	51	84	30	1087	1038
O00268-P49848	0.071029	296	52.442162	46.547171	62.398567	28	224	77	756	98	241	51	287	0	1085	677
O00268-Q12962	0.136927	176	64.363693	50.601714	57.394862	115	177	76	717	31	52	15	120	0	1085	218
O00268-Q15542	0.388806	428	64.162126	44.324544	71.709187	7	221	82	775	248	289	49	214	2	1085	800
O00268-Q15545	0.084049	143	62.071189	49.994931	73.027221	66	223	82	714	130	77	54	88	0	1085	349
O00273-O76075	0.512235	278	73.214209	63.767281	81.671450	0	167	65	99	121	147	53	17	2	331	338
O00273-Q9UJ04	0.032821	22	62.314545	69.743988	59.451135	5	207	37	82	110	60	15	229	0	331	414
O00292-O75610	0.065550	120	61.292583	65.551202	65.659044	0	180	123	63	0	178	128	60	0	366	366
O00294-O75386	0.107863	130	65.960923	61.001697	66.427715	107	119	61	255	125	117	43	157	0	542	442
O00303-O15372	0.653234	375	76.127920	67.528964	69.694744	4	211	54	88	5	215	91	41	0	357	352
O00303-O75821	0.032839	17	68.118824	72.138179	63.914406	61	179	34	83	29	110	88	93	0	357	320
O00303-Q13347	0.031493	10	53.935000	70.346611	90.149508	32	203	35	87	231	79	14	1	0	357	325
O00303-Q14152	0.347877	240	69.587958	69.030728	61.852207	15	216	38	88	127	523	245	487	0	357	1382
O00303-Q7L2H7	0.142289	251	60.565060	62.461961	54.746711	0	154	111	92	0	17	255	102	0	357	374
O00303-Q9Y262	0.053796	63	67.466984	65.462941	70.805567	1	209	59	88	0	356	172	36	0	357	564
O00330-P09622	0.291821	80	84.649000	73.190000	91.644813	147	197	24	133	449	23	8	29	0	501	509
O00339-Q99435	0.192761	285	61.808105	71.129822	71.848676	130	462	248	116	39	459	272	46	0	956	816
O00399-O75935	0.031322	0	0.000000	79.931105	74.546344	79	66	26	19	40	73	62	11	0	190	186
O00399-P47755	0.038704	17	85.935882	85.887526	85.713846	122	39	14	15	172	67	35	12	0	190	286
O00399-Q14203	0.034896	14	83.465714	83.197211	72.831815	106	53	16	15	222	664	141	251	0	190	1278
O00399-Q9BTE1	0.537692	145	83.880966	78.516789	86.188736	56	79	38	17	80	91	8	3	0	190	182
O00399-Q9NZ32	0.043521	26	79.692308	83.929263	82.207674	107	53	15	15	210	131	36	40	0	190	417
O00399-Q9UJW0	0.347961	83	86.312651	83.255842	78.010196	99	60	15	16	111	237	61	51	0	190	460
O00409-Q9UIJ7	0.120220	76	75.379868	50.943143	88.873612	51	55	51	333	148	65	5	9	0	490	227
O00411-Q8N5Z5	0.526697	458	67.744520	77.977561	54.427383	420	509	145	156	39	75	36	171	0	1230	321
O00425-P11940	0.176295	100	74.917400	75.582556	70.675676	112	321	44	102	139	270	61	166	0	579	636
O00425-P46783	0.033171	19	67.683684	76.772418	68.683939	134	305	47	93	60	34	6	65	0	579	165
O00425-P62277	0.034055	22	68.493636	76.725337	84.360662	113	322	62	82	69	62	10	10	0	579	151
O00425-Q02878	0.035278	23	71.286087	76.392435	70.884063	118	319	55	87	43	123	80	42	0	579	288
O00425-Q9NZI8	0.246359	161	71.193230	74.852884	74.515858	78	355	45	101	60	363	63	91	0	579	577
O00459-P27986	0.409759	171	76.344737	77.878558	78.973619	127	444	81	76	145	454	59	66	0	728	724
O00459-Q92569	0.247588	172	70.329767	79.128736	75.258785	162	421	79	66	83	275	22	81	0	728	461
O00469-Q8NBJ5	0.079250	68	72.232647	87.986744	82.333006	495	196	14	32	368	143	24	87	0	737	622
O00470-O14770	0.341104	247	69.000972	57.166308	54.488092	22	120	48	200	16	125	52	284	0	390	477
O00471-Q8IYI6	0.205630	116	74.168017	82.314605	73.713076	161	460	72	15	35	491	93	106	0	708	725
O00471-Q8TAG9	0.696946	318	82.646667	84.732486	79.733918	245	401	42	20	104	576	64	60	0	708	804
O00471-Q9UPT5	0.159375	137	69.130949	83.450946	76.758912	260	360	64	24	311	244	50	130	0	708	735
O00471-Q9Y2D4	0.717378	489	80.535153	83.361285	78.894673	197	437	47	27	66	617	76	52	51	708	811
O00472-Q96JC9	0.688554	350	80.226600	65.730625	64.794888	163	170	48	259	73	43	47	105	20	640	268
O00472-Q9UHB7	0.338003	322	65.734379	62.121078	47.552253	153	152	47	288	171	78	35	879	5	640	1163
O00478-P78410	0.555383	186	80.653495	78.951541	82.301467	250	209	54	71	142	137	42	13	8	584	334
O00487-P51665	0.709205	341	83.663079	75.564613	81.833302	44	174	53	39	65	217	35	7	0	310	324
O00487-P62195	0.032784	15	70.840000	71.256065	80.512709	7	189	69	45	62	280	44	20	0	310	406
O00487-Q15008	0.032450	19	62.358421	72.781613	78.675990	6	195	73	36	4	323	52	10	0	310	389
O00487-Q16186	0.033367	39	55.270000	75.479258	57.458747	40	177	56	37	31	123	66	187	0	310	407
O00487-Q99460	0.497282	182	78.590385	73.141484	74.653547	4	189	97	20	95	625	141	92	0	310	953
O00487-Q9BRP4	0.065703	34	83.255000	72.833419	92.628546	22	180	68	40	315	73	2	2	0	310	392
O00487-Q9Y5K5	0.034330	17	75.807647	73.943871	84.062766	32	180	52	46	143	147	21	18	0	310	329
O00499-Q9UBW5	0.705853	289	85.469896	63.725126	58.001876	185	107	47	254	161	44	33	327	0	593	565
O00505-O00629	0.061623	122	60.237459	82.330365	82.720384	342	68	24	87	346	65	32	78	3	521	521
O00506-Q9BUL8	0.645787	261	80.538889	78.123146	84.567736	216	103	27	80	111	77	9	15	0	426	212
O00506-Q9P289	0.345539	273	67.913956	74.704977	75.591514	155	140	42	89	147	148	38	83	0	426	416
O00506-Q9Y6E0	0.311336	256	67.562930	74.820775	73.885847	161	135	41	89	156	148	48	91	0	426	443
O00522-O14713	0.420234	219	73.191689	74.245136	66.480200	169	340	113	114	43	80	14	63	5	736	200
O00541-P46087	0.116185	171	63.163977	74.461854	61.676281	94	329	65	100	234	145	35	398	3	588	812
O00541-Q9GZL7	0.036411	20	77.296000	72.824694	84.062671	99	304	72	113	167	215	13	28	0	588	423
O00567-O76021	0.041742	74	59.143649	72.920993	62.749061	111	315	34	134	57	199	27	207	0	594	490
O00567-P05388	0.031322	0	0.000000	70.623098	70.740032	67	344	48	135	0	233	37	47	0	594	317
O00567-P23396	0.032913	16	70.157500	71.979461	85.208642	111	311	39	133	122	90	26	5	0	594	243
O00567-P46087	0.034740	59	53.672203	72.365438	60.472808	96	333	31	134	204	161	57	390	0	594	812
O00567-P46782	0.048557	54	67.899815	70.607273	85.335049	72	341	47	134	100	88	5	11	0	594	204
O00567-P55769	0.457462	108	85.707130	73.104259	86.150156	121	313	28	132	57	59	9	3	0	594	128
O00567-P62750	0.031528	6	72.541667	71.788872	82.017244	88	330	44	132	64	64	23	5	0	594	156
O00567-P62888	0.031332	2	61.930000	71.451650	82.597652	79	341	41	133	48	47	14	6	0	594	115
O00567-P62910	0.031387	8	45.445000	72.932929	83.653037	118	312	31	133	31	94	6	4	0	594	135
O00567-Q49A26	0.044886	81	59.865185	72.367003	73.129078	92	338	30	134	269	106	9	169	0	594	553
O00567-Q8TDN6	0.033519	49	52.614694	71.172744	76.212521	74	340	47	133	118	138	33	64	0	594	353
O00567-Q99848	0.033072	31	57.525161	74.145034	66.776144	136	299	26	133	0	160	80	66	0	594	306
O00567-Q9BVP2	0.037212	50	60.386800	73.674007	70.855811	127	308	27	132	125	237	51	136	0	594	549
O00567-Q9BZE4	0.038827	89	54.360337	71.973418	75.324148	98	329	33	134	147	278	147	62	0	594	634
O00567-Q9GZR7	0.064483	126	60.455794	73.417997	63.896438	119	313	28	134	182	254	91	332	0	594	859
O00567-Q9H0A0	0.034575	55	54.219455	69.534209	76.255122	31	385	39	139	123	620	192	90	0	594	1025
O00567-Q9Y2X3	0.625785	338	75.716420	69.591094	71.119924	37	376	46	135	68	288	58	115	0	594	529
O00567-Q9Y3B9	0.032366	21	59.497143	73.566616	54.294078	121	311	29	133	0	81	69	132	0	594	282
O00570-P35711	0.155700	147	67.929320	47.065524	54.772202	36	36	28	291	99	128	77	459	0	391	763
O00571-O15523	0.722166	1042	72.977054	64.508776	65.002970	57	312	76	217	56	324	66	214	487	662	660
O00571-Q99543	0.036850	74	54.415135	68.829698	76.789034	181	216	58	207	125	359	75	62	0	662	621
O00602-O60279	0.088241	150	62.004933	82.680736	46.142941	202	30	64	30	22	86	65	456	0	326	629
O00602-Q15485	0.262809	197	69.121624	77.002301	77.935591	180	36	26	84	178	36	17	82	0	326	313
O00628-Q92968	0.290481	80	84.589875	92.641703	59.924764	276	36	4	7	1	184	51	167	0	323	403
O00712-Q14938	0.653927	384	75.874010	63.765857	58.578466	168	24	19	209	163	31	13	295	4	420	502
O00716-Q5H9I0	0.695213	369	80.333008	56.933570	65.232716	101	67	42	255	141	65	33	166	16	465	405
O00743-O15084	0.056424	35	79.643429	91.784918	86.220608	253	39	4	9	709	239	24	81	0	305	1053
O00743-O75170	0.683107	356	79.389213	91.706033	60.775549	244	46	7	8	305	147	20	494	0	305	966
O00743-Q8N8A2	0.124436	72	76.727917	91.758066	87.879345	253	40	4	8	652	262	44	35	0	305	993
O00762-Q92945	0.058891	84	64.604881	82.376592	58.847722	120	26	4	29	94	167	85	365	0	179	711
O00762-Q96AE4	0.111742	131	66.219542	81.796425	60.445885	109	36	5	29	86	180	62	316	0	179	644
O00764-O95861	0.296069	85	83.677882	93.380256	92.411429	253	52	7	0	247	49	8	4	0	312	308
O00764-P31948	0.413827	108	83.994722	93.163814	87.531013	254	51	5	2	329	167	20	27	0	312	543
O14492-Q9BRX9	0.229823	108	76.497130	58.526139	91.631841	116	148	38	330	266	29	11	9	0	632	315
O14512-Q93034	0.507209	378	69.249762	46.903735	85.586423	14	112	70	385	384	313	56	27	12	581	780
O14530-P50991	0.033141	14	75.319286	77.868363	87.913803	52	128	15	31	336	163	17	23	0	226	539
O14530-Q99832	0.133250	89	73.846966	76.227832	86.487238	34	143	16	33	298	191	31	23	0	226	543
O14531-Q9BPU6	0.728470	297	91.844983	85.959353	86.879326	440	51	3	78	440	52	4	68	0	572	564
O14561-Q9NU23	0.490370	123	84.704228	72.813590	86.134545	45	46	32	33	55	23	6	4	0	156	88
O14579-P35606	0.423791	163	77.562025	82.417987	83.228830	49	232	12	15	358	441	43	64	0	308	906
O14579-P48444	0.143773	84	75.640833	85.738084	79.177221	159	124	9	16	246	156	18	91	0	308	511
O14579-P53621	0.693074	290	83.457793	83.487370	81.242361	76	206	9	17	385	663	61	115	0	308	1224
O14579-Q9Y678	0.310694	158	73.979430	81.926396	82.151751	62	217	13	16	156	632	46	40	0	308	874
O14595-Q9GZU7	0.122758	154	65.014545	71.625646	72.949732	126	51	6	88	121	54	9	77	0	271	261
O14617-Q92572	0.717844	325	86.350400	74.794918	79.034508	375	430	119	229	93	54	7	39	0	1153	193
O14639-Q9HD40	0.263882	211	68.275782	54.363612	89.565868	54	233	63	428	393	67	9	32	0	778	501
O14641-Q92997	0.161865	418	56.477919	52.628696	53.268310	74	168	37	457	65	176	29	446	15	736	716
O14709-P17040	0.666268	888	67.335158	58.424334	50.047258	7	333	385	304	11	254	220	558	8	1029	1043
O14744-Q9BQA1	0.689950	235	86.257617	89.633391	86.309152	453	149	16	19	220	77	20	25	2	637	342
O14744-Q9NY12	0.035361	32	64.683750	89.340518	56.959493	467	113	30	27	45	45	8	119	0	637	217
O14770-P40424	0.647447	343	76.882653	55.664843	64.679302	52	96	54	275	63	150	60	157	0	477	430
O14770-P40425	0.659556	327	78.407187	56.462474	64.179279	64	87	56	270	66	145	53	166	0	477	430
O14770-P40426	0.667817	389	76.783265	56.482474	64.480853	53	101	50	273	65	153	63	153	0	477	434
O14770-Q99687	0.378264	267	69.241873	54.294528	57.951147	17	123	51	286	16	122	46	191	0	477	375
O14770-Q9BYU1	0.656162	307	79.007557	56.518260	67.278930	65	88	50	274	65	143	50	116	0	477	374
O14770-Q9Y2B2	0.033405	26	62.331154	52.943312	87.277063	21	125	40	291	137	95	20	0	0	477	252
O14776-P17844	0.041964	166	49.929277	63.551557	72.822541	75	511	98	414	242	184	19	169	0	1098	614
O14776-Q5VWI1	0.149576	229	62.031266	64.694499	52.803140	112	499	82	405	20	175	46	345	5	1098	586
O14777-O95229	0.041431	27	76.939630	75.155966	61.933249	70	394	88	90	0	122	71	84	0	642	277
O14777-Q8NBT2	0.449781	145	80.345379	77.005327	69.354569	150	329	75	88	0	103	80	14	0	642	197
O14777-Q9BZD4	0.735357	927	82.028231	77.234081	84.822586	204	279	65	94	190	230	32	12	2	642	464
O14777-Q9H081	0.037837	27	72.656667	76.463193	81.126195	183	296	68	95	35	139	27	4	0	642	205
O14777-Q9H410	0.090888	95	68.569579	77.905218	56.640730	209	281	57	95	0	144	48	164	0	642	356
O14777-Q9HBM1	0.345734	137	77.438686	76.799237	74.653527	143	342	64	93	0	168	55	1	0	642	224
O14788-O95249	0.107943	89	71.537079	69.480789	75.031720	85	74	82	76	61	99	67	23	0	317	250
O14802-O75575	0.105141	78	73.399359	83.561424	71.435068	374	874	121	21	0	101	25	22	0	1390	148
O14802-P05423	0.210473	275	62.976582	82.591475	44.399422	288	942	138	22	0	72	45	281	0	1390	398
O14802-Q9NWS0	0.118699	150	65.026467	82.885568	73.048517	328	905	131	26	39	169	19	63	0	1390	290
O14802-Q9Y535	0.393814	180	75.037500	82.887856	78.190735	306	924	146	14	7	165	13	19	4	1390	204
O14818-P20618	0.031465	4	85.515000	91.338266	84.563983	184	56	8	0	160	44	7	30	0	248	241
O14818-P28062	0.356729	81	87.153333	90.713145	79.253986	180	63	5	0	150	53	23	50	0	248	276
O14818-P28065	0.035225	25	69.304800	91.491048	84.628082	185	57	6	0	123	63	14	19	0	248	219
O14818-P28066	0.657164	165	88.701394	92.660645	91.654481	197	49	2	0	195	29	11	6	2	248	241
O14818-P28070	0.033507	16	73.791250	90.381895	81.985720	173	69	6	0	162	47	12	43	0	248	264
O14818-P28072	0.046165	38	73.124211	90.680403	82.623598	178	61	9	0	139	56	11	33	0	248	239
O14818-P28074	0.411369	84	88.658571	91.287621	79.465285	183	60	5	0	151	49	4	59	0	248	263
O14818-P49721	0.391629	67	92.580746	92.333790	92.508657	192	53	3	0	161	36	2	2	0	248	201
O14818-Q99436	0.308966	58	92.158103	90.252661	85.719206	171	70	7	0	155	88	19	15	0	248	277
O14867-O60675	0.523446	217	77.021659	52.531630	75.691090	125	97	57	457	74	27	22	33	0	736	156
O14867-Q9Y5Q3	0.521268	256	74.642813	53.185978	54.234427	118	115	55	448	71	23	19	210	0	736	323
O14874-Q5VZV1	0.115686	115	68.400348	78.003350	76.567311	178	136	25	73	146	45	7	66	6	412	264
O14920-Q9Y6K9	0.049109	60	66.403667	64.185952	73.304105	129	215	126	286	27	288	31	73	0	756	419
O14929-P62805	0.179156	71	81.120423	89.601456	75.066117	300	85	34	0	26	46	9	22	0	419	103
O14948-P19484	0.605988	245	79.014980	57.790576	60.950000	84	23	41	199	86	89	75	226	0	347	476
O14949-P31930	0.350190	75	88.432533	76.652805	88.545771	14	43	20	5	384	56	4	36	4	82	480
O14967-Q96GX1	0.049165	137	55.280949	71.041902	67.830330	150	259	35	166	41	335	168	153	0	610	697
O14972-O60826	0.069726	38	81.727895	86.786061	73.389888	175	90	29	3	76	333	124	94	0	297	627
O14972-Q567U6	0.034179	15	78.706000	86.577003	75.702441	163	105	29	0	89	380	79	83	0	297	631
O14972-Q9UBI1	0.038477	18	83.888889	91.030741	83.390462	226	58	13	0	80	80	32	3	0	297	195
O14977-Q9UMX2	0.605718	215	80.921907	84.277500	58.449957	234	146	39	29	9	102	21	103	0	448	235
O14979-2-Q00839	0.276088	302	64.418146	61.967608	64.030994	53	102	25	121	272	136	41	376	0	301	825
O14979-P09651	0.032504	22	59.875455	56.566929	61.257446	3	143	47	227	52	119	17	184	0	420	372
O15042-Q8IWX8	0.565731	365	71.856219	60.180748	59.402085	240	211	78	500	193	211	54	458	11	1029	916
O15084-O75170	0.590179	528	68.624564	84.393276	56.239255	585	358	25	85	132	300	32	502	12	1053	966
O15084-Q5H9R7	0.649403	557	71.112136	84.658775	58.838018	603	341	25	84	69	354	53	397	14	1053	873
O15084-Q8N8A2	0.588484	244	78.177787	82.976011	83.978691	381	563	26	83	295	605	53	40	0	1053	993
O15111-Q9Y6K9	0.095226	49	80.863061	78.656671	73.667208	231	338	110	66	35	279	29	76	0	745	419
O15143-O15144	0.087230	62	75.128387	89.018978	87.418633	285	41	30	16	162	112	22	4	0	372	300
O15143-P59998	0.639141	159	87.911447	88.883091	88.834762	295	29	29	19	93	68	7	0	0	372	168
O15143-P61158	0.158454	92	75.156739	87.155591	88.245646	267	55	17	33	284	100	13	21	0	372	418
O15143-P61160	0.135682	39	90.717436	88.419597	91.645838	275	52	29	16	304	74	15	1	0	372	394
O15143-Q9BPX5	0.495349	107	87.441495	90.045484	81.075229	301	27	30	14	88	29	15	21	0	372	153
O15144-P61158	0.682842	180	89.783500	88.615767	89.998947	188	90	19	3	323	65	15	15	0	300	418
O15144-Q8WVV9	0.113824	101	70.150099	86.645633	74.647934	169	98	22	11	249	129	16	148	0	300	542
O15144-Q92747	0.200382	53	88.477547	86.556600	89.613892	153	116	29	2	269	67	23	11	0	300	370
O15144-Q9BPX5	0.038094	16	86.817500	90.325433	80.226797	219	60	20	1	78	39	14	22	0	300	153
O15145-O15143	0.198168	49	90.120408	90.600056	89.606183	129	44	2	3	285	42	30	15	0	178	372
O15145-O15144	0.031930	7	84.292857	92.432022	90.269700	151	22	2	3	220	58	22	0	0	178	300
O15145-P61158	0.623348	116	92.580517	92.273539	90.587751	146	27	3	2	332	56	15	15	0	178	418
O15145-P61160	0.369902	76	88.984342	90.476124	93.504721	130	42	3	3	340	44	9	1	0	178	394
O15145-Q92747	0.155643	44	89.577727	90.580674	90.705595	129	44	2	3	287	51	26	6	0	178	370
O15145-Q9BPX5	0.094906	33	89.955152	92.835562	82.102745	157	16	2	3	81	36	25	11	0	178	153
O15145-Q9P1U1	0.597369	116	90.920603	91.391910	90.546531	132	41	2	3	332	59	13	14	0	178	418
O15151-P04637	0.037266	39	64.563077	55.231245	70.307328	68	96	35	291	168	57	21	147	0	490	393
O15155-Q9P2W9	0.150618	79	77.216962	74.852034	66.843851	2	80	29	7	12	178	59	86	0	118	335
O15160-P62875	0.660938	142	91.731549	90.588988	89.671642	230	111	5	0	50	13	4	0	0	346	67
O15162-Q86VR2	0.033461	37	56.475405	67.255723	57.100665	95	69	41	113	0	164	94	208	0	318	466
O15194-Q99618	0.327600	131	77.468779	76.814710	43.805410	172	9	13	82	0	7	46	215	0	276	268
O15194-Q9GZU7	0.092874	118	65.692288	71.408116	73.405709	130	50	4	92	127	49	8	77	0	276	261
O15212-O60925	0.298440	79	85.183671	88.207519	86.712131	83	38	4	4	66	47	7	2	0	129	122
O15212-Q99471	0.570265	84	95.932143	91.073488	91.109870	102	20	3	4	124	23	4	3	4	129	154
O15212-Q9NQP4	0.378543	71	90.769577	92.151783	86.810299	111	12	2	4	97	20	6	11	0	129	134
O15212-Q9UHV9	0.257343	58	89.660517	90.309070	75.527922	92	31	2	4	73	31	11	39	0	129	154
O15239-P51970	0.546483	94	92.316809	90.923286	87.289651	50	19	1	0	98	59	13	2	0	70	172
O15247-Q9NZA1	0.484381	249	73.663936	84.933887	62.217049	117	99	21	10	125	84	27	174	0	247	410
O15264-P53778	0.438819	185	76.207459	83.322712	81.886049	172	144	23	26	142	169	32	24	0	365	367
O15318-O14802	0.166962	209	64.086316	45.065605	82.614734	0	27	44	152	297	931	142	20	0	223	1390
O15318-P05423	0.037302	42	63.334048	62.817578	61.056784	11	76	76	60	45	77	126	150	0	223	398
O15318-Q9BUI4	0.698062	272	85.114154	57.760807	87.122734	21	37	74	91	345	147	18	24	0	223	534
O15318-Q9NW08	0.376655	240	70.536000	42.660987	84.937944	0	22	40	161	432	597	82	22	0	223	1133
O15318-Q9Y535	0.031417	5	65.872000	59.785605	86.413235	10	64	71	78	124	59	10	11	0	223	204
O15335-Q8N129	0.472115	99	87.934040	89.626880	67.528185	286	36	8	29	48	93	29	78	0	359	248
O15371-O00303	0.048414	71	63.476901	79.392135	70.865294	280	104	101	63	41	205	23	88	0	548	357
O15371-O15372	0.037949	35	67.507429	73.237682	69.536733	64	282	128	74	0	224	90	38	0	548	352
O15371-O75821	0.032539	26	57.088462	80.463558	65.894156	295	105	86	62	59	91	78	92	0	548	320
O15371-P60228	0.148909	246	61.185244	76.706880	67.435281	176	187	126	59	0	218	208	19	0	548	445
O15371-Q13347	0.033114	29	58.888276	77.050128	90.469262	277	98	72	101	248	59	15	3	0	548	325
O15371-Q14152	0.086714	276	55.110906	74.272026	60.681845	192	166	69	121	186	402	283	511	0	548	1382
O15371-Q7L2H7	0.031473	7	61.801429	69.931551	62.365481	41	280	129	98	0	67	278	29	0	548	374
O15371-Q9Y262	0.050778	66	65.591212	78.965018	78.041082	274	102	113	59	68	388	74	34	0	548	564
O15372-Q13347	0.031339	2	82.505000	70.595085	87.939138	0	228	90	34	190	114	19	2	0	352	325
O15372-Q7L2H7	0.034991	36	61.701111	62.859744	57.016631	0	141	141	70	0	29	266	79	0	352	374
O15372-Q99613	0.177274	98	75.306224	70.931165	63.309650	0	228	88	36	0	448	203	262	0	352	913
O15372-Q9Y262	0.031797	9	71.115556	69.670682	64.890071	0	223	92	37	0	185	335	44	0	352	564
O15392-Q53HL2	0.613227	152	86.957632	91.578944	63.668036	115	22	2	3	43	66	78	93	2	142	280
O15400-O14653	0.349032	121	79.569008	76.014368	73.011462	64	130	21	46	0	140	56	16	0	261	212
O15400-O95249	0.127293	61	80.091967	76.754904	76.416000	72	124	18	47	61	110	59	20	0	261	250
O15400-O95721	0.674519	289	81.427405	77.204674	72.522636	83	108	31	39	43	119	51	45	0	261	258
O15400-Q5SQN1	0.409576	177	75.829718	76.230536	66.771595	59	136	20	46	23	267	31	143	0	261	464
O15400-Q9UNK0	0.312614	190	71.447789	74.341379	66.671780	40	154	20	47	26	85	67	58	0	261	236
O15439-Q5T2W1	0.498771	396	68.425783	79.444091	72.699114	264	851	99	111	60	306	52	101	9	1325	519
O15446-O15160	0.032949	18	67.540556	44.827588	89.633902	0	84	60	366	201	140	5	0	0	510	346
O15460-2-P07237	0.390398	121	81.123719	84.344728	83.410374	260	212	33	28	240	207	14	47	0	533	508
O15460-Q15393	0.075394	58	74.360345	84.265514	88.291775	216	268	23	28	663	512	30	12	0	535	1217
O15482-O75069	0.637043	422	73.588104	65.862317	54.208434	26	189	77	118	21	215	48	425	0	410	709
O15482-O94876	0.506479	401	68.542494	64.234195	55.464564	47	160	69	134	29	192	77	355	0	410	653
O15482-Q9ULS5	0.644563	417	74.204173	66.075878	63.515744	65	146	66	133	73	163	55	186	0	410	477
O15488-O95210	0.154305	124	70.237097	67.917066	49.352430	183	96	29	193	56	38	24	240	0	501	358
O15511-O15143	0.518701	115	87.117652	82.180464	90.286505	88	28	22	13	300	30	28	14	0	151	372
O15511-O15144	0.036106	22	74.274091	81.123576	90.297867	85	30	18	18	217	63	20	0	0	151	300
O15511-O15145	0.035449	14	85.205714	83.694305	93.828427	94	22	23	12	161	13	1	3	0	151	178
O15511-P59998	0.602363	119	90.732773	87.002252	91.968750	97	34	15	5	129	37	1	1	0	151	168
O15511-P61158	0.280914	70	86.809286	76.945033	90.449498	66	47	6	32	324	64	16	14	0	151	418
O15511-P61160	0.311721	80	85.513125	81.600331	93.642411	73	52	10	16	343	43	7	1	0	151	394
O15511-Q92747	0.447630	106	85.657358	81.825033	90.618135	91	26	16	18	290	46	24	10	0	151	370
O15511-Q9BPX5	0.089389	34	88.299118	84.426424	83.964379	101	16	18	16	97	20	21	15	0	151	153
O15514-P0CAP1	0.031489	4	89.000000	83.365493	73.542060	68	56	7	11	201	82	65	118	0	142	466
O15514-P36954	0.039382	15	90.949333	87.542113	80.946160	100	28	3	11	43	59	16	7	0	142	125
O15514-P62487	0.712658	179	94.858045	89.635211	95.435756	115	14	2	11	161	10	1	0	4	142	172
O15514-Q9NQG5	0.062483	32	83.766250	86.743944	79.347975	90	38	3	11	148	103	24	51	0	142	326
O15525-O14867	0.475824	204	76.113235	74.659938	52.762310	70	29	22	41	126	98	55	457	0	162	736
O15533-P30101	0.110897	44	85.211136	76.977879	87.043149	118	203	94	33	316	143	12	34	0	448	505
O15540-P00441	0.096976	33	90.275455	95.063712	96.282468	116	16	0	0	146	8	0	0	0	132	154
O15540-P07954	0.050946	29	81.693103	93.426591	90.633922	106	26	0	0	434	26	3	47	0	132	510
O15540-P09417	0.305957	61	90.889344	94.075833	94.906107	112	20	0	0	231	4	7	2	0	132	244
O15540-P29401	0.136885	36	92.863056	93.518333	96.151621	110	22	0	0	598	21	2	2	0	132	623
O15540-P35754	0.300394	58	91.758103	94.420379	95.324057	111	21	0	0	103	3	0	0	0	132	106
O15540-P37802	0.154066	50	86.525000	92.469394	85.042663	102	30	0	0	123	35	37	4	0	132	199
O15540-P37837	0.248313	61	88.101803	93.527727	94.074421	110	22	0	0	298	25	5	9	0	132	337
O15540-P61960	0.101907	32	91.811562	95.407045	90.096235	116	16	0	0	69	9	4	3	0	132	85
O15540-P62937	0.327796	64	90.820469	94.428561	96.461758	112	20	0	0	157	7	1	0	0	132	165
O15540-Q01995	0.098657	46	82.675652	93.054848	83.380299	108	24	0	0	113	41	43	4	0	132	201
O15540-Q8WUM4	0.248868	92	80.121522	89.920455	79.804793	91	35	6	0	412	274	30	152	0	132	868
O15540-Q99798	0.213045	56	88.025357	92.260227	92.300333	101	31	0	0	642	106	5	27	0	132	780
O15540-Q9H0I9	0.086985	30	91.119000	93.119394	95.244649	105	27	0	0	576	45	5	0	0	132	626
O15540-Q9UI15	0.110207	46	84.140435	92.950379	83.565829	107	25	0	0	104	51	40	4	0	132	199
O15550-P61964	0.122884	98	71.434592	65.782612	87.944311	293	549	70	489	264	36	4	30	2	1401	334
O43143-O75533	0.708461	974	70.782043	76.640352	66.310146	124	506	70	95	77	709	139	379	131	795	1304
O43143-P11142	0.278834	119	77.085042	82.925874	81.033235	384	283	53	75	219	310	78	39	0	795	646
O43143-P11940	0.281653	154	73.249481	83.562717	70.011289	426	242	47	80	139	252	78	167	0	795	636
O43143-P13639	0.117956	80	74.284000	80.285799	86.305268	289	366	50	90	364	439	49	6	0	795	858
O43143-P52272	0.491158	360	69.276389	82.732176	50.544151	350	331	43	71	68	169	37	456	0	795	730
O43143-Q00839	0.546959	440	68.924955	81.699182	60.187758	317	343	58	77	208	182	47	388	0	795	825
O43159-Q9H8H2	0.041716	96	55.752813	63.314386	65.731857	150	72	30	204	222	244	40	345	0	456	851
O43172-O43395	0.600532	258	77.993837	80.928870	65.679224	261	154	33	74	35	317	156	175	0	522	683
O43172-O94906	0.041135	55	63.040545	75.731418	71.750276	96	304	39	83	0	681	84	176	0	522	941
O43172-Q15020	0.040390	59	61.331695	79.535958	71.806376	242	161	35	84	157	508	64	234	0	522	963
O43172-Q15029	0.031630	24	44.865833	77.892356	81.163261	189	216	32	85	260	574	69	69	0	522	972
O43172-Q8WWY3	0.038075	23	76.739565	80.976379	68.809098	263	149	40	70	41	219	135	104	0	522	499
O43172-Q9BUQ8	0.038394	23	77.211304	78.750383	70.191829	239	156	31	96	126	368	155	171	0	522	820
O43175-Q9H201	0.049723	59	66.948644	86.466792	51.276598	234	258	32	9	57	133	31	411	0	533	632
O43237-P63172	0.031666	13	56.932308	60.471382	78.123451	8	181	133	170	4	82	19	8	0	492	113
O43237-Q9Y6G9	0.037026	52	59.528269	57.813415	54.498088	2	159	143	188	0	137	152	234	0	492	523
O43242-O00231	0.032204	9	80.014444	67.067697	75.862559	0	301	135	98	10	291	117	4	0	534	422
O43242-O00232	0.031347	3	61.273333	67.770880	73.577259	0	315	126	93	3	322	110	21	0	534	456
O43242-O00233	0.031566	11	56.409091	74.118015	80.569013	49	330	75	80	62	125	16	20	0	534	223
O43242-O00487	0.031449	4	82.907500	69.609195	74.533161	3	342	94	95	18	203	56	33	0	534	310
O43242-O75832	0.041332	36	70.675000	72.713109	89.524646	30	344	77	83	154	63	6	3	0	534	226
O43242-P48556	0.467772	285	71.338316	69.094963	60.100486	1	330	115	88	0	133	116	101	0	534	350
O43242-P51665	0.243463	88	80.660568	65.587940	78.958796	1	256	184	93	15	259	47	3	0	534	324
O43242-P55036	0.031605	13	54.539231	72.045150	66.123395	25	346	81	82	8	195	82	92	0	534	377
O43242-Q15008	0.292750	150	74.065133	65.781536	72.696889	0	278	161	95	0	269	106	14	2	534	389
O43242-Q16186	0.055781	84	63.714048	71.920281	56.149705	27	336	92	79	1	133	96	177	0	534	407
O43242-Q16401	0.031374	7	45.150000	68.548109	75.024484	0	330	123	81	0	375	118	11	0	534	504
O43242-Q9UNM6	0.033990	28	63.308571	67.365393	69.696489	0	315	129	90	0	202	162	12	0	534	376
O43242-Q9Y5K5	0.032997	25	60.938800	70.193876	80.991854	10	340	103	81	65	215	31	18	0	534	329
O43251-Q14671	0.033117	125	41.080640	45.367179	51.023946	67	11	4	308	313	31	23	819	2	390	1186
O43257-O95619	0.033440	16	73.435000	67.689610	90.221894	23	59	33	39	159	53	15	0	0	154	227
O43257-Q96A08	0.037386	25	73.681200	69.743442	80.470787	22	63	41	28	82	9	15	21	0	154	127
O43257-Q9GZN1	0.721993	273	90.340989	73.262468	94.291439	58	40	15	41	347	47	2	0	2	154	396
O43257-Q9Y230	0.039062	59	60.083390	61.105909	81.292052	5	48	53	48	138	253	36	36	0	154	463
O43257-Q9Y265	0.032439	31	53.375161	61.444481	85.082939	11	47	49	47	236	163	33	24	0	154	456
O43264-Q8WU76	0.041376	29	75.254483	77.192041	86.418538	173	385	141	80	376	230	66	12	0	779	684
O43290-O43172	0.035905	47	59.274255	54.682388	80.626590	0	225	204	371	229	182	48	63	0	800	522
O43290-O43395	0.180158	242	63.047190	56.686212	68.405681	1	250	201	348	64	319	145	155	0	800	683
O43290-Q15029	0.044385	83	59.259277	46.968237	80.533961	0	99	214	487	201	619	95	57	0	800	972
O43290-Q8WWY3	0.033524	42	54.805714	56.278763	72.415030	0	250	194	356	85	209	141	64	0	800	499
O43290-Q96DI7	0.031678	9	66.956667	56.559275	84.001289	1	265	174	360	245	59	6	47	0	800	357
O43290-Q9BUQ8	0.049885	186	52.293226	52.980987	72.516207	0	207	199	394	182	353	135	150	3	800	820
O43292-Q969N2	0.676108	214	86.150374	85.267874	81.765571	279	277	43	22	212	255	93	18	0	621	578
O43292-Q96S52	0.041056	52	63.869615	84.701031	80.917622	276	274	43	28	91	393	63	8	0	621	555
O43293-Q5SW79	0.076726	232	55.619698	80.108216	35.925170	204	142	55	53	0	59	140	1385	0	454	1584
O43379-P45983	0.112704	204	60.784608	59.077141	77.483817	473	184	110	751	134	203	22	68	2	1518	427
O43390-O60506	0.058210	195	54.129744	63.761374	65.241717	11	332	59	231	46	306	52	219	5	633	623
O43390-P09651	0.081531	184	58.749185	64.251801	58.898710	5	337	76	215	50	120	13	189	0	633	372
O43390-P17844	0.149015	154	66.881558	63.190300	73.967459	27	311	56	239	268	156	24	166	6	633	614
O43390-P31943	0.093867	146	62.997397	62.528483	59.380802	0	314	100	219	0	216	43	190	0	633	449
O43390-P35637	0.040440	125	51.831360	65.909273	48.086692	18	348	51	216	41	77	10	398	6	633	526
O43390-P51991	0.064475	115	61.618174	64.699226	57.211534	6	344	67	216	20	145	18	195	0	633	378
O43390-P61978	0.035726	55	56.630364	62.004076	60.807192	0	310	99	224	33	197	15	218	0	633	463
O43390-Q00839	0.182678	345	59.337101	64.275292	61.057527	51	308	41	233	213	175	53	384	0	633	825
O43390-Q08211	0.438126	448	65.145960	62.964834	74.688654	46	303	42	242	267	665	117	221	2	633	1270
O43390-Q92841	0.113872	148	64.790541	62.855103	66.227970	15	326	55	237	209	210	34	276	0	633	729
O43390-Q96KR1	0.072210	234	54.882564	63.390284	56.769721	9	328	68	228	169	271	68	566	9	633	1074
O43390-Q9H0D6	0.265609	403	60.969653	62.761453	73.003200	24	319	50	240	380	249	81	240	0	633	950
O43395-Q15020	0.178898	201	65.189602	63.092504	75.257715	51	245	155	232	398	282	46	237	2	683	963
O43395-Q8WWY3	0.031454	15	42.920000	66.898214	71.390000	56	311	156	160	98	176	141	84	0	683	499
O43395-Q96DI7	0.034667	22	70.578182	66.131054	84.733754	54	296	158	175	258	46	6	47	0	683	357
O43395-Q9BUQ8	0.039587	87	55.330575	63.980425	72.480598	44	285	144	210	185	353	123	159	0	683	820
O43399-P15311	0.360973	159	75.708239	55.825825	85.249454	0	48	72	86	369	135	28	54	0	206	586
O43402-Q15006	0.703208	209	90.167799	87.430429	92.523468	138	53	6	13	250	30	14	3	0	210	297
O43402-Q8N4V1	0.525539	104	89.315096	89.308667	76.556260	156	37	6	11	42	58	7	24	0	210	131
O43402-Q8N766	0.031322	0	0.000000	83.106095	83.330624	86	100	10	14	400	458	90	45	0	210	993
O43402-Q9BV81	0.042727	37	71.303784	86.982857	81.588909	128	63	8	11	50	41	10	9	0	210	110
O43402-Q9NPA0	0.076874	71	71.095352	88.045524	68.855372	137	54	6	13	61	67	42	72	0	210	242
O43402-Q9P0I2	0.034264	14	81.117857	87.943762	73.146973	138	53	7	12	12	163	56	30	0	210	261
O43427-Q86YS7	0.667966	221	84.839502	87.156621	72.720250	199	142	11	12	363	307	77	253	6	364	1000
O43427-Q8TDN4	0.064301	83	66.125663	88.416181	48.959621	254	82	12	16	42	130	67	394	0	364	633
O43439-Q9NQX0	0.038052	69	56.802754	57.286258	54.314437	52	193	38	321	6	188	80	321	0	604	595
O43463-O60732	0.121091	199	61.739246	83.827791	37.146602	203	148	31	30	4	152	45	941	0	412	1142
O43464-Q96P09	0.236921	135	73.335778	68.164760	77.870763	125	126	70	137	93	84	23	36	0	458	236
O43482-Q9NYP9	0.650321	261	80.867280	70.487948	73.200043	83	66	11	69	83	58	45	47	2	229	233
O43488-O95154	0.682825	126	96.402857	91.052061	94.979940	301	26	13	19	301	24	2	4	0	359	331
O43491-O95865	0.579159	233	78.389442	56.379114	89.278526	236	115	94	560	212	53	12	8	2	1005	285
O43513-O75448	0.031356	8	36.230000	71.331373	78.915703	32	118	38	45	273	499	113	104	0	233	989
O43513-Q9H944	0.032561	11	77.811818	74.382017	87.918868	70	97	22	44	151	37	15	9	0	233	212
O43513-Q9NPJ6	0.525607	220	76.910909	75.355880	66.096148	58	116	19	40	91	50	32	97	0	233	270
O43513-Q9Y3C7	0.637554	182	85.516429	77.465494	87.340916	105	69	12	47	91	26	5	9	0	233	131
O43516-O00401	0.467778	214	75.147617	51.404533	67.734020	8	49	134	312	99	131	151	124	0	503	505
O43516-O43639	0.044705	34	74.479412	47.670736	75.499868	0	21	129	353	131	145	15	89	0	503	380
O43521-Q07817	0.390310	128	80.180156	53.674848	74.136609	13	37	35	113	90	60	29	54	0	198	233
O43521-Q07820	0.391355	142	78.538732	53.494949	62.928400	11	39	26	122	97	65	25	163	0	198	350
O43521-Q8IUC4	0.050188	41	73.729268	42.936212	79.994402	0	16	37	145	371	165	36	114	0	198	686
O43602-O15075	0.157476	89	75.645281	59.416110	67.982919	26	128	39	172	188	249	58	245	0	365	740
O43602-Q96T66	0.382899	112	82.166964	58.956849	87.718810	15	137	42	171	194	22	11	25	0	365	252
O43617-Q8IUR0	0.653187	182	86.699451	89.074889	84.605479	137	24	4	15	116	34	29	9	4	180	188
O43617-Q9Y5R8	0.576877	109	90.958807	88.817389	93.287586	138	20	10	12	130	12	3	0	0	180	145
O43639-O00401	0.063288	60	71.112667	76.180632	64.685347	169	108	13	90	93	104	134	174	0	380	505
O43639-O43150	0.164738	83	77.332892	72.375553	72.804195	104	163	18	95	401	278	46	281	0	380	1006
O43639-P22681	0.366848	138	78.099783	73.522711	58.495486	110	165	13	92	155	247	33	471	0	380	906
O43639-Q13191	0.088028	37	86.004324	74.064789	58.301884	138	139	9	94	177	227	46	532	0	380	982
O43639-Q14155	0.199410	228	64.656272	73.571132	65.306986	111	166	10	93	173	284	35	311	0	380	803
O43639-Q14161	0.351628	216	71.078611	73.450342	72.390184	122	150	13	95	304	184	44	227	0	380	759
O43639-Q15052	0.172513	170	66.972000	74.255500	70.280902	141	135	10	94	201	294	61	220	0	380	776
O43639-Q92558	0.032523	29	55.114138	75.556316	53.433453	145	133	17	85	28	109	121	301	0	380	559
O43639-Q9Y2A7	0.230448	140	72.508000	73.818079	87.713697	145	132	8	95	664	390	56	18	0	380	1128
O43639-Q9Y2X7	0.270187	190	69.882842	73.259921	70.269947	114	157	14	95	262	208	56	235	0	380	761
O43639-Q9Y6W5	0.041471	71	59.518310	75.312500	57.521506	138	140	12	90	19	127	139	213	0	380	498
O43660-O60306	0.072484	174	58.077874	69.402549	80.079960	185	129	35	165	407	849	92	137	0	514	1485
O43660-Q15029	0.359066	175	74.236057	70.322062	82.969136	190	130	44	150	347	513	53	59	4	514	972
O43660-Q99459	0.326527	215	70.285395	74.933307	66.238965	243	118	31	122	73	333	174	222	0	514	802
O43660-Q9BW85	0.031385	5	58.280000	75.744864	66.276471	276	80	36	122	45	134	32	112	0	514	323
O43660-Q9BZJ0	0.047214	55	66.930909	73.656673	72.292700	246	90	47	131	210	373	72	193	0	514	848
O43660-Q9HCS7	0.122226	100	71.064100	73.149669	78.395708	250	81	42	141	104	598	50	103	0	514	855
O43660-Q9ULR0	0.031322	0	0.000000	76.192412	70.319018	278	80	36	120	27	143	70	45	0	514	285
O43660-Q9UMS4	0.357142	72	89.571111	74.324066	84.999345	259	95	28	132	245	203	26	30	0	514	504
O43670-O43684	0.651551	213	84.027700	55.259958	94.125793	70	57	68	283	297	25	2	4	4	478	328
O43678-P19404	0.031449	7	59.082857	80.667475	81.038554	27	56	7	9	134	67	14	34	0	99	249
O43678-P28331	0.670183	158	90.685380	84.270606	90.687772	68	14	6	11	589	100	4	34	0	99	727
O43681-P11441	0.139070	100	72.428000	76.267529	78.012293	146	62	91	49	29	92	20	16	0	348	157
O43681-Q7L5D6	0.207155	96	77.323646	75.504971	82.460306	130	71	114	33	220	41	14	52	0	348	327
O43683-O43684	0.571079	191	80.966806	60.466240	92.616646	230	296	52	507	282	38	4	4	4	1085	328
O43707-P00533	0.267708	194	69.511701	77.522053	67.945413	65	679	119	48	146	586	168	310	2	911	1210
O43707-P12814	0.727059	1305	72.300421	70.355906	74.407758	11	529	274	97	10	606	238	38	297	911	892
O43708-P12532	0.037177	17	83.312941	94.621435	86.838633	191	21	2	2	302	52	24	39	0	216	417
O43708-P30405	0.151394	38	92.820789	95.633056	84.891836	196	17	2	1	159	5	1	42	0	216	207
O43716-O75879	0.619610	210	82.076810	68.988750	84.448169	30	58	4	44	352	130	15	60	7	136	557
O43716-Q9H0R6	0.711730	261	88.219425	70.818162	92.821307	35	54	12	35	454	42	14	18	0	136	528
O43719-Q9UQ88	0.100723	189	60.590159	51.781351	65.976756	61	151	64	479	168	248	73	294	0	755	783
O43739-O60759	0.309561	250	67.792680	81.401975	51.586045	144	191	36	29	39	79	8	233	0	400	359
O43741-P54619	0.586343	133	87.761353	65.410662	86.140665	53	90	41	88	212	79	17	23	8	272	331
O43741-Q9UGJ0	0.362988	206	72.096553	67.058199	63.985325	51	97	37	87	200	91	20	258	8	272	569
O43747-P56377	0.729069	308	91.609968	81.133236	89.087134	422	261	26	113	122	21	4	10	0	822	157
O43747-Q9BXS5	0.538039	261	75.034291	77.561265	81.628109	207	459	42	114	130	235	33	25	6	822	423
O43752-O60499	0.270922	194	69.634485	74.288314	74.334538	53	118	63	21	56	99	74	20	0	255	249
O43765-P55854	0.536771	90	92.726111	79.332716	76.384466	148	71	52	42	38	35	8	22	0	313	103
O43768-Q96C19	0.031322	0	0.000000	59.667851	71.896167	0	29	55	37	2	140	71	27	0	121	240
O43768-Q9NTK5	0.031347	4	48.107500	48.705289	84.006793	0	6	43	72	175	167	30	24	0	121	396
O43795-P60709	0.044635	25	81.541200	81.674569	88.799920	285	683	155	13	241	118	11	5	0	1136	375
O43809-Q16630	0.362409	142	77.487958	83.490308	63.007350	147	46	4	30	135	88	95	233	2	227	551
O43809-Q8N684	0.087307	81	70.569136	84.861101	62.231040	165	28	2	32	139	53	44	235	0	227	471
O43813-Q5HY92	0.274414	157	72.686815	94.488997	55.676219	357	39	3	0	167	108	51	433	9	399	759
O43815-Q14BN4	0.078851	116	64.057069	63.856103	72.114807	205	175	68	332	68	518	66	176	0	780	828
O43815-Q5VSL9	0.220427	219	66.068447	61.820474	73.444122	200	165	78	337	217	353	97	170	0	780	837
O43818-P55769	0.054738	21	92.255238	82.500842	88.473594	285	95	31	64	89	31	6	2	0	475	128
O43818-Q15397	0.155207	86	76.070349	80.773789	80.129167	273	103	23	76	326	201	15	106	0	475	648
O43837-P51553	0.721975	270	90.513111	86.278156	86.041247	285	51	3	46	302	34	7	50	10	385	393
O43865-Q96HN2	0.710472	486	79.108004	82.464302	75.877300	338	100	9	83	343	95	13	160	0	530	611
O60216-P61296	0.033386	49	52.106327	58.517163	57.637650	88	132	98	313	35	32	44	106	0	631	217
O60216-Q14683	0.412054	431	64.778538	46.888352	80.736050	0	128	75	428	53	1041	117	22	0	631	1233
O60216-Q7Z5K2	0.046351	220	49.391727	52.452456	54.815361	37	128	109	357	222	206	89	673	0	631	1190
O60216-Q8N3U4	0.700762	758	72.309182	52.484548	76.472250	46	171	44	370	626	278	50	277	0	631	1231
O60216-Q9UQE7	0.171528	251	62.198884	47.520016	81.450370	0	134	76	421	75	1012	102	28	2	631	1217
O60232-O95271	0.084306	177	59.545480	62.795779	71.906714	17	82	25	75	630	218	62	417	0	199	1327
O60232-Q9H2K2	0.076945	97	66.257629	63.372060	76.998405	21	75	35	68	640	171	123	232	0	199	1166
O60244-O43513	0.374849	147	77.399592	71.763735	67.698283	218	769	167	300	16	118	44	55	0	1454	233
O60244-Q13503	0.383158	147	77.698912	71.354003	71.945347	196	778	180	300	0	98	26	20	0	1454	144
O60244-Q6P2C8	0.105947	192	60.896927	70.070502	69.825498	122	826	204	302	24	161	64	62	12	1454	311
O60244-Q9H944	0.037451	58	58.493793	71.262098	82.680849	227	739	183	305	79	105	16	12	2	1454	212
O60244-Q9NPJ6	0.118091	148	65.150473	70.833645	58.807667	161	796	189	308	1	111	53	105	0	1454	270
O60244-Q9NVC6	0.660908	550	72.044000	69.418453	67.410891	83	851	214	306	8	361	143	139	2	1454	651
O60264-P28370	0.724999	1633	69.382945	66.253916	65.035304	60	525	202	265	50	510	207	287	756	1052	1054
O60292-Q9BRX9	0.466134	301	70.601063	51.173330	88.423016	240	378	84	1079	219	74	4	18	21	1781	315
O60296-Q96LW7	0.036174	58	56.652414	56.897144	57.709123	195	93	129	497	0	94	16	118	0	914	228
O60331-P53611	0.505107	229	75.558122	59.199431	91.634985	152	158	24	334	265	48	10	8	0	668	331
O60331-Q99755	0.263985	223	67.581211	60.922949	66.380872	183	131	31	323	177	133	35	217	0	668	562
O60341-O94776	0.134044	169	64.671893	78.570399	62.590449	499	151	18	184	56	261	124	227	0	852	668
O60341-Q09028	0.184977	115	73.204348	78.512899	87.533082	496	152	21	183	290	83	32	20	0	852	425
O60341-Q13330	0.144692	180	64.598722	78.660223	61.495552	495	155	18	184	79	249	122	265	0	852	715
O60341-Q9P2K3	0.714670	407	82.335479	79.144636	61.372869	527	129	13	183	72	172	34	217	2	852	495
O60341-Q9UKL0	0.717808	508	80.150650	79.125528	61.956784	524	129	17	182	64	190	44	187	8	852	485
O60493-Q9UMY4	0.244762	91	80.122637	79.371543	80.419259	59	55	38	10	66	54	36	6	0	162	162
O60506-O43143	0.605995	361	73.814404	64.759743	82.573019	75	278	44	226	353	316	53	73	7	623	795
O60506-P17844	0.041879	75	59.057333	63.814848	73.660554	56	283	62	222	266	156	26	166	0	623	614
O60506-Q07666	0.043123	84	58.357857	66.397143	57.818284	53	309	50	211	68	93	33	249	0	623	443
O60506-Q08211	0.355505	459	62.451678	62.985811	74.822669	67	273	55	228	281	655	121	213	4	623	1270
O60506-Q99459	0.092689	201	59.074925	63.636726	67.764601	4	320	81	218	85	343	191	183	0	623	802
O60506-Q9H0D6	0.350435	339	65.542566	64.457737	73.358737	57	296	49	221	384	245	87	234	2	623	950
O60506-Q9NXG2	0.033213	45	52.541111	67.586340	69.613569	115	255	41	212	157	50	17	129	0	623	353
O60506-Q9NZI8	0.043109	133	52.866090	64.365843	76.801456	50	299	59	215	140	303	46	88	0	623	577
O60508-O60306	0.137757	161	65.549627	70.769067	78.202471	132	222	94	131	238	988	119	140	0	579	1485
O60508-Q15029	0.159526	105	73.092286	72.460311	81.768951	168	197	80	134	306	533	67	66	0	579	972
O60508-Q9HCS7	0.035860	21	74.855238	75.197807	77.550936	198	185	111	85	77	626	40	112	0	579	855
O60508-Q9ULR0	0.031322	0	0.000000	78.051572	68.997509	266	146	89	78	12	152	75	46	0	579	285
O60518-Q9UH62	0.664927	492	73.644634	87.685394	68.466385	613	409	64	19	137	97	24	121	4	1105	379
O60548-Q3SYB3	0.045897	80	60.566750	50.338869	51.271103	44	44	57	350	46	42	48	281	0	495	417
O60566-O43684	0.585816	183	82.358142	60.800390	90.684787	148	356	88	458	231	87	5	5	2	1050	328
O60566-Q12834	0.128847	177	63.722825	60.019905	76.093948	124	354	107	465	268	54	54	123	0	1050	499
O60636-Q9Y5W8	0.058986	58	70.525862	81.216833	70.855393	21	170	23	7	50	563	186	169	0	221	968
O60645-Q96A65	0.532140	396	69.588258	85.112779	73.847546	326	337	64	18	161	512	133	168	0	745	974
O60645-Q96KP1	0.572959	311	74.171511	84.948537	75.859015	308	383	36	18	156	534	126	108	0	745	924
O60645-Q9NV70	0.112404	140	65.388714	83.718591	74.416074	285	360	84	16	101	549	120	124	0	745	894
O60645-Q9UPT5	0.089874	82	70.724390	84.438107	76.274367	310	362	58	15	295	254	54	132	0	745	735
O60658-Q13432	0.338352	140	76.826786	75.977612	72.156375	360	236	71	162	50	111	18	61	0	829	240
O60663-O00470	0.158464	105	73.022952	65.322413	57.799154	56	143	65	138	34	109	47	200	0	402	390
O60663-Q96KN3	0.237334	172	69.902384	64.841567	56.223538	79	118	54	151	58	107	41	266	0	402	472
O60671-O43829	0.279686	120	76.985417	84.842270	64.086659	138	108	25	11	40	209	37	163	0	282	449
O60671-Q99638	0.498183	90	90.929444	88.056844	73.028107	190	66	18	8	203	55	11	122	4	282	391
O60675-Q9Y4A8	0.530089	183	79.814317	76.467821	51.496729	85	14	15	42	95	61	69	469	0	156	694
O60678-P15880	0.470427	220	74.855909	81.685970	75.009386	293	131	30	77	113	90	22	68	0	531	293
O60678-Q9BRP1	0.034394	39	58.807692	82.581375	67.076760	301	132	23	75	62	140	43	113	0	531	358
O60749-O75436	0.122748	131	67.170840	71.490405	82.908104	259	68	16	176	152	121	24	30	0	519	327
O60749-Q9UNH7	0.725237	338	88.250148	73.067399	85.529483	263	63	28	165	254	93	37	22	0	519	406
O60783-P51398	0.033219	32	57.738750	80.250469	83.107010	83	18	1	26	194	156	4	44	0	128	398
O60783-P82675	0.031326	2	35.415000	82.188203	73.127093	91	10	3	24	161	105	66	98	0	128	430
O60783-P82912	0.050577	51	69.806078	82.271016	77.385103	90	11	1	26	99	28	30	37	0	128	194
O60783-P82914	0.032342	23	57.534783	82.047187	74.206693	90	11	1	26	120	55	11	71	0	128	257
O60783-P82930	0.031322	0	0.000000	83.132813	82.609862	93	8	1	26	65	118	31	4	0	128	218
O60783-Q96EL2	0.465889	99	87.675960	85.130469	80.849401	88	18	7	15	84	44	16	23	0	128	167
O60809-Q5VTA0	0.118809	123	67.717561	76.269789	73.692700	124	217	63	70	79	244	77	74	0	474	474
O60812-P07910	0.403067	134	79.898881	67.182833	65.910163	65	60	91	77	75	48	96	87	0	293	306
O60825-Q16875	0.668570	313	79.753738	79.684257	78.817365	256	147	15	87	262	145	13	100	4	505	520
O60826-Q13614	0.031342	2	87.195000	71.088581	84.172722	35	361	108	123	446	88	18	91	0	627	643
O60826-Q567U6	0.734894	710	84.683000	70.817400	76.596086	136	258	65	168	141	325	82	83	0	627	631
O60826-Q7Z3J2	0.466687	143	81.210070	65.180335	81.136968	3	353	103	168	432	372	47	112	0	627	963
O60826-Q86X83	0.039259	30	72.268333	72.557097	79.906332	162	227	116	122	16	161	21	1	0	627	199
O60826-Q8TCE6	0.490770	124	84.578306	71.455710	87.730280	119	267	115	126	234	88	27	8	0	627	357
O60826-Q9GZQ3	0.179351	105	74.311619	73.320335	76.877589	164	253	101	109	25	154	22	23	0	627	224
O60826-Q9H0A8	0.032320	16	64.821875	72.063764	79.564975	137	258	112	120	0	171	28	0	0	627	199
O60826-Q9H9C1	0.035653	53	57.023962	69.799171	73.131663	45	338	97	147	217	121	3	152	0	627	493
O60826-Q9NX08	0.121169	52	82.717308	73.633254	79.592787	158	242	119	108	15	151	12	5	0	627	183
O60826-Q9P000	0.033638	33	59.045455	74.267177	82.925556	169	236	122	100	43	130	23	2	0	627	198
O60826-Q9UBQ0	0.031382	3	83.800000	71.852935	91.204121	114	276	101	136	129	53	0	0	0	627	182
O60826-Q9Y6G5	0.060566	51	73.300392	72.104083	81.962475	161	236	92	138	31	143	23	5	0	627	202
O60828-Q9Y2W2	0.244428	142	72.914296	68.757094	60.169860	25	105	98	37	83	111	167	280	0	265	641
O60832-O00567	0.038221	73	56.241507	76.342412	72.033249	235	139	31	109	106	324	30	134	0	514	594
O60832-P05386	0.031569	7	69.748571	76.268307	59.379211	220	150	53	91	0	50	15	49	0	514	114
O60832-P05388	0.031547	9	60.433333	75.245895	70.160599	211	152	40	111	0	229	43	45	0	514	317
O60832-P16989	0.043880	51	66.275294	77.619553	50.250833	247	121	58	88	40	50	8	274	0	514	372
O60832-P46087	0.033707	31	60.390968	76.349377	60.894298	201	171	45	97	228	135	49	400	0	514	812
O60832-P46782	0.031759	18	53.145000	77.294125	85.774755	248	129	38	99	106	79	15	4	0	514	204
O60832-P50914	0.032012	17	59.305882	76.709514	69.687721	239	139	33	103	64	71	3	77	0	514	215
O60832-P61247	0.031507	10	55.026000	76.566946	77.115644	233	148	28	105	78	126	14	46	0	514	264
O60832-P61513	0.033458	11	85.024545	77.273988	85.288587	258	119	33	104	31	54	5	2	0	514	92
O60832-P62277	0.032013	10	72.994000	77.349844	82.857020	261	119	29	105	33	103	3	12	0	514	151
O60832-P62750	0.031332	2	62.830000	76.641498	80.001603	224	150	49	91	51	57	44	4	0	514	156
O60832-P62888	0.034333	13	83.748462	77.649903	83.368261	256	123	34	101	56	39	14	6	0	514	115
O60832-P62899	0.032057	10	73.834000	77.383949	80.706240	257	118	41	98	53	48	8	16	0	514	125
O60832-P67809	0.047469	48	69.417708	78.392977	51.819846	252	125	51	86	46	44	7	227	0	514	324
O60832-Q15050	0.041797	25	79.135600	77.031440	67.805808	256	120	32	106	7	194	90	74	0	514	365
O60832-Q15397	0.325954	102	81.594314	75.772860	80.996944	237	124	34	119	370	158	15	105	0	514	648
O60832-Q4G0J3	0.046712	80	60.969750	76.825603	61.885722	247	123	37	107	22	291	41	228	0	514	582
O60832-Q5SSJ5	0.034328	41	57.831220	77.373716	53.349638	252	129	36	97	3	160	70	320	0	514	553
O60832-Q6PI26	0.033164	19	67.639474	76.730623	67.604801	267	108	23	116	135	219	31	192	0	514	577
O60832-Q8TDN6	0.045222	51	67.110784	77.239280	75.881331	247	129	35	103	122	128	39	64	0	514	353
O60832-Q96HR8	0.617690	242	79.844298	77.128307	51.773239	246	129	38	101	28	96	67	303	2	514	494
O60832-Q99575	0.102181	109	67.855046	75.561829	69.557695	231	139	29	115	218	434	76	296	0	514	1024
O60832-Q99848	0.035888	20	76.139000	77.664475	65.433725	258	124	28	104	2	147	73	84	0	514	306
O60832-Q9BZE4	0.046088	59	65.193051	73.986245	74.712555	203	154	36	121	137	284	144	69	0	514	634
O60832-Q9GZR7	0.054293	114	59.170439	76.881226	63.620210	250	114	43	107	150	281	91	337	0	514	859
O60832-Q9H7B2	0.032867	39	52.841795	76.040642	82.513595	247	124	31	112	111	143	45	7	0	514	306
O60832-Q9NPE3	0.699687	175	92.649429	78.337588	90.562031	272	106	37	99	40	24	0	0	0	514	64
O60832-Q9NY12	0.492077	113	86.294956	78.121459	59.162028	263	117	41	93	35	55	11	116	0	514	217
O60832-Q9Y2X3	0.035631	54	56.717593	75.263988	74.420775	227	148	31	108	122	256	49	102	0	514	529
O60832-Q9Y3B9	0.032118	25	53.600000	78.281790	54.825319	269	114	28	103	0	100	42	140	0	514	282
O60861-Q9NZQ3	0.089564	131	63.890458	75.395672	71.130568	204	125	52	95	238	244	38	202	0	476	722
O60870-Q9BUU2	0.134361	99	72.223333	73.321145	70.229431	106	157	54	76	177	62	33	132	0	393	404
O60885-Q6P1J9	0.062510	170	56.532706	51.213979	67.403070	178	220	89	875	114	163	88	166	0	1362	531
O60885-Q86YD7	0.098606	407	52.674152	54.812621	38.910819	233	213	84	832	7	35	7	415	22	1362	464
O60885-Q86YR5	0.222164	482	57.696349	49.836850	65.517911	149	251	70	892	276	71	36	292	11	1362	675
O60888-Q16831	0.035517	23	71.881304	71.878771	92.968387	103	5	2	69	270	24	3	13	0	179	310
O60907-Q9BQ87	0.679349	313	80.772620	81.237088	84.330307	356	95	32	94	344	83	42	53	0	577	522
O60921-O43829	0.071583	56	74.249643	86.780214	64.354878	153	103	17	7	43	203	33	170	0	280	449
O60921-O60671	0.503897	95	90.102632	88.553857	87.086028	179	81	17	3	172	81	18	11	6	280	282
O60921-Q99638	0.454805	161	78.874720	87.483000	72.429258	159	102	13	6	188	69	16	118	4	280	391
O60925-P61758	0.425773	85	89.010471	90.580410	82.954518	90	26	5	1	102	69	7	19	2	122	197
O60925-Q99471	0.482932	76	93.784342	91.278361	90.821558	92	24	5	1	123	21	7	3	2	122	154
O60925-Q9NQP4	0.041631	17	89.725294	90.797377	86.944030	91	25	5	1	93	25	5	11	0	122	134
O60925-Q9UHV9	0.369672	59	94.499661	92.084016	77.988247	101	15	5	1	90	14	13	37	2	122	154
O60934-Q8IW50	0.205196	165	69.029212	58.555968	48.468486	204	103	56	391	0	24	37	124	0	754	185
O60934-Q92878	0.596555	791	64.731226	52.567865	80.051517	49	232	39	434	58	1128	117	9	28	754	1312
O75015-Q9Y2M5	0.455294	171	77.968129	77.057682	87.142512	99	69	23	42	411	140	15	43	0	233	609
O75019-Q8N6C8	0.047147	56	66.597143	75.502249	76.245672	73	284	58	74	72	252	57	58	0	489	439
O75030-P19484	0.624046	296	77.380101	54.558384	59.305714	80	69	61	316	83	89	67	237	0	526	476
O75030-P19532	0.610816	265	78.162755	56.546768	53.034783	81	84	65	296	85	69	50	371	0	526	575
O75106-Q16853	0.711576	834	72.954604	78.452262	77.299594	269	267	169	51	244	280	176	63	24	756	763
O75112-P0DMV9	0.251523	199	68.548995	53.538116	83.408284	84	180	16	447	272	289	46	34	0	727	641
O75152-Q96FV9	0.238160	257	64.875953	43.924543	76.991963	0	128	75	607	156	322	99	80	0	810	657
O75161-O15259	0.686748	380	78.911026	70.229257	72.077609	188	724	194	320	146	370	58	158	4	1426	732
O75175-Q92600	0.332187	129	77.887829	59.103386	89.608896	189	127	59	378	255	13	5	26	0	753	299
O75175-Q9UKZ1	0.037700	137	48.534088	56.559761	72.644431	154	143	51	405	134	204	70	102	0	753	510
O75177-Q92784	0.031411	7	53.504286	44.258561	64.757169	38	14	11	333	61	108	80	129	0	396	378
O75177-Q92922	0.050778	269	49.118736	40.584773	64.084145	24	27	10	335	317	210	126	452	2	396	1105
O75182-Q9H7L9	0.411707	221	72.782353	68.669742	67.742530	219	441	193	309	51	140	24	113	0	1162	328
O75190-P58340	0.169148	138	69.612826	58.049540	59.391679	4	132	24	166	11	92	40	125	6	326	268
O75306-O75489	0.702033	272	85.734191	82.104406	72.621970	229	156	24	54	77	103	19	65	2	463	264
O75323-Q9BPW8	0.695814	173	92.233410	81.077972	80.929366	190	27	15	54	181	35	15	53	4	286	284
O75330-O14867	0.049628	60	66.632333	75.457293	52.853370	137	395	66	126	77	154	52	453	0	724	736
O75330-Q9H4H8	0.061143	88	64.514205	74.063287	61.021470	118	391	82	133	138	104	50	293	0	724	585
O75366-P09327	0.082444	166	60.052952	74.264261	71.918392	40	536	170	73	23	519	195	90	2	819	827
O75367-P68431	0.357216	91	84.923736	80.182581	79.374338	222	65	12	73	76	20	19	21	0	372	136
O75379-P54920	0.299212	164	73.012317	61.319574	85.186169	15	34	48	44	103	171	15	6	0	141	295
O75380-P19404	0.065293	35	82.463429	70.785161	81.680321	2	89	6	27	136	72	4	37	0	124	249
O75382-Q9C040	0.355280	492	61.745610	72.855618	73.141478	218	267	105	154	218	276	104	146	5	744	744
O75386-Q7Z4L5	0.360539	221	71.075928	62.839955	86.565281	87	140	49	166	561	684	52	19	0	442	1316
O75386-Q96RY7	0.097984	115	66.636000	61.132964	79.598570	68	142	60	172	179	1075	103	105	0	442	1462
O75398-Q5W0U4	0.220642	139	72.165108	51.477805	89.139478	46	133	18	368	277	97	13	15	0	565	402
O75400-P49756	0.631543	318	76.860314	62.430585	65.031957	120	383	23	431	146	310	82	305	0	957	843
O75410-O95292	0.059014	75	66.334933	53.939230	72.532716	187	29	35	554	66	96	22	59	0	805	243
O75414-Q96I51	0.678064	182	89.044780	86.198710	86.199159	96	74	7	9	337	52	24	51	0	186	464
O75420-O60573	0.590387	199	81.285779	51.453507	73.343388	20	257	124	634	89	72	15	69	4	1035	245
O75431-Q16891	0.050975	60	67.198333	85.976844	69.846161	144	93	14	12	101	375	104	178	0	263	758
O75431-Q5HYI7	0.671124	168	89.694405	87.715437	81.608846	178	59	12	14	165	80	29	38	0	263	312
O75431-Q96LW7	0.195403	139	70.937554	89.504221	55.268421	201	38	11	13	35	60	5	128	0	263	228
O75431-Q9BRQ6	0.224714	107	76.404206	89.128175	66.506596	196	44	9	14	52	69	37	77	0	263	235
O75431-Q9NX63	0.045107	33	75.389394	90.072586	77.781630	205	35	8	15	106	55	18	48	0	263	227
O75431-Q9Y512	0.497620	104	88.074519	88.162890	84.864307	205	34	7	17	263	150	23	33	0	263	469
O75436-Q92609	0.105098	190	60.941053	81.139297	61.319157	115	151	29	32	232	138	70	355	6	327	795
O75439-Q10713	0.715919	513	79.565302	83.669775	83.155467	312	108	18	51	296	148	30	51	12	489	525
O75448-Q9NPJ6	0.040306	24	78.595833	78.142204	62.826704	233	531	110	115	60	69	38	103	0	989	270
O75449-Q9H079	0.496968	184	78.413641	75.322627	57.600197	167	186	35	103	14	132	18	140	0	491	304
O75461-P61964	0.231093	109	76.406972	59.736441	90.741677	7	122	43	109	292	10	3	29	0	281	334
O75461-Q14186	0.709509	380	82.196105	68.724199	66.537439	112	48	15	106	168	45	36	161	22	281	410
O75461-Q969R5	0.043395	108	55.382870	60.602064	71.428681	3	149	21	108	288	156	42	219	0	281	705
O75461-Q9BYE7	0.283185	215	68.754326	64.498470	67.491886	20	130	38	93	56	138	48	108	0	281	350
O75474-Q5SW79	0.037598	132	48.797273	47.740086	45.096648	11	33	10	179	112	131	112	1229	0	233	1584
O75477-O94905	0.728650	400	87.378925	83.235345	83.365546	179	113	15	41	155	138	12	34	2	348	339
O75478-Q96ES7	0.038139	25	74.846000	83.582325	86.710853	197	194	20	32	189	75	15	14	0	443	293
O75486-Q86TJ2	0.068009	80	67.493375	75.365962	81.373452	154	64	26	73	120	230	35	35	0	317	420
O75489-O00217	0.040919	40	68.288500	74.782614	77.654000	107	69	30	58	95	57	20	38	0	264	210
O75489-O43181	0.448385	152	79.539737	76.247159	68.311257	128	59	21	56	33	72	15	55	4	264	175
O75489-O75251	0.423598	92	87.365109	76.657197	76.697089	127	60	24	53	118	39	5	51	0	264	213
O75489-P19404	0.031330	2	57.035000	75.426932	80.692169	113	65	32	54	121	88	4	36	0	264	249
O75489-P49821	0.041364	28	76.036071	73.337045	90.261918	102	70	24	68	380	56	2	26	0	264	464
O75489-P56181	0.031322	0	0.000000	77.697652	51.147315	129	59	24	52	0	24	22	62	0	264	108
O75489-Q9P032	0.031551	11	55.567273	77.032348	73.882286	126	65	19	54	37	86	18	34	0	264	175
O75489-Q9UI09	0.031322	0	0.000000	76.821591	85.625931	124	64	23	53	28	114	3	0	0	264	145
O75496-P20248	0.036573	36	64.897222	56.884833	72.176968	38	29	17	125	238	19	18	157	0	209	432
O75496-Q9H211	0.398792	183	74.971311	58.866507	71.913187	39	37	12	121	150	198	46	152	0	209	546
O75521-Q13011	0.603206	118	90.944492	84.801218	85.537866	268	67	6	53	239	40	3	46	0	394	328
O75525-Q5VWX1	0.698325	230	87.779696	66.308439	66.359656	108	57	26	155	114	47	34	154	4	346	349
O75528-O75478	0.720563	339	86.518112	71.007801	82.704966	135	130	42	125	202	174	33	34	0	432	443
O75528-Q86TJ2	0.724938	352	87.515824	71.185255	83.442786	133	120	51	128	192	161	45	22	0	432	420
O75528-Q8IYH5	0.173628	189	65.677937	71.396227	49.751473	100	163	54	115	31	186	88	598	0	432	903
O75528-Q8NEM7	0.160091	151	67.833444	69.166111	53.090603	81	170	60	121	37	225	104	413	0	432	779
O75528-Q92831	0.069013	67	70.555373	64.240023	74.230216	43	180	67	142	253	335	59	185	0	432	832
O75528-Q96BN2	0.441386	142	80.370634	70.669583	73.020448	122	138	49	123	96	115	55	69	0	432	335
O75528-Q96ES7	0.702662	209	90.071627	72.028032	89.543481	141	119	55	117	214	54	20	5	0	432	293
O75528-Q9H8E8	0.069032	101	64.284455	65.286157	61.511036	50	170	81	131	137	254	39	352	0	432	782
O75528-Q9NS73	0.032033	17	59.640588	72.709167	64.884942	127	138	66	101	16	159	67	102	0	432	344
O75528-Q9ULM3	0.098165	338	54.314911	68.116389	44.540183	89	155	57	131	57	280	77	1008	4	432	1422
O75529-O75486	0.054534	64	67.466406	77.016214	70.391577	200	232	54	103	64	138	28	87	0	589	317
O75529-Q96BN2	0.055630	42	75.475238	77.210951	61.820687	208	220	63	98	12	146	51	126	0	589	335
O75533-P09661	0.033672	29	61.450345	70.315169	78.053922	280	563	108	353	97	104	15	39	0	1304	255
O75533-P11142	0.445519	229	73.442576	68.854034	80.123282	194	648	97	365	147	394	68	37	4	1304	646
O75533-Q07955	0.073833	73	70.089452	69.377715	68.002097	211	622	113	358	72	78	7	91	3	1304	248
O75533-Q7RTV0	0.331289	207	70.949758	71.486120	74.601909	354	523	91	336	11	70	8	21	0	1304	110
O75533-Q99459	0.430226	447	64.932550	67.632646	58.693978	107	717	86	394	0	284	222	296	9	1304	802
O75533-Q9BWJ5	0.400223	165	76.542061	69.852377	76.307674	265	590	98	351	1	62	15	8	0	1304	86
O75533-Q9NR30	0.079440	179	58.781173	67.788121	66.780204	181	655	78	390	100	395	43	245	0	1304	783
O75533-Q9UMS4	0.266369	245	66.513347	67.824049	80.534861	103	713	111	377	163	249	55	37	0	1304	504
O75533-Q9Y3B4	0.421347	243	71.842881	70.829018	76.719120	190	691	94	329	17	79	14	15	4	1304	125
O75534-Q9Y3F4	0.475852	149	80.893087	75.740426	87.490714	101	490	107	100	281	24	3	42	4	798	350
O75575-P05423	0.032926	20	65.015500	74.649392	59.562211	0	105	24	19	38	86	109	165	0	148	398
O75575-Q9NW08	0.031345	3	58.780000	74.703311	85.231527	2	102	19	25	470	562	82	19	0	148	1133
O75586-A0JLT2	0.035424	34	63.710882	74.261260	53.113443	93	71	16	66	0	28	106	110	0	246	244
O75586-O43513	0.088140	47	80.678085	70.189268	70.778155	67	91	11	77	19	117	53	44	0	246	233
O75586-O60244	0.275819	162	72.293827	66.390447	70.477373	9	147	16	74	174	784	192	304	0	246	1454
O75586-O75448	0.031542	11	55.040909	68.107967	78.738220	48	107	13	78	265	504	112	108	0	246	989
O75586-P24863	0.093898	60	76.684167	68.951829	87.603569	50	106	14	76	200	56	3	24	0	246	283
O75586-Q13503	0.057176	32	81.983438	70.932439	80.675139	60	98	14	74	67	42	24	11	0	246	144
O75586-Q6P2C8	0.061505	55	72.180909	68.708008	77.639486	45	112	12	77	63	167	49	32	0	246	311
O75586-Q96G25	0.666993	181	88.004972	74.438171	69.874776	118	43	16	69	77	88	18	85	2	246	268
O75586-Q96RN5	0.107562	102	69.389902	69.847805	57.020850	62	95	12	77	45	242	120	381	0	246	788
O75586-Q9BTT4	0.032570	12	75.178333	70.045976	85.176000	67	92	9	78	46	80	4	5	0	246	135
O75586-Q9BUE0	0.042744	36	71.861667	70.846341	83.633654	76	83	10	77	108	69	14	17	0	246	208
O75586-Q9H944	0.033823	19	70.945789	71.807764	87.239151	76	82	14	74	143	43	14	12	0	246	212
O75586-Q9NPJ6	0.040547	43	66.636977	70.406626	67.081000	57	101	12	76	86	43	49	92	0	246	270
O75586-Q9NVC6	0.395702	132	79.873409	68.375244	73.717143	44	108	17	77	112	320	130	89	0	246	651
O75586-Q9NX70	0.196652	53	88.243774	71.924187	66.079300	86	75	16	69	45	58	29	68	0	246	200
O75586-Q9P086	0.059751	57	71.052456	71.587520	84.607009	76	83	15	72	63	37	16	1	0	246	117
O75586-Q9Y2X0	0.115068	82	73.589878	67.131829	78.622611	43	98	24	81	294	384	103	96	0	246	877
O75596-O60930	0.363053	106	82.371226	85.201421	75.496399	86	91	20	0	139	57	18	72	0	197	286
O75665-Q2KHM9	0.101573	262	57.113473	62.774338	48.783475	94	446	94	378	0	252	140	575	4	1012	967
O75665-Q96M89	0.099540	142	63.963732	63.422757	66.755233	65	482	90	375	142	245	33	245	0	1012	665
O75665-Q9UPN4	0.117356	216	60.510880	59.922708	59.634395	3	498	124	387	10	552	66	455	16	1012	1083
O75679-O75677	0.563657	244	77.029057	78.642082	77.256530	119	131	26	41	108	137	32	40	0	317	317
O75679-O75678	0.406035	266	70.183083	77.568991	68.973942	107	138	30	42	98	132	42	106	0	317	378
O75679-Q5VWQ8	0.038236	94	53.126915	75.839685	60.978293	65	172	35	45	265	326	51	547	0	317	1189
O75679-Q9NWL6	0.173913	98	75.103469	78.565457	82.981928	108	141	26	42	378	139	51	75	0	317	643
O75683-P42696	0.083624	99	66.977980	70.031773	65.765721	93	114	59	95	104	104	50	172	0	361	430
O75683-Q99848	0.038974	22	79.140909	69.957895	73.620033	103	107	43	108	64	129	78	35	0	361	306
O75683-Q9H7B2	0.032022	17	59.467647	69.910360	86.592451	76	133	62	90	149	139	14	4	0	361	306
O75717-Q9NS85	0.103071	80	72.745500	71.662037	81.521402	502	243	30	354	170	92	25	41	0	1129	328
O75718-Q32P28	0.656075	254	81.704764	83.441022	80.905829	222	104	43	32	335	246	69	86	0	401	736
O75771-O43543	0.695744	238	86.846975	85.469116	82.926643	194	98	17	19	149	88	13	30	4	328	280
O75781-P53611	0.503051	152	81.639079	54.194289	94.429305	25	99	56	207	303	14	11	3	0	387	331
O75787-P61421	0.032236	14	67.038571	71.791686	81.120969	11	205	93	41	47	250	51	3	0	350	351
O75787-Q15904	0.589749	302	75.317947	77.186429	75.952787	53	207	58	32	86	269	47	68	2	350	470
O75787-Q3ZAQ7	0.031775	13	60.316154	76.296171	72.914653	29	220	86	15	12	54	22	13	0	350	101
O75787-Q8N511	0.031863	11	66.878182	73.813257	74.927740	12	213	96	29	31	114	50	13	0	350	208
O75787-Q93050	0.350330	246	69.356748	70.158571	78.234253	3	212	77	58	118	552	99	68	0	350	837
O75787-Q96NT0	0.031845	13	62.084615	75.393029	75.984889	26	225	71	28	62	71	14	33	0	350	180
O75791-Q9UQC2	0.417180	222	72.904865	67.215242	47.306050	42	156	10	122	19	107	46	504	0	330	676
O75792-Q5TBB1	0.371614	215	71.811860	82.916890	70.269968	132	124	19	24	63	126	48	75	2	299	312
O75792-Q8TDP1	0.563099	134	86.427313	84.892140	76.279207	193	55	25	26	47	75	11	31	2	299	164
O75794-P20042	0.036597	37	64.446216	83.490000	58.637447	196	81	20	39	36	100	33	164	0	336	333
O75815-P56945	0.082820	243	55.932510	62.536024	55.739920	234	185	31	375	148	173	49	500	6	825	870
O75817-Q9BUL9	0.619293	105	94.279238	82.000571	75.965427	72	38	17	13	90	35	34	40	0	140	199
O75818-Q9BUL9	0.031712	7	77.112857	89.566529	72.129447	273	62	17	11	81	43	18	57	0	363	199
O75821-O15372	0.031852	11	66.607273	62.235750	72.954659	19	120	66	115	9	228	82	33	0	320	352
O75821-P55884	0.097595	103	68.176117	61.078687	70.456511	11	115	73	121	20	534	104	156	10	320	814
O75821-Q13347	0.609438	190	83.039526	67.366969	90.952062	47	127	54	92	251	58	15	1	12	320	325
O75821-Q7L2H7	0.032933	26	59.822692	61.661594	68.625027	25	104	74	117	9	173	166	26	0	320	374
O75821-Q9Y262	0.039499	57	61.032632	62.185594	79.803635	49	89	52	130	111	351	68	34	0	320	564
O75832-O00231	0.031322	0	0.000000	92.396947	80.100948	188	29	5	4	46	320	56	0	0	226	422
O75832-O00487	0.032841	9	87.860000	92.710708	75.993323	192	25	5	4	47	178	49	36	0	226	310
O75832-Q15008	0.037164	19	80.143158	93.060354	80.856967	194	23	5	4	17	338	25	9	0	226	389
O75832-Q16186	0.038615	20	81.143500	92.283761	60.177150	185	33	6	2	49	102	90	166	0	226	407
O75832-Q9BRP4	0.226081	47	92.810000	93.793053	93.589923	211	6	5	4	329	59	4	0	0	226	392
O75832-Q9UNM6	0.031322	0	0.000000	93.249292	79.100638	193	24	5	4	0	328	46	2	0	226	376
O75864-P62136	0.266421	134	74.710000	69.092605	86.440061	328	70	24	269	231	54	12	33	0	691	330
O75874-P15311	0.032704	9	86.493333	93.900145	82.157491	359	51	3	1	249	253	30	54	0	414	586
O75874-P30405	0.115030	34	91.957059	94.950266	83.233430	384	27	3	0	158	6	1	42	0	414	207
O75874-P48735	0.730830	320	92.160781	94.621184	89.538429	365	47	2	0	368	43	2	39	18	414	452
O75874-P52209	0.044669	16	94.696250	93.775097	94.132816	360	50	4	0	428	47	6	2	0	414	483
O75874-Q8NCW5	0.077374	66	72.422879	94.869324	82.852049	382	29	3	0	212	20	2	54	0	414	288
O75874-Q92506	0.031322	0	0.000000	94.873575	92.253946	380	30	4	0	221	22	12	6	0	414	261
O75874-Q9BRA2	0.034956	11	92.081818	95.222101	93.436341	384	28	2	0	107	12	4	0	0	414	123
O75874-Q9P2T1	0.036296	15	85.237333	94.551643	92.285833	373	38	2	1	281	51	12	4	0	414	348
O75886-O14964	0.623364	309	76.760712	63.839333	62.117735	87	188	33	217	103	274	52	348	0	525	777
O75934-O43660	0.194659	150	69.821800	77.635911	75.618366	32	135	48	10	280	78	29	127	0	225	514
O75934-O75533	0.037831	55	59.749818	71.296667	69.516250	0	140	69	16	290	530	116	368	0	225	1304
O75934-P20042	0.066516	67	70.009403	83.639511	59.720841	101	88	23	13	32	103	35	163	0	225	333
O75934-Q13573	0.041304	25	78.652400	84.145644	66.450429	104	89	23	9	6	224	244	62	0	225	536
O75934-Q8WUD4	0.031337	2	76.885000	87.457644	65.746506	132	72	12	9	14	59	61	32	0	225	166
O75934-Q8WYA6	0.118880	70	76.709286	81.204489	86.075187	76	111	27	11	427	48	22	66	0	225	563
O75934-Q96DI7	0.047066	44	70.797045	81.362356	84.419076	76	109	31	9	261	43	6	47	0	225	357
O75934-Q99459	0.721979	278	90.044856	83.416444	69.291222	95	96	24	10	114	329	197	162	0	225	802
O75934-Q9BW85	0.057067	60	69.362167	84.502711	66.229350	106	88	21	10	42	137	32	112	0	225	323
O75934-Q9BZJ0	0.049009	84	61.319524	73.472844	72.996993	19	131	56	19	287	302	69	190	0	225	848
O75934-Q9HCS7	0.032132	8	83.241250	77.786844	80.772585	28	142	46	9	241	473	58	83	0	225	855
O75934-Q9ULR0	0.033373	27	61.466667	84.955467	73.813228	119	74	23	9	30	171	43	41	0	225	285
O75934-Q9UMS4	0.603114	233	79.588627	80.557022	87.347242	23	175	16	11	310	140	25	29	0	225	504
O75935-Q13561	0.671611	354	78.347712	75.741452	69.678379	38	87	54	7	37	178	141	45	0	186	401
O75935-Q14203	0.266107	127	75.524331	74.837527	73.843709	0	147	28	11	269	659	123	227	0	186	1278
O75935-Q9BTE1	0.031322	0	0.000000	74.381129	88.047967	41	70	63	12	106	65	8	3	0	186	182
O75935-Q9NZ32	0.031493	11	51.808182	76.125054	82.810624	38	93	47	8	210	133	37	37	0	186	417
O75935-Q9UJW0	0.039435	24	77.564167	80.108441	79.270761	60	88	33	5	167	183	57	53	0	186	460
O75947-O75964	0.033101	10	86.014000	80.359689	71.807961	30	101	27	3	0	63	40	0	0	161	103
O75947-P06576	0.059317	28	86.057143	75.457267	83.663384	2	122	30	7	292	173	8	56	0	161	529
O75947-P18859	0.080317	68	72.410588	80.379130	64.317222	18	123	17	3	0	42	34	32	0	161	108
O75947-P24539	0.609477	245	79.204082	79.247640	72.776172	26	108	21	6	31	145	35	45	0	161	256
O75947-P25705	0.075230	48	77.962917	78.480435	85.177269	7	123	26	5	357	125	17	54	0	161	553
O75947-P30049	0.031322	0	0.000000	78.101925	82.120179	17	115	23	6	104	29	6	29	0	161	168
O75947-P48047	0.035304	18	77.402778	76.840124	80.176244	20	95	40	6	37	145	8	23	0	161	213
O75969-P10644	0.033295	93	44.423656	36.834760	76.852493	0	33	49	771	89	198	46	48	7	853	381
O75971-Q16533	0.371049	114	81.410000	65.444286	70.786685	9	32	29	28	104	111	53	100	0	98	368
O76003-O60749	0.053617	75	64.681733	85.597552	72.313141	170	133	11	21	270	55	16	178	0	335	519
O76003-Q6FI81	0.570611	120	88.803000	83.897045	75.163558	120	181	14	20	85	122	64	41	5	335	312
O76021-P62424	0.031854	22	51.702273	63.775082	82.076992	76	183	32	199	116	98	29	23	0	490	266
O76021-Q15397	0.117708	167	63.581677	62.269286	78.738765	36	222	25	207	264	251	28	105	2	490	648
O76038-Q8IY67	0.032094	30	50.447667	61.269601	60.661238	0	57	177	42	92	179	47	288	0	276	606
O76041-Q96H86	0.136429	272	59.334044	57.971795	63.060613	34	237	403	340	0	231	36	141	0	1014	408
O76054-Q9UDX4	0.092609	48	80.917292	88.817395	87.586650	250	133	14	6	230	143	15	12	0	403	400
O76083-Q13432	0.455458	105	86.145238	77.254705	73.023833	307	94	82	110	68	95	18	59	0	593	240
O76094-Q8IY81	0.035224	28	66.945357	74.632578	66.040012	197	286	42	146	146	285	161	255	0	671	847
O76094-Q9Y5B9	0.043659	107	55.642523	71.133443	77.394670	36	441	22	172	255	557	92	143	0	671	1047
O94776-Q16576	0.589079	316	74.693513	68.603832	87.445576	108	300	88	172	295	83	14	33	2	668	425
O94776-Q92769	0.067555	86	66.304070	66.837635	81.524385	122	254	98	194	338	28	17	105	0	668	488
O94776-Q9UN86	0.114823	90	72.044000	70.420030	59.705560	168	254	69	177	125	73	31	253	0	668	482
O94864-Q96BN2	0.435888	153	78.977516	59.432222	75.276985	99	63	46	206	107	127	34	67	0	414	335
O94874-Q96HY6	0.502884	163	80.512638	79.588615	67.236561	252	387	61	94	22	166	38	88	4	794	314
O94874-Q96JB5	0.633305	228	81.684649	78.222204	77.866542	185	453	55	101	152	255	22	77	0	794	506
O94880-Q96A08	0.041789	74	59.177162	61.847984	75.919921	103	282	112	391	60	31	2	34	0	888	127
O94903-P00558	0.054324	54	70.265370	85.439673	93.799209	196	41	4	34	344	72	1	0	0	275	417
O94903-P12532	0.053956	62	67.785000	85.085018	85.848921	181	56	3	35	296	53	21	47	0	275	417
O94903-P30085	0.114387	69	76.520435	86.121164	88.047908	193	44	3	35	99	88	9	0	0	275	196
O94906-O43172	0.101409	65	76.165692	72.664389	75.179866	3	681	82	175	111	277	45	89	0	941	522
O94906-O43290	0.493317	379	68.748285	75.244665	50.980450	224	468	71	178	0	177	203	420	0	941	800
O94906-O43395	0.170105	191	65.357068	75.682253	61.274744	259	436	74	172	8	286	171	218	0	941	683
O94906-Q15029	0.092906	188	59.852713	68.163921	80.164228	0	630	88	223	226	597	76	73	0	941	972
O94906-Q8WWY3	0.327098	208	70.741010	73.918905	63.600882	39	651	76	175	6	237	102	154	0	941	499
O94906-Q96DI7	0.113376	50	82.708000	73.755994	80.708936	5	694	71	171	154	148	8	47	0	941	357
O94906-Q9BUQ8	0.066917	120	61.565917	71.885600	69.378646	23	625	88	205	123	371	136	190	0	941	820
O94907-O00142	0.053530	56	69.344107	59.059060	84.169094	51	63	19	133	192	18	9	46	0	266	265
O94927-Q68CZ6	0.735010	1158	78.960803	77.682923	77.524643	93	408	88	44	77	391	99	36	2	633	603
O94927-Q99871	0.182596	161	68.232547	72.745087	66.519864	26	407	152	48	32	145	108	83	0	633	368
O94927-Q9H6D7	0.637312	350	75.954943	73.330758	75.252562	15	442	136	40	0	289	56	18	0	633	363
O94927-Q9NVX0	0.316060	216	69.863056	73.601738	65.000043	22	445	113	53	0	109	73	53	0	633	235
O94953-Q96IQ9	0.124451	190	62.539368	66.572035	48.270000	276	344	85	391	0	72	19	221	0	1096	312
O94964-Q99598	0.071676	159	58.978931	51.553914	76.503414	6	431	182	804	120	81	34	55	0	1423	290
O94967-Q6ZWK4	0.033940	78	48.282179	63.381708	40.244128	256	163	132	368	0	2	36	134	0	919	172
O94973-P53680	0.722945	327	87.859235	81.122343	91.499155	298	521	30	90	100	42	0	0	0	939	142
O94973-Q9NVZ3	0.136397	131	68.223664	81.293429	60.045741	307	509	31	92	40	87	22	114	0	939	263
O94979-Q96KG9	0.034925	148	44.130676	65.496025	68.182302	191	516	85	428	141	373	57	237	4	1220	808
O94992-O60563	0.052742	106	59.601887	53.435042	56.860468	6	106	38	209	161	113	34	418	0	359	726
O94992-Q7L2J0	0.038778	73	56.822603	52.147409	57.730740	1	103	41	214	184	45	71	389	0	359	689
O94992-Q96MH2	0.648599	227	82.818150	61.274930	65.168042	66	69	47	177	64	74	34	114	0	359	286
O95057-P52306	0.436856	128	81.918125	75.631061	93.427809	77	58	30	33	508	92	6	1	0	198	607
O95067-P06493	0.078271	62	73.679032	75.355050	86.441650	233	46	5	114	170	91	28	8	0	398	297
O95139-Q9NX14	0.058506	53	71.981509	77.742734	64.978889	23	75	26	4	8	71	18	56	0	128	153
O95154-Q8NHP1	0.679960	126	96.043968	95.033202	94.319003	301	24	2	4	295	30	2	4	0	331	331
O95155-Q96S82	0.479785	439	66.651982	70.875484	59.862684	219	687	63	333	0	177	66	137	0	1302	380
O95157-Q9UMX1	0.342238	213	70.945587	44.061627	79.444876	0	2	96	154	252	114	24	94	0	252	484
O95163-Q6IA86	0.219553	158	70.289430	78.187020	83.634576	220	864	122	126	372	332	90	32	2	1332	826
O95169-O75489	0.078479	43	80.887442	75.280430	75.020076	31	106	19	30	89	95	28	52	0	186	264
O95182-O75380	0.058171	40	77.361750	65.027876	77.427258	0	37	58	18	19	73	16	16	0	113	124
O95182-O75489	0.318721	161	74.001118	60.826372	76.897235	0	41	40	32	115	71	23	55	4	113	264
O95190-O14977	0.635651	211	83.024313	69.442857	85.281272	42	86	5	56	256	132	33	27	0	189	448
O95198-Q6TDP4	0.471753	320	70.037406	84.099089	78.010249	288	232	38	35	268	185	110	79	12	593	642
O95198-Q7Z6M2	0.088727	90	69.109111	89.493288	76.442468	458	92	12	31	212	182	64	97	0	593	555
O95198-Q96LD4	0.294133	119	77.708739	88.881804	75.044467	439	107	16	31	143	336	50	109	0	593	638
O95198-Q9BZR9	0.207007	123	73.333984	89.349562	61.597786	459	89	15	30	24	280	30	217	0	593	551
O95198-Q9UH77	0.519727	314	71.935064	83.651180	84.031533	299	188	70	36	264	245	47	31	9	593	587
O95208-Q9H201	0.059344	166	56.101747	53.729095	52.234256	86	108	44	403	60	127	47	398	20	641	632
O95219-Q9UNH6	0.725974	251	93.339004	81.426111	83.153695	271	83	30	66	238	68	43	38	0	450	387
O95229-Q8NBT2	0.036305	21	75.837143	69.334801	81.118528	17	153	37	70	37	134	21	5	0	277	197
O95229-Q96IY1	0.045736	36	73.962222	72.580217	68.636904	72	110	30	65	31	131	38	81	0	277	281
O95229-Q9BZD4	0.259951	145	73.260621	64.185018	84.531616	0	145	54	78	191	229	35	9	0	277	464
O95229-Q9H081	0.069603	48	76.768125	67.985162	83.237122	16	148	38	75	68	113	21	3	3	277	205
O95229-Q9H410	0.032162	27	52.874074	71.892960	62.849916	87	85	25	80	53	118	45	140	0	277	356
O95229-Q9HBM1	0.045039	32	76.012500	65.098014	84.928884	2	146	52	77	70	137	17	0	0	277	224
O95229-Q9P2E9	0.034439	37	59.794054	67.955884	59.099418	6	160	41	70	168	445	115	682	0	277	1410
O95232-Q14498	0.039837	30	72.933000	72.904167	69.394981	109	160	94	69	73	234	91	132	0	432	530
O95232-Q9NQ29	0.107156	70	75.494143	66.778241	70.482237	53	183	61	135	10	222	57	82	0	432	371
O95238-Q9HAZ2	0.044953	149	52.605436	63.513493	49.668174	70	103	17	145	11	323	87	855	0	335	1276
O95239-Q8N4H0	0.063042	155	57.679548	70.504018	45.001760	170	613	176	273	0	70	43	279	0	1232	392
O95251-Q6IE81	0.615228	512	70.128691	68.409705	57.307197	134	249	38	190	96	247	86	413	4	611	842
O95251-Q92613	0.626781	426	72.878028	67.656792	57.497132	104	274	38	195	68	263	105	387	4	611	823
O95251-Q9NQC1	0.651262	532	71.754455	67.511440	59.296633	109	270	38	194	70	267	88	365	10	611	790
O95274-Q86SR1	0.424740	211	73.853649	52.288439	86.915705	0	80	91	175	419	106	32	46	0	346	603
O95278-O95210	0.490480	251	73.773865	87.491601	48.196006	220	67	27	17	48	46	7	257	0	331	358
O95292-O00562	0.037306	63	57.141111	70.151317	68.454823	68	81	29	65	344	395	101	404	0	243	1244
O95292-Q9NS23	0.040889	41	67.807317	71.841934	66.403169	63	96	25	59	57	117	78	92	0	243	344
O95292-Q9P0L0	0.486728	216	75.697731	72.037531	71.967108	59	102	25	57	69	90	28	62	0	243	249
O95295-Q5SW79	0.077055	60	74.051167	81.412721	44.813592	77	24	16	19	96	134	135	1219	0	136	1584
O95295-Q96EV8	0.035528	16	81.320000	81.606250	73.091197	78	23	18	17	148	49	54	100	0	136	351
O95295-Q96GS4	0.035981	11	95.390000	82.256618	61.350140	82	21	16	17	97	31	34	195	0	136	357
O95299-O75306	0.039398	49	63.301224	75.181690	82.790518	43	222	41	49	280	102	30	51	0	355	463
O95299-P49821	0.042831	36	71.930000	78.598056	90.867823	146	120	40	49	398	36	3	27	0	355	464
O95336-P37837	0.071287	34	84.685882	92.087364	93.626469	215	32	6	5	307	15	3	12	0	258	337
O95340-O43252	0.730431	427	87.500867	89.021645	87.817308	397	182	19	16	397	183	19	25	0	614	624
O95347-Q15003	0.288147	221	68.583077	82.060368	49.742928	153	915	93	36	3	137	177	424	0	1197	741
O95347-Q6IBW4	0.172825	114	72.641053	81.709332	50.678314	128	937	95	37	0	113	165	327	0	1197	605
O95361-Q309B1	0.724771	413	85.128063	79.269433	85.981149	222	219	38	85	172	138	25	13	14	564	348
O95373-Q14974	0.526547	297	72.892391	80.970790	87.602169	251	636	67	84	431	404	41	0	20	1038	876
O95394-Q6YP21	0.033593	16	74.238125	92.810590	88.740308	429	106	7	0	342	68	7	37	0	542	454
O95400-O43290	0.032189	16	63.207500	64.495249	61.194500	21	144	54	122	9	304	205	282	0	341	800
O95400-O43395	0.033671	31	60.250645	64.051965	69.222255	19	145	47	130	63	337	134	149	0	341	683
O95400-O94906	0.307963	246	67.936626	54.354487	75.713889	0	111	66	164	114	591	90	146	2	341	941
O95400-Q15029	0.150499	119	70.589832	57.135865	82.061070	1	125	49	166	268	580	76	48	0	341	972
O95400-Q8WWY3	0.033848	33	59.834848	60.538358	72.201683	2	140	61	138	81	202	161	55	0	341	499
O95400-Q96DI7	0.031850	10	69.298000	61.617889	84.970840	22	110	70	139	263	44	4	46	0	341	357
O95400-Q9BUQ8	0.034278	20	71.507000	59.531789	74.424220	22	103	62	154	184	378	136	122	0	341	820
O95453-Q13895	0.058170	99	62.104444	75.709546	70.617094	235	242	30	132	165	89	59	124	0	639	437
O95467-Q9NX40	0.063362	55	72.676000	52.902122	62.197878	11	32	60	142	11	83	56	95	0	245	245
O95467-Q9UNF1	0.033245	21	65.867619	49.379102	59.297145	12	28	39	166	92	132	89	293	0	245	606
O95478-P40429	0.034287	19	72.787368	81.315654	89.375961	81	128	45	6	149	37	16	1	0	260	203
O95478-Q13823	0.034043	29	62.835862	79.917346	67.989001	64	145	37	14	139	263	124	205	0	260	731
O95478-Q15050	0.048557	37	75.008919	82.435808	71.899534	84	135	38	3	38	213	47	67	0	260	365
O95478-Q8IY81	0.036000	34	64.902647	81.023308	69.143235	73	137	38	12	188	294	142	223	0	260	847
O95478-Q99848	0.031322	0	0.000000	83.024269	68.335490	98	119	38	5	29	137	73	67	0	260	306
O95478-Q9BYG3	0.031394	4	70.305000	84.042846	68.973652	116	101	40	3	85	90	18	100	0	260	293
O95478-Q9BZE4	0.036073	23	73.150870	79.041769	77.029101	45	162	43	10	171	286	107	70	0	260	634
O95478-Q9H6F5	0.037609	54	59.746296	84.115500	52.656667	115	107	30	8	25	54	56	225	0	260	360
O95478-Q9H7B2	0.031322	0	0.000000	82.187192	86.228105	80	136	40	4	144	150	7	5	0	260	306
O95486-O94855	0.690323	617	73.339060	69.443056	75.041948	443	268	35	347	487	277	10	258	30	1093	1032
O95487-Q15437	0.525236	452	67.839558	64.366601	85.560378	451	288	12	517	362	327	48	30	7	1268	767
O95602-O15160	0.031374	5	54.658000	76.220052	84.483786	136	1208	197	179	99	222	24	1	0	1720	346
O95602-P0DPB5	0.035173	61	54.163279	76.807355	48.784754	197	1166	172	185	0	25	27	70	0	1720	122
O95602-Q9GZS1	0.475602	285	71.603228	76.202942	73.270573	136	1205	206	173	0	297	87	35	0	1720	419
O95619-Q9H0E9	0.122085	133	66.908496	87.123833	51.528049	140	64	19	4	184	175	69	807	0	227	1235
O95619-Q9Y230	0.032863	10	84.036000	82.713436	79.799719	67	127	24	9	91	293	40	39	0	227	463
O95619-Q9Y265	0.034121	12	85.510000	85.381233	84.088224	118	83	18	8	205	191	31	29	0	227	456
O95630-O75791	0.329641	150	75.449867	81.102123	66.612545	199	151	20	54	71	130	7	122	0	424	330
O95630-P53675	0.229343	106	76.780849	71.252288	80.587372	36	259	55	74	95	1441	84	20	0	424	1640
O95630-Q9Y3E7	0.461367	122	83.685410	82.214575	76.182162	226	124	10	64	51	111	19	41	0	424	222
O95639-Q10570	0.675863	208	86.583750	66.404164	80.428586	8	158	35	68	686	472	82	203	0	269	1443
O95639-Q6UN15	0.265019	163	71.780798	69.258885	52.257172	3	157	43	66	1	125	109	359	2	269	594
O95639-Q92797	0.036849	42	62.658810	63.550260	72.539435	0	144	53	72	325	565	73	311	0	269	1274
O95639-Q9C0J8	0.036668	126	48.205794	61.259331	49.826984	0	112	85	72	224	122	76	914	0	269	1336
O95639-Q9P2I0	0.037771	31	69.640000	62.278476	77.651931	0	137	60	72	317	257	78	130	0	269	782
O95677-Q15475	0.365786	164	75.418841	58.652770	69.189507	219	39	15	366	82	86	25	91	0	639	284
O95684-Q969Q6	0.319540	264	67.465114	46.738647	85.358830	1	93	34	271	264	121	49	19	0	399	453
O95684-Q96LK0	0.293443	105	79.770095	57.119273	78.020368	16	99	93	191	20	100	42	1	4	399	163
O95704-O94844	0.071561	152	59.488421	59.425494	78.477687	36	179	67	204	317	220	47	112	0	486	696
O95704-Q9BYZ6	0.184889	235	63.617745	59.128621	77.169092	38	171	72	205	319	220	57	131	0	486	727
O95707-O75818	0.325992	62	91.438387	77.310136	87.704353	75	88	28	29	207	127	21	8	0	220	363
O95707-Q6NW34	0.236420	172	69.863721	78.701273	60.525961	76	89	39	16	70	213	32	252	0	220	567
O95707-Q9BUL9	0.031395	7	50.477143	81.165545	75.132513	82	86	48	4	86	40	30	43	0	220	199
O95741-Q96A23	0.489203	329	70.286109	82.180090	81.845153	231	233	56	37	222	251	46	38	0	557	557
O95777-Q9Y333	0.568102	120	88.673583	93.517500	88.549684	84	9	2	1	60	29	6	0	2	96	95
O95782-P09497	0.108252	162	63.143333	80.158823	54.366419	377	444	30	126	0	72	47	110	0	977	229
O95782-P53680	0.722466	342	87.014503	81.260440	92.567394	457	368	27	125	114	28	0	0	0	977	142
O95782-P63010	0.474743	332	69.691988	76.243316	75.557983	59	746	43	129	82	687	39	129	0	977	937
O95793-O75569	0.033080	18	68.393333	67.004229	75.384217	158	142	71	206	84	139	37	53	0	577	313
O95801-Q8IWJ2	0.137843	104	71.724038	77.333747	66.925422	112	170	64	41	0	919	543	222	0	387	1684
O95816-P11142	0.117324	76	75.102632	73.942417	84.450015	18	135	25	33	308	271	30	37	0	211	646
O95835-Q7L9L4	0.378792	266	69.305414	52.921867	76.704306	169	181	91	689	54	108	20	34	0	1130	216
O95861-O43447	0.332473	74	87.957027	94.219675	92.312373	262	40	4	2	149	20	3	5	0	308	177
O95861-O95336	0.518862	133	84.534060	92.990292	91.132171	250	46	9	3	206	42	5	5	0	308	258
O95861-P09104	0.048517	19	91.962105	93.381234	95.633940	261	39	6	2	409	22	3	0	0	308	434
O95861-P48735	0.048158	22	87.378182	92.850584	89.447655	254	44	7	3	375	34	4	39	0	308	452
O95861-Q6NVY1	0.200694	57	86.904386	92.809545	90.556917	252	44	8	4	319	32	5	30	0	308	386
O95863-Q9BWW7	0.113001	108	69.069167	58.374621	57.760517	0	102	37	125	1	125	45	177	0	264	348
O95865-O94760	0.516071	91	91.516374	89.865368	91.756596	220	46	8	11	241	30	7	7	0	285	285
O95900-Q8N5N7	0.089101	62	75.404032	84.982054	65.076203	200	84	14	33	14	73	16	55	0	331	158
O95900-Q9BQS8	0.119939	101	70.710000	79.207795	71.202077	147	104	38	42	146	841	261	230	0	331	1478
O95905-Q9Y312	0.037527	47	61.791489	71.590761	84.056719	101	311	110	122	184	137	52	11	0	644	384
O95926-O60306	0.070561	66	71.131212	65.655021	81.449266	0	121	88	34	567	691	89	138	0	243	1485
O95926-Q9BZJ0	0.557228	199	79.705980	74.725391	74.199057	2	181	56	4	289	315	58	186	0	243	848
O95926-Q9HCS7	0.626148	221	81.698597	71.575391	78.910889	12	127	95	9	143	564	48	100	0	243	855
O95931-P35226	0.467460	175	78.063200	56.226215	73.373067	34	50	22	145	139	57	35	95	2	251	326
O95931-Q8NDX5	0.034875	54	55.174259	55.739283	45.775646	54	5	52	140	75	69	102	737	0	251	983
O95931-Q99496	0.230365	150	71.505933	55.840159	73.049613	21	63	22	145	87	134	38	77	4	251	336
O95983-O94776	0.219139	246	64.619472	68.087869	69.296871	13	153	45	80	195	214	67	192	2	291	668
O95983-P51532	0.047271	143	54.067692	58.560619	61.700334	5	89	80	117	171	604	213	659	4	291	1647
O95983-Q09028	0.201850	103	75.871359	64.014639	89.424918	15	126	51	99	322	60	12	31	0	291	425
O95983-Q12824	0.037390	33	67.835758	70.554639	76.398156	35	152	22	82	113	167	48	57	0	291	385
O95983-Q13330	0.347701	198	72.113333	69.359588	68.886126	22	169	18	82	201	230	70	214	6	291	715
O95983-Q16576	0.141769	100	72.629800	62.475361	89.071412	9	124	55	103	322	61	8	34	0	291	425
O95983-Q86YP4	0.561331	234	77.517436	72.860137	51.183728	60	122	49	60	41	108	67	417	0	291	633
O95983-Q8TAQ2	0.035765	78	52.154615	67.962852	61.080890	23	145	38	85	301	230	104	579	0	291	1214
O95983-Q8WXI9	0.551766	256	75.855664	72.541375	53.874705	54	130	45	62	39	120	93	341	0	291	593
O95983-Q92785	0.051246	88	61.550227	69.223058	63.564885	35	130	63	63	52	114	75	150	0	291	391
O95983-Q92925	0.082420	105	65.959714	68.201203	73.209529	26	155	16	94	212	141	24	154	0	291	531
O95983-Q969G3	0.031897	29	48.183793	69.771031	64.535401	34	145	31	81	52	148	61	150	0	291	411
O95983-Q9BTC8	0.256774	135	74.194370	70.857766	74.157458	26	169	20	76	219	202	36	137	2	291	594
O96000-Q9NX14	0.581605	140	86.598143	84.985814	69.213268	78	72	22	0	25	56	32	40	0	172	153
O96013-O15085	0.145795	459	54.792331	59.700237	55.487214	159	125	8	299	265	376	67	814	8	591	1522
O96013-Q9NQU5	0.074570	186	57.656290	62.793638	58.021968	199	86	23	283	174	109	34	364	0	591	681
O96013-Q9P286	0.179325	103	74.618447	61.128460	55.416217	172	105	22	292	180	104	10	425	0	591	719
O96019-O94776	0.338864	175	73.525600	87.992821	64.592829	310	81	15	23	105	243	104	216	0	429	668
P00325-P00326	0.703935	217	89.667696	93.872267	94.100987	304	69	2	0	310	63	2	0	6	375	375
P00326-Q86Y38	0.120917	75	75.676933	92.790960	74.548415	294	75	6	0	473	187	52	247	0	375	959
P00338-C9JRZ8	0.051515	23	88.030870	93.591777	94.829557	270	61	1	0	283	28	5	0	0	332	316
P00338-P08238	0.089708	58	76.731552	92.850843	79.230912	262	67	3	0	303	246	83	92	0	332	724
P00390-P14550	0.031548	4	95.817500	89.794464	94.442923	440	17	28	37	282	38	3	2	0	522	325
P00390-P49915	0.035641	31	65.905161	88.114598	83.967345	426	33	8	55	292	321	42	38	0	522	693
P00441-P29401	0.032218	8	84.776250	95.763636	96.211701	147	7	0	0	602	17	2	2	0	154	623
P00441-P30405	0.453900	77	92.229091	95.280455	85.634106	139	15	0	0	154	10	7	36	0	154	207
P00441-Q9H0I9	0.031346	2	94.085000	95.488052	95.538211	144	10	0	0	596	24	2	4	0	154	626
P00492-Q9NRG1	0.631482	114	93.503596	90.028394	89.247467	178	19	10	11	176	28	7	14	0	218	225
P00505-Q99798	0.038422	30	71.216667	90.065860	91.672526	359	34	8	29	634	113	5	28	0	430	780
P00519-P61981	0.337628	192	72.186094	53.414832	89.247287	148	221	121	640	181	51	8	7	0	1130	247
P00558-P07205	0.550010	102	90.860686	90.979137	90.748369	275	140	2	0	267	149	1	0	5	417	417
P00558-P68032	0.606350	127	89.754724	92.785659	91.856074	328	88	1	0	305	57	9	6	0	417	377
P00568-Q9NTK5	0.103103	60	77.860667	87.462732	85.990101	93	89	12	0	273	68	27	28	0	194	396
P00813-Q16822	0.062797	33	83.124242	91.751322	89.596000	295	43	16	9	491	103	13	33	0	363	640
P01037-P01036	0.236137	72	84.075139	84.914113	84.529078	88	22	26	5	92	18	19	12	0	141	141
P01100-P05412	0.530950	185	79.683838	55.140053	59.503807	61	15	61	243	66	42	45	178	0	380	331
P01100-P17275	0.565171	173	82.240289	56.575868	58.313429	65	14	79	222	77	25	50	195	0	380	347
P01100-P17535	0.565666	146	85.064589	55.205263	60.940951	62	18	52	248	78	33	68	168	0	380	347
P01116-Q13671	0.052913	79	63.671899	87.450212	62.972784	127	43	8	11	155	238	82	308	0	189	783
P01210-P13693	0.318894	118	78.827627	52.654345	85.787151	0	42	85	140	114	32	12	14	0	267	172
P01562-P01562	0.351955	127	78.883543	75.880899	76.063704	62	65	31	31	58	72	30	29	0	189	189
P01562-P01571	0.466403	147	80.750340	77.507937	77.027354	54	78	41	16	64	68	37	20	0	189	189
P01563-P01569	0.549374	136	85.510221	78.625426	83.405026	75	58	40	15	90	62	30	7	0	188	189
P01568-P48551	0.350657	167	74.617365	78.488466	59.653864	70	61	43	15	103	94	64	254	0	189	515
P01569-P01562	0.436667	134	81.144851	80.276508	76.758042	73	77	25	14	67	66	24	32	0	189	189
P01569-P01571	0.519047	154	82.081364	80.297513	78.162116	67	81	27	14	66	68	39	16	0	189	189
P01569-P05013	0.489506	133	83.315564	81.365926	79.714392	74	78	28	9	66	75	38	10	0	189	189
P01570-P01568	0.385127	133	79.361429	76.962857	78.176720	58	72	38	21	67	63	41	18	0	189	189
P01889-P10321	0.611591	251	78.973267	74.734834	74.548770	84	177	43	58	93	164	45	64	0	362	366
P01889-P13747	0.658857	305	79.306721	75.397873	73.472989	85	174	46	57	59	190	47	62	0	362	358
P01889-P54709	0.118007	48	84.091667	81.969807	84.857133	207	81	20	54	123	124	29	3	0	362	279
P01912-Q30154	0.644678	175	86.688000	78.830940	79.661015	128	70	22	46	132	71	16	47	8	266	266
P02511-P04792	0.459202	211	75.042891	68.727543	61.612634	29	65	23	58	17	74	20	94	0	175	205
P02545-P20700	0.733500	734	82.657875	72.247816	76.322014	183	244	49	188	171	253	56	106	2	664	586
P02545-Q03252	0.735457	692	85.855650	72.481340	74.957016	207	234	34	189	206	231	37	146	0	664	620
P02545-Q99459	0.070495	123	61.917642	70.439337	67.883504	113	323	39	189	54	382	200	166	0	664	802
P02689-P00441	0.093034	31	91.289677	94.640682	96.402792	119	11	2	0	144	10	0	0	0	132	154
P02689-P12532	0.078719	53	76.671132	91.616515	87.471535	100	27	4	1	317	41	20	39	0	132	417
P02689-P29401	0.044882	17	92.850588	93.579773	96.135490	112	18	2	0	596	23	2	2	0	132	623
P02689-P37802	0.067812	30	86.904000	92.888636	85.200955	106	24	1	1	121	36	39	3	0	132	199
P02689-P37837	0.214913	53	89.356415	93.375227	94.261632	109	21	2	0	301	22	5	9	0	132	337
P02689-P60174	0.044720	23	83.775652	94.041970	94.435863	116	14	2	0	224	15	8	2	0	132	249
P02763-P19652	0.471096	106	86.604057	84.062388	84.343483	126	47	7	21	129	43	8	21	0	201	201
P02792-P02794	0.700137	161	94.247081	93.279029	92.892842	149	20	5	1	161	11	4	7	2	175	183
P02814-Q8WUN7	0.031331	2	58.555000	60.452278	68.803504	0	18	45	16	0	131	62	41	0	79	234
P03886-O75489	0.031322	0	0.000000	88.849119	70.965492	175	140	3	0	78	93	21	72	0	318	264
P04075-P06733	0.036736	13	91.050000	93.148736	95.241198	322	19	20	3	397	35	2	0	0	364	434
P04075-P09972	0.658555	142	91.513169	93.862253	93.550055	325	21	17	1	323	20	19	2	0	364	364
P04181-P34896	0.031322	0	0.000000	91.414169	93.659607	388	16	1	34	429	36	12	6	0	439	483
P04181-P34897	0.031322	0	0.000000	91.090342	90.745516	385	19	1	34	427	34	5	38	0	439	504
P04181-P42785	0.031380	7	46.741429	91.476674	87.154698	385	19	2	33	378	58	10	50	0	439	496
P04406-O14556	0.724189	204	96.164265	96.419194	87.238799	319	15	1	0	323	13	25	47	0	335	408
P04406-O43175	0.031322	0	0.000000	95.936746	89.359306	316	18	1	0	342	158	25	8	0	335	533
P04406-P11021	0.046964	24	84.233333	95.418149	83.978639	311	23	1	0	329	232	57	36	0	335	654
P04406-P11142	0.044375	31	76.247097	95.353612	84.573978	311	23	1	0	332	241	38	35	0	335	646
P04406-P30101	0.037339	16	85.451250	95.838269	87.871525	314	20	1	0	331	130	10	34	0	335	505
P04406-P68032	0.067284	26	90.571154	95.426119	92.935199	310	24	1	0	319	43	11	4	0	335	377
P04439-P10321	0.631099	222	81.944144	76.572630	77.759863	143	123	34	65	145	136	26	59	0	365	366
P04632-P07384	0.644537	351	76.383960	66.456007	83.258543	19	148	14	87	248	383	47	36	4	268	714
P04843-P04844	0.070047	44	78.635682	87.551384	83.277227	394	166	20	27	251	305	34	41	0	607	631
P04844-P04843	0.098298	56	78.588929	83.456767	87.586442	251	304	35	41	397	163	20	27	0	631	607
P04899-P08754	0.081315	39	83.586923	88.014958	87.895593	226	95	24	10	232	85	27	10	0	355	354
P04899-P09471	0.084969	40	83.668750	88.386845	88.214096	230	96	21	8	223	99	25	7	0	355	354
P04908-P0C0S8	0.275920	47	95.534468	87.205154	87.683923	95	12	14	9	96	11	18	5	0	130	130
P04908-P16403	0.031376	7	45.620000	88.436000	62.573286	99	9	21	1	35	39	52	87	0	130	213
P04908-P62805	0.633584	166	86.775060	83.852308	76.842718	73	30	22	5	43	22	25	13	4	130	103
P04908-P68431	0.529659	88	92.845114	87.000692	82.547426	95	13	13	9	84	16	33	3	0	130	136
P04908-P84243	0.534728	89	92.856966	86.968154	82.139485	94	13	16	7	84	14	28	10	0	130	136
P04908-Q71DI3	0.522695	87	92.749195	87.161385	82.666838	96	12	14	8	84	15	35	2	0	130	136
P04908-Q92522	0.031409	3	93.940000	88.009231	64.485258	98	10	18	4	60	19	52	82	0	130	213
P05013-P01568	0.398497	124	81.013710	78.612063	77.758254	62	73	40	14	63	71	42	13	0	189	189
P05014-P01567	0.368046	130	79.102308	77.061111	76.296138	57	77	38	17	65	64	43	17	0	189	189
P05014-P01568	0.333366	137	76.979343	74.231587	75.683492	48	76	40	25	59	65	45	20	0	189	189
P05014-P01569	0.477511	131	83.094962	78.685344	81.834339	68	68	37	16	66	87	28	8	0	189	189
P05014-P32881	0.351761	136	77.776985	76.744074	75.919365	63	65	43	18	51	81	42	15	0	189	189
P05023-P16615	0.165814	102	73.954314	78.490880	76.283704	87	775	113	48	77	744	154	67	4	1023	1042
P05067-O00748	0.053219	90	61.929778	62.604597	86.904758	95	305	61	309	333	159	45	22	2	770	559
P05091-P10253	0.201526	90	78.128556	92.448279	88.019244	461	31	2	23	756	88	17	91	2	517	952
P05091-P12955	0.031322	0	0.000000	93.542166	93.819047	478	14	3	22	441	35	11	6	0	517	493
P05091-P23368	0.040959	29	74.849655	93.502689	89.451010	472	21	2	22	429	124	12	19	0	517	584
P05091-P61960	0.031401	6	55.976667	94.472708	86.676706	488	5	2	22	54	18	10	3	0	517	85
P05091-Q02252	0.694881	265	85.053057	91.271896	89.294056	433	55	4	25	423	57	19	36	0	517	535
P05141-P12236	0.387634	347	66.427435	72.646544	72.002785	27	162	76	33	28	156	76	38	56	298	298
P05141-P22695	0.079670	92	67.469565	80.127416	88.285232	60	188	36	14	358	57	9	29	0	298	453
P05141-P27635	0.041533	64	61.051094	83.709094	82.470280	111	154	28	5	98	71	34	11	0	298	214
P05141-P35232	0.033337	11	84.249091	83.887584	86.594669	100	174	23	1	122	131	19	0	0	298	272
P05141-P36542	0.040385	29	74.263103	82.332987	83.351846	93	164	27	14	147	109	18	24	0	298	298
P05141-P45880	0.113006	80	73.799875	80.153121	81.177721	61	185	36	16	20	247	15	12	0	298	294
P05141-P61513	0.031684	7	75.898571	84.167550	85.811848	110	166	19	3	33	55	3	1	0	298	92
P05141-P62280	0.032416	10	79.319000	83.092987	79.237405	74	200	24	0	60	54	32	12	0	298	158
P05141-P62829	0.038887	24	76.858750	85.427013	85.504357	118	160	20	0	75	51	7	7	0	298	140
P05141-Q00325	0.211416	104	76.209904	81.745436	76.956768	79	180	31	8	76	213	23	50	0	298	362
P05141-Q9Y277	0.108425	76	74.197105	80.898557	85.747562	78	174	30	16	79	194	8	2	0	298	283
P05164-Q659A1	0.559089	349	72.133754	85.141450	58.839674	448	199	41	57	152	289	91	450	8	745	982
P05165-P05166	0.703854	259	86.798533	84.243173	90.105937	381	256	38	53	391	115	20	13	2	728	539
P05165-P54886	0.045369	60	64.530000	83.761854	77.316050	385	245	34	64	269	319	102	105	0	728	795
P05187-P10696	0.735005	369	94.231138	91.086243	91.144737	462	17	8	48	463	14	7	48	6	535	532
P05198-P20042	0.032099	24	54.048750	79.789365	58.380450	25	241	46	3	0	129	40	164	0	315	333
P05198-P41091	0.366291	153	76.477843	77.495397	83.823263	29	225	42	19	170	255	33	14	2	315	472
P05204-P68431	0.035235	21	73.300000	47.232333	84.898015	0	0	31	59	88	15	32	1	0	90	136
P05362-A6NNZ2	0.042690	21	84.534286	84.609662	88.962748	302	162	29	39	298	116	17	13	0	532	444
P05386-P05387	0.212194	100	76.898900	64.486667	63.194957	0	53	20	41	0	51	26	38	0	114	115
P05386-P23396	0.031435	7	57.171429	60.281754	83.914403	0	50	21	43	95	114	32	2	0	114	243
P05386-P39019	0.031322	0	0.000000	59.592018	84.579586	0	49	20	45	12	128	4	1	0	114	145
P05386-P46782	0.104227	57	78.984386	55.663596	80.550049	0	40	30	44	40	129	26	9	0	114	204
P05386-P50914	0.031362	7	41.190000	62.321754	72.630419	0	57	13	44	108	29	6	72	0	114	215
P05386-P61247	0.032152	15	64.205333	59.036228	75.190152	0	48	22	44	25	170	29	40	0	114	264
P05386-P62241	0.031450	5	71.624000	60.400351	83.901875	0	49	21	44	76	106	25	1	0	114	208
P05386-P62244	0.034097	14	80.411429	56.907456	86.863846	0	42	27	45	41	83	5	1	0	114	130
P05386-P62266	0.031333	2	66.575000	59.360702	82.130140	0	49	22	43	26	101	15	1	0	114	143
P05386-P62269	0.032428	21	60.102381	56.851053	80.107171	0	48	20	46	1	127	21	3	0	114	152
P05386-P62277	0.031322	0	0.000000	59.506667	82.749470	0	50	21	43	34	99	18	0	0	114	151
P05386-P62753	0.031356	3	68.506667	61.569561	85.388916	0	52	18	44	71	160	17	1	0	114	249
P05386-P62829	0.031467	9	54.242222	60.742368	81.793857	0	52	19	43	33	88	11	8	0	114	140
P05386-P62851	0.033004	14	74.372857	63.637105	65.983680	0	54	20	40	0	67	17	41	0	114	125
P05387-P15880	0.031322	0	0.000000	55.805739	73.611365	0	42	29	44	73	124	29	67	0	115	293
P05387-P16989	0.031322	0	0.000000	63.631652	55.297715	0	57	17	41	55	36	51	230	0	115	372
P05387-P39019	0.031337	2	77.700000	57.544609	84.859034	0	40	34	41	15	125	4	1	0	115	145
P05387-P42766	0.031381	4	66.107500	60.842000	89.536992	0	56	17	42	75	45	3	0	0	115	123
P05387-P46781	0.031322	0	0.000000	59.485652	84.542629	0	49	24	42	83	92	8	11	0	115	194
P05387-P46782	0.031322	0	0.000000	57.561391	83.087059	0	42	31	42	69	111	18	6	0	115	204
P05387-P50914	0.031322	0	0.000000	61.738348	71.556744	0	57	16	42	90	47	6	72	0	115	215
P05387-P61247	0.031322	0	0.000000	57.809130	76.319962	0	40	32	43	33	167	27	37	0	115	264
P05387-P62241	0.031334	2	68.290000	58.476609	84.294279	0	47	24	44	85	98	24	1	0	115	208
P05387-P62244	0.031322	0	0.000000	58.162783	86.798692	0	46	28	41	36	90	4	0	0	115	130
P05387-P62249	0.031322	0	0.000000	60.574957	87.613630	0	54	19	42	67	72	5	2	0	115	146
P05387-P62266	0.031322	0	0.000000	57.990957	83.443497	0	47	27	41	32	97	13	1	0	115	143
P05387-P62269	0.031322	0	0.000000	58.447565	79.808092	0	47	25	43	1	123	24	4	0	115	152
P05387-P62277	0.031377	3	81.740000	57.865304	84.832715	0	46	26	43	53	85	13	0	0	115	151
P05387-P62280	0.031378	3	81.793333	60.243130	81.363101	0	53	20	42	60	62	32	4	0	115	158
P05387-P62701	0.031322	0	0.000000	60.201913	88.358213	0	56	15	44	130	129	3	1	0	115	263
P05387-P62753	0.031793	11	65.050000	60.355217	85.316506	0	56	16	43	76	159	13	1	0	115	249
P05387-P62851	0.031387	6	52.808333	57.186870	66.378400	0	37	37	41	0	67	15	43	0	115	125
P05388-P05386	0.103747	114	67.375614	66.273186	54.498947	0	167	104	46	0	31	38	45	0	317	114
P05388-P05387	0.044557	84	59.194762	66.711356	47.663391	0	177	87	53	0	1	61	53	0	317	115
P05388-P15880	0.031338	3	50.553333	69.610189	74.115154	0	217	53	47	87	114	24	68	0	317	293
P05388-P23396	0.031322	0	0.000000	73.036562	84.871358	1	247	24	45	106	107	28	2	0	317	243
P05388-P25398	0.051883	44	73.096136	67.992618	76.782500	0	197	77	43	0	110	12	10	0	317	132
P05388-P30050	0.067863	60	72.203167	68.264290	72.450727	0	200	70	47	0	115	47	3	0	317	165
P05388-P39019	0.031322	0	0.000000	70.291041	86.956966	2	216	54	45	56	85	3	1	0	317	145
P05388-P42677	0.031322	0	0.000000	71.745268	82.050119	4	228	41	44	7	68	8	1	0	317	84
P05388-P42766	0.031322	0	0.000000	73.072271	88.435366	2	241	31	43	58	62	3	0	0	317	123
P05388-P46781	0.031410	6	57.936667	71.075300	84.403196	1	232	39	45	95	78	7	14	0	317	194
P05388-P46782	0.031454	5	72.218000	67.988959	84.283088	0	196	74	47	83	106	8	7	0	317	204
P05388-P46783	0.031344	4	45.607500	69.357098	64.654424	0	205	68	44	10	69	24	62	0	317	165
P05388-P50914	0.031521	14	48.879286	70.098738	69.579488	0	221	50	46	69	67	3	76	0	317	215
P05388-P60866	0.032030	12	67.952500	71.157129	80.535294	2	227	42	46	36	59	14	10	0	317	119
P05388-P61247	0.031392	5	60.228000	70.191199	77.896364	0	222	49	46	68	142	14	40	0	317	264
P05388-P62081	0.031322	0	0.000000	69.611136	78.948660	0	212	59	46	3	150	36	5	0	317	194
P05388-P62241	0.031322	0	0.000000	71.975552	82.673702	2	232	40	43	77	99	27	5	0	317	208
P05388-P62244	0.031322	0	0.000000	70.452524	88.565077	0	224	46	47	76	50	3	1	0	317	130
P05388-P62249	0.031397	4	71.340000	72.716120	87.398014	3	239	34	41	71	68	4	3	0	317	146
P05388-P62263	0.031322	0	0.000000	72.358486	82.397285	2	238	33	44	70	51	17	13	0	317	151
P05388-P62266	0.031322	0	0.000000	72.454069	84.468951	3	234	36	44	52	76	12	3	0	317	143
P05388-P62269	0.031349	3	63.113333	72.082145	83.108618	3	235	35	44	32	97	20	3	0	317	152
P05388-P62277	0.031368	3	76.743333	70.522965	82.054172	3	218	50	46	11	124	13	3	0	317	151
P05388-P62280	0.031627	7	73.130000	73.681073	79.512405	6	238	30	43	61	53	32	12	0	317	158
P05388-P62701	0.031374	4	63.487500	71.112902	88.202776	0	229	44	44	130	127	4	2	0	317	263
P05388-P62753	0.031322	0	0.000000	71.485615	85.204257	0	232	41	44	86	149	13	1	0	317	249
P05388-P62829	0.031322	0	0.000000	72.617224	83.426643	2	240	34	41	53	69	9	9	0	317	140
P05388-P62841	0.031322	0	0.000000	72.824763	82.819931	4	237	34	42	46	79	17	3	0	317	145
P05388-P62851	0.031322	0	0.000000	70.727098	64.076480	2	214	59	42	0	66	8	51	0	317	125
P05388-Q8TDN6	0.031979	7	85.561429	72.174385	78.304589	2	234	37	44	140	117	51	45	0	317	353
P05388-Q99848	0.032463	13	71.726154	74.157003	68.685752	4	245	25	43	31	149	54	72	0	317	306
P05388-Q9H7B2	0.031338	2	78.285000	71.821609	82.480131	0	237	35	45	92	180	28	6	0	317	306
P05412-Q02930	0.562230	149	84.552886	57.554502	55.619882	61	38	39	193	68	47	102	291	0	331	508
P05413-P00441	0.099837	33	90.703636	94.882782	96.347403	114	19	0	0	144	10	0	0	0	133	154
P05413-P37802	0.135082	53	83.654906	90.811353	83.268492	95	35	3	0	101	55	39	4	0	133	199
P05413-P37837	0.254895	61	88.437213	93.121805	93.991691	106	27	0	0	301	21	3	12	0	133	337
P05413-P62942	0.496502	83	92.519518	94.453383	95.454444	111	22	0	0	101	6	1	0	0	133	108
P05413-Q01995	0.105247	48	82.617917	90.526541	83.025572	95	38	0	0	107	48	42	4	0	133	201
P05423-Q9NVU0	0.674605	341	79.125367	55.924899	78.249280	53	69	46	230	285	259	58	106	25	398	708
P05423-Q9Y535	0.031414	6	58.718333	56.259322	86.294951	10	105	87	196	123	59	9	13	0	398	204
P05451-P48304	0.491307	96	89.344063	84.963675	83.880482	105	29	20	12	95	36	21	14	0	166	166
P05455-P16989	0.033816	61	50.794754	74.395490	52.506667	46	244	45	73	53	38	25	256	0	408	372
P05556-P23229-2	0.698594	428	78.819883	78.887769	77.943281	173	476	92	57	279	522	170	102	9	798	1073
P05783-Q04695	0.509249	334	70.796317	65.328047	64.941782	16	203	95	116	20	204	81	127	0	430	432
P05787-P02533	0.732223	571	84.771716	69.479006	67.788623	148	146	43	146	149	117	42	164	0	483	472
P06028-Q9H2T7	0.143796	124	69.530887	49.715714	86.000414	0	23	22	46	502	494	60	32	0	91	1088
P06396-P28289	0.061513	80	66.010875	73.439028	71.588942	94	461	112	115	123	76	79	81	3	782	359
P06396-P47755	0.123206	166	64.095120	75.151650	81.662378	155	426	89	112	129	103	18	36	0	782	286
P06576-O75964	0.031723	9	68.672222	83.629698	67.686311	284	181	8	56	0	38	64	1	0	529	103
P06576-P18859	0.032484	26	56.641923	83.669093	58.280185	288	178	7	56	0	32	33	43	0	529	108
P06576-P24539	0.033112	9	90.233333	83.011626	72.451953	270	194	9	56	26	162	20	48	0	529	256
P06576-P30049	0.032285	15	65.948000	83.982174	79.406548	305	161	7	56	73	60	10	25	0	529	168
P06576-P36542	0.479672	152	80.718882	82.133384	79.342047	236	225	10	58	86	160	27	25	0	529	298
P06576-P48047	0.039884	29	73.719655	82.086030	73.482864	202	262	8	57	0	170	17	26	0	529	213
P06730-O43432	0.343689	214	70.932944	81.875023	54.243104	131	46	7	33	79	526	107	873	4	217	1585
P06730-Q04637	0.418866	210	73.719667	81.925023	54.579669	128	50	7	32	109	509	90	891	2	217	1599
P06730-Q13541	0.610829	181	83.895635	87.960737	58.050763	171	10	18	18	17	19	22	60	2	217	118
P06730-Q13542	0.645406	203	84.320148	87.998203	58.919250	169	11	18	19	16	20	30	54	2	217	120
P06730-Q9NRA8	0.598545	167	84.511856	86.148479	45.786853	166	14	4	33	40	80	118	747	0	217	985
P06730-Q9UNK9	0.593063	180	82.997333	82.693041	67.991612	129	49	6	33	248	132	34	256	2	217	670
P06732-P55786	0.174282	67	81.920299	89.816010	89.817062	284	70	18	9	738	122	11	48	0	381	919
P06733-C9JRZ8	0.162461	41	91.838537	95.103410	94.875253	392	38	4	0	280	32	4	0	0	434	316
P06733-O15498	0.034181	12	85.779167	95.560138	81.148384	400	32	2	0	105	40	36	17	0	434	198
P06733-P02689	0.167453	43	91.064651	95.924493	93.044848	406	26	2	0	109	21	2	0	0	434	132
P06733-P09104	0.728954	276	93.328225	95.144194	95.125853	390	42	2	0	394	39	1	0	2	434	434
P06733-P14618	0.031322	0	0.000000	95.195092	91.843503	402	28	3	1	421	93	5	12	0	434	531
P06733-P22626	0.099590	77	72.981818	95.409101	64.709518	399	30	5	0	136	44	6	167	0	434	353
P06733-P27797	0.032124	9	78.645556	94.439700	83.490839	390	41	3	0	196	166	20	35	0	434	417
P06733-P48735	0.032132	9	78.776667	95.074516	89.446770	399	31	4	0	371	39	3	39	0	434	452
P06733-P51991	0.065204	77	67.475195	95.241313	61.710688	395	34	5	0	122	55	10	191	0	434	378
P06733-P62937	0.041911	15	94.191333	95.943318	96.445636	408	24	2	0	162	2	1	0	0	434	165
P06733-P78417	0.031466	4	85.677500	95.712120	93.584606	405	27	2	0	214	23	3	1	0	434	241
P06733-Q96I24	0.237971	114	76.002018	94.838940	64.550787	384	45	5	0	152	128	60	232	0	434	572
P06733-Q9BYZ2	0.031573	6	76.020000	95.094493	84.926037	397	33	4	0	272	49	12	48	0	434	381
P06733-Q9HC38	0.041217	36	70.570556	95.520484	87.120543	406	25	3	0	208	67	13	25	0	434	313
P06733-Q9UI15	0.049759	25	84.827600	95.672235	83.238090	400	32	2	0	108	52	28	11	0	434	199
P06744-P12532	0.076237	28	90.804286	95.461828	84.886547	522	32	3	1	289	60	20	48	0	558	417
P06744-P30405	0.154196	46	88.420000	95.985753	83.525121	535	20	3	0	159	5	1	42	0	558	207
P06744-P51857	0.037837	13	93.361538	95.390950	94.276564	523	31	4	0	283	36	7	0	0	558	326
P06744-Q16775	0.032312	10	77.943000	95.614767	88.184383	525	29	3	1	244	23	3	38	0	558	308
P06746-P18887	0.670229	273	81.848535	90.269343	65.155340	236	86	5	8	223	103	34	273	0	335	633
P06746-Q9NUW8	0.141793	116	70.363793	89.793582	75.563553	239	77	11	8	360	65	28	155	0	335	608
P06748-O75607	0.601840	196	82.126327	71.222551	73.533989	105	56	50	83	93	15	9	61	0	294	178
P06748-P39019	0.036386	28	69.444643	68.469796	87.612552	94	64	25	111	64	78	2	1	0	294	145
P06748-P39023	0.080118	81	69.496296	66.082687	90.150968	90	66	10	128	277	109	8	9	0	294	403
P06748-P68431	0.041906	36	71.175833	69.518061	82.020000	118	39	27	110	76	23	33	4	0	294	136
P06748-Q9NRX1	0.031592	7	71.178571	67.742245	75.841548	50	106	49	89	93	88	14	57	0	294	252
P06753-P12814	0.031322	0	0.000000	78.037228	82.494843	0	251	31	3	238	534	89	31	0	285	892
P06756-P05556	0.687212	461	76.475358	79.587948	77.568947	323	523	112	90	161	463	116	58	4	1048	798
P07098-Q6UWE0	0.034570	62	52.633065	84.704447	71.591853	246	71	53	28	153	266	176	128	0	398	723
P07108-P09417	0.049632	19	92.657368	94.104713	95.234836	76	10	1	0	231	3	8	2	0	87	244
P07108-P30038	0.031322	0	0.000000	94.150805	94.063126	77	9	1	0	523	11	2	27	0	87	563
P07108-P60174	0.130102	40	89.542250	93.748046	94.556386	73	13	1	0	226	15	6	2	0	87	249
P07108-Q01469	0.107529	34	91.003529	94.699540	95.356519	78	8	1	0	119	16	0	0	0	87	135
P07108-Q9UJ68	0.094233	35	88.362000	93.441264	86.221872	71	15	1	0	177	21	7	30	0	87	235
P07195-C9JRZ8	0.085126	31	89.908387	93.882395	95.365633	281	49	4	0	290	24	2	0	0	334	316
P07195-P00338	0.731870	298	94.138322	94.456138	94.502018	299	31	4	0	297	34	1	0	0	334	332
P07197-Q16352	0.731480	602	83.508090	56.261932	70.808056	147	177	49	543	148	165	53	133	0	916	499
P07237-O15460	0.512926	149	82.367919	83.735276	84.955084	249	199	14	46	277	200	27	31	0	508	535
P07237-P25788	0.215562	58	87.409828	85.426791	91.304784	304	146	12	46	193	47	10	5	0	508	255
P07237-P27797	0.213454	107	75.848972	80.596988	82.761367	111	334	16	47	161	202	15	39	0	508	417
P07237-P31946	0.407235	135	79.930963	85.692638	87.520569	311	145	6	46	162	63	8	13	3	508	246
P07237-P63104	0.470729	152	80.376645	85.881575	88.621959	310	143	10	45	174	54	4	13	0	508	245
P07288-P62987	0.053748	45	73.411778	86.295785	87.562578	168	51	24	18	84	32	9	3	0	261	128
P07305-P10412	0.031322	0	0.000000	68.292526	62.313653	62	13	71	48	56	16	45	102	0	194	219
P07305-P61513	0.031638	6	80.060000	63.778763	87.029783	44	30	52	68	43	41	6	2	0	194	92
P07305-P62910	0.033052	14	74.714286	66.647320	87.798296	51	24	63	56	70	58	5	2	0	194	135
P07305-Q02878	0.031374	4	63.505000	63.993505	75.654236	54	21	37	82	97	95	59	37	0	194	288
P07316-P07315	0.353384	80	87.262250	93.072171	92.654483	140	33	2	0	136	35	3	0	0	175	174
P07355-2-P60903	0.225365	85	80.395882	90.440700	83.545670	291	28	11	27	27	60	8	2	0	357	97
P07355-P09651	0.484999	171	79.071287	91.959056	61.656935	292	23	8	16	106	71	8	187	0	339	372
P07355-P60903	0.249924	71	85.043944	93.440206	84.544536	294	28	9	8	34	56	5	2	0	339	97
P07384-P04632	0.644701	350	76.432086	82.964062	66.502612	249	382	39	44	20	148	14	86	4	714	268
P07384-P07900	0.166403	102	73.991373	84.037997	77.842964	291	344	49	30	264	272	106	90	0	714	732
P07384-P20810	0.619264	425	72.497694	83.729230	38.636681	237	392	65	20	0	25	47	636	2	714	708
P07384-Q8TCZ2	0.507283	316	71.407816	84.053431	38.189122	288	346	47	33	0	7	23	232	0	714	262
P07384-Q96L46	0.655984	374	76.361765	84.428978	68.340363	276	358	59	21	11	157	11	69	6	714	248
P07437-A6NNZ2	0.587393	176	83.060682	88.686869	87.953356	281	133	22	8	253	157	27	7	2	444	444
P07437-P62829	0.370810	112	81.706250	90.448514	83.324786	332	89	10	13	63	57	8	12	0	444	140
P07437-Q15029	0.063476	64	70.056094	87.124077	83.287150	227	188	15	14	387	459	65	61	0	444	972
P07437-Q3ZCM7	0.590351	167	84.068204	88.836734	89.114369	283	137	12	12	280	135	29	0	0	444	444
P07737-P68032	0.213710	53	89.285472	91.381143	93.490743	102	36	1	1	331	31	11	4	0	140	377
P07738-Q9BXK1	0.079326	39	83.208718	92.424556	58.819325	203	47	6	3	24	70	21	137	0	259	252
P07741-P21283	0.031626	6	79.383333	93.326444	88.608613	154	21	4	1	262	92	9	19	0	180	382
P07814-O43324	0.341238	134	77.621493	82.087427	80.871379	651	651	50	160	41	104	19	10	0	1512	174
P07814-Q12904	0.039043	29	72.733103	82.180112	74.447083	662	642	54	154	131	101	8	72	0	1512	312
P07814-Q13155	0.585986	196	81.295867	82.062698	70.884000	668	635	50	159	67	136	41	76	0	1512	320
P07814-Q15046	0.450166	182	76.850220	81.117725	82.369112	562	729	66	155	286	218	33	60	2	1512	597
P07900-P08238	0.718867	507	80.452623	79.370383	79.383909	284	285	81	82	285	283	68	88	8	732	724
P07900-P31948	0.080348	61	74.329344	78.772432	87.110239	299	251	91	91	331	164	22	26	0	732	543
P07900-P36578	0.031769	19	52.408947	77.659863	72.544754	201	352	81	98	144	129	57	97	0	732	427
P07900-P62277	0.037747	26	73.361538	80.046844	84.711987	342	207	98	85	75	60	4	12	0	732	151
P07900-P62280	0.042252	49	65.804286	79.205574	77.475443	318	227	90	97	51	63	15	29	0	732	158
P07900-P62888	0.127521	61	80.113115	80.691462	83.349478	350	207	94	81	63	33	8	11	0	732	115
P07900-P62917	0.048033	39	73.656923	77.841571	75.604125	272	267	88	105	87	79	55	36	0	732	257
P07900-Q02878	0.031748	9	69.537778	77.650301	69.646944	188	372	75	97	35	128	67	58	0	732	288
P07900-Q16543	0.505966	155	81.440000	79.312568	76.032169	292	270	77	93	77	193	61	47	8	732	378
P07902-Q8WUN7	0.152448	82	76.696098	88.466359	75.233205	275	54	24	26	46	130	16	42	0	379	234
P07910-2-Q14103-2	0.032636	23	60.100435	65.312594	60.996161	32	82	98	81	1	143	41	151	0	293	336
P07910-2-Q9UKM9-2	0.514040	142	83.214225	67.404812	64.911897	63	63	100	67	65	51	73	101	0	293	290
P07910-O94776	0.213560	151	70.646689	58.776078	69.006572	47	69	28	162	129	281	71	187	0	306	668
P07910-P09651	0.172742	60	84.023000	64.309248	64.735995	58	54	88	106	115	64	12	181	0	306	372
P07910-P46060	0.311410	135	76.379481	58.361340	83.905026	50	62	22	172	331	148	48	60	0	306	587
P07910-P51532	0.104349	266	57.203872	54.034444	61.493030	21	85	26	174	144	622	229	652	3	306	1647
P07910-Q12824	0.208790	156	69.967179	60.102778	73.810545	57	64	26	159	78	190	42	75	0	306	385
P07910-Q14103	0.052518	48	71.710625	64.719608	61.819127	65	48	95	98	30	127	36	162	0	306	355
P07910-Q15029	0.393816	218	72.368303	51.348856	84.181337	34	39	44	189	399	464	64	45	0	306	972
P07910-Q8TAQ2	0.051777	158	54.604620	56.505131	60.215000	59	53	26	168	267	230	118	599	0	306	1214
P07910-Q969G3	0.159281	188	64.947606	60.493889	63.869319	56	54	52	144	54	128	75	154	0	306	411
P07910-Q9UKM9	0.508962	157	81.354522	66.420261	63.711732	76	51	91	88	61	52	75	118	0	306	306
P07951-O43707	0.032602	10	81.477000	77.030528	81.893798	0	253	30	1	271	505	87	48	0	284	911
P07951-P09493-10	0.732899	568	85.422394	85.327148	85.517641	147	96	39	2	153	91	38	2	0	284	284
P07951-P09493	0.733294	568	85.794507	85.708275	85.880739	150	95	37	2	150	96	36	2	0	284	284
P07951-P12814	0.035603	16	81.525000	75.730352	82.396312	0	242	38	4	217	555	89	31	0	284	892
P07951-P67936-2	0.732508	568	85.078891	85.198838	84.958944	150	90	43	1	149	91	42	2	0	284	284
P07954-P30038	0.033195	14	75.670714	89.337255	93.099361	420	38	5	47	517	17	1	28	0	510	563
P07954-P30405	0.032740	25	59.295600	90.550824	83.320290	430	31	2	47	161	3	1	42	0	510	207
P07954-P61960	0.031333	2	66.365000	90.704647	89.087059	436	25	2	47	59	17	9	0	0	510	85
P07992-Q8IY92	0.084304	286	54.493566	67.862155	42.245502	68	111	13	105	68	235	133	1398	12	297	1834
P07992-Q92889	0.699660	411	79.502238	69.160505	74.671823	66	125	9	97	197	460	101	158	0	297	916
P07996-P49746	0.600124	581	68.027797	75.512462	74.273086	119	754	181	116	82	585	191	98	2	1170	956
P08123-O75616	0.363136	579	60.388273	32.402592	76.556384	0	6	26	1334	234	83	8	112	75	1366	437
P08123-Q7Z624	0.062406	187	55.481497	30.232936	82.708700	0	0	19	1347	204	38	45	36	0	1366	323
P08236-O43365	0.186659	129	71.564961	91.720323	44.374718	573	35	3	40	49	11	27	356	0	651	443
P08237-Q01813	0.731315	374	90.090829	88.902462	89.255548	514	220	28	18	521	219	27	17	4	780	784
P08238-P07384	0.202545	120	73.486000	78.593025	84.044020	274	267	95	88	290	342	51	31	0	724	714
P08238-P07900	0.719454	498	80.844378	79.573094	79.055697	289	280	66	89	279	289	75	89	8	724	732
P08238-P11142	0.172395	90	76.430222	79.073080	82.671115	311	234	79	100	260	290	58	38	0	724	646
P08238-P36578	0.031634	14	54.175714	77.571837	72.657494	183	373	73	95	141	122	75	89	0	724	427
P08238-P53041	0.297232	119	77.833193	79.140166	88.666052	295	256	83	90	350	108	12	29	0	724	499
P08238-P62277	0.037779	25	74.304800	80.773950	83.912649	347	217	80	80	61	72	6	12	0	724	151
P08238-P62280	0.039353	30	72.380333	79.718798	77.737975	315	241	79	89	61	53	15	29	0	724	158
P08238-P62888	0.175487	92	76.249565	81.002997	82.300609	351	213	76	84	60	34	8	13	0	724	115
P08238-P62917	0.049340	41	73.325610	78.704641	77.204669	266	279	88	91	89	89	51	28	0	724	257
P08238-Q02790	0.057946	51	72.510980	79.713467	86.380893	314	243	83	84	314	92	13	40	0	724	459
P08238-Q02878	0.035648	36	63.168889	77.338135	68.468750	178	362	93	91	36	123	64	65	0	724	288
P08238-Q16543	0.456816	173	77.847514	80.132417	76.027354	296	261	86	81	84	190	50	54	8	724	378
P08238-Q9UHD1	0.038057	40	65.204500	79.939434	75.744910	317	235	88	84	75	179	17	61	0	724	332
P08254-P09238	0.159386	155	67.439484	79.332201	80.355000	182	197	35	63	197	188	34	57	0	477	476
P08263-O15217	0.715885	177	95.913107	96.041216	95.218333	216	5	1	0	210	9	3	0	0	222	222
P08263-Q16772	0.717559	178	96.296067	96.275000	95.744414	217	4	1	0	214	7	0	1	0	222	222
P08559-P11177	0.728907	226	96.740133	92.027282	92.635181	347	15	1	27	327	4	2	26	0	390	359
P08574-P07919	0.626298	134	90.054552	80.483046	82.251099	181	57	43	44	58	9	18	6	0	325	91
P08579-P38919	0.142050	53	84.267925	79.292222	84.805207	115	58	8	44	217	134	36	24	0	225	411
P08579-P62314	0.032363	7	93.041429	82.989244	78.710252	142	36	10	37	57	23	26	13	0	225	119
P08579-Q15459	0.040446	31	72.883226	81.363244	66.071602	134	43	7	41	148	235	136	274	0	225	793
P08579-Q8WWY3	0.033229	24	63.017917	79.230711	71.808737	114	62	6	43	98	201	107	93	0	225	499
P08581-Q15365	0.110173	270	57.539111	71.641655	62.763315	198	709	237	246	11	180	43	122	4	1390	356
P08621-O14893	0.033315	30	59.293333	67.767162	73.564964	55	195	74	113	30	159	53	38	0	437	280
P08621-P09234	0.031494	8	59.788750	71.125149	66.406604	52	213	76	96	6	55	73	25	0	437	159
P08621-P57678	0.204271	124	73.073468	58.564485	77.193592	11	107	165	154	63	771	174	50	8	437	1058
P08621-P62308	0.031380	3	82.996667	68.629176	86.213289	44	211	57	125	41	27	6	2	0	437	76
P08621-P62314	0.031938	14	62.302143	70.818787	76.134370	47	225	69	96	52	27	12	28	0	437	119
P08621-P62316	0.031886	13	63.024615	70.747300	82.621102	54	216	64	103	47	51	15	5	0	437	118
P08621-P62318	0.031878	10	70.000000	68.555195	73.711508	48	206	65	118	55	18	22	31	0	437	126
P08621-Q9UHI6	0.045964	62	64.343548	62.874920	59.349114	44	157	104	132	166	198	57	403	0	437	824
P08631-Q9UH03	0.045977	65	63.622000	76.749335	74.699693	220	175	30	101	109	133	41	75	0	526	358
P08670-P17661	0.730637	589	83.219236	71.042940	70.202809	134	154	46	132	135	150	46	139	0	466	470
P08670-P48681	0.720472	703	76.866743	70.848541	46.862431	176	123	39	128	175	170	141	1135	0	466	1621
P08670-Q04695	0.732864	634	83.935363	72.680837	73.988981	164	144	31	127	160	139	26	107	10	466	432
P08670-Q9NQW6	0.115883	201	61.214527	72.995000	53.230427	216	86	35	129	177	208	65	674	4	466	1124
P08708-P42766	0.031322	0	0.000000	79.097111	90.402764	50	44	32	9	85	36	2	0	0	135	123
P08727-Q04695	0.495068	479	66.196221	62.469800	62.589213	0	180	123	97	6	192	119	115	8	400	432
P08729-Q04695	0.731711	585	84.052786	68.859318	72.223426	149	133	31	156	149	131	41	111	0	469	432
P08754-O14924	0.279905	229	67.837511	86.950763	50.399109	171	162	15	6	76	370	120	881	0	354	1447
P08754-P09471	0.144839	58	82.628276	87.847345	88.352401	225	94	26	9	223	105	18	8	0	354	354
P08754-P61952	0.032633	9	85.734444	91.825763	81.066575	276	60	14	4	20	41	9	3	0	354	73
P08754-P62873	0.617465	135	89.330222	89.778305	93.460706	241	95	13	5	279	55	6	0	0	354	340
P08754-P63218	0.031343	2	88.625000	91.821610	78.826912	276	63	11	4	22	31	8	7	0	354	68
P08754-Q9NPQ8	0.163674	62	82.722903	88.074944	84.704576	226	101	19	8	256	216	42	17	0	354	531
P08865-P05386	0.042060	26	78.428077	74.089254	59.013684	96	99	27	73	0	48	21	45	0	295	114
P08865-P05387	0.031322	0	0.000000	74.587051	56.807130	104	92	28	71	0	38	33	44	0	295	115
P08865-P05388	0.031628	6	79.483333	75.269220	71.512776	138	66	17	74	0	232	39	46	0	295	317
P08865-P15880	0.241324	88	80.558068	75.628475	75.975085	127	79	18	71	100	107	24	62	0	295	293
P08865-P18124	0.131920	44	87.465227	75.981593	88.823710	140	68	16	71	165	71	3	9	0	295	248
P08865-P23396	0.031322	0	0.000000	74.807763	84.882881	139	63	19	74	110	103	26	4	0	295	243
P08865-P27635	0.031322	0	0.000000	76.402542	83.555421	144	64	17	70	103	69	40	2	0	295	214
P08865-P30050	0.031322	0	0.000000	74.331932	69.068061	91	106	28	70	0	87	72	6	0	295	165
P08865-P35268	0.031322	0	0.000000	76.253729	74.786484	146	67	11	71	14	77	12	25	0	295	128
P08865-P36578	0.031471	6	66.945000	75.244475	75.559859	138	71	11	75	145	146	73	63	0	295	427
P08865-P39019	0.032340	8	86.728750	75.625288	87.993517	137	70	16	72	69	73	2	1	0	295	145
P08865-P42766	0.031821	7	81.098571	76.008746	86.998618	142	63	17	73	43	77	3	0	0	295	123
P08865-P46776	0.031340	2	83.085000	77.698949	75.221081	165	47	13	70	35	60	42	11	0	295	148
P08865-P46777	0.054335	32	80.878125	74.768373	87.093872	121	85	17	72	145	133	17	2	0	295	297
P08865-P46778	0.032363	10	78.624000	76.003797	87.169375	144	64	14	73	75	78	7	0	0	295	160
P08865-P46781	0.031335	2	70.410000	75.545559	84.133866	129	73	22	71	92	80	8	14	0	295	194
P08865-P46782	0.031588	5	85.732000	75.399627	86.287990	135	74	14	72	111	78	10	5	0	295	204
P08865-P46783	0.033178	10	86.606000	76.577288	67.788424	157	56	10	72	27	63	20	55	0	295	165
P08865-P50914	0.071931	33	85.562727	74.463661	69.264047	89	108	29	69	61	75	3	76	0	295	215
P08865-P60866	0.031322	0	0.000000	75.277051	81.584454	137	67	17	74	40	58	14	7	0	295	119
P08865-P61353	0.031322	0	0.000000	75.380712	85.158603	126	76	21	72	35	89	11	1	0	295	136
P08865-P61513	0.069950	27	90.261852	76.919593	86.955543	143	69	15	68	42	45	4	1	0	295	92
P08865-P62081	0.031322	0	0.000000	75.485763	81.465464	131	71	23	70	30	134	25	5	0	295	194
P08865-P62244	0.116264	43	86.355814	75.891831	87.549000	126	78	18	73	64	63	2	1	0	295	130
P08865-P62266	0.031322	0	0.000000	75.499051	84.432517	133	70	19	73	51	78	11	3	0	295	143
P08865-P62269	0.031322	0	0.000000	75.832847	82.715000	141	65	15	74	53	72	22	5	0	295	152
P08865-P62277	0.032534	11	77.517273	76.291492	83.783377	144	67	14	70	40	96	12	3	0	295	151
P08865-P62280	0.031717	6	83.958333	76.951593	80.717025	152	60	13	70	65	55	28	10	0	295	158
P08865-P62424	0.032648	10	81.961000	75.222203	82.446767	133	74	16	72	105	111	37	13	0	295	266
P08865-P62701	0.031322	0	0.000000	74.471356	88.821787	133	67	22	73	147	110	4	2	0	295	263
P08865-P62750	0.031322	0	0.000000	75.716475	81.733590	123	81	22	69	69	50	32	5	0	295	156
P08865-P62753	0.031322	0	0.000000	75.201254	85.667671	132	70	20	73	97	135	16	1	0	295	249
P08865-P62829	0.038535	16	87.545625	76.883254	84.022714	150	60	16	69	66	56	6	12	0	295	140
P08865-P62888	0.031322	0	0.000000	75.544678	81.757130	139	66	18	72	38	56	15	6	0	295	115
P08865-P62899	0.031322	0	0.000000	76.491525	82.262320	138	67	23	67	55	49	9	12	0	295	125
P08865-P62906	0.031322	0	0.000000	74.106203	79.021935	98	102	23	72	2	193	20	2	0	295	217
P08865-P62917	0.031445	13	44.484615	76.477525	77.578093	155	57	11	72	104	57	77	19	0	295	257
P08865-P63220	0.646901	152	89.293947	78.037831	86.273855	162	53	13	67	40	39	4	0	2	295	83
P08865-P84098	0.031342	3	55.820000	76.142305	87.392602	147	59	18	71	115	62	18	1	0	295	196
P08865-Q02543	0.383846	87	86.852414	75.492339	85.813693	129	79	15	72	80	77	16	3	0	295	176
P08865-Q02878	0.031322	0	0.000000	76.194983	72.223333	137	70	20	68	62	117	65	44	0	295	288
P09001-P49406	0.617922	118	91.880763	80.691580	79.025788	164	115	20	49	136	84	24	48	0	348	292
P09001-P82930	0.031322	0	0.000000	78.736178	77.435413	138	128	32	50	22	143	41	12	0	348	218
P09001-Q14197	0.042692	54	64.520741	79.425230	72.598107	140	124	38	46	70	62	15	59	0	348	206
P09001-Q8N5N7	0.031322	0	0.000000	80.060632	68.622658	152	122	27	47	39	57	7	55	0	348	158
P09001-Q8TAE8	0.031516	20	42.752000	80.389511	79.005991	154	123	24	47	82	93	8	39	0	348	222
P09001-Q96DV4	0.034042	34	59.995588	78.013161	76.745500	132	135	33	48	105	173	57	45	0	348	380
P09001-Q9BYD2	0.045153	55	65.806364	78.486379	77.442697	142	122	32	52	105	98	15	49	0	348	267
P09001-Q9BYD3	0.037801	34	67.857059	77.289569	77.843730	133	127	31	57	157	77	7	70	0	348	311
P09001-Q9BYD6	0.038456	41	65.268293	77.367126	72.079538	117	146	34	51	83	140	19	83	0	348	325
P09001-Q9BZE1	0.033403	22	65.687727	77.923764	80.580307	134	134	33	47	183	154	39	47	0	348	423
P09001-Q9H0U6	0.031322	0	0.000000	78.813305	71.968222	138	131	32	47	78	21	39	42	0	348	180
P09001-Q9HD33	0.189731	110	74.160909	79.114914	75.012960	151	124	24	49	81	101	9	59	0	348	250
P09001-Q9NYK5	0.035476	21	73.928095	75.050460	80.320533	100	150	39	59	126	157	11	44	0	348	338
P09001-Q9P015	0.035378	23	71.540000	78.081868	84.319662	143	121	30	54	180	60	49	7	0	348	296
P09012-P09661	0.673090	114	97.257281	76.890319	85.278431	147	31	35	69	164	42	16	33	0	282	255
P09012-P62314	0.424539	93	87.194516	77.074681	78.560252	137	40	51	54	52	28	30	9	0	282	119
P09012-P62316	0.094778	39	85.834103	76.743794	86.184322	145	32	41	64	66	38	10	4	0	282	118
P09012-P62318	0.121314	35	91.944571	77.351277	76.343651	143	34	50	55	65	10	27	24	0	282	126
P09038-Q8IYR6	0.063972	43	77.598837	64.146875	66.527632	115	12	5	156	56	119	93	112	0	288	380
P09067-P09017	0.249038	100	78.678600	55.270929	58.197955	50	15	31	173	51	16	61	136	0	269	264
P09104-C9JRZ8	0.046509	17	94.147647	95.544424	94.810506	406	24	4	0	286	25	5	0	0	434	316
P09104-P26885	0.148047	45	88.414667	96.036406	81.793732	412	20	2	0	96	14	4	28	0	434	142
P09104-P27797	0.031368	3	76.883333	93.709032	83.059640	372	55	7	0	178	185	24	30	0	434	417
P09104-P30085	0.055602	22	91.251818	95.985184	88.499031	412	21	1	0	111	74	11	0	0	434	196
P09104-Q01995	0.053926	25	86.898000	95.557581	83.223035	400	33	1	0	115	43	26	17	0	434	201
P09104-Q16831	0.042438	19	87.162105	95.248894	91.642355	404	27	3	0	259	31	6	14	0	434	310
P09104-Q6NVY1	0.031342	2	88.545000	95.425945	91.633057	400	33	1	0	328	23	15	20	0	434	386
P09104-Q6UB35	0.033996	23	67.301304	93.600184	85.128149	369	59	6	0	593	268	30	87	0	434	978
P09104-Q96AT9	0.031322	0	0.000000	95.787074	94.615439	406	27	1	0	206	17	4	1	0	434	228
P09104-Q9BYZ2	0.032148	8	83.538750	95.421106	85.468766	404	27	3	0	273	49	11	48	0	434	381
P09104-Q9UI15	0.038114	15	88.921333	95.594700	83.016834	400	33	1	0	109	48	30	12	0	434	199
P09110-Q5I0X4	0.031322	0	0.000000	93.679646	62.313069	376	24	11	13	2	38	21	40	0	424	101
P09132-P61011	0.087659	35	87.285143	78.500972	77.006230	67	45	5	27	134	217	99	54	0	144	504
P09210-O15217	0.715388	177	95.774746	95.870090	95.187613	215	6	1	0	210	9	3	0	0	222	222
P09210-Q16772	0.717138	177	96.274746	96.082748	95.678559	214	7	1	0	212	9	0	1	0	222	222
P09211-P30405	0.185626	43	92.396279	95.952905	84.881932	194	14	2	0	158	6	1	42	2	210	207
P09234-P62318	0.042231	32	73.876250	68.499937	76.863413	12	49	86	12	64	9	37	16	0	159	126
P09382-P17931	0.166530	82	77.664390	90.918593	66.224720	101	30	1	3	107	30	2	111	0	135	250
P09382-P26006	0.043404	23	82.708696	90.548667	80.677288	94	37	2	2	383	470	99	99	0	135	1051
P09417-P06132	0.031322	0	0.000000	93.867910	94.772752	229	5	1	9	332	27	4	4	0	244	367
P09417-P30405	0.136910	36	92.865556	94.574508	84.267536	228	6	8	2	158	6	1	42	0	244	207
P09417-P31937	0.031745	7	78.412857	93.583443	89.274583	224	10	2	8	282	12	3	39	0	244	336
P09417-P37837	0.031322	0	0.000000	94.642090	94.430415	231	3	7	3	318	4	4	11	0	244	337
P09417-Q13867	0.038749	13	95.000000	93.591148	95.425451	227	6	3	8	432	20	1	2	0	244	455
P09429-P23497	0.033422	33	58.153030	74.679488	55.476394	47	99	22	47	100	203	66	510	0	215	879
P09429-P62701	0.031394	6	54.595000	69.580093	92.255057	1	137	20	57	210	49	3	1	0	215	263
P09467-O00757	0.703780	266	86.371241	90.565533	89.900177	269	42	13	14	256	52	18	13	2	338	339
P09493-O43707	0.031340	2	82.960000	77.546655	81.876004	0	252	31	1	261	518	83	49	0	284	911
P09493-P06753	0.733494	569	85.969227	86.027148	85.911509	147	103	32	2	150	98	35	2	0	284	285
P09493-P07951	0.732955	568	85.472799	85.572183	85.373415	146	98	38	2	150	93	39	2	0	284	284
P09493-P12814	0.031444	4	82.102500	76.461408	82.831839	0	252	30	2	261	514	85	32	0	284	892
P09493-P67936	0.733655	498	87.984719	84.678028	87.693508	164	68	49	3	158	64	23	3	0	284	248
P09496-2-P09497-2	0.094838	171	61.165380	58.257064	55.847962	0	50	101	67	0	24	118	69	0	218	211
P09496-P09497	0.098414	209	59.226699	59.032823	58.148428	0	56	122	70	0	54	113	62	3	248	229
P09496-P11142	0.093467	144	63.127292	54.382581	85.614567	0	68	59	121	343	242	25	36	0	248	646
P09496-Q00610	0.667773	347	78.279280	55.816694	83.932131	2	87	30	129	342	1250	32	51	0	248	1675
P09497-Q00610	0.683207	343	79.905860	57.575939	83.832406	8	81	37	103	346	1245	33	51	0	229	1675
P09622-O00330	0.171990	55	85.794545	91.551100	72.261118	450	22	1	36	134	206	26	135	0	509	501
P09622-P08559	0.031898	9	73.886667	91.054244	90.939974	446	26	1	36	317	45	1	27	0	509	390
P09622-P36957	0.065573	42	78.514286	91.067525	72.045629	441	31	1	36	154	148	11	140	0	509	453
P09622-P82909	0.086410	49	79.540204	92.374381	53.646505	457	15	8	29	0	24	27	52	0	509	103
P09622-Q02218	0.093422	56	77.932500	88.926031	86.330596	388	83	2	36	656	241	47	79	0	509	1023
P09622-Q9ULD0	0.047855	34	76.424118	89.119470	86.307465	394	77	2	36	658	238	33	81	0	509	1010
P09651-2-P61978-2	0.033083	35	55.619429	62.276937	61.641659	10	150	25	135	25	197	37	205	0	320	464
P09651-O60506	0.044121	104	56.239327	59.614462	66.591942	82	93	9	188	82	279	55	207	2	372	623
P09651-P14866	0.076747	109	64.578807	61.240054	72.462581	106	68	9	189	225	154	32	178	0	372	589
P09651-P22626	0.042235	60	62.537000	60.274758	59.980028	37	129	22	184	9	147	30	167	0	372	353
P09651-P26599	0.073115	55	74.897818	61.123575	72.767853	98	75	10	189	162	197	47	125	0	372	531
P09651-P31942	0.037887	24	75.427500	61.104866	58.151590	34	134	22	182	2	139	30	175	0	372	346
P09651-P31943	0.032886	68	45.970441	59.549005	58.183630	10	149	27	186	0	199	58	192	4	372	449
P09651-P35637	0.040225	61	60.690984	61.505349	49.730627	76	98	13	185	47	71	14	394	0	372	526
P09651-P38159	0.051483	43	73.372326	61.415833	51.402609	34	135	18	185	11	67	44	269	0	372	391
P09651-P51991	0.052061	66	66.089697	60.485645	59.605291	35	129	23	185	12	146	32	188	0	372	378
P09651-P52272	0.034703	45	57.399556	59.204919	53.039589	30	132	19	191	35	190	64	441	0	372	730
P09651-P52597	0.032590	21	61.525238	60.143844	61.609060	9	154	27	182	0	203	51	161	0	372	415
P09651-P55795	0.031628	28	42.745714	59.116371	57.345880	5	153	28	186	0	183	70	196	4	372	449
P09651-P61978	0.036018	71	53.720000	58.649462	63.189849	10	149	25	188	57	177	33	196	0	372	463
P09651-Q00839	0.050623	167	53.642874	58.804247	64.622582	88	81	13	190	280	136	55	354	0	372	825
P09651-Q13616	0.540000	278	74.270288	59.162742	86.072152	82	89	21	180	427	285	27	37	8	372	776
P09651-Q14011	0.041516	21	83.379048	61.048952	60.125930	27	135	28	182	1	77	5	89	0	372	172
P09651-Q32P51	0.044864	36	73.398056	59.494167	61.205687	13	145	31	183	1	150	33	136	0	372	320
P09651-Q9NZI8	0.106865	89	71.424719	60.547258	76.328977	57	112	14	189	112	321	60	84	0	372	577
P09661-O43719	0.100030	53	79.904717	81.671725	57.218887	146	57	10	42	82	166	71	436	0	255	755
P09661-O60506	0.061868	61	70.459344	83.793529	66.810193	155	57	6	37	100	259	51	213	0	255	623
P09661-P08579	0.691708	137	95.973504	85.420980	83.456311	173	33	14	35	143	35	19	28	0	255	225
P09661-P62314	0.121269	33	93.486667	85.401451	77.999076	163	49	11	32	53	27	29	10	0	255	119
P09661-P62316	0.037394	12	95.461667	85.701765	85.101949	169	42	17	27	59	42	13	4	0	255	118
P09661-P62318	0.031755	6	85.551667	86.013569	75.446429	169	43	18	25	59	16	24	27	0	255	126
P09661-P63162	0.085759	35	86.952571	85.664235	63.387917	164	48	14	29	57	23	66	94	0	255	240
P09661-Q13435	0.083522	67	73.181343	82.055529	59.304849	150	57	9	39	19	317	191	368	2	255	895
P09661-Q15428	0.034028	16	76.250000	83.641961	61.546228	159	49	9	38	72	103	76	213	0	255	464
P09661-Q15459	0.034733	14	82.902857	83.039529	65.836772	157	51	8	39	141	261	112	279	0	255	793
P09661-Q96GM8	0.356664	84	86.435357	82.899059	75.589059	157	51	8	39	247	114	26	123	0	255	510
P09661-Q99459	0.031330	2	54.340000	79.848902	68.259077	103	104	10	38	92	342	189	179	0	255	802
P09661-Q9BWJ5	0.142355	36	93.391944	85.125843	87.396628	169	42	13	31	47	31	7	1	0	255	86
P09661-Q9H875	0.031391	3	87.510000	84.112275	72.729891	158	51	15	31	42	74	41	27	0	255	184
P09769-O94921	0.192078	269	62.415204	74.193308	67.025394	161	222	42	104	155	116	33	165	0	529	469
P09769-P07947	0.154955	104	72.940769	74.829660	73.863131	161	232	34	102	154	229	43	117	0	529	543
P09884-P49642	0.207463	158	69.728291	72.014808	84.818714	406	610	84	362	193	179	34	14	0	1462	420
P09913-Q8IZ21	0.268709	204	68.892696	83.023983	46.030983	178	219	60	15	1	107	102	492	0	472	702
P09960-P09417	0.091561	29	92.848276	95.694599	93.462131	587	22	1	1	221	13	3	7	0	611	244
P09960-P18206	0.399387	185	74.835730	93.748118	76.267522	543	64	3	1	146	734	117	137	0	611	1134
P09960-Q12931	0.130697	81	75.215926	94.312881	78.131406	548	60	2	1	241	293	83	87	0	611	704
P09960-Q5TFE4	0.176826	62	83.630323	95.139591	83.266000	569	39	2	1	248	131	30	46	0	611	455
P09972-P09417	0.031322	0	0.000000	93.988819	94.450287	328	17	16	3	231	3	6	4	0	364	244
P09972-P0DN79	0.031322	0	0.000000	92.274588	86.515372	316	24	18	6	349	155	7	40	0	364	551
P09972-P11142	0.111120	61	78.463934	92.357390	83.768251	313	26	18	7	304	262	43	37	0	364	646
P09972-P78406	0.032856	8	92.981250	92.999753	89.584429	321	19	21	3	292	41	12	23	0	364	368
P0C0S8-P62805	0.639972	164	87.438537	84.257692	76.255825	73	35	19	3	49	16	15	23	4	130	103
P0C0S8-P68431	0.418411	71	92.454648	87.275000	82.796618	97	11	14	8	84	15	29	8	2	130	136
P0C862-B2RNN3	0.475420	410	67.269098	70.270601	70.523844	129	6	141	57	130	6	136	61	0	333	333
P0CG13-Q9BVC3	0.702906	241	87.773651	81.446033	91.083893	58	35	15	13	299	79	13	2	20	121	393
P0CG29-Q5T1C6	0.143675	47	87.040213	94.879180	77.020125	222	21	1	0	124	29	44	43	0	244	240
P0CG48-Q8IXI1	0.142435	71	78.518451	82.375299	80.073074	166	454	36	29	184	316	59	59	0	685	618
P0DI82-Q8IUR0	0.621085	134	89.702761	92.073857	89.189628	113	20	7	0	129	43	11	5	0	140	188
P0DML3-P01241	0.311288	136	76.260074	70.012396	72.311889	35	90	47	45	47	84	51	35	0	217	217
P0DML3-P0DML3	0.165493	127	70.588268	73.590230	73.687558	34	98	63	22	37	95	57	28	0	217	217
P0DMV8-P07900	0.087566	83	70.215663	84.050203	78.845888	288	282	40	31	293	265	73	101	0	641	732
P0DMV9-Q96DN2	0.437195	159	78.425535	81.837660	56.724670	221	320	66	34	4	357	191	403	0	641	955
P0DMV9-Q9BVQ7	0.048746	23	86.495652	80.517722	76.093386	167	365	73	36	21	559	100	73	0	641	753
P0DN37-A0A075B759	0.153224	44	89.377955	94.045305	94.211402	141	22	1	0	141	22	1	0	0	164	164
P0DN37-A0A0B4J2A2	0.122180	38	89.961842	94.173598	94.196768	144	19	1	0	142	21	1	0	0	164	164
P0DN79-P30085	0.223354	78	81.877308	86.272759	86.257551	341	162	7	41	80	101	15	0	0	551	196
P0DN79-Q13228	0.031597	8	66.840000	85.489020	94.184576	330	169	11	41	424	41	1	6	0	551	472
P0DPB3-Q9UIL1	0.574362	223	78.799372	57.233080	61.117421	58	68	113	248	47	13	17	82	0	487	159
P0DPB5-O15160	0.036134	18	79.495000	55.296803	90.376387	0	44	12	66	224	119	3	0	0	122	346
P0DPB5-P61218	0.031322	0	0.000000	66.125820	79.938268	7	48	39	28	65	15	42	5	0	122	127
P0DPB5-Q9H9Y6	0.183921	146	69.642329	46.815082	88.067207	0	26	21	75	678	375	68	14	0	122	1135
P10244-Q5TKA1	0.243547	300	63.319833	47.850829	68.234188	88	68	59	485	103	236	39	164	0	700	542
P10244-Q96GY3	0.089499	104	67.057212	53.252100	63.916057	126	59	43	472	6	111	43	86	0	700	246
P10253-O43175	0.090546	103	67.330388	88.570714	86.856642	766	82	15	89	270	219	34	10	0	952	533
P10253-P04181	0.095186	75	72.885467	88.594632	90.515809	761	84	31	76	362	40	2	35	0	952	439
P10253-P12955	0.032593	10	81.377000	87.472279	93.095254	736	104	18	94	430	46	5	12	0	952	493
P10253-P48163	0.450157	130	82.162231	87.874307	91.103059	752	92	19	89	424	137	7	4	10	952	572
P10253-P62937	0.085238	34	87.573529	89.121061	95.752242	797	50	20	85	159	5	1	0	0	952	165
P10276-P10826	0.608438	270	77.773704	72.995952	73.222000	206	103	15	138	193	114	16	132	0	462	455
P10276-P13631	0.577752	236	78.139788	73.406818	73.765639	211	95	18	138	201	104	20	129	0	462	454
P10321-P13747	0.653619	314	78.507102	74.287541	73.656508	69	192	41	64	59	192	49	58	0	366	358
P10321-P17693	0.567867	219	78.764292	73.421120	77.809231	59	194	48	65	68	195	40	35	0	366	338
P10321-P30511	0.606506	304	76.059638	73.036612	76.402659	68	181	53	64	75	181	50	40	0	366	346
P10321-P54709	0.206622	67	83.907164	80.536995	84.843262	206	80	21	59	123	123	30	3	0	366	279
P10412-P19338	0.035429	33	64.266364	57.586986	62.776197	43	29	15	132	58	246	69	337	0	219	710
P10412-P62424	0.031374	4	63.362500	57.359726	84.108647	5	67	19	128	140	82	33	11	0	219	266
P10412-P62750	0.031612	9	64.044444	59.706667	85.884551	39	34	36	110	81	59	15	1	0	219	156
P10412-P62805	0.031365	4	59.307500	59.446758	81.335437	28	44	36	111	59	17	23	4	0	219	103
P10412-Q8IUE6	0.031322	0	0.000000	62.336575	88.222385	34	38	63	84	95	12	20	3	0	219	130
P10412-Q99848	0.031350	5	43.698000	58.316393	74.988693	41	31	27	120	67	133	69	37	0	219	306
P10415-Q07817	0.040355	107	53.491963	64.290879	64.654163	46	69	34	90	41	79	28	85	0	239	233
P10515-P09622	0.036048	21	75.280000	71.261607	90.630943	160	286	18	183	436	36	1	36	0	647	509
P10515-P11177	0.194761	114	73.873070	72.977558	90.907911	190	260	14	183	309	21	3	26	0	647	359
P10515-P36957	0.592334	207	80.784589	72.354915	71.582870	137	306	36	168	115	189	10	139	2	647	453
P10515-Q02218	0.106725	126	66.276905	70.056739	85.925718	136	295	29	187	634	257	52	80	0	647	1023
P10588-Q15777	0.117814	111	69.105676	72.444257	87.931224	157	99	36	112	202	53	22	17	0	404	294
P10644-P31321	0.630772	321	76.688629	76.569475	76.473832	101	179	58	43	100	178	59	44	0	381	381
P10768-P40925	0.043722	21	85.455714	96.393475	94.560000	268	13	1	0	295	31	8	0	0	282	334
P10809-Q8N163	0.039127	93	54.110860	83.075620	61.497909	201	303	24	45	90	387	61	385	0	573	923
P10916-Q02045	0.118394	89	72.560337	75.065602	74.098439	3	123	22	18	11	116	22	24	0	166	173
P11021-P07237	0.335561	94	83.450319	84.526131	84.959823	328	237	61	28	290	159	13	46	0	654	508
P11021-P07437	0.462088	130	82.621385	83.283593	89.167523	285	273	65	31	300	116	14	14	4	654	444
P11021-P11142	0.696239	288	83.992153	81.823028	80.494102	216	334	76	28	174	369	61	42	50	654	646
P11021-P14625	0.265185	92	80.867826	83.046651	76.005915	269	293	63	29	256	307	107	133	0	654	803
P11021-P17858	0.051835	30	81.304667	82.713685	90.029115	251	307	66	30	550	193	21	16	0	654	780
P11021-P19338	0.064092	60	71.314500	84.025688	59.616366	308	251	71	24	155	145	23	387	0	654	710
P11021-P23246	0.047946	88	60.231477	83.796850	55.566167	288	275	65	26	46	208	50	403	0	654	707
P11021-P38646	0.421944	95	86.683474	82.719159	81.730324	258	295	66	35	279	296	31	73	0	654	679
P11021-P62314	0.100775	58	78.224138	85.891728	74.266723	365	215	47	27	48	30	6	35	0	654	119
P11021-Q12906	0.331744	198	71.561970	83.750673	60.244318	303	254	72	25	245	172	30	447	0	654	894
P11021-Q15084-2	0.306099	131	76.645420	84.477110	77.537439	309	271	47	27	203	163	27	99	0	654	492
P11021-Q15084	0.408139	138	79.607536	83.863272	82.246659	310	249	68	27	207	157	31	45	0	654	440
P11021-Q99459	0.036742	29	69.365517	82.228700	63.232332	193	367	67	27	45	310	181	266	0	654	802
P11021-Q9UBS4	0.604681	224	80.252411	83.857630	77.317849	275	300	51	28	110	160	42	46	0	654	358
P11021-Q9UMS4	0.116206	56	80.682857	82.736544	85.218433	255	308	54	37	278	171	25	30	0	654	504
P11021-Q9Y4L1	0.718354	360	84.988917	81.445505	77.378108	194	352	77	31	505	236	42	216	0	654	999
P11142-P07437	0.436189	134	81.126940	82.637786	88.933559	255	296	57	38	290	125	15	14	2	646	444
P11142-P07900	0.042839	27	78.215556	83.586192	77.583689	292	272	46	36	285	250	85	112	0	646	732
P11142-P08238	0.217606	85	79.996706	82.552647	79.075180	261	290	58	37	286	279	64	95	0	646	724
P11142-P09661	0.255474	96	79.677188	83.378452	81.521922	299	249	62	36	149	55	13	38	0	646	255
P11142-P11940	0.203684	138	71.458043	83.195728	72.270330	290	254	64	38	209	187	79	161	0	646	636
P11142-P23246	0.133510	94	72.979362	82.655108	56.427694	270	269	69	38	66	191	48	402	2	646	707
P11142-P38646	0.295278	90	82.581222	82.014830	81.663137	242	303	64	37	277	298	33	71	2	646	679
P11142-P54577	0.074879	48	77.892708	83.082322	89.822955	273	288	47	38	403	101	7	17	0	646	528
P11142-P54652	0.668032	321	79.358131	80.908437	81.203646	191	354	64	37	180	367	60	32	0	646	639
P11142-P55072	0.039560	22	79.906818	81.633529	79.938945	231	312	62	41	186	482	76	62	0	646	806
P11142-P60709	0.535434	132	85.392727	83.379180	91.579600	281	279	49	37	294	67	9	5	0	646	375
P11142-P62314	0.337452	101	82.226634	84.676393	75.033361	335	230	46	35	53	25	5	36	0	646	119
P11142-P62318	0.278093	97	80.497423	84.830805	70.339127	331	242	37	36	49	26	8	43	0	646	126
P11142-P62633	0.031337	3	48.640000	84.272260	67.495650	306	263	42	35	0	118	26	33	0	646	177
P11142-P63208	0.271679	66	87.591061	84.435681	81.921472	321	249	39	37	64	70	20	9	0	646	163
P11142-P63261	0.514700	134	84.227388	83.443560	91.735307	282	279	48	37	294	68	9	4	0	646	375
P11142-Q01130	0.061365	84	65.247262	84.952105	60.004208	335	241	36	34	58	21	15	127	0	646	221
P11142-Q07955	0.471165	126	83.511667	84.790402	70.415363	318	261	33	34	81	69	14	84	0	646	248
P11142-Q12905	0.370673	147	77.249048	83.801022	82.986128	292	276	40	38	243	78	16	53	0	646	390
P11142-Q15084	0.442624	156	78.919359	82.528158	82.708045	266	278	64	38	214	153	30	43	0	646	440
P11142-Q92598	0.717432	344	85.399302	82.573282	81.406725	226	341	44	35	499	204	20	135	0	646	858
P11142-Q99459	0.037812	27	72.620370	80.840913	66.313367	164	390	55	37	29	393	172	208	0	646	802
P11142-Q9UMS4	0.266387	126	75.659524	82.333777	85.063690	250	294	63	39	295	151	27	31	0	646	504
P11161-O95863	0.080856	101	66.284356	49.964034	59.376098	3	84	53	336	1	105	33	125	0	476	264
P11169-Q8TDB8	0.724898	881	75.661748	79.297500	71.592654	71	341	58	26	9	327	133	51	297	496	520
P11177-O00330	0.295221	100	80.689500	91.488663	74.189481	318	12	3	26	179	170	20	132	0	359	501
P11177-Q15120	0.066464	31	85.707419	90.794345	82.252857	313	17	2	27	200	126	36	44	0	359	406
P11182-P36957	0.624111	209	82.425024	77.141100	72.316600	222	132	26	102	145	163	7	138	4	482	453
P11234-P29144	0.149398	62	81.655484	80.418398	88.930472	105	58	14	29	821	368	24	36	0	206	1249
P11362-P21802	0.326775	409	62.777017	69.512871	69.119464	160	348	98	216	169	330	105	217	0	822	821
P11464-Q00887	0.543419	158	82.710506	79.191814	80.552723	103	243	29	44	134	225	21	46	0	419	426
P11464-Q00888	0.280131	75	85.386400	80.522745	81.245084	141	208	26	44	163	189	24	43	0	419	419
P11464-Q00889	0.271678	90	81.553667	80.358329	77.712322	117	233	26	43	101	243	32	59	0	419	435
P11464-Q15238	0.049873	36	76.251944	80.871790	77.842776	149	193	41	36	94	164	27	50	0	419	335
P11464-Q16557	0.102445	62	77.163226	79.680048	80.548435	116	231	26	46	150	204	25	49	0	419	428
P11509-P20853	0.228910	68	84.836029	90.623219	90.210142	360	110	24	0	339	137	18	0	0	494	494
P11586-Q96JD6	0.048538	22	87.613182	92.086353	89.123719	721	201	13	0	243	45	13	19	0	935	320
P11712-P33260	0.157235	56	84.333036	89.451898	90.520327	325	147	18	0	339	142	9	0	0	490	490
P11766-O95861	0.257009	56	90.425000	95.302674	93.199610	347	25	2	0	256	43	7	2	0	374	308
P11766-P07864	0.031322	0	0.000000	95.363449	94.185452	349	22	3	0	279	53	0	0	0	374	332
P11766-P09104	0.031322	0	0.000000	95.135160	95.295138	348	23	3	0	401	31	2	0	0	374	434
P11766-P13929	0.031322	0	0.000000	95.197139	95.332143	349	22	3	0	408	21	5	0	0	374	434
P11766-Q01469	0.096012	37	87.271892	96.005241	93.344815	352	20	2	0	110	24	1	0	0	374	135
P11766-Q08623	0.059569	24	90.324583	95.745722	93.599211	352	20	2	0	195	30	2	1	0	374	228
P11766-Q16775	0.087264	58	76.367586	95.164920	87.818052	348	22	4	0	246	21	2	39	0	374	308
P11766-Q53H82	0.117042	42	86.987619	95.287594	92.924097	347	24	3	0	226	57	4	1	0	374	288
P11766-Q6NVY1	0.104145	34	90.546176	95.206203	91.146114	347	24	3	0	328	23	11	24	0	374	386
P11766-Q9BPX1	0.031736	7	78.064286	95.666364	90.536741	351	20	3	0	202	46	5	17	0	374	270
P11766-Q9BY32	0.031342	2	87.290000	95.875695	90.418247	353	19	2	0	129	61	3	1	0	374	194
P11766-Q9BYZ2	0.031462	5	73.372000	95.167701	84.474567	348	23	3	0	264	48	17	52	0	374	381
P11766-Q9NQR4	0.031322	0	0.000000	95.601818	95.994384	350	22	2	0	260	14	2	0	0	374	276
P11802-P42772	0.206309	75	81.697600	81.774950	84.136739	151	88	39	25	68	55	2	13	0	303	138
P11802-P42773	0.385633	108	82.910093	80.903432	87.586845	131	100	48	24	116	39	4	9	0	303	168
P11802-Q5TC84	0.156725	133	69.384286	82.718251	63.726962	149	94	38	22	147	75	22	207	0	303	451
P11802-Q8N726	0.049245	105	58.472286	85.402904	39.750682	174	81	35	13	0	0	11	121	0	303	132
P11908-O60256	0.700741	242	87.346653	92.204245	83.574661	268	36	8	6	252	48	22	47	0	318	369
P11908-Q14558	0.701426	222	88.855000	91.722610	84.164944	265	39	8	6	243	53	16	44	0	318	356
P11926-Q9UMX2	0.347395	94	83.925638	85.441020	56.931574	303	92	12	54	5	100	24	106	0	461	235
P11940-Q13310	0.171562	164	67.391280	70.353994	70.313354	98	308	64	166	111	312	49	172	0	636	644
P11940-Q9H074	0.418029	259	70.910116	72.266682	64.200042	214	189	70	163	124	110	54	191	0	636	479
P12004-Q15004	0.337950	98	82.787245	93.673602	45.718739	228	28	2	3	0	11	11	89	0	261	111
P12235-P22695	0.071874	85	67.330000	81.199128	87.511280	74	177	31	16	337	74	12	30	3	298	453
P12235-P25705	0.216554	138	72.079420	81.775268	84.235226	93	161	29	15	327	150	17	59	0	298	553
P12235-P36542	0.111535	66	77.032879	82.438087	83.491846	85	177	23	13	155	102	17	24	6	298	298
P12235-P45880	0.087300	58	76.373103	81.409295	82.467823	81	173	32	12	45	224	13	12	8	298	294
P12235-Q00325	0.234900	110	76.437000	82.878691	77.032486	106	154	26	12	81	208	26	47	0	298	362
P12235-Q9Y277	0.123250	87	73.371609	81.215940	85.740071	76	179	29	14	82	191	8	2	0	298	283
P12236-P22695	0.096941	95	69.310211	80.414228	87.069845	27	227	43	1	333	77	7	36	2	298	453
P12236-P45880	0.121126	87	73.180805	80.049899	82.117517	59	185	40	14	41	227	14	12	0	298	294
P12236-Q9Y277	0.155549	81	77.131358	81.184094	85.278021	72	182	31	13	66	209	6	2	0	298	283
P12277-P06732	0.708852	216	90.695880	93.348005	92.995459	323	47	8	3	323	44	9	5	8	381	381
P12277-P61978	0.389708	227	71.692511	88.873701	61.177646	274	73	21	13	75	154	20	214	0	381	463
P12277-Q96DX5	0.099136	53	79.788679	91.736404	86.982041	308	51	15	7	226	33	1	34	0	381	294
P12318-P31994	0.237362	98	78.480000	71.587539	73.165355	126	61	26	104	124	61	41	84	0	317	310
P12318-P31995	0.346537	107	81.565794	71.480473	70.263684	128	59	23	107	124	61	33	105	0	317	323
P12524-Q6P597	0.264244	267	65.412509	47.871703	73.070238	43	42	6	273	155	186	31	132	0	364	504
P12524-Q9NSK0	0.291995	327	64.070856	46.034121	70.272504	45	40	5	274	124	261	54	180	0	364	619
P12532-2-P17540	0.678396	232	85.111681	83.073638	87.000692	323	34	20	71	324	38	12	45	2	448	419
P12532-O75083	0.093971	42	84.012857	83.295875	94.651320	272	68	25	52	540	63	3	0	0	417	606
P12955-P29401	0.044525	19	89.050000	93.327120	95.218684	434	42	9	8	584	34	3	2	0	493	623
P12955-P37837	0.035680	12	91.193333	94.076937	93.664510	434	42	11	6	314	8	2	13	0	493	337
P12956-P13010	0.731388	760	80.510303	79.437077	78.914850	140	362	47	60	194	412	35	91	29	609	732
P12956-P15927	0.053724	61	67.970984	80.111642	72.838481	185	315	49	60	109	73	14	74	0	609	270
P12956-Q14191	0.124376	252	59.339921	74.787668	65.589497	82	367	92	68	209	625	114	484	0	609	1432
P12956-Q8IW19	0.131712	207	62.052464	80.931527	51.100528	154	362	35	58	47	120	15	329	0	609	511
P13010-Q8IW19	0.364020	292	67.698493	79.904358	50.561761	213	392	42	85	39	128	24	320	0	732	511
P13284-Q8WUY9	0.313662	163	73.636258	74.021840	74.854405	116	63	5	66	127	249	51	102	0	250	529
P13284-Q9BRA2	0.261531	52	92.356346	80.813240	94.498049	166	17	13	54	117	3	3	0	0	250	123
P13497-O43897	0.516562	325	71.392185	75.586775	74.503119	133	635	90	128	142	633	82	156	5	986	1013
P13497-Q9Y6L7	0.511837	321	71.375514	75.735507	73.587635	123	635	114	114	109	647	100	159	0	986	1015
P13639-P23246	0.307861	142	75.465563	85.806597	52.768600	346	446	58	8	14	226	40	427	0	858	707
P13639-P68032	0.387420	80	88.661500	86.964545	90.277347	422	372	59	5	275	85	11	6	0	858	377
P13639-Q9BR76	0.551773	137	85.495182	86.311305	84.642883	366	440	47	5	308	118	14	49	15	858	489
P13647-Q04695	0.734491	618	85.980065	63.644475	73.944005	173	112	37	268	182	108	34	108	0	590	432
P13667-P23284	0.208417	57	87.368421	87.130031	85.465417	423	157	12	53	152	26	2	36	0	645	216
P13693-P41227	0.218422	66	84.872424	82.756047	77.060426	107	34	5	26	116	51	11	57	0	172	235
P13804-O43708	0.031398	3	90.436667	90.876246	95.357315	265	48	6	14	198	15	1	2	0	333	216
P13804-P17931	0.256769	110	77.426727	90.923754	66.848240	268	45	4	16	115	22	3	110	2	333	250
P13804-P29401	0.031322	0	0.000000	89.145826	95.578620	242	67	6	18	591	26	4	2	0	333	623
P13804-P30038	0.040991	29	74.881724	88.427237	93.520249	233	74	8	18	522	12	1	28	0	333	563
P13804-P38117	0.733598	338	93.775710	91.562763	95.208510	261	52	10	10	231	22	2	0	10	333	255
P13804-Q01469	0.058290	23	91.062174	91.802913	93.282370	281	34	4	14	109	25	1	0	0	333	135
P13804-Q99798	0.031390	3	87.403333	88.432613	91.914859	229	78	8	18	647	100	5	28	0	333	780
P13804-Q9H0I9	0.031322	0	0.000000	89.335375	95.021406	234	77	7	15	585	36	4	1	0	333	626
P13807-O95210	0.488501	231	74.827835	83.469254	46.119972	504	99	20	114	58	36	3	261	0	737	358
P13861-P24588	0.206572	142	71.187254	79.159356	38.498618	179	120	35	70	0	16	28	383	0	404	427
P13861-P31323	0.579061	323	73.953653	72.502178	70.568708	104	149	67	84	104	149	69	96	2	404	418
P13929-P07237	0.116143	45	85.310889	95.388018	84.524016	397	34	3	0	284	165	13	46	0	434	508
P13929-P0DN79	0.031322	0	0.000000	95.189816	85.474882	396	33	5	0	338	154	19	40	0	434	551
P13929-P26885	0.215542	53	89.393396	96.014171	81.764155	409	23	2	0	97	13	4	28	0	434	142
P13929-P27797	0.031652	6	80.783333	94.544539	83.490000	386	44	4	0	193	170	12	42	0	434	417
P13929-P30044	0.032949	9	88.848889	95.771221	79.171028	401	31	2	0	135	25	2	52	0	434	214
P13929-P48735	0.031322	0	0.000000	94.459447	89.547058	384	44	6	0	372	38	3	39	0	434	452
P13929-P51857	0.034782	11	91.430000	95.442396	93.624325	400	32	2	0	281	37	5	3	0	434	326
P13929-P78417	0.031343	2	89.075000	95.763272	93.325021	406	25	3	0	212	25	3	1	0	434	241
P13929-Q6NVY1	0.039983	16	89.665625	95.268479	91.107902	395	37	2	0	326	25	13	22	0	434	386
P13929-Q9UI15	0.040256	17	88.099412	95.464539	83.720352	396	36	2	0	108	52	30	9	0	434	199
P13984-O00267	0.056424	97	61.896804	75.608835	66.130368	43	127	60	19	280	304	70	433	0	249	1087
P13984-P35269	0.674196	266	82.605301	80.283976	59.762863	53	148	39	9	73	107	88	249	20	249	517
P14060-P26439	0.284255	94	81.320745	89.539142	89.024624	227	123	21	2	227	120	24	1	0	373	372
P14174-P62805	0.031407	3	93.456667	96.695391	80.064854	115	0	0	0	64	11	10	18	0	115	103
P14416-Q9UJ68	0.308837	146	75.081849	69.029074	84.520255	145	100	57	141	169	25	11	30	0	443	235
P14550-F5H284	0.063305	30	85.610333	94.977015	93.745976	286	34	4	1	141	22	1	0	0	325	164
P14550-P15121	0.060443	24	90.642083	94.754154	95.560601	285	36	2	2	296	17	3	0	0	325	316
P14550-Q16831	0.064700	30	86.028333	94.851262	91.956355	286	34	3	2	258	33	6	13	0	325	310
P14550-Q6NVY1	0.093626	36	87.573056	93.679169	90.861503	273	47	3	2	319	32	11	24	0	325	386
P14550-Q96AE4	0.415370	184	75.466630	93.468554	60.801227	271	47	5	2	92	191	65	296	0	325	644
P14550-Q9P2T1	0.033045	10	85.577000	94.553015	92.768391	285	35	3	2	285	51	8	4	0	325	348
P14618-P32119	0.031337	2	77.890000	92.928889	94.479545	446	70	3	12	186	9	2	1	0	531	198
P14625-P07900	0.679422	452	75.924580	75.237323	77.012336	220	327	139	117	222	317	100	93	0	803	732
P14625-P11142	0.084404	68	73.060588	76.531382	83.326533	281	295	93	134	279	288	44	35	0	803	646
P14635-P06493	0.111012	118	67.601780	71.124342	85.900909	203	75	3	152	160	101	27	9	0	433	297
P14649-P60660	0.154831	43	90.058140	79.053510	91.048344	103	51	15	39	110	37	4	0	0	208	151
P14678-P08579	0.080122	34	86.605000	64.802167	82.721778	56	23	93	68	137	41	10	37	0	240	225
P14678-P08621	0.055616	69	66.621449	60.154958	71.158993	50	22	48	120	57	211	69	100	0	240	437
P14678-P62308	0.369157	101	83.471980	64.953042	86.445789	40	34	102	64	43	25	6	2	0	240	76
P14678-P62318	0.557325	137	85.758686	64.479792	80.247937	60	14	94	72	70	10	33	13	2	240	126
P14678-Q13435	0.069306	65	71.129846	59.263833	61.822905	50	24	46	120	31	351	184	329	0	240	895
P14866-O15144	0.301424	157	73.725605	72.449134	87.443100	245	133	29	182	162	112	20	6	0	589	300
P14866-P62258	0.268419	147	73.404694	72.030170	89.234902	249	128	26	186	192	39	13	11	0	589	255
P14866-Q9GZZ1	0.168674	92	75.824891	72.563514	87.657692	248	136	29	176	122	29	4	14	0	589	169
P14868-O43324	0.067712	40	80.101750	91.496008	85.415460	416	50	16	19	92	61	13	8	0	501	174
P14868-P07814	0.572046	171	82.755497	87.307505	80.896515	309	152	20	20	520	770	65	157	2	501	1512
P14868-P41252	0.264097	100	79.355600	88.903932	83.921490	342	123	14	22	525	571	117	49	0	501	1262
P14868-P47897	0.307457	100	81.195300	89.211657	85.591148	349	115	12	25	416	282	33	44	0	501	775
P14868-P54136	0.161822	53	85.852264	89.708623	88.154258	367	97	17	20	382	242	28	8	0	501	660
P14868-P56192	0.038850	34	69.221471	89.132774	86.763689	346	118	15	22	504	327	24	45	0	501	900
P14868-Q12904	0.102631	60	77.803667	91.471337	77.626410	408	58	16	19	149	89	8	66	0	501	312
P14868-Q13155	0.031800	6	87.300000	91.139601	75.005125	401	64	17	19	107	106	47	60	0	501	320
P14868-Q15046	0.733807	490	88.380776	88.254371	82.980017	330	128	23	20	315	182	42	58	2	501	597
P14868-Q9P2J5	0.411248	154	77.985260	88.892655	86.291063	342	123	14	22	578	522	28	48	2	501	1176
P14927-P22695	0.435401	70	93.492429	85.566396	88.643687	63	36	5	7	371	39	14	29	0	111	453
P15104-Q9BT92	0.031322	0	0.000000	92.883995	69.740643	297	69	7	0	0	325	137	36	0	373	498
P15104-Q9Y5B8	0.087705	40	84.133250	92.083485	89.175798	278	83	10	2	231	131	11	3	0	373	376
P15121-Q6NVY1	0.182361	60	84.666667	95.221899	90.720518	280	33	2	1	322	28	12	24	0	316	386
P15121-Q6UB35	0.034794	23	69.955652	94.539620	84.740890	277	37	2	0	578	273	38	89	0	316	978
P15121-Q9BYZ2	0.122564	43	87.046047	95.476392	83.966509	293	21	1	1	261	51	15	54	0	316	381
P15153-P60763	0.375051	98	84.252245	88.941510	89.481198	131	39	13	9	133	37	22	0	0	192	192
P15311-P23381	0.033916	13	81.896923	81.240102	88.184926	222	272	35	57	338	87	23	23	0	586	471
P15311-P26038	0.707232	406	80.872266	83.076621	83.423674	307	176	55	48	274	214	47	42	0	586	577
P15311-P35241	0.704933	399	80.712080	82.899727	82.866930	298	185	51	52	278	205	51	49	0	586	583
P15311-Q15942	0.109744	161	63.355155	84.338379	55.182832	336	167	32	51	21	181	35	335	0	586	572
P15311-Q9HB71	0.031357	4	55.212500	85.575904	80.617149	391	116	32	47	113	69	23	23	0	586	228
P15313-P21281	0.309301	84	84.468810	82.316452	81.989413	211	237	11	54	195	253	13	50	0	513	511
P15313-P21283	0.049435	37	75.457297	84.792749	85.428691	260	193	26	34	190	160	11	21	0	513	382
P15313-P36543	0.646970	244	81.611025	84.743665	86.392611	282	170	13	48	51	171	3	1	2	513	226
P15313-Q16864	0.031688	7	76.052857	84.051228	83.622353	259	189	21	44	53	49	14	3	0	513	119
P15313-Q96A05	0.667912	265	82.073962	84.673996	85.527876	269	183	21	40	30	192	3	1	2	513	226
P15336-P05412	0.463805	157	79.601911	55.868634	56.649970	61	61	99	284	60	38	31	202	0	505	331
P15336-P15408	0.386662	186	74.320645	56.287822	55.780337	61	52	108	284	58	13	57	198	0	505	326
P15408-P05412	0.564630	159	83.583522	56.774417	59.376707	58	16	57	195	64	43	48	176	0	326	331
P15408-P17275	0.546070	164	82.223476	58.867515	57.709769	62	16	86	162	72	29	41	205	0	326	347
P15408-P17535	0.511025	174	79.815460	57.382577	59.094294	60	15	68	183	69	35	53	190	0	326	347
P15408-Q02930	0.500986	205	76.973024	54.791871	56.772244	58	13	47	208	72	46	111	279	0	326	508
P15408-Q8NHY2	0.055261	124	58.419516	47.310092	72.773776	36	38	11	241	288	184	71	188	0	326	731
P15621-Q9ULM2	0.312366	371	63.358518	61.773348	63.176711	0	327	155	181	0	284	108	137	7	663	529
P15880-P23396	0.133119	83	75.002530	76.096519	84.606831	101	109	16	67	98	113	30	2	0	293	243
P15880-P25398	0.031396	5	61.206000	75.265495	78.227500	97	105	35	56	2	113	7	10	0	293	132
P15880-P39019	0.031757	6	85.661667	75.529283	86.122000	101	103	28	61	32	110	2	1	0	293	145
P15880-P42677	0.031322	0	0.000000	76.186007	83.709762	102	101	33	57	22	53	8	1	0	293	84
P15880-P42766	0.031448	5	71.212000	76.456519	87.383171	112	95	24	62	43	77	3	0	0	293	123
P15880-P46781	0.158353	61	82.661803	75.697782	81.312990	94	108	33	58	25	145	15	9	0	293	194
P15880-P46782	0.031322	0	0.000000	74.561433	84.691078	94	109	27	63	87	102	11	4	0	293	204
P15880-P46783	0.031322	0	0.000000	75.876246	63.992727	104	99	31	59	12	69	20	64	0	293	165
P15880-P50914	0.031822	8	75.905000	74.333140	69.797628	88	113	25	67	51	86	4	74	0	293	215
P15880-P60866	0.032986	20	65.404500	76.054608	81.767311	105	99	28	61	40	56	18	5	0	293	119
P15880-P61247	0.032318	8	86.386250	75.646416	77.242576	94	109	31	59	67	144	10	43	0	293	264
P15880-P62081	0.031335	2	71.760000	74.904642	81.818144	95	108	28	62	35	130	24	5	0	293	194
P15880-P62241	0.037243	24	74.386667	75.340307	80.519663	95	111	25	62	66	95	42	5	0	293	208
P15880-P62244	0.224970	76	82.452895	76.586485	87.417615	102	107	27	57	60	66	3	1	0	293	130
P15880-P62249	0.031343	2	89.495000	76.753003	86.871918	108	99	24	62	65	74	4	3	0	293	146
P15880-P62263	0.033247	14	76.003571	76.145973	80.976093	101	107	26	59	64	55	18	14	0	293	151
P15880-P62269	0.031643	7	73.940000	75.366826	81.745461	99	109	22	63	17	111	20	4	0	293	152
P15880-P62277	0.031386	4	67.762500	75.876621	81.019404	105	104	22	62	11	122	7	11	0	293	151
P15880-P62280	0.031322	0	0.000000	77.377235	80.769937	115	95	25	58	63	57	28	10	0	293	158
P15880-P62701	0.031333	2	64.285000	75.478771	89.403042	106	99	23	65	162	95	4	2	0	293	263
P15880-P62753	0.031632	7	73.392857	76.176212	84.929197	101	109	22	61	86	145	17	1	0	293	249
P15880-P62829	0.089800	36	86.958889	76.504437	84.690214	108	98	28	59	69	55	5	11	0	293	140
P15880-P62841	0.031377	5	55.576000	76.760000	80.050414	108	102	23	60	27	86	29	3	0	293	145
P15880-P62851	0.032522	13	72.340000	74.974608	64.939840	97	103	28	65	0	67	9	49	0	293	125
P15880-P62979	0.032189	10	76.118000	76.433481	80.198205	102	106	24	61	30	101	20	5	0	293	156
P15882-P52757	0.193921	74	81.240541	79.754967	77.786752	196	166	36	61	181	179	24	84	0	459	468
P15884-Q15672	0.409028	184	75.246739	48.821424	61.184703	61	34	86	486	47	26	28	101	0	667	202
P15884-Q8WVJ9	0.504726	158	81.081835	49.290075	68.242937	58	36	87	486	50	26	26	58	0	667	160
P15927-P35244	0.672133	138	93.382754	77.342593	94.345950	143	44	15	68	107	10	3	1	0	270	121
P16104-P23527	0.720429	184	96.609293	85.745035	85.711667	93	14	34	2	89	3	28	6	4	143	126
P16104-P58876	0.720608	184	96.671467	85.401958	86.305794	95	12	29	7	89	4	31	2	4	143	126
P16152-O75828	0.168976	38	94.279737	95.617437	94.357978	258	16	1	2	248	23	4	2	0	277	277
P16233-P54317	0.046746	93	58.960215	86.880667	85.678977	325	86	17	37	297	109	23	40	0	465	469
P16278-P10619	0.158447	83	76.907229	87.613279	86.434729	536	54	15	72	318	88	38	36	0	677	480
P16298-P48454	0.088972	106	66.715849	79.533645	79.611973	268	95	87	74	268	79	106	59	0	524	512
P16333-O43639	0.187496	85	78.334118	71.136048	72.440711	75	187	24	91	97	169	22	92	0	377	380
P16401-P62805	0.031322	0	0.000000	58.397212	81.400291	31	41	22	132	60	16	25	2	0	226	103
P16402-P46779	0.031346	4	47.037500	59.147466	87.907153	39	33	29	120	69	64	4	0	0	221	137
P16402-Q7Z2W4	0.191219	85	78.551059	53.793982	67.334922	13	59	8	141	239	302	49	312	0	221	902
P16403-P19338	0.032571	34	52.979118	58.034601	63.283352	48	24	17	124	67	236	75	332	0	213	710
P16403-P62805	0.031391	6	53.778333	60.745399	81.342039	36	36	40	101	61	14	26	2	0	213	103
P16403-P68431	0.031335	2	70.635000	58.999577	82.774485	1	71	42	99	82	18	34	2	0	213	136
P16403-Q8IUE6	0.031329	2	51.375000	63.375164	88.615385	36	37	59	81	98	10	21	1	0	213	130
P16930-O00764	0.032062	6	95.018333	96.635823	93.258750	406	13	0	0	258	46	7	1	0	419	312
P16930-P49591	0.068476	27	89.865556	95.974940	88.485370	393	25	1	0	362	90	55	7	0	419	514
P16930-Q6NVY1	0.032498	8	88.931250	96.475561	90.869456	399	20	0	0	328	23	10	25	0	419	386
P16930-Q96G03	0.062971	22	94.087273	95.719928	92.190327	391	27	1	0	491	101	11	9	0	419	612
P16930-Q99798	0.065908	24	92.442083	95.134153	91.587218	381	36	1	1	629	118	6	27	0	419	780
P16930-Q9P2T1	0.038156	13	93.959231	96.419021	92.268391	401	18	0	0	282	55	7	4	0	419	348
P16989-O00425	0.033192	44	52.757500	51.310000	76.124111	44	47	8	273	117	320	51	91	0	372	579
P16989-Q6PKG0	0.037616	156	47.201538	49.706022	51.391396	56	35	11	270	122	168	66	740	0	372	1096
P16989-Q9NZI8	0.031691	20	49.493500	50.880914	77.618977	45	46	10	271	130	312	59	76	0	372	577
P17010-P08048	0.058964	293	50.410512	52.982559	53.030999	0	307	63	435	0	302	67	432	9	805	801
P17040-Q15697	0.546774	225	77.452133	58.300105	55.229582	64	391	92	496	32	131	20	224	0	1043	407
P17040-Q9BRR0	0.693251	543	75.165948	57.995762	58.168941	71	390	83	499	25	237	18	258	0	1043	538
P17066-P07900	0.077091	68	71.860882	82.996345	79.900355	246	314	48	35	317	249	80	86	0	643	732
P17066-P11142	0.638788	308	77.744416	80.649627	80.700310	158	399	50	36	180	367	62	37	0	643	646
P17174-P09960	0.128744	36	92.032500	94.138015	95.073781	364	47	2	0	574	35	1	1	0	413	611
P17174-P12532	0.032301	8	86.123750	95.340775	85.087602	378	35	0	0	286	61	28	42	0	413	417
P17174-P29401	0.031537	4	94.780000	94.245763	95.573531	362	49	2	0	593	26	2	2	0	413	623
P17174-P30405	0.133061	33	94.781212	95.728789	84.394106	384	29	0	0	159	5	1	42	0	413	207
P17174-P52209	0.050983	19	93.446316	94.995182	94.069151	374	38	1	0	427	49	6	1	0	413	483
P17174-Q96AE4	0.312590	187	71.664332	94.265690	61.138121	353	60	0	0	110	169	71	294	0	413	644
P17174-Q9H0I9	0.031322	0	0.000000	94.501162	94.486502	367	44	2	0	568	52	2	4	0	413	626
P17174-Q9HC38	0.056586	39	77.348718	95.325230	85.929042	380	33	0	0	200	72	13	28	0	413	313
P17252-P05129	0.045794	99	57.708081	74.424568	73.824806	189	251	121	111	170	301	103	123	0	672	697
P17252-P05771	0.067552	101	63.993564	76.995759	77.007735	247	235	91	99	229	262	83	97	0	672	671
P17252-P24723	0.274605	206	68.988155	76.727113	76.387657	214	276	87	95	215	281	89	98	0	672	683
P17275-Q9NR55	0.530188	158	82.134367	58.169625	77.741339	65	35	48	199	58	16	47	6	0	347	127
P17483-P09016	0.241015	119	75.457143	60.918008	58.104471	50	27	67	107	50	11	56	138	0	251	255
P17516-P42330	0.059226	24	90.197500	94.199598	93.914087	286	30	6	1	277	39	3	4	0	323	323
P17535-Q9NR55	0.536160	147	83.582993	60.928761	78.282677	70	42	82	153	58	15	52	2	0	347	127
P17538-Q6GPI1	0.131489	80	75.496125	84.092738	84.625247	149	63	28	23	151	64	26	22	0	263	263
P17540-O43708	0.034318	17	75.761176	87.081623	94.978657	315	46	18	40	194	18	2	2	0	419	216
P17540-P00441	0.074880	49	77.480204	87.080525	94.238117	306	58	13	42	133	21	0	0	0	419	154
P17540-P00558	0.206483	82	80.052805	85.581957	92.892878	293	66	17	43	338	72	7	0	2	419	417
P17540-P06744	0.057176	24	89.404583	85.007995	95.568638	289	66	21	43	529	25	3	1	0	419	558
P17540-P17174	0.036928	15	86.650000	85.294344	95.250194	287	71	18	43	377	36	0	0	0	419	413
P17540-P29401	0.033309	10	87.542000	85.777303	95.501878	297	63	19	40	588	29	4	2	0	419	623
P17540-P30085	0.212724	85	79.740118	86.726372	88.324745	306	50	20	43	105	86	5	0	0	419	196
P17540-P37837	0.094912	49	80.818776	85.972983	93.091009	296	63	16	44	299	22	3	13	0	419	337
P17540-P60174	0.058190	49	73.333673	86.891647	92.996546	306	55	15	43	214	25	8	2	0	419	249
P17540-P62942	0.157850	64	81.670625	87.720549	93.282500	323	42	12	42	91	16	1	0	0	419	108
P17544-P15408	0.496235	180	78.717333	58.389068	56.285184	75	52	112	244	58	13	57	198	0	483	326
P17568-Q9NX14	0.084710	89	68.724045	81.992044	65.854902	43	76	12	6	24	61	12	56	0	137	153
P17612-P10644	0.696653	274	84.797007	90.496211	81.946273	243	93	8	7	138	184	29	30	2	351	381
P17612-P13861	0.696870	254	85.989488	90.914444	79.132673	257	79	12	3	154	163	30	57	2	351	404
P17612-P22694	0.339952	92	84.024891	88.810940	88.677977	218	113	13	7	218	113	10	10	0	351	351
P17612-P31323	0.689467	258	84.746279	90.639373	76.120718	252	81	15	3	135	173	38	72	2	351	418
P17661-P07197	0.727640	651	80.322366	70.478830	54.394705	143	153	38	136	145	173	40	558	0	470	916
P17661-P08670	0.731198	615	83.031691	71.080043	71.305472	126	173	41	130	125	173	42	126	0	470	466
P17661-Q9H7C4	0.734334	603	86.115589	73.697511	68.262614	212	88	37	133	192	73	23	194	0	470	482
P17844-2-Q92841-1	0.358559	260	68.934308	67.002935	69.700262	112	204	43	176	193	220	38	199	8	535	650
P17844-P11021	0.211696	84	79.898333	72.901726	84.274664	248	171	25	170	297	271	60	26	0	614	654
P17844-P11142	0.303406	128	76.906250	73.086596	82.171950	249	170	24	171	256	288	64	38	2	614	646
P17844-P11940	0.077922	108	64.891296	74.192427	70.911761	289	138	18	169	154	241	77	164	0	614	636
P17844-P23246	0.053698	86	62.720930	74.219088	55.775318	278	148	23	165	4	250	57	396	0	614	707
P17844-P38919	0.249095	152	72.123618	72.473925	81.096058	252	165	27	170	157	181	46	27	0	614	411
P17844-Q00839	0.246510	264	64.884697	72.364153	62.031515	238	182	26	168	256	151	36	382	0	614	825
P17844-Q08211	0.463995	453	65.815872	70.713518	74.078220	178	239	25	172	237	691	121	221	7	614	1270
P17844-Q15233	0.060250	90	63.968222	73.777508	65.179660	275	149	22	168	13	258	26	174	0	614	471
P17844-Q9UMS4	0.152632	125	70.011280	72.939316	85.194802	252	169	24	169	281	167	26	30	0	614	504
P17858-P08237	0.730426	371	89.577008	89.390769	88.936179	524	217	23	16	512	226	25	17	0	780	780
P17858-Q01813	0.729664	371	89.084286	88.848295	88.595957	498	243	22	17	495	244	27	18	0	780	784
P17861-Q68D86	0.051206	48	71.170417	59.748736	74.181423	45	53	34	129	227	107	45	134	0	261	513
P17980-O00231	0.034697	15	80.664000	74.720046	75.360166	2	319	84	34	6	287	126	3	0	439	422
P17980-O00232	0.031553	10	58.025000	74.004282	73.815877	2	319	77	41	2	325	112	17	0	439	456
P17980-O00233	0.033083	39	53.973333	76.894897	76.569283	18	316	79	26	28	151	17	27	0	439	223
P17980-O00487	0.032276	23	56.863478	76.200433	71.047484	6	325	77	31	4	190	72	44	0	439	310
P17980-O43242	0.031332	2	61.810000	74.160843	69.175412	1	321	81	36	1	349	94	90	0	439	534
P17980-O75832	0.031426	4	78.437500	76.894624	89.226549	14	316	87	22	150	67	5	4	0	439	226
P17980-P35998	0.475456	350	69.087257	71.868861	70.776166	0	294	101	44	0	280	111	42	2	439	433
P17980-P43686	0.572279	298	74.697584	73.903189	73.811053	1	319	81	38	8	306	62	42	0	439	418
P17980-P48556	0.031761	28	46.144286	76.001390	62.791257	4	322	86	27	1	171	81	97	0	439	350
P17980-P51665	0.032349	18	62.496111	74.593781	76.758920	1	318	91	29	12	224	84	4	0	439	324
P17980-P55036	0.032353	27	54.840000	75.538383	62.401671	4	318	93	24	3	166	98	110	0	439	377
P17980-P62195	0.535224	301	73.050930	72.253030	75.649975	0	309	94	36	25	282	80	19	0	439	406
P17980-P62333	0.636076	463	72.419028	72.513918	77.287455	0	306	83	50	0	321	60	8	2	439	389
P17980-Q13200	0.031971	22	53.731364	71.765011	67.103811	0	306	93	40	0	456	364	88	0	439	908
P17980-Q15008	0.031328	2	44.295000	74.220911	76.172416	2	316	82	39	0	308	71	10	0	439	389
P17980-Q16186	0.031977	16	60.016875	79.032050	56.242359	55	291	74	19	12	128	80	187	0	439	407
P17980-Q16401	0.046610	35	75.085429	77.131253	84.760198	45	290	71	33	126	343	26	9	0	439	504
P17980-Q99460	0.032103	20	57.396500	72.721526	73.159370	0	309	84	46	62	607	188	96	0	439	953
P17980-Q9UNM6	0.031322	0	0.000000	74.968656	73.466622	3	317	84	35	0	266	104	6	0	439	376
P17987-P40227	0.610504	292	76.810205	82.266259	82.989812	109	377	60	10	87	395	38	11	4	556	531
P17987-P49368	0.704427	371	81.620270	85.598669	85.069872	241	269	33	13	248	239	34	24	6	556	545
P17987-P50990	0.593645	236	78.911992	82.687428	82.205730	108	384	51	13	94	391	37	26	4	556	548
P17987-P50991	0.689919	355	80.194085	85.181745	85.500519	220	286	38	12	283	202	28	26	6	556	539
P17987-P78371	0.639494	298	78.241007	84.198417	83.087495	161	339	43	13	146	330	40	19	4	556	535
P17987-Q92526	0.634101	309	77.402913	83.392536	84.110585	152	338	54	12	156	327	33	14	4	556	530
P17987-Q99832	0.676177	310	80.591581	84.272482	84.013352	172	329	44	11	196	294	31	22	4	556	543
P18077-P05388	0.031322	0	0.000000	87.559182	70.643155	59	45	4	2	3	216	56	42	0	110	317
P18077-P23396	0.031322	0	0.000000	89.003182	85.170247	77	27	4	2	120	92	29	2	0	110	243
P18077-P39019	0.031322	0	0.000000	90.530818	88.567586	84	23	2	1	74	68	2	1	0	110	145
P18077-P46781	0.031322	0	0.000000	89.995273	85.392680	81	23	5	1	116	58	8	12	0	110	194
P18077-P46782	0.046485	24	83.915833	88.054000	86.945147	67	37	4	2	113	76	13	2	0	110	204
P18077-P50914	0.035870	16	82.221875	89.053364	73.343767	80	24	5	1	106	31	11	67	0	110	215
P18077-P60866	0.043563	20	86.708500	90.661273	82.421008	81	25	3	1	41	55	21	2	0	110	119
P18077-P61247	0.031322	0	0.000000	89.503455	79.341439	80	25	3	2	88	123	16	37	0	110	264
P18077-P62241	0.031322	0	0.000000	89.836364	86.389712	83	22	3	2	98	90	19	1	0	110	208
P18077-P62244	0.031365	3	74.590000	90.192091	90.444923	83	21	5	1	95	32	2	1	0	110	130
P18077-P62249	0.274500	63	88.710476	90.150455	90.215479	82	23	4	1	93	46	4	3	0	110	146
P18077-P62263	0.031384	3	84.940000	89.974455	83.951722	82	22	5	1	83	39	27	2	0	110	151
P18077-P62269	0.031322	0	0.000000	90.661636	84.795921	86	20	2	2	60	71	19	2	0	110	152
P18077-P62277	0.031322	0	0.000000	90.544364	87.051921	84	23	2	1	87	52	9	3	0	110	151
P18077-P62280	0.031344	2	91.785000	91.384727	85.883101	90	15	4	1	89	46	21	2	0	110	158
P18077-P62701	0.037828	16	86.353750	89.884000	91.829506	79	27	2	2	198	61	3	1	0	110	263
P18077-P62753	0.034029	11	88.169091	89.854091	87.567912	79	28	2	1	123	115	10	1	0	110	249
P18077-P62829	0.031464	7	60.827143	90.969182	85.375000	86	18	5	1	85	40	3	12	0	110	140
P18077-P62851	0.031322	0	0.000000	89.356636	67.758800	80	25	4	1	0	70	19	36	0	110	125
P18124-P05386	0.039813	19	84.215263	89.566452	60.593158	181	55	9	3	0	50	18	46	0	248	114
P18124-P05387	0.031322	0	0.000000	90.063387	60.207043	190	46	9	3	0	57	14	44	0	248	115
P18124-P05388	0.031334	2	70.155000	89.249032	69.813375	171	65	2	10	0	219	51	47	0	248	317
P18124-P11940	0.054499	33	80.233030	89.841210	74.099387	172	63	3	10	227	220	27	162	0	248	636
P18124-P15880	0.031322	0	0.000000	89.683629	76.576143	181	53	10	4	110	100	22	61	0	248	293
P18124-P18077	0.031322	0	0.000000	92.396452	90.433455	217	19	9	3	83	23	3	1	0	248	110
P18124-P18621	0.031322	0	0.000000	92.094032	89.342500	214	22	9	3	137	33	14	0	0	248	184
P18124-P23396	0.031322	0	0.000000	89.821613	85.166296	183	51	6	8	126	85	25	7	0	248	243
P18124-P25398	0.031322	0	0.000000	91.582137	81.869773	208	28	9	3	18	101	4	9	0	248	132
P18124-P26373	0.031322	0	0.000000	91.806411	84.111137	214	22	8	4	63	136	12	0	0	248	211
P18124-P27635	0.031322	0	0.000000	90.984032	86.063505	202	34	9	3	126	60	27	1	0	248	214
P18124-P30050	0.031322	0	0.000000	89.138548	73.412364	170	65	5	8	0	127	37	1	0	248	165
P18124-P32969	0.031341	2	86.630000	90.682137	89.110521	195	41	9	3	115	71	5	1	0	248	192
P18124-P35268	0.267603	76	84.548421	91.566210	80.155937	205	31	9	3	66	33	7	22	0	248	128
P18124-P39019	0.031322	0	0.000000	91.495000	89.531931	211	25	6	6	83	59	2	1	0	248	145
P18124-P42677	0.031322	0	0.000000	91.493992	87.059762	208	28	9	3	43	35	5	1	0	248	84
P18124-P42766	0.031322	0	0.000000	92.011169	89.646504	216	20	9	3	78	43	2	0	0	248	123
P18124-P46776	0.031322	0	0.000000	92.431653	78.633514	221	15	9	3	49	58	38	3	0	248	148
P18124-P46778	0.317951	61	91.437049	91.784315	89.354000	214	22	9	3	94	63	3	0	4	248	160
P18124-P46779	0.031322	0	0.000000	92.106008	88.900657	215	21	9	3	97	29	10	1	0	248	137
P18124-P46781	0.032300	9	81.500000	90.974839	86.056546	201	35	6	6	127	47	7	13	0	248	194
P18124-P46782	0.031322	0	0.000000	89.867137	87.588382	184	52	3	9	116	73	12	3	0	248	204
P18124-P46783	0.064118	35	82.133429	91.787621	68.184000	209	28	8	3	51	42	11	61	0	248	165
P18124-P49207	0.031322	0	0.000000	91.885202	86.484872	214	22	9	3	35	80	2	0	0	248	117
P18124-P50914	0.031457	5	72.594000	90.936532	73.034512	203	33	8	4	100	37	12	66	0	248	215
P18124-P60866	0.031322	0	0.000000	91.523105	82.791933	208	28	9	3	48	52	14	5	0	248	119
P18124-P61247	0.031322	0	0.000000	91.002339	80.258750	204	31	6	7	124	88	13	39	0	248	264
P18124-P61254	0.031322	0	0.000000	91.866008	88.896345	213	23	9	3	105	31	9	0	0	248	145
P18124-P61313	0.031322	0	0.000000	91.548508	84.604314	210	26	6	6	125	48	26	5	0	248	204
P18124-P61353	0.031322	0	0.000000	92.267500	89.851397	216	20	9	3	93	41	1	1	0	248	136
P18124-P61513	0.031322	0	0.000000	91.899960	87.402500	211	25	9	3	59	25	3	5	0	248	92
P18124-P61927	0.031322	0	0.000000	92.468185	72.942165	218	18	9	3	14	41	38	4	0	248	97
P18124-P62081	0.033426	12	81.852500	91.004677	84.229536	201	35	9	3	74	101	15	4	0	248	194
P18124-P62241	0.031322	0	0.000000	91.214597	87.046346	207	29	9	3	106	83	18	1	0	248	208
P18124-P62244	0.031322	0	0.000000	91.618952	90.662692	208	28	9	3	99	28	2	1	0	248	130
P18124-P62249	0.052197	20	92.500500	91.755968	89.776712	209	27	9	3	91	49	3	3	0	248	146
P18124-P62263	0.031322	0	0.000000	91.623871	83.373179	211	25	9	3	85	36	20	10	0	248	151
P18124-P62266	0.031322	0	0.000000	92.041573	86.672517	213	23	9	3	68	65	9	1	0	248	143
P18124-P62269	0.031322	0	0.000000	91.546895	84.765855	208	28	9	3	82	48	17	5	0	248	152
P18124-P62277	0.031322	0	0.000000	92.273145	86.797086	215	21	9	3	91	47	10	3	0	248	151
P18124-P62280	0.031322	0	0.000000	91.999516	83.560696	211	25	9	3	80	47	25	6	0	248	158
P18124-P62424	0.031322	0	0.000000	91.261573	84.055038	206	30	8	4	137	80	35	14	0	248	266
P18124-P62701	0.031378	3	82.010000	90.891694	91.519125	200	35	7	6	202	57	3	1	0	248	263
P18124-P62750	0.031322	0	0.000000	91.137823	83.783333	203	33	9	3	72	62	21	1	0	248	156
P18124-P62753	0.031322	0	0.000000	91.305242	86.954659	206	30	9	3	117	116	15	1	0	248	249
P18124-P62829	0.031362	3	73.136667	91.970000	85.387429	213	23	10	2	83	39	10	8	0	248	140
P18124-P62841	0.031322	0	0.000000	91.513508	83.167379	213	23	9	3	56	65	21	3	0	248	145
P18124-P62847	0.031322	0	0.000000	92.168548	85.096391	215	21	9	3	64	57	7	5	0	248	133
P18124-P62851	0.031322	0	0.000000	91.226452	67.981680	206	30	9	3	0	68	18	39	0	248	125
P18124-P62888	0.031322	0	0.000000	92.033508	85.089217	212	24	9	3	78	19	12	6	0	248	115
P18124-P62891	0.031322	0	0.000000	93.000000	87.556863	222	15	9	2	27	21	1	2	0	248	51
P18124-P62899	0.031322	0	0.000000	92.483347	83.817520	218	18	9	3	73	31	10	11	0	248	125
P18124-P62910	0.031322	0	0.000000	92.315444	88.132074	217	19	9	3	80	49	4	2	0	248	135
P18124-P62913	0.031343	2	89.420000	90.613589	87.722809	198	38	4	8	103	65	3	7	0	248	178
P18124-P62917	0.031322	0	0.000000	91.770605	78.967082	210	26	8	4	115	52	70	20	0	248	257
P18124-P62979	0.031322	0	0.000000	91.471089	83.829744	205	31	9	3	60	75	20	1	0	248	156
P18124-P62987	0.031322	0	0.000000	92.396895	89.177188	210	26	9	3	92	28	8	0	0	248	128
P18124-P63173	0.031322	0	0.000000	92.657056	91.266571	218	18	9	3	57	13	0	0	0	248	70
P18124-P83731	0.031877	10	69.983000	92.330645	75.868280	218	18	9	3	51	50	32	24	0	248	157
P18124-P84098	0.031322	0	0.000000	91.937621	88.063980	215	21	6	6	122	62	11	1	0	248	196
P18124-Q02543	0.511898	92	91.103804	91.701734	89.231875	208	28	9	3	131	34	9	2	0	248	176
P18124-Q07020	0.053617	26	85.713462	91.546935	82.559468	207	29	7	5	95	59	22	12	0	248	188
P18124-Q99848	0.031322	0	0.000000	91.828226	70.855458	212	24	9	3	33	156	62	55	0	248	306
P18124-Q9BQG0	0.071463	78	68.579487	86.327379	71.899774	127	106	2	13	238	677	95	318	0	248	1328
P18124-Q9H7B2	0.031532	5	81.162000	91.057137	85.804412	199	37	9	3	148	142	12	4	0	248	306
P18124-Q9NR30	0.155726	76	78.278816	88.597137	70.519310	151	85	2	10	232	283	26	242	0	248	783
P18206-P48739	0.231591	96	78.557083	80.239339	83.629262	346	583	95	110	108	123	37	3	0	1134	271
P18206-Q13228	0.084535	70	72.582143	77.602160	93.821568	207	682	128	117	413	52	1	6	0	1134	472
P18206-Q9NTK5	0.044293	59	64.163220	78.735732	84.571414	296	604	118	116	178	176	16	26	0	1134	396
P18621-P42766	0.031322	0	0.000000	90.518859	89.972927	145	26	13	0	80	41	2	0	0	184	123
P18621-P46776	0.031642	6	80.263333	90.153424	77.344932	131	40	13	0	44	60	36	8	0	184	148
P18621-P46778	0.031322	0	0.000000	89.754728	88.201250	139	32	13	0	82	73	5	0	0	184	160
P18621-P46779	0.031322	0	0.000000	89.916087	87.949416	145	25	14	0	85	43	9	0	0	184	137
P18621-P46781	0.031349	3	62.430000	89.315870	86.293866	131	40	13	0	132	42	7	13	0	184	194
P18621-P50914	0.031322	0	0.000000	88.880380	73.302605	138	32	12	2	118	19	10	68	0	184	215
P18621-P61247	0.031322	0	0.000000	88.324348	80.963144	135	31	13	5	126	89	14	35	0	184	264
P18621-P61254	0.031322	0	0.000000	90.221033	89.202621	135	37	12	0	107	26	12	0	0	184	145
P18621-P61353	0.031322	0	0.000000	89.858859	90.134485	142	27	15	0	99	35	2	0	0	184	136
P18621-P62241	0.031322	0	0.000000	89.334674	86.333702	138	33	13	0	103	85	18	2	0	184	208
P18621-P62249	0.031332	2	61.760000	90.131304	90.311849	138	32	14	0	102	38	4	2	0	184	146
P18621-P62263	0.031322	0	0.000000	89.580489	83.553046	136	35	13	0	87	29	30	5	0	184	151
P18621-P62266	0.031322	0	0.000000	89.796630	87.573427	138	32	14	0	79	55	6	3	0	184	143
P18621-P62269	0.077844	33	86.878788	89.316141	86.998421	131	39	14	0	100	35	15	2	0	184	152
P18621-P62277	0.031322	0	0.000000	89.646359	87.956821	140	29	15	0	100	39	10	2	0	184	151
P18621-P62750	0.031322	0	0.000000	89.336793	84.240449	131	40	13	0	76	56	23	1	0	184	156
P18621-P62753	0.031322	0	0.000000	90.055543	87.899478	146	25	13	0	130	105	13	1	0	184	249
P18621-P62847	0.031343	2	89.795000	90.400761	84.951955	145	27	12	0	67	54	6	6	0	184	133
P18621-P62888	0.031322	0	0.000000	89.537554	85.524696	139	31	14	0	79	20	10	6	0	184	115
P18621-P62910	0.031322	0	0.000000	90.293424	87.889778	144	28	12	0	76	51	6	2	0	184	135
P18621-P83731	0.031322	0	0.000000	90.082880	78.137261	143	28	13	0	68	38	39	12	0	184	157
P18621-P84098	0.031337	2	77.505000	90.375054	87.586531	139	34	11	0	116	61	18	1	0	184	196
P18621-Q02543	0.031322	0	0.000000	89.721413	89.371761	144	26	14	0	130	38	6	2	0	184	176
P18621-Q07020	0.033270	13	78.343077	90.040652	83.700691	141	30	13	0	110	45	17	16	0	184	188
P18754-O00505	0.316163	87	84.093218	88.749477	83.026641	322	55	16	28	368	43	16	94	0	421	521
P18754-O00629	0.288671	100	80.414900	88.889976	82.955432	318	60	14	29	355	56	35	75	0	421	521
P18754-P43487	0.417314	86	88.431744	91.524798	76.466219	343	48	12	18	85	46	35	35	0	421	201
P18754-P46060	0.133900	41	89.323171	88.992993	84.575468	332	44	15	30	344	142	46	55	0	421	587
P18754-P62826	0.642202	157	88.359745	89.713824	83.496574	328	56	12	25	93	90	21	12	0	421	216
P18754-P63165	0.442054	71	93.468451	91.785249	78.577327	365	23	11	22	57	17	5	22	0	421	101
P18754-P63279	0.376196	67	91.921045	90.716627	92.597089	342	44	10	25	126	30	1	1	0	421	158
P18754-Q14974	0.674197	244	83.902664	87.104513	89.793721	298	75	18	30	556	290	30	0	9	421	876
P18859-P48047	0.031544	5	82.258000	67.334259	84.807840	2	41	58	7	106	80	6	21	0	108	213
P19338-P62241	0.034283	35	60.268857	61.453563	82.133173	59	247	39	365	90	70	44	4	0	710	208
P19338-P62424	0.035623	43	60.135814	61.398465	82.824060	73	233	32	372	122	86	45	13	0	710	266
P19338-P62753	0.073564	115	63.331043	60.659620	87.501285	64	240	31	375	131	105	12	1	0	710	249
P19338-Q969P0	0.069336	71	69.662676	60.858972	82.985628	125	176	24	385	265	244	81	23	0	710	613
P19367-P52789	0.453551	123	83.238699	87.968026	87.580687	530	333	36	18	507	354	37	19	11	917	917
P19367-Q2TB90	0.346943	97	83.331340	87.672508	87.075911	513	349	37	18	460	400	39	18	0	917	917
P19387-O15514	0.031333	2	66.060000	89.067600	83.632183	188	65	18	4	66	61	4	11	0	275	142
P19387-P0CAP1	0.035258	22	72.259091	88.013200	69.406760	168	84	17	6	60	226	48	132	0	275	466
P19387-P19388	0.031322	0	0.000000	89.642836	88.518905	200	53	19	3	101	108	1	0	0	275	210
P19387-P36954	0.031322	0	0.000000	89.190836	78.649200	198	54	18	5	22	73	22	8	0	275	125
P19387-P52434	0.059473	27	87.062222	89.147200	84.417933	189	64	17	5	61	72	15	2	0	275	150
P19387-P52435	0.705762	189	92.376931	90.523236	92.119402	214	44	13	4	91	22	3	1	0	275	117
P19387-P61218	0.031322	0	0.000000	89.039345	72.861102	186	67	18	4	54	23	8	42	0	275	127
P19387-P62487	0.031322	0	0.000000	87.366655	91.016279	161	89	18	7	120	51	1	0	0	275	172
P19387-P62875	0.633185	152	88.268750	89.090836	88.043284	188	66	18	3	44	18	4	1	0	275	67
P19387-Q9NQG5	0.031322	0	0.000000	88.670800	78.987454	187	64	16	8	133	118	27	48	0	275	326
P19388-O94763	0.183614	100	75.347600	86.326905	55.996075	83	115	12	0	64	95	90	286	0	210	535
P19388-O95602	0.693152	404	78.857054	79.377952	77.236733	9	175	22	4	216	1159	177	168	0	210	1720
P19388-P36954	0.055329	23	89.839565	92.229762	79.888240	173	36	1	0	34	63	21	7	0	210	125
P19388-P52434	0.031588	5	85.752000	92.046143	87.204467	173	36	1	0	85	52	12	1	0	210	150
P19388-P61218	0.054413	39	76.541282	90.608476	74.419921	151	58	1	0	59	22	14	32	0	210	127
P19388-P62487	0.496542	95	89.777789	88.347524	92.374826	135	63	9	3	137	33	2	0	0	210	172
P19388-P62875	0.031514	4	92.147500	92.319810	88.014179	177	32	1	0	46	15	5	1	0	210	67
P19388-Q9NWS0	0.056657	39	77.373846	89.586095	76.636310	127	82	1	0	92	121	25	52	0	210	290
P19404-P49821	0.734632	343	94.848659	84.903936	91.919634	192	18	1	38	410	26	1	27	0	249	464
P19438-Q15628	0.489865	153	81.009412	66.723604	80.580641	99	158	39	159	153	104	6	49	0	455	312
P19447-P32780	0.032605	41	50.539512	70.680090	63.973266	99	431	82	170	6	250	126	166	0	782	548
P19447-Q13888	0.428016	170	77.076882	70.552941	80.051646	103	413	102	164	128	179	67	21	0	782	395
P19447-Q13889	0.032343	35	50.748857	72.711381	76.067565	137	410	89	146	78	153	29	48	0	782	308
P19447-Q6P1K8	0.428786	167	77.372455	70.727468	80.256000	102	423	92	165	138	170	70	17	0	782	395
P19447-Q6ZYL4	0.208560	91	78.315275	73.000090	79.138592	159	382	93	148	7	54	3	7	0	782	71
P19447-Q92759	0.565896	197	80.251421	71.709335	79.654697	115	428	90	149	57	341	39	25	2	782	462
P19532-P19484	0.625826	287	77.907108	54.146574	60.196408	86	72	48	369	83	93	69	231	0	575	476
P19784-O75822	0.233027	92	79.366630	91.814371	58.295930	296	30	8	16	47	38	49	124	0	350	258
P19784-P67870	0.470071	75	93.498133	91.736114	89.477907	299	28	3	20	172	21	12	10	2	350	215
P19784-Q3KNV8	0.072469	65	71.774615	90.818686	76.431364	280	46	4	20	90	90	12	50	0	350	242
P19784-Q6ZUT1	0.327255	98	82.358673	91.460514	46.560959	287	39	9	15	0	29	57	206	2	350	292
P19784-Q9HAH7	0.416517	158	77.778544	91.681886	40.018848	288	39	14	9	0	19	52	389	0	350	460
P19784-Q9NW75	0.247545	126	74.853571	91.380543	44.464053	289	38	7	16	0	69	52	407	0	350	528
P19784-Q9NZR4	0.068921	73	69.125890	91.245400	49.003562	288	38	5	19	39	38	29	259	0	350	365
P19784-Q9ULU4	0.214907	157	70.164650	89.101486	50.755481	254	70	5	21	183	129	132	742	7	350	1186
P19793-P48443	0.619000	171	85.318246	68.688853	67.310907	189	73	25	175	185	76	24	178	0	462	463
P19838-P25963	0.033723	23	66.207391	71.056529	74.298612	260	387	57	264	96	126	17	78	0	968	317
P19838-Q01201	0.298224	309	64.912298	70.069205	58.597513	236	394	69	269	101	159	26	293	0	968	579
P19838-Q04864	0.268179	154	72.717143	70.865630	56.874394	270	370	62	266	130	131	30	328	0	968	619
P19838-Q15653	0.054839	117	59.009573	69.966198	67.360253	200	434	63	271	97	108	16	135	0	968	356
P20042-Q99459	0.076393	95	66.470000	57.404895	70.547943	3	123	36	171	97	366	195	144	0	333	802
P20073-P50995	0.430719	127	81.818661	73.002131	71.981505	293	20	3	172	262	53	5	185	0	488	505
P20231-P20231	0.277396	64	88.512813	85.351818	85.370145	175	62	8	30	174	63	8	30	0	275	275
P20248-P06493	0.560127	248	76.648306	68.236597	87.750909	219	38	2	173	178	93	19	7	0	432	297
P20248-P49918	0.140974	83	75.630843	72.256806	48.757342	224	33	26	149	4	48	54	210	0	432	316
P20248-P78396	0.154937	284	59.968380	67.997593	64.450710	216	39	8	169	210	46	5	204	0	432	465
P20248-Q8NG08	0.243273	285	63.884035	66.234468	67.115879	162	89	11	170	128	519	130	310	0	432	1087
P20248-Q99640	0.188170	181	66.978398	67.634907	66.694228	171	85	6	170	141	141	40	177	0	432	499
P20290-O15069	0.399954	260	70.273962	68.549029	39.285480	62	32	51	61	94	27	21	1420	10	206	1562
P20336-P20337	0.164186	105	73.391143	77.146182	77.143242	100	56	19	45	98	57	20	44	0	220	219
P20336-Q96C24	0.058772	109	60.986697	78.631591	64.586915	112	50	18	40	136	216	61	258	0	220	671
P20336-Q9H082	0.159743	113	71.970885	75.783955	75.280524	95	56	23	46	99	59	20	51	0	220	229
[truncated: 8,445 more rows]
