# Supplementary material for: Towards a structurally resolved human protein interaction network
Source: Nat Struct Mol Biol. 2023 Jan 23;30(2):216–25. doi: 10.1038/s41594-022-00910-8 (PMC9935395; doi:10.1038/s41594-022-00910-8)
Supplement: Source Data Fig. 2 — Source data. [file 41594_2022_910_MOESM7_ESM.zip › evaluation.csv]

	Name	DockQ	MM	MMall	MMreorder	DockQreorder	DockQall	File	PDB	Chain1	Chain2	ModelType	SeqLen1	SeqLen2	SeqLen	NumRes	IF_plDDT	plDDT	Dataset	NumResOverlap	IF_plDDTOverlap	plDDTOverlap	SumIF	id1	id2	pDockQ
0	O00148-Q13838	0.016	0.44042	0.44358000000000003	0.44358000000000003	0.01	0.032	MODEL_MODEL/mmf962034_O00148_1xtk_A_Q13838_1xtk_A.pdb	1xtk	A	A	M				81.0	52.761415551012895	80.30444926237092	HuMap2.0	0.0	0.0	80.30444926237092	4273.6746596320445	O00148	Q13838	0.0364586299067461
1	O00231-O00232	0.003	0.56758	0.7408899999999999	0.56758	0.124	0.124	EXPERIMENTAL/c906851_O00231_5VFQ_W_1_O00232_5VFQ_X_1.pdb	5VFQ	W	1	E	422.0	456.0	878.0	112.0	73.97049679046692	73.4147071642133	HuMap2.0	0.0	0.0	73.4147071642133	8284.695640532296	O00231	O00232	0.191431941624128
2	O00231-O00487	0.51	0.64363	0.76284	0.6412	0.026000000000000002	0.51	EXPERIMENTAL/c906866_O00487_5L4K_Q_1_O00231_5L4K_V_1.pdb	5L4K	Q	1	E	422.0	310.0	732.0	73.0	84.62927813910603	77.71497740180992	HuMap2.0	0.0	0.0	77.71497740180992	6177.937304154741	O00231	O00487	0.2527074057919104
3	O00231-Q15008	0.006	0.9456700000000001	0.9456700000000001	0.9456700000000001	0.562	0.562	EXPERIMENTAL/c906893_Q15008_5VHS_Y_1_O00231_5VHS_X_1.pdb	5VHS	Y	1	E	422.0	389.0	811.0	213.0	73.73388967605743	73.06839718332415	HuMap2.0	0.0	0.0	73.06839718332415	15705.318501000233	O00231	Q15008	0.4250398984485767
4	O00232-O00231	0.12300000000000001	0.56706	0.73652	0.5675100000000001	0.003	0.12300000000000001	EXPERIMENTAL/c906851_O00231_5VFQ_W_1_O00232_5VFQ_X_1.pdb	5VFQ	W	1	E				113.0	76.58697648779234	75.41558523375906	HuMap2.0	0.0	0.0	75.41558523375906	8654.328343120535	O00232	O00231	0.24774960780538638
5	O00232-O00487	0.012	0.50276	0.71872	0.50227	0.025	0.025	EXPERIMENTAL/c943884_O00487_5T0H_c_1_O00232_5T0H_W_1.pdb	5T0H	c	1	E	456.0	310.0	766.0	59.0	81.65501794422713	75.2854511468262	HuMap2.0	0.0	0.0	75.2854511468262	4817.646058709401	O00232	O00487	0.13737986541984185
6	O00232-P51665	0.355	0.58063	0.7661600000000001	0.5813	0.009000000000000001	0.355	EXPERIMENTAL/c943903_O00232_5L4K_P_1_P51665_5L4K_U_1.pdb	5L4K	P	1	E				145.0	75.94469076776431	75.32400132901256	HuMap2.0	0.0	0.0	75.32400132901256	11011.980161325826	O00232	P51665	0.32912375269262617
7	O00232-Q9UNM6	0.012	0.51543	0.93676	0.51543	0.005	0.7390000000000001	EXPERIMENTAL/c943897_O00232_5VFR_W_1_Q9UNM6_5VFR_a_1.pdb	5VFR	W	1	E	456.0	376.0	832.0	128.0	76.03206094422475	68.35077294063345	HuMap2.0	0.0	0.0	68.35077294063345	9732.103800860768	O00232	Q9UNM6	0.28142783778138025
8	O00232-Q9UNM6	0.012	0.51543	0.93676	0.51543	0.005	0.7390000000000001	MODEL_MODEL/mmf943897_O00232_5gjq_P_Q9UNM6_5gjq_O.pdb	5gjq	P	O	M	456.0	376.0	832.0	128.0	76.03206094422475	68.35077294063345	HuMap2.0	0.0	0.0	68.35077294063345	9732.103800860768	O00232	Q9UNM6	0.28142783778138025
9	O00303-O15372	0.551	0.90564	0.96767	0.90565	0.008	0.737	EXPERIMENTAL/c1030226_O15372_6ZON_H_1_O00303_6ZON_F_1.pdb	6ZON	H	1	E	357.0	352.0	709.0	375.0	76.88747768876574	68.6041885463862	HuMap2.0	0.0	0.0	68.6041885463862	28832.804133287154	O00303	O15372	0.6632971372039669
10	O00303-O15372	0.551	0.90564	0.96767	0.90565	0.008	0.737	MODEL_MODEL/mmf1030226_O00303_3j8c_F_O15372_3j8c_H.pdb	3j8c	F	H	M	357.0	352.0	709.0	375.0	76.88747768876574	68.6041885463862	HuMap2.0	0.0	0.0	68.6041885463862	28832.804133287154	O00303	O15372	0.6632971372039669
11	O00303-Q14152	0.005	0.73929	0.81017	0.73929	0.386	0.386	EXPERIMENTAL/c1030270_O00303_6ZON_A_1_Q14152_6ZON_F_1.pdb	6ZON	A	1	E				240.0	73.84653868153404	63.32596432497944	HuMap2.0	0.0	0.0	63.32596432497944	17723.16928356817	O00303	Q14152	0.4755482689491678
12	O00303-Q7L2H7	0.005	0.89948	0.89948	0.89949	0.48700000000000004	0.48700000000000004	EXPERIMENTAL/c1030318_Q7L2H7_6ZVJ_M_1_O00303_6ZVJ_F_1.pdb	6ZVJ	M	1	E	357.0	374.0	731.0	251.0	61.00788264462331	58.51478342497198	HuMap2.0	0.0	0.0	58.51478342497198	15312.978543800451	O00303	Q7L2H7	0.14968623392211372
13	O00303-Q9Y262	0.02	0.63148	0.74266	0.62766	0.045	0.045	EXPERIMENTAL/c1030320_Q9Y262_6ZON_L_1_O00303_6ZON_F_1.pdb	6ZON	L	1	E	357.0	564.0	921.0	63.0	71.0399436159733	68.73461702792193	HuMap2.0	0.0	0.0	68.73461702792193	4475.516447806318	O00303	Q9Y262	0.06647421831361477
14	O00330-P09622	0.006	0.92691	0.96825	0.92691	0.008	0.013000000000000001	EXPERIMENTAL/c1281211_P09622_2F5Z_E_1_O00330_2F5Z_M_1.pdb	2F5Z	E	1	E				80.0	85.05790980147471	82.49052905529284	HuMap2.0	0.0	0.0	82.49052905529284	6804.632784117976	O00330	P09622	0.3011682417398156
15	O00487-P51665	0.006999999999999999	0.83709	0.82326	0.83709	0.426	0.58	EXPERIMENTAL/c1069046_O00487_5L4K_V_1_P51665_5L4K_U_1.pdb	5L4K	V	1	E				341.0	82.98454714475852	78.76817851812963	HuMap2.0	0.0	0.0	78.76817851812963	28297.730576362657	O00487	P51665	0.7055055769421893
16	O00487-P51665	0.006999999999999999	0.83709	0.82326	0.83709	0.426	0.58	MODEL_MODEL/mmf1069046_P51665_5gjq_U_O00487_5gjq_V.pdb	5gjq	U	V	M				341.0	82.98454714475852	78.76817851812963	HuMap2.0	0.0	0.0	78.76817851812963	28297.730576362657	O00487	P51665	0.7055055769421893
17	O00487-P62195	0.003	0.33224000000000004	0.66456	0.33269	0.006	0.009000000000000001	EXPERIMENTAL/c1068886_O00487_5VHI_C_1_P62195_5VHI_c_1.pdb	5VHI	C	1	E				15.0	71.49746262335715	76.50480099170734	HuMap2.0	0.0	0.0	76.50480099170734	1072.4619393503572	O00487	P62195	0.032868814708484975
18	O00487-Q99460	0.006999999999999999	0.8809899999999999	0.8809899999999999	0.8809899999999999	0.369	0.369	EXPERIMENTAL/c1069005_Q99460_5L4K_N_1_O00487_5L4K_V_1.pdb	5L4K	N	1	E				182.0	77.73251551912846	74.28253043893639	HuMap2.0	0.0	0.0	74.28253043893639	14147.317824481379	O00487	Q99460	0.4744780855218731
19	O00716-Q5H9I0	0.015	0.69881	0.8962600000000001	0.69881	0.218	0.218	MODEL_MODEL/mmf981599_Q5H9I0_2aze_a_O00716_2aze_b.pdb	2aze	a	b	M	465.0	405.0	870.0	369.0	86.70743359429831	60.79693408877532	HuMap2.0	0.0	0.0	60.79693408877532	31995.042996296077	O00716	Q5H9I0	0.7246633628512723
20	O14531-Q9BPU6	0.006999999999999999	0.49663999999999997	0.49663999999999997	0.49663999999999997	0.006999999999999999	0.008	PDB_PDB/fpp1191875_O14531_5NKS_A_Q9BPU6_4B92_A.pdb	5NKS	A	A	P	572.0	564.0	1136.0	297.0	91.56675749588348	86.41612305925045	HuMap2.0	0.0	0.0	86.41612305925045	27195.326976277393	O14531	Q9BPU6	0.727966564365919
21	O14744-Q9BQA1	0.625	0.97236	0.97236	0.97236	0.04	0.625	EXPERIMENTAL/c922222_O14744_6V0P_A_1_Q9BQA1_6V0P_B_1.pdb	6V0P	A	1	E	637.0	342.0	979.0	235.0	84.10989540627311	88.47203864845888	HuMap2.0	0.0	0.0	88.47203864845888	19765.825420474182	O14744	Q9BQA1	0.6703805538423829
22	O14802-P05423	0.018000000000000002	0.8380799999999999	0.90841	0.83845	0.006	0.035	EXPERIMENTAL/c1406375_O14802_7A6H_A_1_P05423_7A6H_N_1.pdb	7A6H	A	1	E	1390.0	398.0	1788.0	275.0	54.509105575318955	74.09013932873977	HuMap2.0	0.0	0.0	74.09013932873977	14990.004033212712	O14802	P05423	0.08122665093898626
23	O14802-Q9Y535	0.369	0.88935	0.88935	0.88935	0.024	0.369	EXPERIMENTAL/c1406362_O14802_7AST_N_1_Q9Y535_7AST_J_1.pdb	7AST	N	1	E	1390.0	204.0	1594.0	180.0	71.74175459247878	82.28666986084085	HuMap2.0	0.0	0.0	82.28666986084085	12913.51582664618	O14802	Q9Y535	0.3002538823609756
24	O14818-P20618	0.008	0.39091	0.77148	0.39091	0.009000000000000001	0.009000000000000001	PDB_PDB/fpp1376492_O14818_5GJR_E_P20618_5L4G_1.pdb	5GJR	E	1	P	248.0	241.0	489.0	4.0	85.51836956620014	87.99949427893068	HuMap2.0	0.0	0.0	87.99949427893068	342.07347826480054	O14818	P20618	0.031464572382628786
25	O14818-P28062	0.67	0.9217200000000001	0.93419	0.9217200000000001	0.006999999999999999	0.67	EXPERIMENTAL/c1376466_O14818_6E5B_C_1_P28062_6E5B_K_1.pdb	6E5B	C	1	E	248.0	276.0	524.0	81.0	87.18602311048474	84.67722231198503	HuMap2.0	0.0	0.0	84.67722231198503	7062.067871949264	O14818	P28062	0.35752297219278495
26	O14818-P28062	0.67	0.9217200000000001	0.93419	0.9217200000000001	0.006999999999999999	0.67	MODEL_MODEL/mmf1376466_O14818_1iru_d_P28062_6avo_C.pdb	1iru	d	C	M	248.0	276.0	524.0	81.0	87.18602311048474	84.67722231198503	HuMap2.0	0.0	0.0	84.67722231198503	7062.067871949264	O14818	P28062	0.35752297219278495
27	O14818-P28065	0.011000000000000001	0.5325	0.5374	0.5325	0.008	0.013000000000000001	MODEL_MODEL/mmf1376491_O14818_1iru_d_P28065_6avo_C.pdb	1iru	d	C	M	248.0	219.0	467.0	25.0	68.70449841685675	88.27274966658737	HuMap2.0	0.0	0.0	88.27274966658737	1717.6124604214187	O14818	P28065	0.03499569704422394
28	O14818-P28065	0.011000000000000001	0.5325	0.5374	0.5325	0.008	0.013000000000000001	PDB_PDB/fpp1376491_O14818_5GJR_E_P28065_6AVO_A.pdb	5GJR	E	A	P	248.0	219.0	467.0	25.0	68.70449841685675	88.27274966658737	HuMap2.0	0.0	0.0	88.27274966658737	1717.6124604214187	O14818	P28065	0.03499569704422394
29	O14818-P28066	0.568	0.95299	0.95531	0.95299	0.008	0.568	EXPERIMENTAL/c1376480_O14818_5L4G_Q_1_P28066_5L4G_R_1.pdb	5L4G	Q	1	E				165.0	88.70199089383709	92.1647392543485	HuMap2.0	0.0	0.0	92.1647392543485	14635.82849748312	O14818	P28066	0.6571707661086668
30	O14818-P28066	0.568	0.95299	0.95531	0.95299	0.008	0.568	MODEL_MODEL/mmf1376480_O14818_1iru_d_P28066_1iru_e.pdb	1iru	d	e	M				165.0	88.70199089383709	92.1647392543485	HuMap2.0	0.0	0.0	92.1647392543485	14635.82849748312	O14818	P28066	0.6571707661086668
31	O14818-P28070	0.005	0.35022	0.8602	0.35022	0.184	0.184	EXPERIMENTAL/c1376471_O14818_6MSE_B_1_P28070_6MSE_J_1.pdb	6MSE	B	1	E	248.0	264.0	512.0	16.0	67.45969911972973	86.05288206630388	HuMap2.0	0.0	0.0	86.05288206630388	1079.3551859156757	O14818	P28070	0.03257923880617879
32	O14818-P28072	0.015	0.43618	0.77068	0.43618	0.006	0.017	PDB_PDB/fpp1376458_O14818_5GJR_E_P28072_5GJR_a.pdb	5GJR	E	a	P	248.0	239.0	487.0	38.0	69.17056971791426	86.72639984829495	HuMap2.0	0.0	0.0	86.72639984829495	2628.4816492807417	O14818	P28072	0.04083206707080875
33	O14818-P28074	0.024	0.92464	0.9284899999999999	0.92464	0.012	0.087	EXPERIMENTAL/c1376464_O14818_5L4G_D_1_P28074_5L4G_5_1.pdb	5L4G	D	1	E	248.0	263.0	511.0	84.0	90.1973403977985	85.20292688147529	HuMap2.0	0.0	0.0	85.20292688147529	7576.576593415074	O14818	P28074	0.44865338523969567
34	O14818-P49721	0.8320000000000001	0.96441	0.96441	0.96441	0.034	0.8320000000000001	EXPERIMENTAL/c1376477_O14818_6E5B_C_1_P49721_6E5B_J_1.pdb	6E5B	C	1	E	248.0	201.0	449.0	67.0	91.91506561662224	92.41206792556973	HuMap2.0	0.0	0.0	92.41206792556973	6158.309396313691	O14818	P49721	0.37605606927165747
35	O14818-Q99436	0.018000000000000002	0.513	0.9305899999999999	0.5131899999999999	0.015	0.053	PDB_PDB/fpp1376459_O14818_5GJR_E_Q99436_5L4G_7.pdb	5GJR	E	7	P	248.0	277.0	525.0	58.0	90.0961768106095	87.8605711705691	HuMap2.0	0.0	0.0	87.8605711705691	5225.578255015352	O14818	Q99436	0.2659900732300509
36	O14949-P31930	0.026000000000000002	0.89786	0.11682999999999999	0.89786	0.371	0.371	EXPERIMENTAL/c1157635_P31930_5XTI_AL_1_O14949_5XTI_AA_1.pdb	5XTI	A	1	E				75.0	84.63961704675502	86.81042423292239	HuMap2.0	0.0	0.0	86.81042423292239	6347.971278506627	O14949	P31930	0.2640208643099331
37	O15143-P59998	0.643	0.9699200000000001	0.9699200000000001	0.9699200000000001	0.006999999999999999	0.643	EXPERIMENTAL/c1043152_O15143_6UHC_C_1_P59998_6UHC_F_1.pdb	6UHC	C	1	E				159.0	89.14959295764969	88.86804442292947	HuMap2.0	0.0	0.0	88.86804442292947	14174.7852802663	O15143	P59998	0.654839688044922
38	O15143-Q9BPX5	0.305	0.95057	0.95057	0.95057	0.013000000000000001	0.305	EXPERIMENTAL/c1043126_O15143_6YW6_C_1_Q9BPX5_6YW6_G_1.pdb	6YW6	C	1	E	372.0	153.0	525.0	107.0	86.60847388322796	87.43094222868301	HuMap2.0	0.0	0.0	87.43094222868301	9267.106705505392	O15143	Q9BPX5	0.4754461563874227
39	O15144-P61158	0.008	0.9627	0.9627	0.9627	0.7090000000000001	0.7090000000000001	EXPERIMENTAL/c1172470_O15144_6YW6_A_1_P61158_6YW6_D_1.pdb	6YW6	A	1	E				180.0	90.80760081270141	89.4209938520949	HuMap2.0	0.0	0.0	89.4209938520949	16345.368146286253	O15144	P61158	0.6908374821926109
40	O15145-P61158	0.023	0.942	0.97683	0.942	0.836	0.889	EXPERIMENTAL/c1240008_O15145_6UHC_A_1_P61158_6UHC_E_1.pdb	6UHC	A	1	E	178.0	418.0	596.0	116.0	91.19188060741259	91.09113525272085	HuMap2.0	0.0	0.0	91.09113525272085	10578.25815045986	O15145	P61158	0.6018977101819523
41	O15145-P61158	0.023	0.942	0.97683	0.942	0.836	0.889	MODEL_MODEL/mmf1240008_P61158_2p9l_A_O15145_1k8k_e.pdb	2p9l	A	e	M	178.0	418.0	596.0	116.0	91.19188060741259	91.09113525272085	HuMap2.0	0.0	0.0	91.09113525272085	10578.25815045986	O15145	P61158	0.6018977101819523
42	O15145-P61160	0.009000000000000001	0.66271	0.70111	0.66271	0.013000000000000001	0.054000000000000006	MODEL_MODEL/mmf1240015_P61160_4jd2_B_O15145_1k8k_e.pdb	4jd2	B	e	M	178.0	394.0	572.0	76.0	86.38344182628335	92.56230287795604	HuMap2.0	0.0	0.0	92.56230287795604	6565.141578797534	O15145	P61160	0.3084405806926599
43	O15160-P62875	0.8240000000000001	0.9461	0.96095	0.9461	0.005	0.8240000000000001	EXPERIMENTAL/c930532_P62875_7AST_H_1_O15160_7AST_B_1.pdb	7AST	H	1	E				142.0	91.09062480824664	90.44002314205608	HuMap2.0	0.0	0.0	90.44002314205608	12934.868722771023	O15160	P62875	0.6537630020538403
44	O15160-P62875	0.8240000000000001	0.9461	0.96095	0.9461	0.005	0.8240000000000001	MODEL_MODEL/mmf930532_O15160_5fj8_C_P62875_1twf_j.pdb	5fj8	C	j	M				142.0	91.09062480824664	90.44002314205608	HuMap2.0	0.0	0.0	90.44002314205608	12934.868722771023	O15160	P62875	0.6537630020538403
45	O15212-Q99471	0.009000000000000001	0.77887	0.77887	0.77896	0.42200000000000004	0.42200000000000004	EXPERIMENTAL/c957019_O15212_6NR9_5_1_Q99471_6NR9_6_1.pdb	6NR9	5	1	E	129.0	154.0	283.0	84.0	96.05990709412886	91.0929706051259	HuMap2.0	0.0	0.0	91.0929706051259	8069.032195906824	O15212	Q99471	0.5725382795978466
46	O15212-Q9NQP4	0.025	0.64847	0.7612800000000001	0.64847	0.31	0.31	EXPERIMENTAL/c957012_O15212_6NRB_4_1_Q9NQP4_6NRB_6_1.pdb	6NRB	4	1	E	129.0	134.0	263.0	71.0	92.59689854841707	89.43015669801916	HuMap2.0	0.0	0.0	89.43015669801916	6574.379796937612	O15212	Q9NQP4	0.4217518164101576
47	O15239-P51970	0.011000000000000001	0.81739	0.81739	0.81739	0.755	0.755	EXPERIMENTAL/c1245776_O15239_5XTD_u_1_P51970_5XTD_S_1.pdb	5XTD	u	1	E	70.0	172.0	242.0	94.0	91.26383337007836	88.34072782408869	HuMap2.0	0.0	0.0	88.34072782408869	8578.800336787366	O15239	P51970	0.5247148621534636
48	O15318-O14802	0.004	0.86359	0.8925700000000001	0.86359	0.022000000000000002	0.022000000000000002	EXPERIMENTAL/c1406343_O14802_7D59_A_1_O15318_7D59_Q_1.pdb	7D59	A	1	E	223.0	1390.0	1613.0	209.0	57.61475486574553	77.42340790700824	HuMap2.0	0.0	0.0	77.42340790700824	12041.483766940815	O15318	O14802	0.08366286603456125
49	O15318-Q9BUI4	0.016	0.95654	0.95654	0.95654	0.7090000000000001	0.7090000000000001	EXPERIMENTAL/c972947_O15318_7A6H_O_1_Q9BUI4_7A6H_Q_1.pdb	7A6H	O	1	E	223.0	534.0	757.0	272.0	88.13226068556736	78.47326523199635	HuMap2.0	0.0	0.0	78.47326523199635	23971.974906474323	O15318	Q9BUI4	0.7141685646583419
50	O15318-Q9NW08	0.008	0.8232200000000001	0.86872	0.8232200000000001	0.013999999999999999	0.054000000000000006	EXPERIMENTAL/c1077283_Q9NW08_7D59_B_1_O15318_7D59_Q_1.pdb	7D59	B	1	E	223.0	1133.0	1356.0	240.0	58.571164538514786	77.98522266198472	HuMap2.0	0.0	0.0	77.98522266198472	14057.079489243548	O15318	Q9NW08	0.10773518397139736
51	O15371-P60228	0.36700000000000005	0.50474	0.83681	0.50474	0.002	0.36700000000000005	EXPERIMENTAL/c978776_P60228_6ZON_D_1_O15371_6ZON_E_1.pdb	6ZON	D	1	E				246.0	61.934675433120915	72.55182055073335	HuMap2.0	0.0	0.0	72.55182055073335	15235.930156547745	O15371	P60228	0.16219838853280139
52	O15372-Q7L2H7	0.019	0.40038	0.5685399999999999	0.39973000000000003	0.003	0.34299999999999997	EXPERIMENTAL/c1020539_O15372_3J8B_H_1_Q7L2H7_3J8B_M_1.pdb	3J8B	H	1	E	352.0	374.0	726.0	36.0	59.68047334885434	59.8495394582637	HuMap2.0	0.0	0.0	59.8495394582637	2148.4970405587565	O15372	Q7L2H7	0.03424524261280787
53	O15372-Q99613	0.002	0.58831	0.83267	0.58872	0.5579999999999999	0.5579999999999999	EXPERIMENTAL/c1020531_O15372_6ZP4_C_1_Q99613_6ZP4_H_1.pdb	6ZP4	C	1	E				98.0	78.1770225721324	65.43043989338507	HuMap2.0	0.0	0.0	65.43043989338507	7661.348212068975	O15372	Q99613	0.23103637658757215
54	O15372-Q9Y262	0.0	0.42608999999999997	0.5401	0.4303	0.0	0.013000000000000001	EXPERIMENTAL/c1020540_Q9Y262_3J8B_L_1_O15372_3J8B_H_1.pdb	3J8B	L	1	E	352.0	564.0	916.0	9.0	68.42344755443915	66.72714938842104	HuMap2.0	0.0	0.0	66.72714938842104	615.8110279899523	O15372	Q9Y262	0.03171601605329228
55	O15392-Q53HL2	0.8009999999999999	0.95114	0.95142	0.95114	0.032	0.826	EXPERIMENTAL/c1136319_O15392_6YIE_A_1_Q53HL2_6YIE_B_1.pdb	6YIE	A	1	E	142.0	280.0	422.0	152.0	90.563529945406	73.05988822367677	HuMap2.0	0.0	0.0	73.05988822367677	13765.656551701712	O15392	Q53HL2	0.6617481524302229
56	O15511-O15143	0.012	0.93753	0.93753	0.93753	0.496	0.496	EXPERIMENTAL/c1043149_O15143_6UHC_C_1_O15511_6UHC_G_1.pdb	6UHC	C	1	E	151.0	372.0	523.0	115.0	85.9998440343765	87.94619465332752	HuMap2.0	0.0	0.0	87.94619465332752	9889.982063953297	O15511	O15143	0.49265153613357626
57	O15511-P59998	0.013000000000000001	0.95888	0.95888	0.95888	0.865	0.865	EXPERIMENTAL/c1333277_O15511_6UHC_F_1_P59998_6UHC_G_1.pdb	6UHC	F	1	E	151.0	168.0	319.0	119.0	92.58563568000861	89.61799087490549	HuMap2.0	0.0	0.0	89.61799087490549	11017.690645921024	O15511	P59998	0.6304103226414622
58	O15511-P61160	0.018000000000000002	0.7548199999999999	0.8541700000000001	0.7542300000000001	0.622	0.622	EXPERIMENTAL/c1072756_P61160_6UHC_B_1_O15511_6UHC_G_1.pdb	6UHC	B	1	E	151.0	394.0	545.0	80.0	82.93317712714322	90.30594181549408	HuMap2.0	0.0	0.0	90.30594181549408	6634.654170171458	O15511	P61160	0.25422722136137854
59	O15514-P62487	0.027000000000000003	0.94035	0.9715299999999999	0.94034	0.6759999999999999	0.815	EXPERIMENTAL/c917031_P62487_2C35_F_1_O15514_2C35_E_1.pdb	2C35	F	1	E	142.0	172.0	314.0	179.0	95.82721157636902	92.81255440441471	HuMap2.0	0.0	0.0	92.81255440441471	17153.070872170054	O15514	P62487	0.7163161824675196
60	O15514-P62487	0.027000000000000003	0.94035	0.9715299999999999	0.94034	0.6759999999999999	0.815	MODEL_MODEL/mmf917031_P62487_2c35_F_O15514_2c35_a.pdb	2c35	F	a	M	142.0	172.0	314.0	179.0	95.82721157636902	92.81255440441471	HuMap2.0	0.0	0.0	92.81255440441471	17153.070872170054	O15514	P62487	0.7163161824675196
61	O15533-P30101	0.005	0.16747	0.50456	0.16739	0.003	0.013000000000000001	EXPERIMENTAL/c1289535_P30101_3F8U_C_1_O15533_3F8U_D_1.pdb	3F8U	C	1	E				44.0	84.59629932983226	82.3116985114671	HuMap2.0	0.0	0.0	82.3116985114671	3722.2371705126197	O15533	P30101	0.10586978207306644
62	O43172-O43395	0.226	0.6432100000000001	0.6432100000000001	0.6432100000000001	0.008	0.226	EXPERIMENTAL/c1021678_O43395_6QW6_4B_1_O43172_6QW6_4A_1.pdb	6QW6	4	1	E	522.0	683.0	1205.0	258.0	81.18258139132048	72.28533507880567	HuMap2.0	0.0	0.0	72.28533507880567	20945.105998960684	O43172	O43395	0.6522834702257008
63	O43172-O94906	0.002	0.43328999999999995	0.43328999999999995	0.43328999999999995	0.011000000000000001	0.011000000000000001	EXPERIMENTAL/c1021717_O94906_6QX9_5J_1_O43172_6QX9_4B_1.pdb	6QX9	5	1	E				55.0	55.8369172798276	73.1707839308453	HuMap2.0	0.0	0.0	73.1707839308453	3071.030450390518	O43172	O94906	0.035308277355169886
64	O43172-Q8WWY3	0.009000000000000001	0.55811	0.9295899999999999	0.55811	0.005	0.01	PDB_PDB/fpp1021735_O43172_3JCR_L_Q8WWY3_3JCR_J.pdb	3JCR	L	J	P	522.0	499.0	1021.0	23.0	67.99274979361526	75.02985236596099	HuMap2.0	0.0	0.0	75.02985236596099	1563.833245253151	O43172	Q8WWY3	0.03418393874175889
65	O43172-Q9BUQ8	0.004	0.4005	0.93011	0.4005	0.006999999999999999	0.009000000000000001	PDB_PDB/fpp1021675_Q9BUQ8_3JCR_F_O43172_3JCR_L.pdb	3JCR	F	L	P	522.0	820.0	1342.0	23.0	77.32467146355094	73.52083377231686	HuMap2.0	0.0	0.0	73.52083377231686	1778.4674436616717	O43172	Q9BUQ8	0.03847250169917527
66	O43242-O00232	0.003	0.47968	0.77791	0.47968	0.006	0.006	EXPERIMENTAL/c943898_O00232_6MSE_W_1_O43242_6MSE_D_1.pdb	6MSE	W	1	E	534.0	456.0	990.0	3.0	58.31372981325421	70.44533195669075	HuMap2.0	0.0	0.0	70.44533195669075	174.94118943976264	O43242	O00232	0.03134461663897719
67	O43242-O00487	0.002	0.31493000000000004	0.69412	0.31493000000000004	0.003	0.003	EXPERIMENTAL/c1069017_O43242_6MSE_D_1_O00487_6MSE_c_1.pdb	6MSE	D	1	E	534.0	310.0	844.0	4.0	82.909619367118	71.41761248355829	HuMap2.0	0.0	0.0	71.41761248355829	331.638477468472	O43242	O00487	0.03144883608544359
68	O43242-P48556	0.013000000000000001	0.78266	0.78266	0.78266	0.005	0.013000000000000001	EXPERIMENTAL/c1185782_O43242_5VFT_V_1_P48556_5VFT_d_1.pdb	5VFT	V	1	E	534.0	350.0	884.0	285.0	74.77196207137092	65.533894502752	HuMap2.0	0.0	0.0	65.533894502752	21310.009190340712	O43242	P48556	0.560347876898152
69	O43242-P51665	0.41200000000000003	0.72045	0.76562	0.72043	0.005	0.41200000000000003	EXPERIMENTAL/c1185796_O43242_5L4K_S_1_P51665_5L4K_U_1.pdb	5L4K	S	1	E	534.0	324.0	858.0	88.0	82.25029778050428	70.63706863395677	HuMap2.0	0.0	0.0	70.63706863395677	7238.026204684377	O43242	P51665	0.27814279548830817
70	O43242-P55036	0.008	0.20598000000000002	0.8214100000000001	0.2079	0.003	0.008	EXPERIMENTAL/c1185809_O43242_6MSE_D_1_P55036_6MSE_H_1.pdb	6MSE	D	1	E	534.0	377.0	911.0	13.0	55.563080719780636	69.59460929114977	HuMap2.0	0.0	0.0	69.59460929114977	722.3200493571483	O43242	P55036	0.031629222359453056
71	O43242-Q15008	0.175	0.78295	0.8153699999999999	0.78294	0.006999999999999999	0.175	EXPERIMENTAL/c1185798_O43242_5VFT_V_1_Q15008_5VFT_Y_1.pdb	5VFT	V	1	E	534.0	389.0	923.0	150.0	74.21736583306902	68.69592440163866	HuMap2.0	0.0	0.0	68.69592440163866	11132.604874960354	O43242	Q15008	0.2967185365666344
72	O43242-Q9UNM6	0.005	0.19111	0.80073	0.19111	0.003	0.005	EXPERIMENTAL/c1185790_O43242_6MSE_D_1_Q9UNM6_6MSE_G_1.pdb	6MSE	D	1	E	534.0	376.0	910.0	28.0	64.41563494984356	68.32849267463948	HuMap2.0	0.0	0.0	68.32849267463948	1803.6377785956197	O43242	Q9UNM6	0.03431768202102367
73	O43402-Q15006	0.028999999999999998	0.9665600000000001	0.9778600000000001	0.9665600000000001	0.701	0.764	EXPERIMENTAL/c1247338_O43402_6WW7_B_1_Q15006_6WW7_H_1.pdb	6WW7	B	1	E	210.0	297.0	507.0	209.0	89.00292799484285	90.41401275906976	HuMap2.0	0.0	0.0	90.41401275906976	18601.611950922157	O43402	Q15006	0.6960380060797112
74	O43402-Q15006	0.028999999999999998	0.9665600000000001	0.9778600000000001	0.9665600000000001	0.701	0.764	MODEL_MODEL/mmf1247338_Q15006_6ww7_B_O43402_6ww7_H.pdb	6ww7	B	H	M	210.0	297.0	507.0	209.0	89.00292799484285	90.41401275906976	HuMap2.0	0.0	0.0	90.41401275906976	18601.611950922157	O43402	Q15006	0.6960380060797112
75	O43402-Q8N4V1	0.517	0.73368	0.96129	0.73368	0.02	0.517	EXPERIMENTAL/c1247342_Q8N4V1_6WW7_H_1_O43402_6WW7_E_1.pdb	6WW7	H	1	E	210.0	131.0	341.0	104.0	88.6098484936511	84.40947384121601	HuMap2.0	0.0	0.0	84.40947384121601	9215.424243339714	O43402	Q8N4V1	0.5098894825892492
76	O43482-Q9NYP9	0.6729999999999999	0.90109	0.9283600000000001	0.90109	0.102	0.6729999999999999	MODEL_MODEL/mmf926119_O43482_5hj0_C_Q9NYP9_5hj0_C.pdb	5hj0	C	C	M	229.0	233.0	462.0	261.0	85.76777526881894	71.85559857286869	HuMap2.0	0.0	0.0	71.85559857286869	22385.389345161744	O43482	Q9NYP9	0.6982096871285182
77	O43521-Q07817	0.025	0.7971699999999999	0.7971699999999999	0.7971699999999999	0.013000000000000001	0.025	EXPERIMENTAL/c979665_O43521_3FDL_A_1_Q07817_3FDL_B_1.pdb	3FDL	A	1	E	198.0	233.0	431.0	128.0	84.99907772534527	64.73638792876204	HuMap2.0	0.0	0.0	64.73638792876204	10879.881948844195	O43521	Q07817	0.5141498719867268
78	O43617-Q8IUR0	0.059000000000000004	0.9145200000000001	0.94191	0.9145200000000001	0.5529999999999999	0.637	MODEL_MODEL/mmf1354373_Q8IUR0_2j3w_b_O43617_2cfh_A.pdb	2j3w	b	A	M	180.0	188.0	368.0	182.0	89.24683967620442	86.79181710110056	HuMap2.0	0.0	0.0	86.79181710110056	16242.924821069204	O43617	Q8IUR0	0.6798676848848247
79	O43617-Q9Y5R8	0.016	0.53383	0.5141	0.53383	0.017	0.017	MODEL_MODEL/mmf1354378_O43617_2cfh_A_Q9Y5R8_2j3t_C.pdb	2cfh	A	C	M	180.0	145.0	325.0	109.0	89.96877782898486	90.81161498189941	HuMap2.0	0.0	0.0	90.81161498189941	9806.59678335935	O43617	Q9Y5R8	0.557934381788245
80	O43678-P28331	0.008	0.97698	0.21894	0.97698	0.7090000000000001	0.7090000000000001	EXPERIMENTAL/c1555488_P28331_5XTI_BM_1_O43678_5XTI_BF_1.pdb	5XTI	B	1	E	99.0	727.0	826.0	158.0	92.30513357181322	89.91863912163919	HuMap2.0	0.0	0.0	89.91863912163919	14584.211104346488	O43678	P28331	0.684530785867231
81	O43741-P54619	0.006	0.9462299999999999	0.9462299999999999	0.9462299999999999	0.297	0.297	EXPERIMENTAL/c1152985_P54619_4REW_G_1_O43741_4REW_B_1.pdb	4REW	G	1	E	272.0	331.0	603.0	133.0	89.89070241620878	76.78982463184627	HuMap2.0	0.0	0.0	76.78982463184627	11955.463421355767	O43741	P54619	0.6218445431708178
82	O43809-Q16630	0.006999999999999999	0.65956	0.9214	0.65956	0.009000000000000001	0.7190000000000001	EXPERIMENTAL/c1375594_O43809_3Q2S_A_1_Q16630_3Q2S_D_1.pdb	3Q2S	A	1	E	227.0	551.0	778.0	142.0	71.8769732181881	68.98361892001931	HuMap2.0	0.0	0.0	68.98361892001931	10206.53019698271	O43809	Q16630	0.2211354634869605
83	O43809-Q8N684	0.019	0.67686	0.68507	0.67687	0.006	0.019	EXPERIMENTAL/c1375666_O43809_3N9U_B_1_Q8N684_3N9U_C_1.pdb	3N9U	B	1	E	227.0	471.0	698.0	81.0	63.74889404039243	69.59071371497886	HuMap2.0	0.0	0.0	69.59071371497886	5163.660417271787	O43809	Q8N684	0.054222214385941936
84	O43837-P51553	0.036000000000000004	0.9716899999999999	0.9506100000000001	0.9716899999999999	0.039	0.705	MODEL_MODEL/mmf921888_P51553_5grh_B_O43837_6kdf_D.pdb	5grh	B	D	M	385.0	393.0	778.0	270.0	92.50596174356363	86.15862737055059	HuMap2.0	0.0	0.0	86.15862737055059	24976.60967076218	O43837	P51553	0.7267759626867792
85	O43837-P51553	0.036000000000000004	0.9716899999999999	0.9506100000000001	0.9716899999999999	0.039	0.705	PDB_PDB/fpp921888_P51553_5YVT_B_O43837_6KDE_B.pdb	5YVT	B	B	P	385.0	393.0	778.0	270.0	92.50596174356363	86.15862737055059	HuMap2.0	0.0	0.0	86.15862737055059	24976.60967076218	O43837	P51553	0.7267759626867792
86	O60216-Q14683	0.003	0.65478	0.65478	0.65478	0.003	0.005	EXPERIMENTAL/c1134817_O60216_6WGE_A_1_Q14683_6WGE_C_1.pdb	6WGE	A	1	E	631.0	1233.0	1864.0	431.0	61.059473768475605	69.27794497932649	HuMap2.0	0.0	0.0	69.27794497932649	26316.633194212987	O60216	Q14683	0.2890266717340877
87	O60216-Q8N3U4	0.005	0.9540299999999999	0.9540299999999999	0.9540299999999999	0.72	0.72	EXPERIMENTAL/c1134830_O60216_6QNX_A_1_Q8N3U4_6QNX_B_1.pdb	6QNX	A	1	E	631.0	1231.0	1862.0	758.0	74.36800358664914	68.34336312597311	HuMap2.0	0.0	0.0	68.34336312597311	56370.94671868005	O60216	Q8N3U4	0.7134639096299046
88	O60216-Q9UQE7	0.01	0.55971	0.5731	0.55971	0.006	0.01	EXPERIMENTAL/c1134942_O60216_6WGE_B_1_Q9UQE7_6WGE_C_1.pdb	6WGE	B	1	E	631.0	1217.0	1848.0	251.0	58.511956854292315	69.86479790012136	HuMap2.0	0.0	0.0	69.86479790012136	14686.501170427371	O60216	Q9UQE7	0.1128061581717484
89	O60341-Q9P2K3	0.008	0.95334	0.95334	0.95334	0.004	0.008	EXPERIMENTAL/c1210452_O60341_4CZZ_A_1_Q9P2K3_4CZZ_B_1.pdb	4CZZ	A	1	E	852.0	495.0	1347.0	407.0	84.13269376714831	72.61379989869175	HuMap2.0	0.0	0.0	72.61379989869175	34242.00636322936	O60341	Q9P2K3	0.7213597112004054
90	O60341-Q9UKL0	0.281	0.9459700000000001	0.9459700000000001	0.9459700000000001	0.002	0.281	EXPERIMENTAL/c1210434_O60341_4UV9_A_1_Q9UKL0_4UV9_B_1.pdb	4UV9	A	1	E	852.0	485.0	1337.0	508.0	76.01819482939078	72.89743911341745	HuMap2.0	2.0	56.92016225738678	72.89743911341745	38617.24297333052	O60341	Q9UKL0	0.6936510511021605
91	O60566-Q12834	0.005	0.49646	0.8603799999999999	0.49646	0.004	0.012	EXPERIMENTAL/c935226_O60566_5LCW_R_1_Q12834_5LCW_S_1.pdb	5LCW	R	1	E	1050.0	499.0	1549.0	177.0	56.81013497399814	65.19801217486098	HuMap2.0	0.0	0.0	65.19801217486098	10055.39389039767	O60566	Q12834	0.0661910711673702
92	O60671-Q99638	0.004	0.88699	0.88699	0.88699	0.353	0.353	EXPERIMENTAL/c1253666_O60671_3GGR_A_1_Q99638_3GGR_C_1.pdb	3GGR	A	1	E	282.0	391.0	673.0	90.0	92.05919802851842	79.3253886302009	HuMap2.0	0.0	0.0	79.3253886302009	8285.327822566658	O60671	Q99638	0.5228813959975961
93	O60783-P82675	0.013000000000000001	0.52665	0.52665	0.52594	0.005	0.013000000000000001	EXPERIMENTAL/c915534_O60783_6NU3_AD_1_P82675_6NU3_AK_1.pdb	6NU3	A	1	E	128.0	430.0	558.0	2.0	35.41385454786359	75.20577468395648	HuMap2.0	0.0	0.0	75.20577468395648	70.82770909572719	O60783	P82675	0.031325879781765625
94	O60783-Q96EL2	0.011000000000000001	0.9028	0.28376999999999997	0.9028	0.669	0.669	EXPERIMENTAL/c915529_O60783_6ZSB_AC_1_Q96EL2_6ZSB_AK_1.pdb	6ZSB	A	1	E	128.0	167.0	295.0	99.0	88.68559249578018	82.70695458051928	HuMap2.0	0.0	0.0	82.70695458051928	8779.873657082238	O60783	Q96EL2	0.48990610328969475
95	O60825-Q16875	0.166	0.84293	0.8429399999999999	0.8429399999999999	0.27699999999999997	0.27699999999999997	PDB_PDB/fpp1251674_Q16875_6IBX_A_O60825_5HTK_A.pdb	6IBX	A	A	P	505.0	520.0	1025.0	313.0	78.81919849970926	79.24441505275371	HuMap2.0	0.0	0.0	79.24441505275371	24670.409130409	O60825	Q16875	0.6571789203000015
96	O60921-O60671	0.612	0.9095799999999999	0.9137200000000001	0.9095799999999999	0.008	0.612	EXPERIMENTAL/c1253668_O60671_3GGR_B_1_O60921_3GGR_C_1.pdb	3GGR	B	1	E	280.0	282.0	562.0	95.0	92.95618959539608	87.81757389818995	HuMap2.0	0.0	0.0	87.81757389818995	8830.838011562628	O60921	O60671	0.5631156351605836
97	O60921-O60671	0.612	0.9095799999999999	0.9137200000000001	0.9095799999999999	0.008	0.612	MODEL_MODEL/mmf1253668_O60921_3ggr_B_O60671_3g65_B.pdb	3ggr	B	B	M	280.0	282.0	562.0	95.0	92.95618959539608	87.81757389818995	HuMap2.0	0.0	0.0	87.81757389818995	8830.838011562628	O60921	O60671	0.5631156351605836
98	O60921-Q99638	0.5539999999999999	0.9394899999999999	0.9394899999999999	0.9394899999999999	0.008	0.5539999999999999	EXPERIMENTAL/c1180137_Q99638_3GGR_B_1_O60921_3GGR_A_1.pdb	3GGR	B	1	E	280.0	391.0	671.0	161.0	79.32937056618847	78.7110651006892	HuMap2.0	0.0	0.0	78.7110651006892	12772.028661156344	O60921	Q99638	0.4670642693821533
99	O60925-Q99471	0.022000000000000002	0.77123	0.77123	0.77013	0.32299999999999995	0.32299999999999995	EXPERIMENTAL/c925421_Q99471_6NRB_5_1_O60925_6NRB_1_1.pdb	6NRB	5	1	E	122.0	154.0	276.0	76.0	93.90193837826307	91.02348602251328	HuMap2.0	0.0	0.0	91.02348602251328	7136.547316747993	O60925	Q99471	0.4855424039577778
100	O60925-Q9UHV9	0.287	0.67206	0.73915	0.65922	0.019	0.287	EXPERIMENTAL/c925414_O60925_6NRD_1_1_Q9UHV9_6NRD_2_1.pdb	6NRD	1	1	E	122.0	154.0	276.0	59.0	94.26434438397956	84.21904355274563	HuMap2.0	0.0	0.0	84.21904355274563	5561.596318654794	O60925	Q9UHV9	0.36434605211651905
101	O75306-O75489	0.65	0.91053	0.91053	0.91053	0.022000000000000002	0.65	EXPERIMENTAL/c921157_O75489_5XTD_Q_1_O75306_5XTD_P_1.pdb	5XTD	Q	1	E	463.0	264.0	727.0	272.0	86.45465695908408	78.6610696304721	HuMap2.0	0.0	0.0	78.6610696304721	23515.66669287087	O75306	O75489	0.7061827683950299
102	O75323-Q9BPW8	0.02	0.47343999999999997	0.46703	0.47343999999999997	0.012	0.02	MODEL_MODEL/mmf927667_O75323_1vqs_a_Q9BPW8_1vqy_a.pdb	1vqs	a	a	M				173.0	93.03061504447624	81.00389642719183	HuMap2.0	0.0	0.0	81.00389642719183	16094.296402694388	O75323	Q9BPW8	0.7007110506407329
103	O75461-Q14186	0.004	0.7317600000000001	0.87954	0.73282	0.272	0.272	MODEL_MODEL/mmf1350081_Q14186_2aze_a_O75461_2aze_b.pdb	2aze	a	b	M	281.0	410.0	691.0	380.0	86.91164377070352	67.42664391682645	HuMap2.0	0.0	0.0	67.42664391682645	33026.42463286734	O75461	Q14186	0.7261764110150026
104	O75489-O00217	0.081	0.65659	0.7834399999999999	0.65659	0.013000000000000001	0.081	EXPERIMENTAL/c1283823_O75489_5XTD_P_1_O00217_5XTD_B_1.pdb	5XTD	P	1	E	264.0	210.0	474.0	40.0	69.05290842324219	76.05468625626159	HuMap2.0	0.0	0.0	76.05468625626159	2762.1163369296873	O75489	O00217	0.041797290237518936
105	O75489-O43181	0.544	0.8782399999999999	0.8782399999999999	0.8782399999999999	0.006999999999999999	0.544	EXPERIMENTAL/c936578_O75489_5XTB_P_1_O43181_5XTB_L_1.pdb	5XTB	P	1	E	264.0	175.0	439.0	152.0	83.97421903756295	73.08343854662192	HuMap2.0	0.0	0.0	73.08343854662192	12764.081293709567	O75489	O43181	0.5570935670015894
106	O75489-O75251	0.77	0.9151299999999999	0.16529000000000002	0.9151299999999999	0.01	0.77	EXPERIMENTAL/c1038649_O75489_5XTH_P_1_O75251_5XTH_C_1.pdb	5XTH	P	1	E	264.0	213.0	477.0	92.0	89.55877861446197	76.67497067922989	HuMap2.0	0.0	0.0	76.67497067922989	8239.407632530501	O75489	O75251	0.4767929295858596
107	O75496-Q9H211	0.01	0.9112	0.9112	0.9112	0.682	0.682	EXPERIMENTAL/c1230689_Q9H211_2WVR_C_1_O75496_2WVR_B_1.pdb	2WVR	C	1	E	209.0	546.0	755.0	183.0	79.58720550717472	68.30148700638682	HuMap2.0	0.0	0.0	68.30148700638682	14564.458607812972	O75496	Q9H211	0.5245737575327969
108	O75533-Q7RTV0	0.308	0.7499600000000001	0.7499600000000001	0.7499600000000001		0.308	EXPERIMENTAL/c979110_O75533_6FF4_u_1_Q7RTV0_6FF4_y_1.pdb	6FF4	u	1	E	1304.0	110.0	1414.0	207.0	69.83261097205067	71.72841422120744	HuMap2.0	0.0	0.0	71.72841422120744	14455.35047121449	O75533	Q7RTV0	0.2994456704180225
109	O75533-Q9BWJ5	0.391	0.80911	0.80911	0.80911		0.391	EXPERIMENTAL/c979166_O75533_6FF4_u_1_Q9BWJ5_6FF4_x_1.pdb	6FF4	u	1	E	1304.0	86.0	1390.0	165.0	77.65234006231731	70.25176571642615	HuMap2.0	0.0	0.0	70.25176571642615	12812.636110282356	O75533	Q9BWJ5	0.4315053823019992
110	O75533-Q9Y3B4	0.191	0.66571	0.70913	0.66571	0.009000000000000001	0.191	EXPERIMENTAL/c979113_O75533_5Z56_1_1_Q9Y3B4_5Z56_5_1.pdb	5Z56	1	1	E	1304.0	125.0	1429.0	243.0	73.16772334145314	71.34418841465211	HuMap2.0	0.0	0.0	71.34418841465211	17779.756771973112	O75533	Q9Y3B4	0.46077444171315274
111	O75787-Q15904	0.004	0.825	0.89202	0.825	0.557	0.557	EXPERIMENTAL/c1038216_O75787_6WLW_U_1_Q15904_6WLW_V_1.pdb	6WLW	U	1	E	350.0	470.0	820.0	302.0	77.35206554441179	76.47945596204596	HuMap2.0	0.0	0.0	76.47945596204596	23360.32379441236	O75787	Q15904	0.6281880248134544
112	O75792-Q5TBB1	0.5870000000000001	0.84746	0.85041	0.84746	0.008	0.5870000000000001	EXPERIMENTAL/c1061753_O75792_3PUF_G_1_Q5TBB1_3PUF_H_1.pdb	3PUF	G	1	E	299.0	312.0	611.0	215.0	73.25984625425168	76.45878045635557	HuMap2.0	0.0	0.0	76.45878045635557	15750.866944664112	O75792	Q5TBB1	0.4148096839725075
113	O75792-Q8TDP1	0.469	0.91561	0.92517	0.91561	0.003	0.484	EXPERIMENTAL/c1061772_O75792_3PUF_D_1_Q8TDP1_3PUF_F_1.pdb	3PUF	D	1	E	299.0	164.0	463.0	134.0	88.93285380984406	81.84114067932694	HuMap2.0	0.0	0.0	81.84114067932694	11917.002410519104	O75792	Q8TDP1	0.6090007926830673
114	O75817-Q9BUL9	0.114	0.9034399999999999	0.8652299999999999	0.90348	0.873	0.873	EXPERIMENTAL/c958991_Q9BUL9_6AHU_G_1_O75817_6AHU_F_1.pdb	6AHU	G	1	E	140.0	199.0	339.0	105.0	96.13714967176601	78.45772037082736	HuMap2.0	0.0	0.0	78.45772037082736	10094.400715535432	O75817	Q9BUL9	0.6438900638651248
115	O75817-Q9BUL9	0.114	0.9034399999999999	0.8652299999999999	0.90348	0.873	0.873	MODEL_MODEL/mmf958991_Q9BUL9_6cwx_B_O75817_6cwx_A.pdb	6cwx	B	A	M	140.0	199.0	339.0	105.0	96.13714967176601	78.45772037082736	HuMap2.0	0.0	0.0	78.45772037082736	10094.400715535432	O75817	Q9BUL9	0.6438900638651248
116	O75934-Q99459	0.003	0.1861	0.68633	0.1861	0.35200000000000004	0.35200000000000004	EXPERIMENTAL/c975178_O75934_6QDV_O_1_Q99459_6QDV_s_1.pdb	6QDV	O	1	E	225.0	802.0	1027.0	278.0	91.51670870989572	72.38578071430594	HuMap2.0	0.0	0.0	72.38578071430594	25441.64502135101	O75934	Q99459	0.7256929438418033
117	O75934-Q9UMS4	0.16	0.71013	0.81296	0.71013	0.019	0.16	EXPERIMENTAL/c975184_O75934_6QDV_s_1_Q9UMS4_6QDV_v_1.pdb	6QDV	s	1	E	225.0	504.0	729.0	233.0	79.04486212560003	85.25148761704472	HuMap2.0	0.0	0.0	85.25148761704472	18417.452875264808	O75934	Q9UMS4	0.5926082894656847
118	O94906-O43172	0.003	0.14032	0.14032	0.13883	0.006999999999999999	0.011000000000000001	EXPERIMENTAL/c1021717_O94906_6QX9_5J_1_O43172_6QX9_4B_1.pdb	6QX9	5	1	E	941.0	522.0	1463.0	65.0	73.71283700031923	73.56185625396391	HuMap2.0	0.0	0.0	73.56185625396391	4791.33440502075	O94906	O43172	0.08352366653916002
119	O94906-O43290	0.016	0.5180100000000001	0.5180100000000001	0.5180100000000001	0.002	0.016	EXPERIMENTAL/c1161736_O43290_6QW6_5J_1_O94906_6QW6_S_1.pdb	6QW6	5	1	E	941.0	800.0	1741.0	379.0	66.47751230846828	64.09486056119503	HuMap2.0	0.0	0.0	64.09486056119503	25194.977164909476	O94906	O43290	0.42176117359661724
120	O94906-Q15029	0.006999999999999999	0.66278	0.9710700000000001	0.66278	0.003	0.013999999999999999	PDB_PDB/fpp1227561_Q15029_3JCR_B_O94906_3JCR_G.pdb	3JCR	B	G	P	941.0	972.0	1913.0	188.0	53.91959494297402	74.26128827340796	HuMap2.0	0.0	0.0	74.26128827340796	10136.883849279116	O94906	Q15029	0.05581174998747762
121	O94906-Q8WWY3	0.013000000000000001	0.57487	0.44692	0.57639	0.002	0.33399999999999996	EXPERIMENTAL/c1227582_O94906_6AHD_N_1_Q8WWY3_6AHD_L_1.pdb	6AHD	N	1	E	941.0	499.0	1440.0	208.0	72.37881572795831	70.34345821140865	HuMap2.0	0.0	0.0	70.34345821140865	15054.79367141533	O94906	Q8WWY3	0.3752224332501951
122	O94906-Q96DI7	0.006	0.41168999999999994	0.94045	0.41168999999999994	0.003	0.013999999999999999	PDB_PDB/fpp1171112_O94906_3JCR_G_Q96DI7_3JCR_D.pdb	3JCR	G	D	P	941.0	357.0	1298.0	50.0	81.97606810069603	75.66837585622562	HuMap2.0	0.0	0.0	75.66837585622562	4098.8034050348015	O94906	Q96DI7	0.10706170082534373
123	O94906-Q9BUQ8	0.005	0.35296	0.6683399999999999	0.35296	0.005	0.012	PDB_PDB/fpp970037_Q9BUQ8_3JCR_F_O94906_3JCR_G.pdb	3JCR	F	G	P	941.0	820.0	1761.0	120.0	58.22901115111343	70.71823830574182	HuMap2.0	0.0	0.0	70.71823830574182	6987.481338133612	O94906	Q9BUQ8	0.05328530623340151
124	O95182-O75489	0.028999999999999998	0.72978	0.13876	0.72978	0.303	0.303	EXPERIMENTAL/c906500_O95182_5XTH_P_1_O75489_5XTH_I_1.pdb	5XTH	P	1	E	113.0	264.0	377.0	161.0	77.01362938257543	72.08007298560679	HuMap2.0	0.0	0.0	72.08007298560679	12399.194330594644	O95182	O75489	0.403097676253096
125	O95299-O75306	0.008	0.51662	0.18420999999999998	0.51662	0.005	0.012	EXPERIMENTAL/c986297_O95299_5XTI_Q_1_O75306_5XTI_w_1.pdb	5XTI	Q	1	E	355.0	463.0	818.0	49.0	55.37235608911802	79.48847408246758	HuMap2.0	0.0	0.0	79.48847408246758	2713.245448366783	O95299	O75306	0.0343989682283784
126	O95639-Q10570	0.013999999999999999	0.98525	0.98525	0.98525	0.7040000000000001	0.7040000000000001	EXPERIMENTAL/c1273047_O95639_6DNH_A_1_Q10570_6DNH_C_1.pdb	6DNH	A	1	E	269.0	1443.0	1712.0	208.0	86.30399454729967	78.2249174859828	HuMap2.0	0.0	0.0	78.2249174859828	17951.23086583833	O95639	Q10570	0.6731292649832442
127	O95639-Q9C0J8	0.003	0.71977	0.71977	0.71977	0.008	0.008	EXPERIMENTAL/c1273037_O95639_6DNH_B_1_Q9C0J8_6DNH_C_1.pdb	6DNH	B	1	E	269.0	1336.0	1605.0	126.0	48.61771809533001	51.74304070635479	HuMap2.0	0.0	0.0	51.74304070635479	6125.8324800115815	O95639	Q9C0J8	0.03701171079484762
128	O95707-O75818	0.01	0.95793	0.95793	0.95793	0.835	0.835	EXPERIMENTAL/c1189332_O75818_6AHU_L_1_O95707_6AHU_D_1.pdb	6AHU	L	1	E	220.0	363.0	583.0	62.0	91.85254125796855	83.78197555084868	HuMap2.0	0.0	0.0	83.78197555084868	5694.857557994051	O95707	O75818	0.33527890893691215
129	O95777-Q9Y333	0.02	0.91769	0.91769	0.91769	0.715	0.715	EXPERIMENTAL/c1393261_O95777_6QX9_62_1_Q9Y333_6QX9_68_1.pdb	6QX9	6	1	E	96.0	95.0	191.0	120.0	89.0143106892939	91.04667965383207	HuMap2.0	0.0	0.0	91.04667965383207	10681.717282715268	O95777	Q9Y333	0.574653070285781
130	O95777-Q9Y333	0.02	0.91769	0.91769	0.91769	0.715	0.715	MODEL_MODEL/mmf1393261_Q9Y333_3jcr_2_O95777_3jcr_8.pdb	3jcr	2	8	M	96.0	95.0	191.0	120.0	89.0143106892939	91.04667965383207	HuMap2.0	0.0	0.0	91.04667965383207	10681.717282715268	O95777	Q9Y333	0.574653070285781
131	O95926-Q9BZJ0	0.021	0.61521	0.61521	0.61521	0.294	0.294	EXPERIMENTAL/c918612_O95926_6ID1_J_1_Q9BZJ0_6ID1_M_1.pdb	6ID1	J	1	E	243.0	848.0	1091.0	199.0	82.69399761454659	74.316311671642	HuMap2.0	0.0	0.0	74.316311671642	16456.10552529477	O95926	Q9BZJ0	0.6159912186809396
132	O95926-Q9HCS7	0.006999999999999999	0.78818	0.8654700000000001	0.78818	0.044000000000000004	0.044000000000000004	EXPERIMENTAL/c918615_O95926_6QDV_T_1_Q9HCS7_6QDV_y_1.pdb	6QDV	T	1	E	243.0	855.0	1098.0	221.0	83.45718775196231	77.2874035010948	HuMap2.0	0.0	0.0	77.2874035010948	18444.03849318367	O95926	Q9HCS7	0.6515948369223642
133	O96000-Q9NX14	0.41100000000000003	0.64954	0.64954	0.6514800000000001	0.006	0.41100000000000003	EXPERIMENTAL/c1240771_O96000_5XTD_d_1_Q9NX14_5XTD_e_1.pdb	5XTD	d	1	E				140.0	87.6161413345352	77.56054131941009	HuMap2.0	0.0	0.0	77.56054131941009	12266.259786834928	O96000	Q9NX14	0.6000809279346956
134	P00325-P00326	0.015	0.53403	0.53403	0.53403	0.015	0.055999999999999994	PDB_PDB/fpp1366350_P00326_1DDA_A_P00325_1HDY_A.pdb	1DDA	A	A	P	375.0	375.0	750.0	217.0	88.61582964786281	93.98664873416355	HuMap2.0	0.0	0.0	93.98664873416355	19229.63503358623	P00325	P00326	0.6975929996497511
135	P00492-Q9NRG1	0.077	0.9193399999999999	0.9613700000000001	0.9193399999999999	0.462	0.462	MODEL_MODEL/mmf1032082_Q9NRG1_2jbh_A_P00492_1z7g_a.pdb	2jbh	A	a	M	218.0	225.0	443.0	114.0	95.54027046086628	89.63171161270188	HuMap2.0	0.0	0.0	89.63171161270188	10891.590832538755	P00492	Q9NRG1	0.6562380259310403
136	P04406-O14556	0.024	0.9778899999999999	0.9845700000000001	0.9778899999999999	0.777	0.777	MODEL_MODEL/mmf1149150_O14556_3h9e_O_P04406_1i32_D.pdb	3h9e	O	D	M	335.0	408.0	743.0	204.0	96.79690693689554	91.37790699110786	HuMap2.0	0.0	0.0	91.37790699110786	19746.56901512669	P04406	O14556	0.7255963938502302
137	P04899-P08754	0.006	0.46103	0.49663999999999997	0.46103	0.006	0.006999999999999999	MODEL_MODEL/mmf1138174_P04899_3v00_C_P08754_3v00_C.pdb	3v00	C	C	M	355.0	354.0	709.0	39.0	80.45245291230508	87.95538514989175	HuMap2.0	0.0	0.0	87.95538514989175	3137.645663579898	P04899	P08754	0.06691262821529007
138	P04899-P09471	0.006	0.46492	0.50012	0.46492	0.006	0.006999999999999999	MODEL_MODEL/mmf1138175_P04899_3v00_C_P09471_3v00_C.pdb	3v00	C	C	M	355.0	354.0	709.0	40.0	80.25172453027581	88.30051142900524	HuMap2.0	0.0	0.0	88.30051142900524	3210.068981211032	P04899	P09471	0.06831759762366763
139	P04908-P62805	0.022000000000000002	0.52268	0.81513	0.52268	0.024	0.11800000000000001	EXPERIMENTAL/c1326480_P62805_6R8Y_G_1_P04908_6R8Y_B_1.pdb	6R8Y	G	1	E				166.0	88.13160435066155	80.75367037779216	HuMap2.0	0.0	0.0	80.75367037779216	14629.846322209816	P04908	P62805	0.6516241092680348
140	P04908-P68431	0.332	0.9410799999999999	0.95699	0.9410799999999999	0.032	0.332	EXPERIMENTAL/c1326286_P04908_6L49_M_1_P68431_6L49_O_1.pdb	6L49	M	1	E				88.0	92.30645535179475	84.72381535319239	HuMap2.0	0.0	0.0	84.72381535319239	8122.968070957938	P04908	P68431	0.5183180759247774
141	P04908-P84243	0.33399999999999996	0.9551700000000001	0.9551700000000001	0.9551700000000001	0.025	0.33399999999999996	EXPERIMENTAL/c1326288_P04908_5B32_C_1_P84243_5B32_E_1.pdb	5B32	C	1	E				89.0	92.30697858836918	84.49905695948755	HuMap2.0	0.0	0.0	84.49905695948755	8215.321094364857	P04908	P84243	0.5232754956164203
142	P04908-Q71DI3	0.337	0.95816	0.9593	0.95816	0.027000000000000003	0.337	EXPERIMENTAL/c1326287_P04908_5B40_C_1_Q71DI3_5B40_E_1.pdb	5B40	C	1	E				87.0	92.18415872762962	84.86336222325791	HuMap2.0	0.0	0.0	84.86336222325791	8020.021809303777	P04908	Q71DI3	0.5106056683836719
143	P05141-P45880	0.011000000000000001	0.47993	0.48153999999999997	0.48153999999999997	0.006	0.033	MODEL_MODEL/mmf1028246_P05141_1okc_a_P45880_2k4t_A.pdb	1okc	a	A	M	298.0	294.0	592.0	80.0	70.06906814496033	80.6618728732778	HuMap2.0	0.0	0.0	80.6618728732778	5605.525451596826	P05141	P45880	0.08252593615639825
144	P05198-P41091	0.003	0.8011199999999999	0.80455	0.79997	0.359	0.359	EXPERIMENTAL/c1246360_P41091_6K71_P_1_P05198_6K71_K_1.pdb	6K71	P	1	E	315.0	472.0	787.0	153.0	77.61301014246764	81.29057938873189	HuMap2.0	0.0	0.0	81.29057938873189	11874.790551797549	P05198	P41091	0.39804413242522474
145	P05388-P05386	0.456	0.71786	0.71786	0.71786	0.008	0.456	EXPERIMENTAL/c1023655_P05386_4V6X_Cq_1_P05388_4V6X_Cs_1.pdb	4V6X	C	1	E	317.0	114.0	431.0	114.0	68.30527621413779	63.158599177687094	HuMap2.0	0.0	0.0	63.158599177687094	7786.801488411708	P05388	P05386	0.1132663352871462
146	P05388-P05387	0.018000000000000002	0.57421	0.57421	0.57421	0.013000000000000001	0.02	EXPERIMENTAL/c1299842_P05387_4V6X_Cq_1_P05388_4V6X_Cv_1.pdb	4V6X	C	1	E	317.0	115.0	432.0	84.0	61.729087039924224	61.64061463844485	HuMap2.0	0.0	0.0	61.64061463844485	5185.243311353634	P05388	P05387	0.05002171092059206
147	P05388-P30050	0.182	0.7116	0.7116	0.7115600000000001	0.011000000000000001	0.182	EXPERIMENTAL/c1259737_P05388_4V6X_Cq_1_P30050_4V6X_CK_1.pdb	4V6X	C	1	E				60.0	68.38025704077461	69.69765005630775	HuMap2.0	0.0	0.0	69.69765005630775	4102.815422446476	P05388	P30050	0.054104656266929424
148	P05423-Q9NVU0	0.006	0.6953199999999999	0.6953199999999999	0.6953199999999999	0.292	0.292	EXPERIMENTAL/c1314006_P05423_7AEA_M_1_Q9NVU0_7AEA_N_1.pdb	7AEA	M	1	E	398.0	708.0	1106.0	341.0	86.86583470415394	70.21562873577366	HuMap2.0	0.0	0.0	70.21562873577366	29621.249634116495	P05423	Q9NVU0	0.7219044677821452
149	P07195-P00338	0.324	0.98134	0.97052	0.98134	0.27899999999999997	0.413	PDB_PDB/fpp1029284_P07195_1I0Z_A_P00338_4QO8_A.pdb	1I0Z	A	A	P				298.0	94.05976579430427	94.47931658625085	HuMap2.0	0.0	0.0	94.47931658625085	28029.810206702674	P07195	P00338	0.7317772072993123
150	P07316-P07315	0.08900000000000001	0.62166	0.62816	0.62816	0.084	0.17300000000000001	PDB_PDB/fpp1146892_P07316_1MZ2_A_P07315_2NBR_A.pdb	1MZ2	A	A	P	175.0	174.0	349.0	80.0	84.99810508860936	92.86389138781463	HuMap2.0	0.0	0.0	92.86389138781463	6799.848407088749	P07316	P07315	0.2997930601016918
151	P07355-P60903	0.017	0.47639	0.80453	0.47639	0.017	0.258	EXPERIMENTAL/c1371190_P60903_4DRW_B_1_P07355_4DRW_A_1.pdb	4DRW	B	1	E	339.0	97.0	436.0	85.0	79.47170385237659	88.96738098656363	HuMap2.0	0.0	0.0	88.96738098656363	6755.094827452011	P07355	P60903	0.20770834766450133
152	P07355-P60903	0.017	0.47639	0.80453	0.47639	0.017	0.258	EXPERIMENTAL/c1371190_P60903_4DRW_B_1_P07355_4DRW_A_1.pdb	4DRW	B	1	E	339.0	97.0	436.0	85.0	79.47170385237659	88.96738098656363	HuMap2.0	0.0	0.0	91.46127436959492	6755.094827452011	P07355	P60903	0.20770834766450133
153	P07355-P60903	0.017	0.47639	0.80453	0.47639	0.017	0.258	EXPERIMENTAL/c1371190_P60903_4DRW_B_1_P07355_4DRW_A_1.pdb	4DRW	B	1	E	339.0	97.0	436.0	71.0	83.26517656106286	91.46127436959492	HuMap2.0	0.0	0.0	88.96738098656363	5911.827535835463	P07355	P60903	0.21560566524296687
154	P07355-P60903	0.017	0.47639	0.80453	0.47639	0.017	0.258	EXPERIMENTAL/c1371190_P60903_4DRW_B_1_P07355_4DRW_A_1.pdb	4DRW	B	1	E	339.0	97.0	436.0	71.0	83.26517656106286	91.46127436959492	HuMap2.0	0.0	0.0	91.46127436959492	5911.827535835463	P07355	P60903	0.21560566524296687
155	P07437-Q3ZCM7	0.004	0.97045	0.91951	0.97045	0.6609999999999999	0.6609999999999999	MODEL_MODEL/mmf1284764_P07437_2p4n_B_Q3ZCM7_2p4n_B.pdb	2p4n	B	B	M				167.0	83.89459657943895	88.9756318286009	HuMap2.0	0.0	0.0	88.9756318286009	14010.397628766304	P07437	Q3ZCM7	0.5870493920609992
156	P07737-P68032	0.02	0.69805	0.75008	0.69805	0.01	0.066	MODEL_MODEL/mmf1044143_P68032_1o1f_4_P07737_2pbd_p.pdb	1o1f	4	p	M				53.0	88.28283993152316	92.9194603578862	HuMap2.0	0.0	0.0	92.9194603578862	4678.990516370727	P07737	P68032	0.19727120737598414
157	P07814-O43324	0.009000000000000001	0.4859	0.7854800000000001	0.4859	0.009000000000000001	0.114	EXPERIMENTAL/c905490_O43324_5Y6L_B_1_P07814_5Y6L_C_1.pdb	5Y6L	B	1	E	1512.0	174.0	1686.0	134.0	80.95948544787834	81.96190268656866	HuMap2.0	0.0	0.0	81.96190268656866	10848.571050015697	P07814	O43324	0.43171301268158435
158	P07814-Q13155	0.005	0.95495	0.96291	0.95495	0.759	0.777	EXPERIMENTAL/c1029564_P07814_6IY6_C_1_Q13155_6IY6_E_1.pdb	6IY6	C	1	E	1512.0	320.0	1832.0	196.0	82.94346129156213	80.11001296393498	HuMap2.0	0.0	0.0	80.11001296393498	16256.918413146177	P07814	Q13155	0.616184126290262
159	P07992-Q92889	0.005	0.79203	0.79203	0.79203	0.284	0.284	EXPERIMENTAL/c1065149_P07992_6SXB_F_1_Q92889_6SXB_G_1.pdb	6SXB	F	1	E	297.0	916.0	1213.0	411.0	80.98521276870335	73.32236583071634	HuMap2.0	0.0	0.0	73.32236583071634	33284.922447937075	P07992	Q92889	0.7087639738014494
160	P08238-Q16543	0.215	0.73774	0.73774	0.7381800000000001	0.003	0.215	EXPERIMENTAL/c1242025_P08238_5FWM_B_1_Q16543_5FWM_E_1.pdb	5FWM	B	1	E	724.0	378.0	1102.0	173.0	78.21766868763879	78.72444251702638	HuMap2.0	0.0	0.0	78.72444251702638	13531.656682961511	P08238	Q16543	0.46692657419439676
161	P08263-O15217	0.8740000000000001	0.9883799999999999	0.98324	0.9883799999999999	0.8290000000000001	0.8740000000000001	MODEL_MODEL/mmf954617_P08263_1k3y_B_O15217_1gum_A.pdb	1k3y	B	A	M	222.0	222.0	444.0	177.0	95.87535489898302	95.62999633498156	HuMap2.0	0.0	0.0	95.62999633498156	16969.937817119993	P08263	O15217	0.7157506111280312
162	P08559-P11177	0.664	0.9772700000000001	0.99592	0.9772700000000001	0.021	0.664	EXPERIMENTAL/c1287755_P08559_3EXH_A_1_P11177_3EXH_D_1.pdb	3EXH	A	1	E	390.0	359.0	749.0	226.0	96.87641147574443	92.31861223183006	HuMap2.0	0.0	0.0	92.31861223183006	21894.06899351824	P08559	P11177	0.72912374827125
163	P08559-P11177	0.664	0.9772700000000001	0.99592	0.9772700000000001	0.021	0.664	MODEL_MODEL/mmf1287755_P08559_2ozl_a_P11177_1ni4_D.pdb	2ozl	a	D	M	390.0	359.0	749.0	226.0	96.87641147574443	92.31861223183006	HuMap2.0	0.0	0.0	92.31861223183006	21894.06899351824	P08559	P11177	0.72912374827125
164	P08574-P07919	0.677	0.94924	0.20983000000000002	0.94924	0.026000000000000002	0.677	EXPERIMENTAL/c1149544_P08574_5XTI_AU_1_P07919_5XTI_AR_1.pdb	5XTI	A	1	E	325.0	91.0	416.0	134.0	91.4504562075327	80.86980227152698	HuMap2.0	0.0	0.0	80.86980227152698	12254.36113180938	P08574	P07919	0.6451495276986136
165	P08621-P09234	0.004	0.27344	0.4913	0.27344	0.003	0.006	EXPERIMENTAL/c1392561_P08621_4PJO_K_1_P09234_4PJO_L_1.pdb	4PJO	K	1	E	437.0	159.0	596.0	8.0	59.78716663472595	69.86622845231344	HuMap2.0	0.0	0.0	69.86622845231344	478.2973330778076	P08621	P09234	0.031493700069888116
166	P08621-P62316	0.006	0.63559	0.6797	0.63559	0.006999999999999999	0.01	EXPERIMENTAL/c1392698_P08621_4PJO_D_1_P62316_4PJO_K_1.pdb	4PJO	D	1	E	437.0	118.0	555.0	13.0	61.00812843661145	73.27179753065636	HuMap2.0	0.0	0.0	73.27179753065636	793.1056696759489	P08621	P62316	0.03180077229311028
167	P08621-P62318	0.011000000000000001	0.62124	0.62124	0.62124	0.006999999999999999	0.314	EXPERIMENTAL/c1392684_P08621_4PJO_A_1_P62318_4PJO_K_1.pdb	4PJO	A	1	E	437.0	126.0	563.0	10.0	65.69308019970404	69.70910669873139	HuMap2.0	0.0	0.0	69.70910669873139	656.9308019970404	P08621	P62318	0.03172772391328002
168	P08754-P09471	0.005	0.46521	0.49463999999999997	0.46521	0.006	0.006999999999999999	MODEL_MODEL/mmf1138083_P08754_3v00_C_P09471_3v00_C.pdb	3v00	C	C	M	354.0	354.0	708.0	58.0	79.98396503170936	88.09984164792172	HuMap2.0	0.0	0.0	88.09984164792172	4639.069971839142	P08754	P09471	0.11619089376121802
169	P08754-P62873	0.155	0.72238	0.45475	0.7217899999999999	0.013000000000000001	0.155	MODEL_MODEL/mmf1138100_P08754_3v00_C_P62873_1tbg_a.pdb	3v00	C	a	M	354.0	340.0	694.0	135.0	89.499765210279	91.58243459708706	HuMap2.0	0.0	0.0	91.58243459708706	12082.468303387664	P08754	P62873	0.6200682546240337
170	P08865-P15880	0.004	0.8697299999999999	0.87644	0.8699	0.529	0.529	EXPERIMENTAL/c939380_P08865_6G5H_C_1_P15880_6G5H_A_1.pdb	6G5H	C	1	E	295.0	293.0	588.0	88.0	81.85433865015406	75.80122324156983	HuMap2.0	0.0	0.0	75.80122324156983	7203.181801213557	P08865	P15880	0.26925399230408864
171	P08865-P46782	0.013000000000000001	0.5200100000000001	0.5200100000000001	0.5200100000000001	0.003	0.033	EXPERIMENTAL/c1383042_P46782_6OM7_SA_1_P08865_6OM7_SF_1.pdb	6OM7	S	1	E	295.0	204.0	499.0	5.0	84.48009867444718	79.85092950300799	HuMap2.0	0.0	0.0	79.85092950300799	422.40049337223587	P08865	P46782	0.031571306175958616
172	P08865-P63220	0.782	0.94639	0.94639	0.94639	0.03	0.782	EXPERIMENTAL/c1320353_P08865_6Z6N_SA_1_P63220_6Z6N_SV_1.pdb	6Z6N	S	1	E				152.0	88.8365212229226	79.84635441898236	HuMap2.0	0.0	0.0	79.84635441898236	13503.151225884236	P08865	P63220	0.6409793154536132
173	P09001-P49406	0.8240000000000001	0.9303100000000001	0.28059	0.9303100000000001	0.006	0.8240000000000001	EXPERIMENTAL/c1247473_P09001_6ZSC_XE_1_P49406_6ZSC_XQ_1.pdb	6ZSC	X	1	E	348.0	292.0	640.0	118.0	92.1704724493187	79.93154093099898	HuMap2.0	0.0	0.0	79.93154093099898	10876.115749019606	P09001	P49406	0.6222098888712025
174	P09001-Q9NYK5	0.019	0.53854	0.53854	0.53854	0.003	0.019	EXPERIMENTAL/c1247486_P09001_6ZM6_E_1_Q9NYK5_6ZM6_7_1.pdb	6ZM6	E	1	E	348.0	338.0	686.0	21.0	76.36853414711483	77.64705969773046	HuMap2.0	0.0	0.0	77.64705969773046	1603.7392170894113	P09001	Q9NYK5	0.03656382644397954
175	P09012-P09661	0.015	0.98451	0.85739	0.98451	0.9259999999999999	0.9259999999999999	PDB_PDB/fpp1039360_P09661_5Z57_o_P09012_3BO2_A.pdb	5Z57	o	A	P	282.0	255.0	537.0	114.0	97.23732164975857	80.87354263985165	HuMap2.0	0.0	0.0	80.87354263985165	11085.054668072476	P09012	P09661	0.6729131817467138
176	P09210-Q16772	0.527	0.9854	0.9850700000000001	0.9854	0.519	0.527	PDB_PDB/fpp954630_P09210_1AGS_A_Q16772_1TDI_A.pdb	1AGS	A	A	P	222.0	222.0	444.0	177.0	96.55748723813014	95.88066761064528	HuMap2.0	0.0	0.0	95.88066761064528	17090.675241149034	P09210	Q16772	0.7180702835349584
177	P09234-P62318	0.013999999999999999	0.20956	0.6194	0.20956	0.016	0.038	EXPERIMENTAL/c1248586_P09234_4PJO_A_1_P62318_4PJO_L_1.pdb	4PJO	A	1	E				32.0	75.0779878715353	72.19770894146876	HuMap2.0	0.0	0.0	72.19770894146876	2402.4956118891296	P09234	P62318	0.043732621701904804
178	P09382-P17931	0.039	0.6180899999999999	0.99485	0.62021	0.132	0.132	MODEL_MODEL/mmf937699_P17931_2nn8_a_P09382_1w6n_a.pdb	2nn8	a	a	M	135.0	250.0	385.0	82.0	75.89999921583059	74.88352855006914	HuMap2.0	0.0	0.0	74.88352855006914	6223.799935698108	P09382	P17931	0.14176172502197112
179	P09467-O00757	0.331	0.9829200000000001	0.9829200000000001	0.9829200000000001	0.373	0.373	PDB_PDB/fpp1380826_O00757_4HE0_A_P09467_7CVN_A.pdb	4HE0	A	A	P	338.0	339.0	677.0	266.0	88.18494571348234	90.23236326310926	HuMap2.0	0.0	0.0	90.23236326310926	23457.1955597863	P09467	O00757	0.7129036446927531
180	P09622-O00330	0.013000000000000001	0.9294899999999999	0.9305200000000001	0.9294899999999999	0.006	0.013000000000000001	EXPERIMENTAL/c1281211_P09622_2F5Z_E_1_O00330_2F5Z_M_1.pdb	2F5Z	E	1	E	509.0	501.0	1010.0	55.0	77.99646686415711	81.98279443751196	HuMap2.0	0.0	0.0	81.98279443751196	4289.805677528641	P09622	O00330	0.09140565806071158
181	P09661-O43719	0.01	0.6320399999999999	0.8549200000000001	0.6320399999999999	0.016	0.04	PDB_PDB/fpp1407020_P09661_5Z57_o_O43719_2DIT_A.pdb	5Z57	o	A	P	255.0	755.0	1010.0	53.0	72.82278414680111	63.39261493621543	HuMap2.0	0.0	0.0	63.39261493621543	3859.607559780459	P09661	O43719	0.06139161471413103
182	P09661-P08579	0.89	0.9847299999999999	0.9847299999999999	0.9847299999999999	0.027000000000000003	0.89	EXPERIMENTAL/c1058263_P08579_6QDV_W_1_P09661_6QDV_Y_1.pdb	6QDV	W	1	E	255.0	225.0	480.0	137.0	96.54997006987209	84.49994506236628	HuMap2.0	0.0	0.0	84.49994506236628	13227.345899572476	P09661	P08579	0.6954577301327055
183	P09661-P62318	0.013000000000000001	0.66381	0.8615700000000001	0.66381	0.011000000000000001	0.013000000000000001	EXPERIMENTAL/c1407021_P62318_5XJC_o_1_P09661_5XJC_h_1.pdb	5XJC	o	1	E	255.0	126.0	381.0	6.0	86.80669167795402	82.518958214997	HuMap2.0	0.0	0.0	82.518958214997	520.8401500677242	P09661	P62318	0.03178662591218763
184	P09884-P49642	0.006	0.53806	0.54575	0.53806	0.005	0.009000000000000001	EXPERIMENTAL/c998936_P49642_5EXR_G_1_P09884_5EXR_E_1.pdb	5EXR	G	1	E	1462.0	420.0	1882.0	158.0	64.34577152884701	74.87212011840995	HuMap2.0	0.0	0.0	74.87212011840995	10166.631901557828	P09884	P49642	0.11853692833440532
185	P0C0S8-P62805	0.039	0.52793	0.82893	0.52793	0.026000000000000002	0.195	EXPERIMENTAL/c1612625_P0C0S8_6RNY_C_1_P62805_6RNY_F_1.pdb	6RNY	C	1	E				164.0	88.76426340765768	80.72040336131721	HuMap2.0	0.0	0.0	80.72040336131721	14557.33919885586	P0C0S8	P62805	0.6566674978967598
186	P0C862-B2RNN3	0.607	0.91574	0.91574	0.91574	0.071	0.607	MODEL_MODEL/mmf1287456_P0C862_4dou_A_B2RNN3_5hkj_A.pdb	4dou	A	A	M	333.0	333.0	666.0	410.0	75.86531269973062	70.39729893423417	HuMap2.0	0.0	0.0	70.39729893423417	31104.778206889554	P0C862	B2RNN3	0.6647877856887107
187	P0CG13-Q9BVC3	0.037000000000000005	0.69094	0.66737	0.69094	0.304	0.304	MODEL_MODEL/mmf1410877_Q9BVC3_5msm_D_P0CG13_5msm_E.pdb	5msm	D	E	M	121.0	393.0	514.0	241.0	89.83182056360359	88.81509196449561	HuMap2.0	0.0	0.0	88.81509196449561	21649.468755828464	P0CG13	Q9BVC3	0.7131574823971581
188	P10276-P10826	0.59	0.93117	0.88623	0.93117	0.5720000000000001	0.59	MODEL_MODEL/mmf1018504_P10276_1dkf_b_P10826_1xap_a.pdb	1dkf	b	a	M	462.0	455.0	917.0	270.0	76.97636709377097	73.10808952948572	HuMap2.0	0.0	0.0	73.10808952948572	20783.619115318164	P10276	P10826	0.5928617517466703
189	P10276-P13631	0.237	0.9379299999999999	0.9379299999999999	0.9379299999999999	0.628	0.628	MODEL_MODEL/mmf1029955_P13631_1fcy_a_P10276_1dkf_b.pdb	1fcy	a	b	M	462.0	454.0	916.0	236.0	76.93317543386252	73.58479467492039	HuMap2.0	0.0	0.0	73.58479467492039	18156.229402391553	P10276	P13631	0.550538683645789
190	P10321-P13747	0.005	0.91901	0.91901	0.91901	0.003	0.018000000000000002	EXPERIMENTAL/c1299607_P10321_3BZF_A_1_P13747_3BZF_P_1.pdb	3BZF	A	1	E	366.0	358.0	724.0	314.0	68.58214630353656	73.9753944272764	HuMap2.0	0.0	0.0	73.9753944272764	21534.79393931048	P10321	P13747	0.41951995275836573
191	P11802-P42773	0.009000000000000001	0.56792	0.55821	0.56792	0.022000000000000002	0.028999999999999998	MODEL_MODEL/mmf1032953_P11802_1blx_a_P42773_1ihb_a.pdb	1blx	a	a	M	303.0	168.0	471.0	108.0	77.3333985228259	83.28721895909429	HuMap2.0	0.0	0.0	83.28721895909429	8352.007040465198	P11802	P42773	0.24788568992448234
192	P12004-Q15004	0.222	0.93701	0.93701	0.93701	0.033	0.222	EXPERIMENTAL/c1129090_P12004_6GWS_B_1_Q15004_6GWS_E_1.pdb	6GWS	B	1	E	261.0	111.0	372.0	98.0	80.79259448797825	79.36454302775384	HuMap2.0	0.0	0.0	79.36454302775384	7917.674259821868	P12004	Q15004	0.28922287508083155
193	P12235-Q9Y277	0.02	0.53556	0.53556	0.53556	0.005	0.021	MODEL_MODEL/mmf1138791_P12235_1okc_a_Q9Y277_2k4t_A.pdb	1okc	a	A	M	298.0	283.0	581.0	87.0	70.25299411505483	83.41942922638258	HuMap2.0	0.0	0.0	83.41942922638258	6112.010488009771	P12235	Q9Y277	0.0934895155674681
194	P12277-Q96DX5	0.006999999999999999	0.5986	0.80242	0.5986	0.005	0.019	EXPERIMENTAL/c1244349_P12277_6V9H_A_1_Q96DX5_6V9H_C_1.pdb	6V9H	A	1	E	381.0	294.0	675.0	53.0	78.91745443804474	89.66545472515594	HuMap2.0	0.0	0.0	89.66545472515594	4182.625085216371	P12277	Q96DX5	0.09274731327459568
195	P12956-P13010	0.06	0.9259799999999999	0.9313600000000001	0.9259799999999999	0.7120000000000001	0.725	EXPERIMENTAL/c1329074_P13010_6ERG_E_1_P12956_6ERG_D_1.pdb	6ERG	E	1	E	609.0	732.0	1341.0	760.0	83.32699189088135	79.15197494507917	HuMap2.0	0.0	0.0	79.15197494507917	63328.513837069826	P12956	P13010	0.73451414979401
196	P13010-Q8IW19	0.6679999999999999	0.77089	0.77089	0.77089	0.004	0.6679999999999999	EXPERIMENTAL/c1411799_P13010_6ERF_H_1_Q8IW19_6ERF_T_1.pdb	6ERF	H	1	E	732.0	511.0	1243.0	292.0	67.15326062504698	67.8415797737179	HuMap2.0	0.0	0.0	67.8415797737179	19608.752102513718	P13010	Q8IW19	0.3469198129132296
197	P13804-P38117	0.787	0.97764	0.97764	0.97764	0.028999999999999998	0.787	EXPERIMENTAL/c1131661_P13804_2A1U_A_1_P38117_2A1U_B_1.pdb	2A1U	A	1	E	333.0	255.0	588.0	338.0	93.70547467643131	93.14389918017623	HuMap2.0	0.0	0.0	93.14389918017623	31672.450440633784	P13804	P38117	0.7335358392932128
198	P13984-P35269	0.55	0.466	0.58477	0.466	0.024	0.55	EXPERIMENTAL/c962388_P35269_5IYC_T_1_P13984_5IYC_S_1.pdb	5IYC	T	1	E				266.0	86.83633449415659	66.43367220083705	HuMap2.0	0.0	0.0	66.43367220083705	23098.46497544565	P13984	P35269	0.7063786904644597
199	P14635-P06493	0.02	0.36821	0.78655	0.36821	0.013000000000000001	0.034	EXPERIMENTAL/c1087745_P06493_5LQF_A_1_P14635_5LQF_B_1.pdb	5LQF	A	1	E	433.0	297.0	730.0	118.0	61.16046807369878	77.13623366911959	HuMap2.0	0.0	0.0	77.13623366911959	7216.935232696456	P14635	P06493	0.06388683406361022
200	P14678-P08621	0.003	0.47243	0.47243	0.47243	0.005	0.042	EXPERIMENTAL/c1392785_P08621_6QX9_1K_1_P14678_6QX9_1b_1.pdb	6QX9	1	1	E				69.0	61.01094818452885	67.25788100938038	HuMap2.0	0.0	0.0	67.25788100938038	4209.755424732491	P14678	P08621	0.043033428998904256
201	P14678-P62308	0.371	0.73739	0.80384	0.73739	0.081	0.371	MODEL_MODEL/mmf1331118_P14678_1d3b_l_P62308_3cw1_5.pdb	1d3b	l	5	M	240.0	76.0	316.0	101.0	84.28415954875355	70.12219506062497	HuMap2.0	0.0	0.0	70.12219506062497	8512.70011442411	P14678	P62308	0.39000411428055126
202	P14678-P62318	0.726	0.9057299999999999	0.9057299999999999	0.9057299999999999	0.121	0.726	EXPERIMENTAL/c1399249_P14678_6QX9_43_1_P62318_6QX9_4b_1.pdb	6QX9	4	1	E				137.0	89.31043936659155	69.90828178037181	HuMap2.0	0.0	0.0	69.90828178037181	12235.530193223043	P14678	P62318	0.6212570894894365
203	P14678-P62318	0.726	0.9057299999999999	0.9057299999999999	0.9057299999999999	0.121	0.726	MODEL_MODEL/mmf1399249_P14678_1d3b_l_P62318_3jcr_4.pdb	1d3b	l	4	M				137.0	89.31043936659155	69.90828178037181	HuMap2.0	0.0	0.0	69.90828178037181	12235.530193223043	P14678	P62318	0.6212570894894365
204	P14868-Q15046	0.013999999999999999	0.9810200000000001	0.9404100000000001	0.9810200000000001	0.664	0.664	PDB_PDB/fpp1263108_Q15046_4YCU_A_P14868_4J15_A.pdb	4YCU	A	A	P	501.0	597.0	1098.0	490.0	86.09336566934803	85.38648194111038	HuMap2.0	0.0	0.0	85.38648194111038	42185.749177980535	P14868	Q15046	0.7312200041974746
205	P14927-P22695	0.024	0.9712	0.11615	0.9712	0.848	0.848	EXPERIMENTAL/c971559_P14927_5XTI_AK_1_P22695_5XTI_AS_1.pdb	5XTI	A	1	E				70.0	93.36120397115532	88.03793639523458	HuMap2.0	0.0	0.0	88.03793639523458	6535.2842779808725	P14927	P22695	0.4323581845643554
206	P15880-P46781	0.568	0.92225	0.9222600000000001	0.9222600000000001	0.004	0.568	EXPERIMENTAL/c939370_P15880_6QZP_SC_1_P46781_6QZP_SJ_1.pdb	6QZP	S	1	E	293.0	194.0	487.0	61.0	80.31450527074053	77.93442170188395	HuMap2.0	0.0	0.0	77.93442170188395	4899.184821515172	P15880	P46781	0.12970720353968887
207	P15880-P62244	0.623	0.8837	0.8837	0.8837	0.006999999999999999	0.623	EXPERIMENTAL/c939404_P15880_5FLX_C_1_P62244_5FLX_W_1.pdb	5FLX	C	1	E	293.0	130.0	423.0	76.0	79.59932795770905	79.91512098633436	HuMap2.0	0.0	0.0	79.91512098633436	6049.548924785888	P15880	P62244	0.1752673241608127
208	P15927-P35244	0.67	0.9470299999999999	0.98493	0.9470299999999999	0.013000000000000001	0.919	EXPERIMENTAL/c1416390_P15927_2PI2_B_1_P35244_2PI2_F_1.pdb	2PI2	B	1	E	270.0	121.0	391.0	138.0	94.55207714403579	82.60459189916995	HuMap2.0	0.0	0.0	82.60459189916995	13048.18664587694	P15927	P35244	0.682259257318544
209	P15927-P35244	0.67	0.9470299999999999	0.98493	0.9470299999999999	0.013000000000000001	0.919	MODEL_MODEL/mmf1416390_P15927_2pi2_A_P35244_2pi2_e.pdb	2pi2	A	e	M	270.0	121.0	391.0	138.0	94.55207714403579	82.60459189916995	HuMap2.0	0.0	0.0	82.60459189916995	13048.18664587694	P15927	P35244	0.682259257318544
210	P17980-O00487	0.003	0.52958	0.81645	0.52958	0.002	0.003	EXPERIMENTAL/c1069037_P17980_6MSE_F_1_O00487_6MSE_c_1.pdb	6MSE	F	1	E	439.0	310.0	749.0	23.0	49.39278847573304	74.0676319111838	HuMap2.0	0.0	0.0	74.0676319111838	1136.03413494186	P17980	O00487	0.03177691777501935
211	P17980-P35998	0.006	0.92186	0.8387100000000001	0.92186	0.055	0.11	EXPERIMENTAL/c1228815_P35998_5L4G_M_1_P17980_5L4G_H_1.pdb	5L4G	M	1	E				350.0	69.87069646645868	71.32615252504344	HuMap2.0	0.0	0.0	71.32615252504344	24454.74376326054	P17980	P35998	0.49884518669222844
212	P17980-P35998	0.006	0.92186	0.8387100000000001	0.92186	0.055	0.11	MODEL_MODEL/mmf1228815_P17980_5gjq_L_P35998_5gjq_L.pdb	5gjq	L	L	M				350.0	69.87069646645868	71.32615252504344	HuMap2.0	0.0	0.0	71.32615252504344	24454.74376326054	P17980	P35998	0.49884518669222844
213	P17980-P43686	0.02	0.8605200000000001	0.80603	0.8605	0.011000000000000001	0.038	EXPERIMENTAL/c1228777_P43686_5LN3_M_1_P17980_5LN3_K_1.pdb	5LN3	M	1	E	439.0	418.0	857.0	298.0	74.28679684983993	73.85834594462001	HuMap2.0	0.0	0.0	73.85834594462001	22137.4654612523	P17980	P43686	0.5627325917777705
214	P17980-P43686	0.02	0.8605200000000001	0.80603	0.8605	0.011000000000000001	0.038	MODEL_MODEL/mmf1228777_P43686_5gjq_L_P17980_5gjq_L.pdb	5gjq	L	L	M	439.0	418.0	857.0	298.0	74.28679684983993	73.85834594462001	HuMap2.0	0.0	0.0	73.85834594462001	22137.4654612523	P17980	P43686	0.5627325917777705
215	P17980-P51665	0.003	0.53318	0.8026300000000001	0.53318	0.004	0.013000000000000001	PDB_PDB/fpp1228816_P17980_6WJD_F_P51665_6MSH_Z.pdb	6WJD	F	Z	P	439.0	324.0	763.0	18.0	63.71035761426522	75.51302134966525	HuMap2.0	0.0	0.0	75.51302134966525	1146.786437056774	P17980	P51665	0.032469724338289915
216	P17980-P55036	0.002	0.48495	0.8017	0.48495	0.002	0.006	EXPERIMENTAL/c1228855_P55036_6MSK_F_1_P17980_6MSK_b_1.pdb	6MSK	F	1	E	439.0	377.0	816.0	27.0	49.38876923427087	69.46917726999527	HuMap2.0	0.0	0.0	69.46917726999527	1333.4967693253134	P17980	P55036	0.03190640749324726
217	P17980-P62195	0.011000000000000001	0.8653	0.85772	0.8653	0.006	0.052000000000000005	MODEL_MODEL/mmf1228757_P62195_5gjq_L_P17980_5gjq_L.pdb	5gjq	L	L	M	439.0	406.0	845.0	301.0	72.32275394599448	73.88515448952192	HuMap2.0	0.0	0.0	73.88515448952192	21769.14893774434	P17980	P62195	0.5157657466388376
218	P17980-P62333	0.013000000000000001	0.8779899999999999	0.8426600000000001	0.87798	0.47600000000000003	0.47600000000000003	EXPERIMENTAL/c1228749_P62333_5L4G_M_1_P17980_5L4G_L_1.pdb	5L4G	M	1	E	439.0	389.0	828.0	463.0	73.4200011525887	74.75627302320636	HuMap2.0	0.0	0.0	74.75627302320636	33993.46053364857	P17980	P62333	0.6518737339497882
219	P17980-P62333	0.013000000000000001	0.8779899999999999	0.8426600000000001	0.87798	0.47600000000000003	0.47600000000000003	MODEL_MODEL/mmf1228749_P62333_5gjq_L_P17980_5gjq_L.pdb	5gjq	L	L	M	439.0	389.0	828.0	463.0	73.4200011525887	74.75627302320636	HuMap2.0	0.0	0.0	74.75627302320636	33993.46053364857	P17980	P62333	0.6518737339497882
220	P17980-Q9UNM6	0.002	0.46381999999999995	0.7983600000000001	0.46375	0.002	0.004	EXPERIMENTAL/c1228801_Q9UNM6_6MSJ_F_1_P17980_6MSJ_a_1.pdb	6MSJ	F	1	E	439.0	376.0	815.0	0.0	0.0	74.27575352325486	HuMap2.0	0.0	0.0	74.27575352325486	0.0	P17980	Q9UNM6	0.03132179523211253
221	P17987-P49368	0.604	0.97016	0.97016	0.97016	0.006999999999999999	0.604	EXPERIMENTAL/c1095896_P49368_7LUM_G_1_P17987_7LUM_H_1.pdb	7LUM	G	1	E	556.0	545.0	1101.0	371.0	80.32170250869459	85.33689968918789	HuMap2.0	0.0	0.0	85.33689968918789	29799.35163072569	P17987	P49368	0.6956801754873375
222	P17987-P50991	0.617	0.96773	0.9679	0.96773	0.005	0.627	EXPERIMENTAL/c1095898_P50991_7LUM_G_1_P17987_7LUM_F_1.pdb	7LUM	G	1	E	556.0	539.0	1095.0	355.0	78.31925395525911	85.33856585234253	HuMap2.0	0.0	0.0	85.33856585234253	27803.335154116987	P17987	P50991	0.6717140987303445
223	P17987-Q99832	0.003	0.45109	0.8781	0.45109	0.004	0.122	EXPERIMENTAL/c1095897_P17987_6NRA_A_1_Q99832_6NRA_O_1.pdb	6NRA	A	1	E	556.0	543.0	1099.0	310.0	79.60370994180651	84.1444651471807	HuMap2.0	0.0	0.0	84.1444651471807	24677.15008196002	P17987	Q99832	0.6652741025392146
224	P18124-P46778	0.568	0.73238	0.8831200000000001	0.73238	0.01	0.568	EXPERIMENTAL/c1391357_P46778_6W6L_H_1_P18124_6W6L_U_1.pdb	6W6L	H	1	E	248.0	160.0	408.0	61.0	91.21473533483575	90.831249177612	HuMap2.0	0.0	0.0	90.831249177612	5564.098855424981	P18124	P46778	0.3130615189726269
225	P18124-Q02543	0.591	0.89294	0.89294	0.89294	0.003	0.591	EXPERIMENTAL/c1176918_Q02543_6OLG_AF_1_P18124_6OLG_AS_1.pdb	6OLG	A	1	E	248.0	176.0	424.0	92.0	90.19267268803064	90.67671409390327	HuMap2.0	0.0	0.0	90.67671409390327	8297.725887298819	P18124	Q02543	0.491483088185941
226	P18124-Q07020	0.005	0.543	0.543	0.543	0.009000000000000001	0.013000000000000001	EXPERIMENTAL/c1163688_Q07020_6OLG_AF_1_P18124_6OLG_AQ_1.pdb	6OLG	A	1	E	248.0	188.0	436.0	26.0	73.11200657164486	87.67179205961244	HuMap2.0	0.0	0.0	87.67179205961244	1900.9121708627663	P18124	Q07020	0.037585593259050844
227	P18754-O00629	0.006	0.5472	0.61268	0.5472	0.005	0.013000000000000001	EXPERIMENTAL/c945897_P18754_5TBK_K_1_O00629_5TBK_A_1.pdb	5TBK	K	1	E	421.0	521.0	942.0	100.0	71.33126712086336	85.60783043709445	HuMap2.0	0.0	0.0	85.60783043709445	7133.126712086336	P18754	O00629	0.12533830344513344
228	P18754-P62826	0.41200000000000003	0.93071	0.93525	0.93071	0.024	0.41200000000000003	EXPERIMENTAL/c1346961_P62826_1I2M_B_1_P18754_1I2M_A_1.pdb	1I2M	B	1	E	421.0	216.0	637.0	157.0	86.12828545117767	87.60558394677366	HuMap2.0	0.0	0.0	87.60558394677366	13522.140815834895	P18754	P62826	0.6086906210585102
229	P19367-P52789	0.005	0.4776	0.4776	0.47758999999999996	0.005	0.032	PDB_PDB/fpp1169881_P19367_1HKC_A_P52789_5HFU_A.pdb	1HKC	A	A	P	917.0	917.0	1834.0	123.0	84.28821733451187	87.7743356900547	HuMap2.0	10.0	84.65952185253526	87.7743356900547	10367.45073214496	P19367	P52789	0.48012850578922417
230	P19387-P52435	0.635	0.9364600000000001	0.9364600000000001	0.9364600000000001	0.01	0.635	EXPERIMENTAL/c1269914_P19387_5IYB_C_1_P52435_5IYB_K_1.pdb	5IYB	C	1	E	275.0	117.0	392.0	189.0	93.53789731291714	90.99966676535378	HuMap2.0	0.0	0.0	90.99966676535378	17678.66259214134	P19387	P52435	0.7112424723810327
231	P19387-P61218	0.006999999999999999	0.69953	0.7823100000000001	0.69953	0.01	0.012	PDB_PDB/fpp1269924_P19387_5IYC_C_P61218_5IYC_F.pdb	5IYC	C	F	P	275.0	127.0	402.0	0.0	0.0	83.92810644920478	HuMap2.0	0.0	0.0	83.92810644920478	0.0	P19387	P61218	0.03132179523211253
232	P19387-P62875	0.6509999999999999	0.9167200000000001	0.9167200000000001	0.9167200000000001	0.013999999999999999	0.6509999999999999	EXPERIMENTAL/c1269908_P19387_5IYB_C_1_P62875_5IYB_J_1.pdb	5IYB	C	1	E	275.0	67.0	342.0	152.0	87.98894094318163	88.88531879059032	HuMap2.0	0.0	0.0	88.88531879059032	13374.319023363609	P19387	P62875	0.6291589405068455
233	P19404-P49821	0.011000000000000001	0.98265	0.71685	0.98265	0.805	0.805	EXPERIMENTAL/c1129375_P19404_5XTI_BA_1_P49821_5XTI_BO_1.pdb	5XTI	B	1	E				343.0	95.05919452625231	89.4694551832082	HuMap2.0	0.0	0.0	89.4694551832082	32605.303722504545	P19404	P49821	0.7347761556266603
234	P19447-P32780	0.002	0.47789	0.7984100000000001	0.47789	0.003	0.011000000000000001	EXPERIMENTAL/c1148728_P32780_6O9L_7_1_P19447_6O9L_1_1.pdb	6O9L	7	1	E	782.0	548.0	1330.0	41.0	47.565619492355566	67.91661830571952	HuMap2.0	0.0	0.0	67.91661830571952	1950.1903991865781	P19447	P32780	0.03222767741653926
235	P19447-Q13888	0.166	0.78993	0.78993	0.78986	0.004	0.166	EXPERIMENTAL/c1148731_Q13888_6O9M_7_1_P19447_6O9M_6_1.pdb	6O9M	7	1	E	782.0	395.0	1177.0	170.0	73.45659612064861	73.74068214972067	HuMap2.0	0.0	0.0	73.74068214972067	12487.621340510264	P19447	Q13888	0.32534171051607286
236	P19447-Q6ZYL4	0.434	0.8972600000000001	0.8972600000000001	0.8972600000000001		0.434	EXPERIMENTAL/c1148744_P19447_5OF4_A_1_Q6ZYL4_5OF4_G_1.pdb	5OF4	A	1	E	782.0	71.0	853.0	91.0	78.08247684947042	73.51090248992166	HuMap2.0	0.0	0.0	73.51090248992166	7105.505393301809	P19447	Q6ZYL4	0.20420651232360565
237	P19447-Q92759	0.5489999999999999	0.83104	0.84811	0.8311700000000001	0.002	0.5489999999999999	EXPERIMENTAL/c1148734_P19447_6NMI_A_1_Q92759_6NMI_D_1.pdb	6NMI	A	1	E	782.0	462.0	1244.0	197.0	83.05455890539302	74.66012531869714	HuMap2.0	0.0	0.0	74.66012531869714	16361.748104362425	P19447	Q92759	0.6193629498540186
238	P20231-P20231	0.017	0.53686	0.92881	0.53686	0.017	0.017	EXPERIMENTAL/c1200490_P20231_2FS9_B_1_P20231_2FS9_C_1.pdb	2FS9	B	1	E	275.0	275.0	550.0	64.0	88.4460078561032	85.36092909735447	HuMap2.0	0.0	0.0	85.36092909735447	5660.544502790604	P20231	P20231	0.27599433395627293
239	P20231-P20231	0.017	0.53686	0.92881	0.53686	0.017	0.017	MODEL_MODEL/mmf1200490_P20231_2fpz_a_P20231_2fpz_a.pdb	2fpz	a	a	M	275.0	275.0	550.0	64.0	88.4460078561032	85.36092909735447	HuMap2.0	0.0	0.0	85.36092909735447	5660.544502790604	P20231	P20231	0.27599433395627293
240	P20248-P49918	0.008	0.79483	0.9635600000000001	0.79483	0.008	0.009000000000000001	MODEL_MODEL/mmf1194669_P20248_1h28_B_P49918_1jsu_C.pdb	1h28	B	C	M	432.0	316.0	748.0	83.0	67.81167932332923	62.32924547115021	HuMap2.0	0.0	0.0	62.32924547115021	5628.369383836326	P20248	P49918	0.07251075633487117
241	P20248-P78396	0.005	0.49805	0.95994	0.49805	0.006999999999999999	0.013999999999999999	MODEL_MODEL/mmf1194642_P20248_1h28_B_P78396_1h28_B.pdb	1h28	B	B	M	432.0	465.0	897.0	284.0	56.98485321640597	66.15889550405967	HuMap2.0	0.0	0.0	66.15889550405967	16183.698313459296	P20248	P78396	0.10968445814758682
242	P20339-P51148	0.042	0.58846	0.43801	0.58846	0.066	0.066	MODEL_MODEL/mmf1020155_P51148_6jmg_A_P20339_1r2q_a.pdb	6jmg	A	a	M	215.0	216.0	431.0	93.0	79.03988316617827	78.64774333616343	HuMap2.0	0.0	0.0	78.64774333616343	7350.709134454579	P20339	P51148	0.2302120305886622
243	P20618-P25786	0.031	0.91951	0.91951	0.9195399999999999	0.042	0.043	EXPERIMENTAL/c1211667_P20618_5L4G_F_1_P25786_5L4G_1_1.pdb	5L4G	F	1	E				56.0	92.51543843221005	86.86022483573444	HuMap2.0	0.0	0.0	86.86022483573444	5180.864552203762	P20618	P25786	0.29949544678722206
244	P20618-P28062	0.049	0.98372	0.98501	0.98372	0.013999999999999999	0.053	EXPERIMENTAL/c1211618_P28062_6AVO_S_1_P20618_6AVO_D_1.pdb	6AVO	S	1	E	241.0	276.0	517.0	158.0	81.16429950319409	82.70550795988007	HuMap2.0	0.0	0.0	82.70550795988007	12823.959321504666	P20618	P28062	0.5067779525432341
245	P20618-P28070	0.008	0.18248	0.96149	0.18248	0.011000000000000001	0.011000000000000001	EXPERIMENTAL/c1211646_P28070_6MSE_B_1_P20618_6MSE_A_1.pdb	6MSE	B	1	E	241.0	264.0	505.0	104.0	90.54051582785507	84.27196042422659	HuMap2.0	0.0	0.0	84.27196042422659	9416.213646096927	P20618	P28070	0.5512137805966438
246	P20618-P28074	0.004	0.17967	0.9712200000000001	0.17967	0.004	0.006	EXPERIMENTAL/c1211616_P20618_6MSE_f_1_P28074_6MSE_A_1.pdb	6MSE	f	1	E	241.0	263.0	504.0	118.0	85.07041182662424	82.00982535031964	HuMap2.0	0.0	0.0	82.00982535031964	10038.30859554166	P20618	P28074	0.48133321713685817
247	P20618-Q99436	0.017	0.97295	0.97295	0.97295	0.011000000000000001	0.017	EXPERIMENTAL/c1211603_P20618_5L4G_8_1_Q99436_5L4G_1_1.pdb	5L4G	8	1	E	241.0	277.0	518.0	154.0	86.52144532824688	85.08138150919362	HuMap2.0	0.0	0.0	85.08138150919362	13324.30258055002	P20618	Q99436	0.609749932256421
248	P20671-P62805	0.039	0.53347	0.8395299999999999	0.53347	0.024	0.125	EXPERIMENTAL/c1325825_P20671_5GT3_G_1_P62805_5GT3_B_1.pdb	5GT3	G	1	E				164.0	87.78479879376947	80.52088710491098	HuMap2.0	0.0	0.0	80.52088710491098	14396.707002178193	P20671	P62805	0.6445899317447743
249	P20839-P12268	0.008	0.8891600000000001	0.44853999999999994	0.8891600000000001	0.607	0.607	PDB_PDB/fpp949422_P12268_1NF7_A_P20839_1JCN_A.pdb	1NF7	A	A	P	514.0	514.0	1028.0	269.0	88.57290284424788	89.18297641858467	HuMap2.0	0.0	0.0	89.18297641858467	23826.11086510268	P20839	P12268	0.7152433941261913
250	P21266-Q03013	0.335	0.98515	0.9859600000000001	0.98515	0.149	0.33799999999999997	PDB_PDB/fpp1307607_P21266_3GTU_B_Q03013_4GTU_A.pdb	3GTU	B	A	P	225.0	218.0	443.0	169.0	97.09372076969412	96.11080193182943	HuMap2.0	0.0	0.0	96.11080193182943	16408.838810078305	P21266	Q03013	0.7169737450436295
251	P21281-P36543	0.475	0.8720100000000001	0.8940600000000001	0.8720100000000001	0.013000000000000001	0.475	EXPERIMENTAL/c986118_P36543_6WM3_E_1_P21281_6WM3_I_1.pdb	6WM3	E	1	E	511.0	226.0	737.0	267.0	78.43262585754383	84.75263616618741	HuMap2.0	0.0	0.0	84.75263616618741	20941.5111039642	P21281	P36543	0.617570498775275
252	P23396-P46783	0.6409999999999999	0.89295	0.89295	0.89295	0.040999999999999995	0.6409999999999999	EXPERIMENTAL/c1039883_P23396_6FEC_g_1_P46783_6FEC_t_1.pdb	6FEC	g	1	E	243.0	165.0	408.0	101.0	88.82503288332298	79.69917425958926	HuMap2.0	0.0	0.0	79.69917425958926	8971.32832121562	P23396	P46783	0.5020279486194511
253	P23396-P60866	0.742	0.9250299999999999	0.9250299999999999	0.9250299999999999	0.011000000000000001	0.742	EXPERIMENTAL/c1039853_P23396_5FLX_D_1_P60866_5FLX_U_1.pdb	5FLX	D	1	E	243.0	119.0	362.0	76.0	86.04459455955093	84.43029163536356	HuMap2.0	0.0	0.0	84.43029163536356	6539.389186525871	P23396	P60866	0.300696547442607
254	P24928-P36954	0.222	0.9060600000000001	0.90945	0.9060600000000001	0.004	0.222	EXPERIMENTAL/c1166018_P24928_6O9L_A_1_P36954_6O9L_I_1.pdb	6O9L	A	1	E	1970.0	125.0	2095.0	130.0	76.41445711344124	68.9395216693214	HuMap2.0	0.0	0.0	68.9395216693214	9933.879424747362	P24928	P36954	0.29710403900027205
255	P24928-P52434	0.7140000000000001	0.95795	0.95795	0.95795		0.7140000000000001	EXPERIMENTAL/c1165960_P24928_6DRD_A_1_P52434_6DRD_H_1.pdb	6DRD	A	1	E	1970.0	150.0	2120.0	202.0	84.91189234941315	69.13529967623724	HuMap2.0	0.0	0.0	69.13529967623724	17152.202254581458	P24928	P52434	0.6521200824554831
256	P24928-P52435	0.5529999999999999	0.9288	0.9288	0.9288	0.013999999999999999	0.5529999999999999	EXPERIMENTAL/c1166053_P24928_5IY7_A_1_P52435_5IY7_K_1.pdb	5IY7	A	1	E	1970.0	117.0	2087.0	144.0	74.6031592895644	69.04894174054516	HuMap2.0	0.0	0.0	69.04894174054516	10742.854937697273	P24928	P52435	0.29093932228535346
257	P24928-P61218	0.716	0.9355600000000001	0.9355600000000001	0.9355600000000001	0.023	0.716	EXPERIMENTAL/c1166070_P24928_6O9L_A_1_P61218_6O9L_F_1.pdb	6O9L	A	1	E	1970.0	127.0	2097.0	411.0	73.96743230669195	68.60182191633213	HuMap2.0	0.0	0.0	68.60182191633213	30400.61467805039	P24928	P61218	0.6379671656076239
258	P24928-P62487	0.48100000000000004	0.92009	0.92009	0.92009	0.019	0.48100000000000004	EXPERIMENTAL/c1166028_P24928_5IYB_A_1_P62487_5IYB_G_1.pdb	5IYB	A	1	E	1970.0	172.0	2142.0	109.0	64.9962908685141	69.4306485139141	HuMap2.0	0.0	0.0	69.4306485139141	7084.595704668036	P24928	P62487	0.0794392246785571
259	P24941-O96020	0.424	0.92674	0.92674	0.92674	0.006	0.424	MODEL_MODEL/mmf1356869_P24941_1gz8_a_O96020_1w98_B.pdb	1gz8	a	B	M	298.0	404.0	702.0	223.0	80.22540920717749	79.99752803552492	HuMap2.0	0.0	0.0	79.99752803552492	17890.26625320058	P24941	O96020	0.6029481006458721
260	P24941-P14635	0.013000000000000001	0.36341	0.36341	0.36278	0.017	0.019	EXPERIMENTAL/c986476_P14635_2JGZ_A_1_P24941_2JGZ_B_1.pdb	2JGZ	A	1	E	298.0	433.0	731.0	83.0	63.04754692699035	77.56512895368425	HuMap2.0	0.0	0.0	77.56512895368425	5232.946394940199	P24941	P14635	0.05316913071324407
261	P24941-P20248	0.42	0.9233899999999999	0.9787	0.9233899999999999	0.008	0.732	EXPERIMENTAL/c1194639_P20248_4CFV_C_1_P24941_4CFV_D_1.pdb	4CFV	C	1	E	298.0	432.0	730.0	269.0	74.69230200631293	76.1867942707632	HuMap2.0	0.0	0.0	76.1867942707632	20092.22923969818	P24941	P20248	0.5396263510281871
262	P24941-P20248	0.42	0.9233899999999999	0.9787	0.9233899999999999	0.008	0.732	MODEL_MODEL/mmf1194639_P24941_1gz8_a_P20248_1h28_B.pdb	1gz8	a	B	M	298.0	432.0	730.0	269.0	74.69230200631293	76.1867942707632	HuMap2.0	0.0	0.0	76.1867942707632	20092.22923969818	P24941	P20248	0.5396263510281871
263	P24941-P24864	0.434	0.9353799999999999	0.97293	0.9353799999999999	0.008	0.434	EXPERIMENTAL/c1259997_P24864_5L2W_A_1_P24941_5L2W_B_1.pdb	5L2W	A	1	E	298.0	410.0	708.0	230.0	80.96814247939052	79.98055449905038	HuMap2.0	0.0	0.0	79.98055449905038	18622.672770259822	P24941	P24864	0.6240175123986325
264	P24941-P24864	0.434	0.9353799999999999	0.97293	0.9353799999999999	0.008	0.434	MODEL_MODEL/mmf1259997_P24941_1gz8_a_P24864_1w98_B.pdb	1gz8	a	B	M	298.0	410.0	708.0	230.0	80.96814247939052	79.98055449905038	HuMap2.0	0.0	0.0	79.98055449905038	18622.672770259822	P24941	P24864	0.6240175123986325
265	P24941-P46527	0.02	0.73742	0.73742	0.73742	0.022000000000000002	0.022000000000000002	EXPERIMENTAL/c1109258_P24941_1JSU_A_1_P46527_1JSU_C_1.pdb	1JSU	A	1	E	298.0	198.0	496.0	17.0	70.77211723250369	73.52650782906473	HuMap2.0	0.0	0.0	73.52650782906473	1203.1259929525627	P24941	P46527	0.03324354016956479
266	P24941-P61024	0.011000000000000001	0.7491	0.7331300000000001	0.7491	0.025	0.035	EXPERIMENTAL/c1109236_P61024_7B5L_L_1_P24941_7B5L_K_1.pdb	7B5L	L	1	E	298.0	79.0	377.0	54.0	73.53735386255099	86.62732855049542	HuMap2.0	0.0	0.0	86.62732855049542	3971.0171085777533	P24941	P61024	0.06544894627048148
267	P24941-P61024	0.011000000000000001	0.7491	0.7331300000000001	0.7491	0.025	0.035	MODEL_MODEL/mmf1109236_P24941_1gz8_a_P61024_2ast_c.pdb	1gz8	a	c	M	298.0	79.0	377.0	54.0	73.53735386255099	86.62732855049542	HuMap2.0	0.0	0.0	86.62732855049542	3971.0171085777533	P24941	P61024	0.06544894627048148
268	P25205-P33991	0.036000000000000004	0.7741399999999999	0.80855	0.77415	0.006	0.036000000000000004	PDB_PDB/fpp975636_P25205_6XTX_3_P33991_6XTX_4.pdb	6XTX	3	4	P	808.0	863.0	1671.0	404.0	66.92495595144005	65.99001200192427	HuMap2.0	0.0	0.0	65.99001200192427	27037.68220438178	P25205	P33991	0.4593379199516905
269	P25205-P33992	0.049	0.71925	0.80113	0.7179800000000001	0.006	0.049	EXPERIMENTAL/c975632_P25205_6XTX_3_1_P33992_6XTX_5_1.pdb	6XTX	3	1	E	808.0	734.0	1542.0	482.0	69.92239506903961	70.60956082550294	HuMap2.0	0.0	0.0	70.60956082550294	33702.59442327709	P25205	P33992	0.5965761742797129
270	P25205-P33993	0.036000000000000004	0.78341	0.78341	0.78341	0.005	0.036000000000000004	EXPERIMENTAL/c975611_P25205_6XTY_3_1_P33993_6XTY_7_1.pdb	6XTY	3	1	E	808.0	719.0	1527.0	436.0	73.35992355123062	70.71325561926956	HuMap2.0	0.0	0.0	70.71325561926956	31984.92666833655	P25205	P33993	0.639786266118998
271	P25208-Q13952	0.86	0.9615100000000001	0.9615100000000001	0.9615100000000001	0.033	0.86	MODEL_MODEL/mmf1388548_P25208_1n1j_a_Q13952_1n1j_b.pdb	1n1j	a	b	M	207.0	458.0	665.0	218.0	94.2223307914355	55.243870119568	HuMap2.0	0.0	0.0	55.243870119568	20540.468112532937	P25208	Q13952	0.722281028172723
272	P25786-O00487	0.004	0.37125	0.87182	0.3712	0.011000000000000001	0.011000000000000001	EXPERIMENTAL/c1068982_P25786_6MSE_c_1_O00487_6MSE_Z_1.pdb	6MSE	c	1	E	263.0	310.0	573.0	10.0	68.021479565321	79.92157126478973	HuMap2.0	0.0	0.0	79.92157126478973	680.21479565321	P25786	O00487	0.03180293957732106
273	P25786-O14818	0.253	0.8940799999999999	0.9219700000000001	0.8940799999999999	0.008	0.257	MODEL_MODEL/mmf1376481_O14818_1iru_d_P25786_1iru_f.pdb	1iru	d	f	M	263.0	248.0	511.0	157.0	92.47040264147785	91.38753333330708	HuMap2.0	0.0	0.0	91.38753333330708	14517.853214712022	P25786	O14818	0.6849208227788207
274	P25786-O14818	0.253	0.8940799999999999	0.9219700000000001	0.8940799999999999	0.008	0.257	PDB_PDB/fpp1376481_O14818_5GJR_E_P25786_5L4G_F.pdb	5GJR	E	F	P	263.0	248.0	511.0	157.0	92.47040264147785	91.38753333330708	HuMap2.0	0.0	0.0	91.38753333330708	14517.853214712022	P25786	O14818	0.6849208227788207
275	P25786-P20618	0.011000000000000001	0.4071	0.83968	0.4071	0.009000000000000001	0.102	EXPERIMENTAL/c1211667_P20618_5L4G_F_1_P25786_5L4G_1_1.pdb	5L4G	F	1	E	263.0	241.0	504.0	95.0	82.9693601993969	86.06453136838688	HuMap2.0	0.0	0.0	86.06453136838688	7882.089218942706	P25786	P20618	0.3284497409064301
276	P25786-P25787	0.541	0.9668399999999999	0.93706	0.9668399999999999	0.012	0.541	EXPERIMENTAL/c1132156_P25786_6MSE_V_1_P25787_6MSE_Z_1.pdb	6MSE	V	1	E	263.0	234.0	497.0	166.0	92.16392232787274	91.64482414649807	HuMap2.0	0.0	0.0	91.64482414649807	15299.211106426876	P25786	P25787	0.6902482112406936
277	P25786-P25787	0.541	0.9668399999999999	0.93706	0.9668399999999999	0.012	0.541	MODEL_MODEL/mmf1132156_P25786_1iru_f_P25787_1iru_b.pdb	1iru	f	b	M	263.0	234.0	497.0	166.0	92.16392232787274	91.64482414649807	HuMap2.0	0.0	0.0	91.64482414649807	15299.211106426876	P25786	P25787	0.6902482112406936
278	P25786-P25788	0.006999999999999999	0.18306	0.9775299999999999	0.18306	0.009000000000000001	0.506	EXPERIMENTAL/c1132305_P25788_6MSE_a_1_P25786_6MSE_Z_1.pdb	6MSE	a	1	E	263.0	255.0	518.0	169.0	94.18388283104795	91.90318213385284	HuMap2.0	0.0	0.0	91.90318213385284	15917.076198447105	P25786	P25788	0.7047029767522099
279	P25786-P25789	0.255	0.91417	0.93301	0.91417	0.011000000000000001	0.255	MODEL_MODEL/mmf1132303_P25789_5ln3_C_P25786_1iru_f.pdb	5ln3	C	f	M	263.0	261.0	524.0	164.0	92.99508743774591	90.83966056017	HuMap2.0	0.0	0.0	90.83966056017	15251.194339790329	P25786	P25789	0.6944794638928808
280	P25786-P25789	0.255	0.91417	0.93301	0.91417	0.011000000000000001	0.255	PDB_PDB/fpp1132303_P25789_5L4G_C_P25786_5L4G_F.pdb	5L4G	C	F	P	263.0	261.0	524.0	164.0	92.99508743774591	90.83966056017	HuMap2.0	0.0	0.0	90.83966056017	15251.194339790329	P25786	P25789	0.6944794638928808
281	P25786-P28062	0.011000000000000001	0.53775	0.56818	0.53775	0.006	0.325	MODEL_MODEL/mmf1132170_P25786_1iru_f_P28062_6avo_C.pdb	1iru	f	C	M	263.0	276.0	539.0	59.0	64.60997736280622	82.44436211375171	HuMap2.0	0.0	0.0	82.44436211375171	3811.988664405567	P25786	P28062	0.045043504845410476
282	P25786-P28062	0.011000000000000001	0.53775	0.56818	0.53775	0.006	0.325	PDB_PDB/fpp1132170_P25786_5L4G_F_P28062_6AVO_C.pdb	5L4G	F	C	P	263.0	276.0	539.0	59.0	64.60997736280622	82.44436211375171	HuMap2.0	0.0	0.0	82.44436211375171	3811.988664405567	P25786	P28062	0.045043504845410476
283	P25786-P28065	0.012	0.54908	0.56296	0.54908	0.008	0.013000000000000001	MODEL_MODEL/mmf1132252_P25786_1iru_f_P28065_6avo_C.pdb	1iru	f	C	M	263.0	219.0	482.0	25.0	77.3727310765298	86.39549941216639	HuMap2.0	0.0	0.0	86.39549941216639	1934.318276913245	P25786	P28065	0.04010447985644505
284	P25786-P28065	0.012	0.54908	0.56296	0.54908	0.008	0.013000000000000001	PDB_PDB/fpp1132252_P25786_5L4G_F_P28065_6AVO_A.pdb	5L4G	F	A	P	263.0	219.0	482.0	25.0	77.3727310765298	86.39549941216639	HuMap2.0	0.0	0.0	86.39549941216639	1934.318276913245	P25786	P28065	0.04010447985644505
285	P25786-P28066	0.008	0.91819	0.9761700000000001	0.91819	0.11900000000000001	0.6940000000000001	EXPERIMENTAL/c1132226_P28066_5L4G_S_1_P25786_5L4G_R_1.pdb	5L4G	S	1	E	263.0	241.0	504.0	163.0	86.76616784956434	89.8723461522786	HuMap2.0	0.0	0.0	89.8723461522786	14142.885359478987	P25786	P28066	0.6289238873390847
286	P25786-P28066	0.008	0.91819	0.9761700000000001	0.91819	0.11900000000000001	0.6940000000000001	MODEL_MODEL/mmf1132226_P25786_1iru_f_P28066_1iru_e.pdb	1iru	f	e	M	263.0	241.0	504.0	163.0	86.76616784956434	89.8723461522786	HuMap2.0	0.0	0.0	89.8723461522786	14142.885359478987	P25786	P28066	0.6289238873390847
287	P25786-P28070	0.031	0.9715799999999999	0.97203	0.9715799999999999	0.011000000000000001	0.039	EXPERIMENTAL/c1132208_P25786_5L4G_F_1_P28070_5L4G_4_1.pdb	5L4G	F	1	E	263.0	264.0	527.0	85.0	89.3913687845833	85.74494025062002	HuMap2.0	0.0	0.0	85.74494025062002	7598.266346689581	P25786	P28070	0.43503312443569464
288	P25786-P28072	0.013000000000000001	0.54888	0.56386	0.54888	0.006999999999999999	0.027999999999999997	PDB_PDB/fpp1132143_P25786_5L4G_F_P28072_5GJR_a.pdb	5L4G	F	a	P	263.0	239.0	502.0	27.0	72.2656228214008	84.96905283475165	HuMap2.0	0.0	0.0	84.96905283475165	1951.1718161778215	P25786	P28072	0.037579677141274165
289	P25786-P28074	0.01	0.42891	0.55329	0.42891	0.006999999999999999	0.019	PDB_PDB/fpp1132168_P25786_5L4G_F_P28074_5GJR_e.pdb	5L4G	F	e	P	263.0	263.0	526.0	110.0	68.28910726225563	82.45900911417844	HuMap2.0	0.0	0.0	82.45900911417844	7511.801798848119	P25786	P28074	0.1077013009524118
290	P25786-P49720	0.004	0.16426	0.87031	0.16527	0.003	0.005	EXPERIMENTAL/c1132299_P25786_6MSE_Z_1_P49720_6MSE_d_1.pdb	6MSE	Z	1	E	263.0	205.0	468.0	65.0	89.25710346227078	89.39316137997368	HuMap2.0	0.0	0.0	89.39316137997368	5801.7117250476	P25786	P49720	0.3004736120625384
291	P25786-P49721	0.009000000000000001	0.53897	0.5637300000000001	0.53897	0.008	0.012	PDB_PDB/fpp1132224_P25786_5L4G_F_P49721_6MSH_Q.pdb	5L4G	F	Q	P	263.0	201.0	464.0	8.0	84.1183046153951	90.04147589728886	HuMap2.0	0.0	0.0	90.04147589728886	672.9464369231608	P25786	P49721	0.03217983076382272
292	P25786-P60900	0.09699999999999999	0.9264100000000001	0.94878	0.9264100000000001	0.008	0.33799999999999997	PDB_PDB/fpp1132301_P60900_5L4G_A_P25786_5L4G_F.pdb	5L4G	A	F	P	263.0	246.0	509.0	165.0	91.92621534136585	91.98094744105492	HuMap2.0	0.0	0.0	91.98094744105492	15167.825531325365	P25786	P60900	0.6876834388765759
293	P25786-Q99436	0.009000000000000001	0.39734	0.58983	0.39734	0.006999999999999999	0.011000000000000001	PDB_PDB/fpp1132144_P25786_5L4G_F_Q99436_5L4G_7.pdb	5L4G	F	7	P	263.0	277.0	540.0	23.0	83.15212905474512	85.11481604426366	HuMap2.0	0.0	0.0	85.11481604426366	1912.4989682591377	P25786	Q99436	0.04393482658868016
294	P25787-O14818	0.203	0.89143	0.90399	0.89143	0.013999999999999999	0.275	EXPERIMENTAL/c1376461_P25787_5LN3_D_1_O14818_5LN3_B_1.pdb	5LN3	D	1	E	234.0	248.0	482.0	159.0	91.35257441042192	93.40951433813736	HuMap2.0	0.0	0.0	93.40951433813736	14525.059331257085	P25787	O14818	0.6774843097431619
295	P25787-O14818	0.203	0.89143	0.90399	0.89143	0.013999999999999999	0.275	MODEL_MODEL/mmf1376461_O14818_1iru_d_P25787_1iru_b.pdb	1iru	d	b	M	234.0	248.0	482.0	159.0	91.35257441042192	93.40951433813736	HuMap2.0	0.0	0.0	93.40951433813736	14525.059331257085	P25787	O14818	0.6774843097431619
296	P25787-P25788	0.183	0.91254	0.958	0.91254	0.011000000000000001	0.331	PDB_PDB/fpp962570_P25788_5L4G_G_P25787_5L4G_B.pdb	5L4G	G	B	P	234.0	255.0	489.0	174.0	91.93316586110174	93.836081960111	HuMap2.0	0.0	0.0	93.836081960111	15996.370859831703	P25787	P25788	0.6945128969889732
297	P25787-P25789	0.33	0.8589700000000001	0.94514	0.8589700000000001	0.011000000000000001	0.331	EXPERIMENTAL/c962568_P25789_5L4G_C_1_P25787_5L4G_B_1.pdb	5L4G	C	1	E	234.0	261.0	495.0	176.0	88.78290080435926	92.51002060320377	HuMap2.0	0.0	0.0	92.51002060320377	15625.790541567229	P25787	P25789	0.6700805731329745
298	P25787-P25789	0.33	0.8589700000000001	0.94514	0.8589700000000001	0.011000000000000001	0.331	MODEL_MODEL/mmf962568_P25789_5ln3_C_P25787_1iru_b.pdb	5ln3	C	b	M	234.0	261.0	495.0	176.0	88.78290080435926	92.51002060320377	HuMap2.0	0.0	0.0	92.51002060320377	15625.790541567229	P25787	P25789	0.6700805731329745
299	P25787-P28062	0.018000000000000002	0.5455300000000001	0.92863	0.5455300000000001	0.005	0.698	MODEL_MODEL/mmf962511_P25787_1iru_b_P28062_6avo_C.pdb	1iru	b	C	M	234.0	276.0	510.0	109.0	80.75374639854546	85.37860214971872	HuMap2.0	0.0	0.0	85.37860214971872	8802.158357441454	P25787	P28062	0.3339493367772176
300	P25787-P28062	0.018000000000000002	0.5455300000000001	0.92863	0.5455300000000001	0.005	0.698	PDB_PDB/fpp962511_P25787_5L4G_B_P28062_6AVO_C.pdb	5L4G	B	C	P	234.0	276.0	510.0	109.0	80.75374639854546	85.37860214971872	HuMap2.0	0.0	0.0	85.37860214971872	8802.158357441454	P25787	P28062	0.3339493367772176
301	P25787-P28065	0.019	0.5211100000000001	0.9004200000000001	0.5211100000000001	0.018000000000000002	0.054000000000000006	MODEL_MODEL/mmf962542_P25787_1iru_b_P28065_6avo_C.pdb	1iru	b	C	M	234.0	219.0	453.0	63.0	92.04510376066686	89.69993174617203	HuMap2.0	0.0	0.0	89.69993174617203	5798.841536922012	P25787	P28065	0.34770512434616685
302	P25787-P28065	0.019	0.5211100000000001	0.9004200000000001	0.5211100000000001	0.018000000000000002	0.054000000000000006	PDB_PDB/fpp962542_P25787_5L4G_B_P28065_6AVO_A.pdb	5L4G	B	A	P	234.0	219.0	453.0	63.0	92.04510376066686	89.69993174617203	HuMap2.0	0.0	0.0	89.69993174617203	5798.841536922012	P25787	P28065	0.34770512434616685
303	P25787-P28066	0.012	0.9616899999999999	0.92027	0.9616899999999999	0.529	0.529	EXPERIMENTAL/c962528_P25787_6MSE_V_1_P28066_6MSE_Y_1.pdb	6MSE	V	1	E	234.0	241.0	475.0	170.0	88.54527233690813	92.4787963771191	HuMap2.0	0.0	0.0	92.4787963771191	15052.696297274382	P25787	P28066	0.6612523230978575
304	P25787-P28066	0.012	0.9616899999999999	0.92027	0.9616899999999999	0.529	0.529	MODEL_MODEL/mmf962528_P28066_1iru_e_P25787_1iru_b.pdb	1iru	e	b	M	234.0	241.0	475.0	170.0	88.54527233690813	92.4787963771191	HuMap2.0	0.0	0.0	92.4787963771191	15052.696297274382	P25787	P28066	0.6612523230978575
305	P25787-P28070	0.008	0.48478999999999994	0.77062	0.48478999999999994	0.01	0.052000000000000005	PDB_PDB/fpp962521_P25787_5L4G_B_P28070_5GJR_g.pdb	5L4G	B	g	P	234.0	264.0	498.0	77.0	86.6568920888858	85.54012740323998	HuMap2.0	0.0	0.0	85.54012740323998	6672.580690844206	P25787	P28070	0.3208233182934245
306	P25787-P28072	0.022000000000000002	0.52076	0.91002	0.51894	0.015	0.06	PDB_PDB/fpp962499_P25787_5L4G_B_P28072_5GJR_a.pdb	5L4G	B	a	P	234.0	239.0	473.0	62.0	93.25348833920135	88.6814780552301	HuMap2.0	0.0	0.0	88.6814780552301	5781.716277030484	P25787	P28072	0.3671384080875142
307	P25787-P28074	0.027999999999999997	0.95673	0.9268	0.95673	0.023	0.087	PDB_PDB/fpp962509_P25787_5L4G_B_P28074_5GJR_e.pdb	5L4G	B	e	P	234.0	263.0	497.0	82.0	89.32065889646235	85.66026547824524	HuMap2.0	0.0	0.0	85.66026547824524	7324.294029509912	P25787	P28074	0.4156876599453465
308	P25787-P49720	0.005	0.23581999999999997	0.96539	0.23581999999999997	0.011000000000000001	0.013999999999999999	EXPERIMENTAL/c962564_P25787_6MSE_V_1_P49720_6MSE_d_1.pdb	6MSE	V	1	E				63.0	93.74033422992821	93.60399665404829	HuMap2.0	0.0	0.0	93.60399665404829	5905.641056485477	P25787	P49720	0.3866505533199386
309	P25787-P49721	0.006	0.19742	0.92737	0.19742	0.015	0.015	EXPERIMENTAL/c962526_P25787_6MSE_V_1_P49721_6MSE_e_1.pdb	6MSE	V	1	E	234.0	201.0	435.0	71.0	94.84638294125507	93.28833886600508	HuMap2.0	0.0	0.0	93.28833886600508	6734.09318882911	P25787	P49721	0.47332749123941265
310	P25787-P60900	0.026000000000000002	0.9620299999999999	0.9620299999999999	0.9620299999999999	0.368	0.368	EXPERIMENTAL/c962567_P25787_5L4G_A_1_P60900_5L4G_B_1.pdb	5L4G	A	1	E	234.0	246.0	480.0	172.0	93.86730105615948	94.800864008688	HuMap2.0	0.0	0.0	94.800864008688	16145.175781659429	P25787	P60900	0.7047309259271315
311	P25787-Q99436	0.017	0.49928	0.8983700000000001	0.49925	0.01	0.035	EXPERIMENTAL/c962500_P25787_5L4G_O_1_Q99436_5L4G_8_1.pdb	5L4G	O	1	E	234.0	277.0	511.0	56.0	92.86382232631468	87.92535202930034	HuMap2.0	0.0	0.0	87.92535202930034	5200.374050273622	P25787	Q99436	0.3068820683036989
312	P25788-O14818	0.024	0.96849	0.9521200000000001	0.96849	0.444	0.444	PDB_PDB/fpp1376502_O14818_5GJR_E_P25788_5L4G_G.pdb	5GJR	E	G	P	255.0	248.0	503.0	162.0	93.55327521540791	93.68898900301495	HuMap2.0	0.0	0.0	93.68898900301495	15155.630584896082	P25788	O14818	0.6966339024092169
313	P25788-P25789	0.258	0.912	0.9670700000000001	0.912	0.015	0.265	PDB_PDB/fpp1361278_P25789_5L4G_C_P25788_5L4G_G.pdb	5L4G	C	G	P	255.0	261.0	516.0	174.0	93.5517159022618	93.28591622266714	HuMap2.0	0.0	0.0	93.28591622266714	16277.998566993554	P25788	P25789	0.7041777537550367
314	P25788-P28062	0.012	0.55323	0.57767	0.55323	0.006	0.018000000000000002	PDB_PDB/fpp1361106_P25788_5L4G_G_P28062_6AVO_C.pdb	5L4G	G	C	P	255.0	276.0	531.0	58.0	65.75505430548878	83.86228802129669	HuMap2.0	0.0	0.0	83.86228802129669	3813.7931497183495	P25788	P28062	0.04662869175786416
315	P25788-P28065	0.044000000000000004	0.9734799999999999	0.97393	0.9734799999999999	0.012	0.055999999999999994	EXPERIMENTAL/c1361202_P25788_6E5B_T_1_P28065_6E5B_b_1.pdb	6E5B	T	1	E	255.0	219.0	474.0	70.0	94.1872287877701	89.80407354259012	HuMap2.0	0.0	0.0	89.80407354259012	6593.106015143907	P25788	P28065	0.4513740848899539
316	P25788-P28066	0.518	0.97741	0.9390799999999999	0.97741	0.008	0.518	PDB_PDB/fpp1361169_P25788_5L4G_G_P28066_5GJR_F.pdb	5L4G	G	F	P	255.0	241.0	496.0	173.0	90.4876202345502	92.6415430489414	HuMap2.0	0.0	0.0	92.6415430489414	15654.358300577185	P25788	P28066	0.682950693713781
317	P25788-P28070	0.45399999999999996	0.91122	0.91122	0.91122	0.021	0.45399999999999996	EXPERIMENTAL/c1361146_P28070_5LN3_G_1_P25788_5LN3_7_1.pdb	5LN3	G	1	E	255.0	264.0	519.0	64.0	92.81284783507841	87.80340661723609	HuMap2.0	0.0	0.0	87.80340661723609	5940.022261445019	P25788	P28070	0.37340497947603335
318	P25788-P28072	0.042	0.96741	0.96741	0.96741	0.040999999999999995	0.045	EXPERIMENTAL/c1361088_P25788_5L4G_T_1_P28072_5L4G_Z_1.pdb	5L4G	T	1	E	255.0	239.0	494.0	62.0	92.43391222484051	87.97430720869491	HuMap2.0	0.0	0.0	87.97430720869491	5730.902557940111	P25788	P28072	0.348431201152802
319	P25788-P28074	0.013999999999999999	0.4409	0.58319	0.4409	0.006	0.021	PDB_PDB/fpp1361104_P25788_5L4G_G_P28074_5GJR_e.pdb	5L4G	G	e	P	255.0	263.0	518.0	125.0	64.43193741028314	84.18561773644564	HuMap2.0	0.0	0.0	84.18561773644564	8053.992176285393	P25788	P28074	0.0889262729690255
320	P25788-P49721	0.01	0.5394899999999999	0.86165	0.5394899999999999	0.012	0.055	PDB_PDB/fpp1361165_P25788_5L4G_G_P49721_6MSH_Q.pdb	5L4G	G	Q	P	255.0	201.0	456.0	117.0	90.58227011405243	92.00569311748673	HuMap2.0	0.0	0.0	92.00569311748673	10598.125603344135	P25788	P49721	0.5943927758526949
321	P25788-P60900	0.008	0.9744700000000001	0.9744700000000001	0.9744700000000001	0.446	0.446	EXPERIMENTAL/c1361276_P25788_5L4G_N_1_P60900_5L4G_T_1.pdb	5L4G	N	1	E	255.0	246.0	501.0	164.0	94.33125059358116	94.21700448069538	HuMap2.0	0.0	0.0	94.21700448069538	15470.32509734731	P25788	P60900	0.7025382425302306
322	P25788-Q99436	0.011000000000000001	0.52151	0.58527	0.5222	0.011000000000000001	0.02	PDB_PDB/fpp1361092_P25788_5L4G_G_Q99436_5L4G_7.pdb	5L4G	G	7	P	255.0	277.0	532.0	27.0	70.93642181310986	86.16252163612543	HuMap2.0	0.0	0.0	86.16252163612543	1915.283388953966	P25788	Q99436	0.03677938231929331
323	P25789-O14818	0.011000000000000001	0.90259	0.9467	0.90259	0.174	0.5820000000000001	EXPERIMENTAL/c1376500_O14818_5L4G_P_1_P25789_5L4G_Q_1.pdb	5L4G	P	1	E	261.0	248.0	509.0	167.0	93.18558869427588	93.11736835627195	HuMap2.0	0.0	0.0	93.11736835627195	15561.993311944072	P25789	O14818	0.6978096436648717
324	P25789-O14818	0.011000000000000001	0.90259	0.9467	0.90259	0.174	0.5820000000000001	MODEL_MODEL/mmf1376500_P25789_5ln3_C_O14818_1iru_d.pdb	5ln3	C	d	M	261.0	248.0	509.0	167.0	93.18558869427588	93.11736835627195	HuMap2.0	0.0	0.0	93.11736835627195	15561.993311944072	P25789	O14818	0.6978096436648717
325	P25789-P25787	0.47100000000000003	0.9405	0.94168	0.9405	0.008	0.47100000000000003	EXPERIMENTAL/c962568_P25789_5L4G_C_1_P25787_5L4G_B_1.pdb	5L4G	C	1	E				166.0	91.80057873223394	93.08905212365102	HuMap2.0	0.0	0.0	93.08905212365102	15238.896069550834	P25789	P25787	0.687554514055572
326	P25789-P25787	0.47100000000000003	0.9405	0.94168	0.9405	0.008	0.47100000000000003	MODEL_MODEL/mmf962568_P25789_5ln3_C_P25787_1iru_b.pdb	5ln3	C	b	M				166.0	91.80057873223394	93.08905212365102	HuMap2.0	0.0	0.0	93.08905212365102	15238.896069550834	P25789	P25787	0.687554514055572
327	P25789-P28062	0.023	0.93621	0.8968799999999999	0.93621	0.006999999999999999	0.6679999999999999	MODEL_MODEL/mmf1356969_P25789_5ln3_C_P28062_6avo_C.pdb	5ln3	C	C	M	261.0	276.0	537.0	81.0	85.17839382675939	83.89749862089128	HuMap2.0	0.0	0.0	83.89749862089128	6899.449899967511	P25789	P28062	0.30954718002496284
328	P25789-P28062	0.023	0.93621	0.8968799999999999	0.93621	0.006999999999999999	0.6679999999999999	PDB_PDB/fpp1356969_P25789_5L4G_C_P28062_6AVO_C.pdb	5L4G	C	C	P	261.0	276.0	537.0	81.0	85.17839382675939	83.89749862089128	HuMap2.0	0.0	0.0	83.89749862089128	6899.449899967511	P25789	P28062	0.30954718002496284
329	P25789-P28065	0.013000000000000001	0.5361199999999999	0.8322299999999999	0.5361199999999999	0.013000000000000001	0.03	MODEL_MODEL/mmf1356991_P25789_5ln3_C_P28065_6avo_C.pdb	5ln3	C	C	M	261.0	219.0	480.0	72.0	79.6129800327175	87.25761024072371	HuMap2.0	0.0	0.0	87.25761024072371	5732.13456235566	P25789	P28065	0.16055208164394297
330	P25789-P28065	0.013000000000000001	0.5361199999999999	0.8322299999999999	0.5361199999999999	0.013000000000000001	0.03	PDB_PDB/fpp1356991_P25789_5L4G_C_P28065_6AVO_A.pdb	5L4G	C	A	P	261.0	219.0	480.0	72.0	79.6129800327175	87.25761024072371	HuMap2.0	0.0	0.0	87.25761024072371	5732.13456235566	P25789	P28065	0.16055208164394297
333	P25789-P28070	0.006	0.35306	0.85824	0.35307	0.17	0.17	EXPERIMENTAL/c1356976_P25789_6MSE_B_1_P28070_6MSE_I_1.pdb	6MSE	B	1	E	261.0	264.0	525.0	80.0	87.0382192990431	85.27905576349238	HuMap2.0	0.0	0.0	85.27905576349238	6963.057543923449	P25789	P28070	0.3479722065281111
334	P25789-P28072	0.009000000000000001	0.5242	0.7672399999999999	0.5242	0.008	0.025	PDB_PDB/fpp1356962_P25789_5L4G_C_P28072_5GJR_a.pdb	5L4G	C	a	P	261.0	239.0	500.0	105.0	81.74386788252396	86.66259249254735	HuMap2.0	0.0	0.0	86.66259249254735	8583.106127665016	P25789	P28072	0.34263638611733704
335	P25789-P28074	0.013000000000000001	0.41473000000000004	0.8664299999999999	0.41473000000000004	0.008	0.053	PDB_PDB/fpp1356967_P25789_5L4G_C_P28074_5GJR_e.pdb	5L4G	C	e	P	261.0	263.0	524.0	187.0	74.26461821835777	82.67430727306149	HuMap2.0	0.0	0.0	82.67430727306149	13887.483606832902	P25789	P28074	0.38724845207847647
336	P25789-P49721	0.903	0.96042	0.96088	0.96042	0.021	0.903	EXPERIMENTAL/c1356981_P25789_5GJQ_j_1_P49721_5GJQ_r_1.pdb	5GJQ	j	1	E	261.0	201.0	462.0	74.0	94.85948616656435	91.51786032727225	HuMap2.0	0.0	0.0	91.51786032727225	7019.601976325762	P25789	P49721	0.49375067933454087
337	P25789-P60900	0.64	0.9630799999999999	0.95957	0.9630799999999999	0.011000000000000001	0.64	PDB_PDB/fpp1357000_P25789_5L4G_C_P60900_5L4G_A.pdb	5L4G	C	A	P	261.0	246.0	507.0	161.0	93.87111420554108	93.77072969962344	HuMap2.0	0.0	0.0	93.77072969962344	15113.249387092113	P25789	P60900	0.6978985787095779
338	P25789-Q99436	0.013000000000000001	0.40602	0.5547300000000001	0.40526999999999996	0.006	0.046	PDB_PDB/fpp1356963_P25789_5L4G_C_Q99436_5L4G_7.pdb	5L4G	C	7	P	261.0	277.0	538.0	20.0	73.73277952753342	85.5341177831116	HuMap2.0	0.0	0.0	85.5341177831116	1474.6555905506684	P25789	Q99436	0.03496501287050485
339	P26373-P42766	0.307	0.5219199999999999	0.5219199999999999	0.5219199999999999	0.009000000000000001	0.307	EXPERIMENTAL/c979201_P42766_6OLG_AL_1_P26373_6OLG_Ah_1.pdb	6OLG	A	1	E	211.0	123.0	334.0	83.0	89.58796908442274	87.13222965644242	HuMap2.0	0.0	0.0	87.13222965644242	7435.801434007088	P26373	P42766	0.4281457972200936
340	P26373-P46776	0.244	0.5915600000000001	0.5915600000000001	0.5915600000000001	0.025	0.244	EXPERIMENTAL/c998221_P26373_6OLE_M_1_P46776_6OLE_b_1.pdb	6OLE	M	1	E	211.0	148.0	359.0	108.0	90.96443573740407	82.4257832460775	HuMap2.0	0.0	0.0	82.4257832460775	9824.15905963964	P26373	P46776	0.5736691030052291
341	P26373-P61313	0.247	0.48786	0.48786	0.48786	0.006999999999999999	0.247	EXPERIMENTAL/c998196_P26373_6OLG_AL_1_P61313_6OLG_AN_1.pdb	6OLG	A	1	E	211.0	204.0	415.0	30.0	74.9528188499021	86.33484852511408	HuMap2.0	0.0	0.0	86.33484852511408	2248.584565497063	P26373	P61313	0.04186296306826191
342	P26373-P62906	0.003	0.39044	0.39044	0.39044	0.002	0.003	EXPERIMENTAL/c998239_P62906_4UG0_Lz_1_P26373_4UG0_LL_1.pdb	4UG0	L	1	E				17.0	65.57588251045476	80.18520613614041	HuMap2.0	0.0	0.0	80.18520613614041	1114.7900026777309	P26373	P62906	0.03253076633279405
344	P27694-P15927	0.8640000000000001	0.9638899999999999	0.9671200000000001	0.9638899999999999		0.8759999999999999	EXPERIMENTAL/c1416392_P27694_1L1O_C_1_P15927_1L1O_B_1.pdb	1L1O	C	1	E	616.0	270.0	886.0	177.0	86.4851453188639	80.48111770887921	HuMap2.0	0.0	0.0	80.48111770887921	15307.87072143891	P27694	P15927	0.6445112711066374
345	P27694-P35244	0.9	0.97551	0.97551	0.97551		0.9	EXPERIMENTAL/c1405646_P35244_1L1O_F_1_P27694_1L1O_D_1.pdb	1L1O	F	1	E	616.0	121.0	737.0	45.0	86.7402101690015	83.67512479703177	HuMap2.0	0.0	0.0	83.67512479703177	3903.3094576050676	P27694	P35244	0.1297816202601062
346	P27707-Q16854	0.382	0.9309299999999999	0.9309299999999999	0.9309299999999999	0.024	0.382	MODEL_MODEL/mmf917525_P27707_1p5z_b_Q16854_2ocp_a.pdb	1p5z	b	a	M	260.0	277.0	537.0	195.0	88.02258383209956	85.40225317555854	HuMap2.0	0.0	0.0	85.40225317555854	17164.403847259415	P27707	Q16854	0.6793614807497796
347	P28065-P40306	0.018000000000000002	0.92484	0.92519	0.92484	0.013000000000000001	0.018000000000000002	EXPERIMENTAL/c1204323_P28065_6E5B_H_1_P40306_6E5B_N_1.pdb	6E5B	H	1	E	219.0	273.0	492.0	128.0	78.69454513951544	85.72182391812088	HuMap2.0	0.0	0.0	85.72182391812088	10072.901777857976	P28065	P40306	0.3503103368216274
348	P28066-O14818	0.008	0.95716	0.95945	0.95716	0.586	0.586	EXPERIMENTAL/c1376480_O14818_5L4G_Q_1_P28066_5L4G_R_1.pdb	5L4G	Q	1	E	241.0	248.0	489.0	166.0	89.18475714148317	92.27817640841438	HuMap2.0	0.0	0.0	92.27817640841438	14804.669685486208	P28066	O14818	0.6637294767415245
349	P28066-O14818	0.008	0.95716	0.95945	0.95716	0.586	0.586	MODEL_MODEL/mmf1376480_O14818_1iru_d_P28066_1iru_e.pdb	1iru	d	e	M	241.0	248.0	489.0	166.0	89.18475714148317	92.27817640841438	HuMap2.0	0.0	0.0	92.27817640841438	14804.669685486208	P28066	O14818	0.6637294767415245
350	P28066-P20618	0.049	0.95526	0.95526	0.95526	0.052000000000000005	0.052000000000000005	EXPERIMENTAL/c1211665_P20618_5L4G_E_1_P28066_5L4G_1_1.pdb	5L4G	E	1	E	241.0	241.0	482.0	68.0	94.8058688270994	88.24301687244215	HuMap2.0	0.0	0.0	88.24301687244215	6446.799080242759	P28066	P20618	0.45073025525534827
351	P28066-P25786	0.11900000000000001	0.9167799999999999	0.97814	0.9167799999999999	0.008	0.705	EXPERIMENTAL/c1132226_P28066_5L4G_S_1_P25786_5L4G_R_1.pdb	5L4G	S	1	E				169.0	87.3780417448283	90.00443116173754	HuMap2.0	0.0	0.0	90.00443116173754	14766.889054875981	P28066	P25786	0.6459897280843956
352	P28066-P25786	0.11900000000000001	0.9167799999999999	0.97814	0.9167799999999999	0.008	0.705	MODEL_MODEL/mmf1132226_P25786_1iru_f_P28066_1iru_e.pdb	1iru	f	e	M				169.0	87.3780417448283	90.00443116173754	HuMap2.0	0.0	0.0	90.00443116173754	14766.889054875981	P28066	P25786	0.6459897280843956
353	P28066-P28062	0.025	0.53094	0.93401	0.53094	0.006	0.326	EXPERIMENTAL/c983944_P28062_6E5B_D_1_P28066_6E5B_K_1.pdb	6E5B	D	1	E	241.0	276.0	517.0	92.0	84.18835861571135	83.55007114800505	HuMap2.0	0.0	0.0	83.55007114800505	7745.3289926454445	P28066	P28062	0.34400412916178813
354	P28066-P28062	0.025	0.53094	0.93401	0.53094	0.006	0.326	MODEL_MODEL/mmf983944_P28066_1iru_e_P28062_6avo_C.pdb	1iru	e	C	M	241.0	276.0	517.0	92.0	84.18835861571135	83.55007114800505	HuMap2.0	0.0	0.0	83.55007114800505	7745.3289926454445	P28066	P28062	0.34400412916178813
355	P28066-P28065	0.013000000000000001	0.53318	0.83399	0.53318	0.017	0.047	MODEL_MODEL/mmf1204311_P28066_1iru_e_P28065_6avo_C.pdb	1iru	e	C	M	241.0	219.0	460.0	95.0	76.59691694119623	85.76042424446673	HuMap2.0	0.0	0.0	85.76042424446673	7276.707109413642	P28066	P28065	0.19058837497696907
356	P28066-P28070	0.008	0.50842	0.81229	0.50842	0.018000000000000002	0.021	PDB_PDB/fpp1130591_P28066_5GJR_F_P28070_5GJR_g.pdb	5GJR	F	g	P	241.0	264.0	505.0	109.0	82.94066951795355	85.38326541440026	HuMap2.0	0.0	0.0	85.38326541440026	9040.532977456936	P28066	P28070	0.39068272575698426
357	P28066-P28072	0.006999999999999999	0.52612	0.8363200000000001	0.52612	0.013000000000000001	0.022000000000000002	PDB_PDB/fpp1130576_P28066_5GJR_F_P28072_5GJR_a.pdb	5GJR	F	a	P	241.0	239.0	480.0	98.0	80.2330274593982	84.7901340707501	HuMap2.0	0.0	0.0	84.7901340707501	7862.836691021023	P28066	P28072	0.27614150825865647
358	P28066-P28074	0.017	0.54693	0.92295	0.5462899999999999	0.006999999999999999	0.023	EXPERIMENTAL/c1130584_P28066_5L4G_E_1_P28074_5L4G_5_1.pdb	5L4G	E	1	E	241.0	263.0	504.0	102.0	85.01506355951516	84.74393727717519	HuMap2.0	0.0	0.0	84.74393727717519	8671.536483070546	P28066	P28074	0.4133740912616608
359	P28066-P49721	0.008	0.17755	0.9228799999999999	0.17755	0.004	0.008	EXPERIMENTAL/c1130595_P28066_6MSE_Y_1_P49721_6MSE_e_1.pdb	6MSE	Y	1	E	241.0	201.0	442.0	72.0	93.05296751691404	90.93527242530789	HuMap2.0	0.0	0.0	90.93527242530789	6699.8136612178105	P28066	P49721	0.4395056700265272
360	P28066-P60900	0.017	0.96401	0.94921	0.96401	0.6409999999999999	0.6409999999999999	PDB_PDB/fpp1130618_P60900_5L4G_A_P28066_5GJR_F.pdb	5L4G	A	F	P	241.0	246.0	487.0	173.0	88.85816955804884	92.7193658321276	HuMap2.0	0.0	0.0	92.7193658321276	15372.46333354245	P28066	P60900	0.6678348751216732
361	P28066-Q99436	0.019	0.42545	0.90864	0.42533000000000004	0.012	0.049	PDB_PDB/fpp1130577_P28066_5GJR_F_Q99436_5L4G_7.pdb	5GJR	F	7	P	241.0	277.0	518.0	64.0	91.95455875803341	86.99588860652261	HuMap2.0	0.0	0.0	86.99588860652261	5885.0917605141385	P28066	Q99436	0.3536198221982504
362	P28070-P28062	0.011000000000000001	0.8757	0.9452299999999999	0.87571	0.016	0.019	PDB_PDB/fpp983940_P28070_5GJR_g_P28062_6AVO_C.pdb	5GJR	g	C	P	264.0	276.0	540.0	161.0	76.74847483591826	79.81084783278911	HuMap2.0	0.0	0.0	79.81084783278911	12356.50444858284	P28070	P28062	0.3956129873237959
363	P28070-P28072	0.006	0.47241000000000005	0.9889100000000001	0.47241000000000005	0.006999999999999999	0.018000000000000002	EXPERIMENTAL/c1081265_P28072_5L4G_4_1_P28070_5L4G_Z_1.pdb	5L4G	4	1	E	264.0	239.0	503.0	133.0	85.98962876301745	84.9513287245994	HuMap2.0	0.0	0.0	84.9513287245994	11436.62062548132	P28070	P28072	0.5512733922880696
364	P28070-P28074	0.004	0.18837	0.93966	0.18837	0.008	0.012	EXPERIMENTAL/c1081270_P28070_6MSE_f_1_P28074_6MSE_B_1.pdb	6MSE	f	1	E	264.0	263.0	527.0	139.0	80.57729526115452	80.46812301368975	HuMap2.0	0.0	0.0	80.46812301368975	11200.244041300479	P28070	P28074	0.4376034174122533
365	P28070-Q99436	0.008	0.95705	0.9588700000000001	0.95704	0.008	0.012	EXPERIMENTAL/c1081266_P28070_5L4G_8_1_Q99436_5L4G_4_1.pdb	5L4G	8	1	E	264.0	277.0	541.0	108.0	87.98061352208299	83.86716907002244	HuMap2.0	0.0	0.0	83.86716907002244	9501.906260384963	P28070	Q99436	0.511823092820901
366	P28070-Q99460	0.002	0.14622000000000002	0.88418	0.14622000000000002	0.004	0.004	EXPERIMENTAL/c1081294_P28070_6MSE_B_1_Q99460_6MSE_C_1.pdb	6MSE	B	1	E	264.0	953.0	1217.0	11.0	65.27274216486325	78.03688826809619	HuMap2.0	0.0	0.0	78.03688826809619	718.0001638134956	P28070	Q99460	0.03180129525804068
367	P28072-Q99436	0.009000000000000001	0.87734	0.87734	0.87736	0.361	0.361	EXPERIMENTAL/c932922_Q99436_5LN3_2_1_P28072_5LN3_1_1.pdb	5LN3	2	1	E	239.0	277.0	516.0	125.0	80.36149846672696	83.93288166590233	HuMap2.0	0.0	0.0	83.93288166590233	10045.18730834087	P28072	Q99436	0.38460108195194487
368	P28074-P28072	0.012	0.5137	0.93391	0.5137	0.017	0.044000000000000004	PDB_PDB/fpp932928_P28072_5GJR_a_P28074_5GJR_e.pdb	5GJR	a	e	P	263.0	239.0	502.0	126.0	84.45545210870092	81.99777212319455	HuMap2.0	0.0	0.0	81.99777212319455	10641.386965696316	P28074	P28072	0.49460110778672073
369	P28074-P49721	0.016	0.98282	0.98374	0.98282	0.022000000000000002	0.055	EXPERIMENTAL/c982015_P49721_5LF1_Y_1_P28074_5LF1_J_1.pdb	5LF1	Y	1	E				176.0	82.819888765922	86.38310125630383	HuMap2.0	0.0	0.0	86.38310125630383	14576.300422802273	P28074	P49721	0.5826856825452338
370	P28074-Q99436	0.02	0.9159799999999999	0.93414	0.9159799999999999	0.013000000000000001	0.022000000000000002	PDB_PDB/fpp982007_Q99436_5L4G_7_P28074_5GJR_e.pdb	5L4G	7	e	P	263.0	277.0	540.0	129.0	76.04881271679069	80.27244079605799	HuMap2.0	0.0	0.0	80.27244079605799	9810.296840465999	P28074	Q99436	0.2848632023756481
371	P28161-Q03013	0.341	0.99061	0.99061	0.99061	0.341	0.341	PDB_PDB/fpp1256648_P28161_1HNA_A_Q03013_4GTU_A.pdb	1HNA	A	A	P	218.0	218.0	436.0	171.0	97.17936976855341	97.08816349577805	HuMap2.0	0.0	0.0	97.08816349577805	16617.672230422635	P28161	Q03013	0.7179876103953985
372	P28331-O75489	0.111	0.77687	0.13949	0.77687	0.005	0.111	EXPERIMENTAL/c906551_O75489_5XTI_M_1_P28331_5XTI_P_1.pdb	5XTI	M	1	E	727.0	264.0	991.0	75.0	67.00885669765869	82.83500056121693	HuMap2.0	0.0	0.0	82.83500056121693	5025.664252324402	P28331	O75489	0.061557214481209106
373	P28331-P19404	0.649	0.96296	0.96296	0.96296	0.008	0.649	EXPERIMENTAL/c1129376_P19404_5XTD_M_1_P28331_5XTD_O_1.pdb	5XTD	M	1	E	727.0	249.0	976.0	114.0	80.46251968386834	87.31441081349018	HuMap2.0	0.0	0.0	87.31441081349018	9172.72724396099	P28331	P19404	0.3462265388069591
374	P28331-P49821	0.768	0.9789899999999999	0.9789899999999999	0.9789899999999999	0.011000000000000001	0.768	EXPERIMENTAL/c1207769_P49821_5XTD_M_1_P28331_5XTD_A_1.pdb	5XTD	M	1	E	727.0	464.0	1191.0	173.0	90.84494461792241	89.76475055033586	HuMap2.0	0.0	0.0	89.76475055033586	15716.175418900577	P28331	P49821	0.6858439499806853
375	P28340-P49005	0.607	0.92801	0.92801	0.92801	0.002	0.607	EXPERIMENTAL/c1054879_P28340_6S1M_A_1_P49005_6S1M_B_1.pdb	6S1M	A	1	E	1107.0	469.0	1576.0	363.0	76.5549027173945	82.3298097038356	HuMap2.0	0.0	0.0	82.3298097038356	27789.4296864142	P28340	P49005	0.6533303934809914
376	P28482-P27361	0.019	0.5392100000000001	0.5392100000000001	0.5392100000000001	0.015	0.23600000000000002	MODEL_MODEL/mmf904405_P28482_2oji_A_P27361_2oji_A.pdb	2oji	A	A	M	360.0	379.0	739.0	155.0	76.247728203994	83.83236874781943	HuMap2.0	0.0	0.0	83.83236874781943	11818.39787161907	P28482	P27361	0.36536284609959246
377	P29083-P29084	0.319	0.56918	0.6480899999999999	0.56917	0.016	0.319	EXPERIMENTAL/c946286_P29083_6O9L_Q_1_P29084_6O9L_R_1.pdb	6O9L	Q	1	E	439.0	291.0	730.0	241.0	79.37442423136886	65.04355693442783	HuMap2.0	0.0	0.0	65.04355693442783	19129.236239759895	P29083	P29084	0.6082458533675912
378	P29084-P13984	0.005	0.33758	0.57865	0.3368	0.214	0.214	EXPERIMENTAL/c962397_P29084_6O9L_T_1_P13984_6O9L_R_1.pdb	6O9L	T	1	E	291.0	249.0	540.0	132.0	74.06813780959088	69.56004032659341	HuMap2.0	0.0	0.0	69.56004032659341	9776.994190865997	P29084	P13984	0.24588068886000553
379	P30050-P05388	0.023	0.71987	0.71988	0.71988	0.17600000000000002	0.17600000000000002	EXPERIMENTAL/c1259737_P05388_4V6X_Cq_1_P30050_4V6X_CK_1.pdb	4V6X	C	1	E	165.0	317.0	482.0	60.0	68.24987068645058	69.1933352465673	HuMap2.0	0.0	0.0	69.1933352465673	4094.992241187035	P30050	P05388	0.05373699687905067
380	P30101-P07237	0.01	0.4389	0.4389	0.4389	0.011000000000000001	0.011000000000000001	PDB_PDB/fpp1289539_P30101_2DMM_A_P07237_1MEK_A.pdb	2DMM	A	A	P	505.0	508.0	1013.0	63.0	60.23656354454022	85.90059506592024	HuMap2.0	0.0	0.0	85.90059506592024	3794.9035033060336	P30101	P07237	0.040246251996140424
381	P30153-P63151	0.013000000000000001	0.54467	0.96285	0.54467	0.003	0.013000000000000001	EXPERIMENTAL/c907366_P30153_3DW8_A_1_P63151_3DW8_B_1.pdb	3DW8	A	1	E	589.0	447.0	1036.0	40.0	84.66722220099837	89.1406489814153	HuMap2.0	0.0	0.0	89.1406489814153	3386.6888880399347	P30153	P63151	0.09100768061474816
382	P30153-Q15172	0.46299999999999997	0.9366700000000001	0.9366700000000001	0.9366700000000001	0.013000000000000001	0.46299999999999997	EXPERIMENTAL/c907505_P30153_6NTS_A_1_Q15172_6NTS_B_1.pdb	6NTS	A	1	E	589.0	486.0	1075.0	180.0	76.75404431319775	87.58485878066477	HuMap2.0	0.0	0.0	87.58485878066477	13815.727976375596	P30153	Q15172	0.4428897091513514
383	P30260-Q9BS18	0.013000000000000001	0.85615	0.9351299999999999	0.85615	0.040999999999999995	0.053	EXPERIMENTAL/c1399416_P30260_6TLJ_F_1_Q9BS18_6TLJ_M_1.pdb	6TLJ	F	1	E	824.0	74.0	898.0	21.0	37.022284328829095	67.00212259320726	HuMap2.0	0.0	0.0	67.00212259320726	777.467970905411	P30260	Q9BS18	0.031440019222167444
384	P30281-P49918	0.7140000000000001	0.9354899999999999	0.5091399999999999	0.9354899999999999	0.016	0.7140000000000001	MODEL_MODEL/mmf1105913_P30281_3g33_D_P49918_1jsu_C.pdb	3g33	D	C	M	292.0	316.0	608.0	233.0	80.3346043408306	67.2483132351721	HuMap2.0	0.0	0.0	67.2483132351721	18717.96281141353	P30281	P49918	0.6165717406813708
385	P30876-P19387	0.7390000000000001	0.90417	0.90417	0.90417	0.006999999999999999	0.7390000000000001	EXPERIMENTAL/c1269940_P19387_6O9L_B_1_P30876_6O9L_C_1.pdb	6O9L	B	1	E	1174.0	275.0	1449.0	199.0	89.88663011828375	83.22006437319106	HuMap2.0	0.0	0.0	83.22006437319106	17887.439393538465	P30876	P19387	0.6964303439779153
386	P30876-P36954	0.498	0.89671	0.89671	0.89707	0.004	0.498	EXPERIMENTAL/c1420098_P30876_6O9L_B_1_P36954_6O9L_I_1.pdb	6O9L	B	1	E	1174.0	125.0	1299.0	164.0	78.97108184837333	83.74708700712758	HuMap2.0	0.0	0.0	83.74708700712758	12951.257423133226	P30876	P36954	0.46515280462746333
387	P30876-P52435	0.645	0.9161299999999999	0.9161299999999999	0.9161299999999999	0.009000000000000001	0.645	EXPERIMENTAL/c1420109_P30876_5IYB_B_1_P52435_5IYB_K_1.pdb	5IYB	B	1	E	1174.0	117.0	1291.0	74.0	81.37797824473519	84.43901717617993	HuMap2.0	0.0	0.0	84.43901717617993	6021.970390110404	P30876	P52435	0.19626378392616783
388	P30876-P62487	0.052000000000000005	0.78149	0.85962	0.78149	0.003	0.336	EXPERIMENTAL/c1420102_P30876_6O9L_B_1_P62487_6O9L_G_1.pdb	6O9L	B	1	E	1174.0	172.0	1346.0	14.0	76.03125490665609	83.99346600976673	HuMap2.0	0.0	0.0	83.99346600976673	1064.4375686931853	P30876	P62487	0.03325191856444284
389	P30876-P62875	0.772	0.91038	0.91038	0.91038	0.011000000000000001	0.772	EXPERIMENTAL/c1420105_P30876_5IYC_B_1_P62875_5IYC_J_1.pdb	5IYC	B	1	E	1174.0	67.0	1241.0	179.0	88.74078245058772	84.35571847498406	HuMap2.0	0.0	0.0	84.35571847498406	15884.600058655202	P30876	P62875	0.6725329889055593
390	P31150-P51153	0.11199999999999999	0.8438399999999999	0.8444299999999999	0.8444299999999999	0.008	0.11199999999999999	MODEL_MODEL/mmf1052307_P31150_1gnd_A_P51153_2bcg_y.pdb	1gnd	A	y	M	447.0	203.0	650.0	131.0	78.01333182332719	86.38854707991324	HuMap2.0	0.0	0.0	86.38854707991324	10219.746468855863	P31150	P51153	0.3420751801917926
391	P31150-Q15286	0.268	0.8918799999999999	0.8918799999999999	0.8918799999999999	0.011000000000000001	0.268	MODEL_MODEL/mmf1052313_P31150_1gnd_A_Q15286_3tw8_B.pdb	1gnd	A	B	M	447.0	201.0	648.0	144.0	74.55203133585788	86.1550129082345	HuMap2.0	0.0	0.0	86.1550129082345	10735.492512363535	P31150	Q15286	0.2896266076069093
392	P31150-Q9BZG1	0.23800000000000002	0.8715	0.8733	0.8733	0.039	0.23800000000000002	MODEL_MODEL/mmf1052335_P31150_1gnd_A_Q9BZG1_5c2k_A.pdb	1gnd	A	A	M	447.0	259.0	706.0	212.0	71.05573255653798	84.79310366638894	HuMap2.0	0.0	0.0	84.79310366638894	15063.815301986051	P31150	Q9BZG1	0.3436429356750703
393	P31153-Q9NZL9	0.012	0.59258	0.59258	0.59305	0.009000000000000001	0.026000000000000002	EXPERIMENTAL/c1224001_P31153_4NDN_B_1_Q9NZL9_4NDN_F_1.pdb	4NDN	B	1	E				69.0	69.68963982131795	90.59171030517872	HuMap2.0	0.0	0.0	90.59171030517872	4808.585147670939	P31153	Q9NZL9	0.0672662901353895
394	P31371-Q9NP95	0.102	0.61716	0.61732	0.61732	0.057999999999999996	0.102	MODEL_MODEL/mmf995781_P31371_1ihk_a_Q9NP95_3f1r_A.pdb	1ihk	a	A	M	208.0	211.0	419.0	165.0	59.853175696171036	69.72198191003854	HuMap2.0	0.0	0.0	69.72198191003854	9875.773989868221	P31371	Q9NP95	0.08041787894074987
395	P31946-P61981	0.27699999999999997	0.96296	0.94991	0.96296	0.743	0.743	MODEL_MODEL/mmf1388772_P61981_2npm_B_P31946_2c1n_A.pdb	2npm	B	A	M	246.0	247.0	493.0	128.0	95.25770964422378	92.19916600274765	HuMap2.0	0.0	0.0	92.19916600274765	12192.986834460644	P31946	P61981	0.6759516133678752
396	P31946-P62258	0.31	0.96877	0.95481	0.96877	0.818	0.818	MODEL_MODEL/mmf1388613_P62258_2npm_B_P31946_2c1n_A.pdb	2npm	B	A	M	246.0	255.0	501.0	127.0	94.03882224545116	90.70176877635409	HuMap2.0	0.0	0.0	90.70176877635409	11942.930425172297	P31946	P62258	0.662948094908479
397	P31946-P63104	0.8809999999999999	0.9883200000000001	0.98144	0.9883200000000001	0.247	0.8809999999999999	MODEL_MODEL/mmf1388615_P31946_2c1n_A_P63104_2c1n_A.pdb	2c1n	A	A	M	246.0	245.0	491.0	129.0	95.1423656834363	92.04257006504317	HuMap2.0	0.0	0.0	92.04257006504317	12273.365173163282	P31946	P63104	0.6762750634256447
398	P31946-Q04917	0.27699999999999997	0.96754	0.95173	0.96754	0.79	0.79	MODEL_MODEL/mmf1388647_Q04917_2npm_B_P31946_2c1n_A.pdb	2npm	B	A	M	246.0	246.0	492.0	127.0	94.97117528852314	92.37366314132744	HuMap2.0	0.0	0.0	92.37366314132744	12061.339261642439	P31946	Q04917	0.6720145897173818
399	P32119-P30048	0.8320000000000001	0.98798	0.9910700000000001	0.98798	0.027999999999999997	0.8320000000000001	MODEL_MODEL/mmf912153_P32119_1qmv_a_P30048_5jcg_C.pdb	1qmv	a	C	M	198.0	256.0	454.0	241.0	93.75954235783622	88.13630115400848	HuMap2.0	0.0	0.0	88.13630115400848	22596.04970823853	P32119	P30048	0.7253858312089893
400	P32322-Q9UKK9	0.009000000000000001	0.58706	0.56099	0.58714	0.008	0.009000000000000001	MODEL_MODEL/mmf1372981_P32322_2izz_E_Q9UKK9_3bm4_B.pdb	2izz	E	B	M	319.0	219.0	538.0	23.0	76.01724908410421	88.21957327122507	HuMap2.0	0.0	0.0	88.21957327122507	1748.3967289343968	P32322	Q9UKK9	0.03761413958644289
401	P32780-Q13888	0.092	0.6101800000000001	0.71081	0.6101800000000001	0.004	0.092	EXPERIMENTAL/c1033103_P32780_6O9L_1_1_Q13888_6O9L_6_1.pdb	6O9L	1	1	E	548.0	395.0	943.0	260.0	75.92112893054406	73.18914838097149	HuMap2.0	0.0	0.0	73.18914838097149	19739.493521941455	P32780	Q13888	0.5583504288446849
402	P32780-Q13889	0.177	0.5625600000000001	0.69698	0.56176	0.003	0.177	EXPERIMENTAL/c1033126_P32780_6O9M_1_1_Q13889_6O9M_4_1.pdb	6O9M	1	1	E	548.0	308.0	856.0	233.0	77.67870105713398	72.36737097371946	HuMap2.0	0.0	0.0	72.36737097371946	18099.137346312218	P32780	Q13889	0.5636072041468329
403	P32780-Q92759	0.124	0.38051	0.66382	0.38051999999999997	0.002	0.124	EXPERIMENTAL/c1033110_P32780_6O9L_1_1_Q92759_6O9L_2_1.pdb	6O9L	1	1	E	548.0	462.0	1010.0	68.0	73.41348385574298	72.47436289011924	HuMap2.0	0.0	0.0	72.47436289011924	4992.1169021905225	P32780	Q92759	0.0867513538061688
404	P32969-Q02543	0.49200000000000005	0.81939	0.8195899999999999	0.8195899999999999	0.003	0.49200000000000005	EXPERIMENTAL/c1176950_Q02543_6OLI_J_1_P32969_6OLI_T_1.pdb	6OLI	J	1	E	192.0	176.0	368.0	41.0	83.0402676366693	88.18525147441481	HuMap2.0	0.0	0.0	88.18525147441481	3404.650973103441	P32969	Q02543	0.08455271429711739
405	P33552-P06493	0.015	0.77559	0.77559	0.77559	0.03	0.045	EXPERIMENTAL/c1087737_P06493_6GU6_A_1_P33552_6GU6_B_1.pdb	6GU6	A	1	E	79.0	297.0	376.0	28.0	66.53655281246937	87.40219851223847	HuMap2.0	0.0	0.0	87.40219851223847	1863.0234787491422	P33552	P06493	0.03506099932958095
406	P33991-P33992	0.17300000000000001	0.53561	0.77783	0.53562	0.008	0.17300000000000001	PDB_PDB/fpp1362642_P33991_6XTX_4_P33992_6XTX_5.pdb	6XTX	4	5	P	863.0	734.0	1597.0	435.0	67.16154188665789	69.24096384003604	HuMap2.0	0.0	0.0	69.24096384003604	29215.270720696182	P33991	P33992	0.49248081545160827
407	P33991-P33993	0.36200000000000004	0.78396	0.79811	0.78395	0.005	0.36200000000000004	EXPERIMENTAL/c1362620_P33991_6XTX_4_1_P33993_6XTX_7_1.pdb	6XTX	4	1	E	863.0	719.0	1582.0	493.0	71.1582582380957	69.57690159417977	HuMap2.0	0.0	0.0	69.57690159417977	35081.02131138118	P33991	P33993	0.6267273968830438
408	P33991-Q14566	0.009000000000000001	0.8433700000000001	0.8433700000000001	0.8433700000000001	0.397	0.397	EXPERIMENTAL/c1362625_Q14566_6XTX_6_1_P33991_6XTX_4_1.pdb	6XTX	6	1	E	863.0	821.0	1684.0	480.0	71.43668758453073	70.03402604680682	HuMap2.0	0.0	0.0	70.03402604680682	34289.61004057475	P33991	Q14566	0.6261855994825444
409	P33992-P25205	0.006	0.7085199999999999	0.79035	0.7095100000000001	0.042	0.042	EXPERIMENTAL/c975632_P25205_6XTX_3_1_P33992_6XTX_5_1.pdb	6XTX	3	1	E				480.0	69.85459011331902	70.9192769290122	HuMap2.0	0.0	0.0	70.9192769290122	33530.20325439313	P33992	P25205	0.59402691095729
410	P33992-P33993	0.006	0.6955600000000001	0.75794	0.6955600000000001	0.242	0.242	PDB_PDB/fpp1321471_P33993_6XTX_7_P33992_6XTX_5.pdb	6XTX	7	5	P	734.0	719.0	1453.0	438.0	70.45719863398972	73.08723114431251	HuMap2.0	0.0	0.0	73.08723114431251	30860.253001687495	P33992	P33993	0.5838949723550947
411	P33993-P25205	0.005	0.77562	0.77562	0.77562	0.037000000000000005	0.037000000000000005	EXPERIMENTAL/c975611_P25205_6XTY_3_1_P33993_6XTY_7_1.pdb	6XTY	3	1	E				442.0	73.50198276701519	70.64470393903014	HuMap2.0	0.0	0.0	70.64470393903014	32487.876383020714	P33993	P25205	0.6446734511565404
412	P33993-P33991	0.005	0.77815	0.7951600000000001	0.7774800000000001	0.349	0.349	EXPERIMENTAL/c1362620_P33991_6XTX_4_1_P33993_6XTX_7_1.pdb	6XTX	4	1	E				483.0	71.79250393914437	70.38631088786725	HuMap2.0	0.0	0.0	70.38631088786725	34675.77940260673	P33993	P33991	0.6338246932454323
413	P35249-P40937	0.006999999999999999	0.84596	0.8972	0.84596	0.040999999999999995	0.41200000000000003	EXPERIMENTAL/c1270684_P35249_6VVO_C_1_P40937_6VVO_D_1.pdb	6VVO	C	1	E	363.0	340.0	703.0	295.0	85.38785182059277	83.57712407088006	HuMap2.0	0.0	0.0	83.57712407088006	25189.416287074866	P35249	P40937	0.7070923044465299
414	P35249-P40937	0.006999999999999999	0.84596	0.8972	0.84596	0.040999999999999995	0.41200000000000003	MODEL_MODEL/mmf1270684_P35249_6vvo_D_P40937_6vvo_C.pdb	6vvo	D	C	M	363.0	340.0	703.0	295.0	85.38785182059277	83.57712407088006	HuMap2.0	0.0	0.0	83.57712407088006	25189.416287074866	P35249	P40937	0.7070923044465299
415	P35250-P35249	0.485	0.9339700000000001	0.95816	0.9339700000000001	0.026000000000000002	0.485	MODEL_MODEL/mmf1270685_P35249_6vvo_D_P35250_6vvo_B.pdb	6vvo	D	B	M	354.0	363.0	717.0	285.0	81.08454282904269	78.9002331626168	HuMap2.0	0.0	0.0	78.9002331626168	23109.094706277167	P35250	P35249	0.6686657911231583
416	P35250-P35249	0.485	0.9339700000000001	0.95816	0.9339700000000001	0.026000000000000002	0.485	PDB_PDB/fpp1270685_P35250_6VVO_B_P35249_6VVO_D.pdb	6VVO	B	D	P	354.0	363.0	717.0	285.0	81.08454282904269	78.9002331626168	HuMap2.0	0.0	0.0	78.9002331626168	23109.094706277167	P35250	P35249	0.6686657911231583
417	P35250-P40937	0.6459999999999999	0.96416	0.96751	0.96416	0.008	0.6890000000000001	EXPERIMENTAL/c1125719_P35250_6VVO_B_1_P40937_6VVO_C_1.pdb	6VVO	B	1	E	354.0	340.0	694.0	286.0	83.66601556556131	82.90228884307477	HuMap2.0	0.0	0.0	82.90228884307477	23928.480451750536	P35250	P40937	0.6930988158692145
418	P35250-P40937	0.6459999999999999	0.96416	0.96751	0.96416	0.008	0.6890000000000001	MODEL_MODEL/mmf1125719_P35250_6vvo_B_P40937_6vvo_C.pdb	6vvo	B	C	M	354.0	340.0	694.0	286.0	83.66601556556131	82.90228884307477	HuMap2.0	0.0	0.0	82.90228884307477	23928.480451750536	P35250	P40937	0.6930988158692145
419	P35251-P40938	0.316	0.74306	0.74306	0.74306		0.316	EXPERIMENTAL/c1058221_P35251_6VVO_A_1_P40938_6VVO_E_1.pdb	6VVO	A	1	E	1148.0	356.0	1504.0	352.0	86.55438985111772	65.644622712875	HuMap2.0	0.0	0.0	65.644622712875	30467.145227593435	P35251	P40938	0.7223720028905819
420	P35269-P13984	0.024	0.46165	0.5858	0.46165	0.546	0.546	EXPERIMENTAL/c962388_P35269_5IYC_T_1_P13984_5IYC_S_1.pdb	5IYC	T	1	E	517.0	249.0	766.0	272.0	86.52799735445326	66.5447284523276	HuMap2.0	0.0	0.0	66.5447284523276	23535.615280411286	P35269	P13984	0.7065790517201286
421	P35998-O00231	0.005	0.43633999999999995	0.77198	0.43633999999999995	0.005	0.012	PDB_PDB/fpp906891_O00231_6MSG_X_P35998_6MSG_A.pdb	6MSG	X	A	P	433.0	422.0	855.0	9.0	74.74503920618069	76.0213147781937	HuMap2.0	0.0	0.0	76.0213147781937	672.7053528556262	P35998	O00231	0.03193393140767384
422	P35998-P17980	0.052000000000000005	0.91927	0.83744	0.91927	0.006	0.096	EXPERIMENTAL/c1228815_P35998_5L4G_M_1_P17980_5L4G_H_1.pdb	5L4G	M	1	E	433.0	439.0	872.0	339.0	70.70031752147256	72.28200831484476	HuMap2.0	0.0	0.0	72.28200831484476	23967.407639779198	P35998	P17980	0.5116450568146638
423	P35998-P17980	0.052000000000000005	0.91927	0.83744	0.91927	0.006	0.096	MODEL_MODEL/mmf1228815_P17980_5gjq_L_P35998_5gjq_L.pdb	5gjq	L	L	M	433.0	439.0	872.0	339.0	70.70031752147256	72.28200831484476	HuMap2.0	0.0	0.0	72.28200831484476	23967.407639779198	P35998	P17980	0.5116450568146638
424	P35998-P43686	0.011000000000000001	0.73675	0.8284100000000001	0.73675	0.16699999999999998	0.16699999999999998	MODEL_MODEL/mmf1240882_P43686_5gjq_L_P35998_5gjq_L.pdb	5gjq	L	L	M	433.0	418.0	851.0	349.0	73.33884918268663	73.62626474447494	HuMap2.0	0.0	0.0	73.62626474447494	25595.258364757632	P35998	P43686	0.5871699988559191
425	P35998-P43686	0.011000000000000001	0.73675	0.8284100000000001	0.73675	0.16699999999999998	0.16699999999999998	PDB_PDB/fpp1240882_P43686_6MSG_D_P35998_6MSG_A.pdb	6MSG	D	A	P	433.0	418.0	851.0	349.0	73.33884918268663	73.62626474447494	HuMap2.0	0.0	0.0	73.62626474447494	25595.258364757632	P35998	P43686	0.5871699988559191
426	P35998-P62191	0.048	0.87889	0.86295	0.8788799999999999	0.006	0.405	EXPERIMENTAL/c1240888_P35998_5L4G_H_1_P62191_5L4G_I_1.pdb	5L4G	H	1	E				431.0	70.85713525078306	71.53454699758929	HuMap2.0	0.0	0.0	71.53454699758929	30539.425293087497	P35998	P62191	0.5887466370894544
427	P35998-P62191	0.048	0.87889	0.86295	0.8788799999999999	0.006	0.405	MODEL_MODEL/mmf1240888_P62191_5gjq_L_P35998_5gjq_L.pdb	5gjq	L	L	M				431.0	70.85713525078306	71.53454699758929	HuMap2.0	0.0	0.0	71.53454699758929	30539.425293087497	P35998	P62191	0.5887466370894544
428	P35998-P62195	0.023	0.87329	0.82826	0.87329	0.006	0.11	EXPERIMENTAL/c1240863_P35998_6MSK_A_1_P62195_6MSK_C_1.pdb	6MSK	A	1	E	433.0	406.0	839.0	291.0	73.1190172305628	73.8561285859969	HuMap2.0	0.0	0.0	73.8561285859969	21277.634014093775	P35998	P62195	0.525602560974349
429	P35998-P62195	0.023	0.87329	0.82826	0.87329	0.006	0.11	MODEL_MODEL/mmf1240863_P62195_5gjq_L_P35998_5gjq_L.pdb	5gjq	L	L	M	433.0	406.0	839.0	291.0	73.1190172305628	73.8561285859969	HuMap2.0	0.0	0.0	73.8561285859969	21277.634014093775	P35998	P62195	0.525602560974349
430	P35998-P62333	0.013999999999999999	0.86972	0.7903100000000001	0.8715299999999999	0.006	0.113	EXPERIMENTAL/c1240856_P35998_6MSE_E_1_P62333_6MSE_M_1.pdb	6MSE	E	1	E	433.0	389.0	822.0	307.0	72.6424507108405	74.96480014656646	HuMap2.0	0.0	0.0	74.96480014656646	22301.232368228037	P35998	P62333	0.5311080664242985
431	P35998-P62333	0.013999999999999999	0.86972	0.7903100000000001	0.8715299999999999	0.006	0.113	MODEL_MODEL/mmf1240856_P62333_5gjq_L_P35998_5gjq_L.pdb	5gjq	L	L	M	433.0	389.0	822.0	307.0	72.6424507108405	74.96480014656646	HuMap2.0	0.0	0.0	74.96480014656646	22301.232368228037	P35998	P62333	0.5311080664242985
432	P35998-Q13200	0.004	0.65389	0.8587799999999999	0.65389	0.022000000000000002	0.022000000000000002	EXPERIMENTAL/c1240881_P35998_6MSJ_f_1_Q13200_6MSJ_A_1.pdb	6MSJ	f	1	E	433.0	908.0	1341.0	152.0	60.62509705791295	67.31676841347904	HuMap2.0	0.0	0.0	67.31676841347904	9215.014752802768	P35998	Q13200	0.0789517451600927
433	P35998-Q9UNM6	0.005	0.20132	0.81703	0.20132	0.003	0.005	EXPERIMENTAL/c1240891_P35998_6MSE_g_1_Q9UNM6_6MSE_m_1.pdb	6MSE	g	1	E	433.0	376.0	809.0	7.0	65.60443073816023	76.18052786348541	HuMap2.0	0.0	0.0	76.18052786348541	459.23101516712165	P35998	Q9UNM6	0.03151311814097155
434	P36543-O75348	0.7	0.91491	0.91714	0.91491	0.053	0.7	EXPERIMENTAL/c1019948_O75348_6WM2_I_1_P36543_6WM2_L_1.pdb	6WM2	I	1	E	226.0	118.0	344.0	287.0	90.4962529883926	89.2529761769743	HuMap2.0	0.0	0.0	89.2529761769743	25972.424607668676	P36543	O75348	0.7245143860229003
435	P36578-P18124	0.486	0.5255	0.5255	0.52546	0.004	0.486	EXPERIMENTAL/c937575_P36578_6IP5_1F_1_P18124_6IP5_2A_1.pdb	6IP5	1	1	E	427.0	248.0	675.0	103.0	91.10427755862914	82.93988081924371	HuMap2.0	0.0	0.0	82.93988081924371	9383.740588538802	P36578	P18124	0.5586477643689768
436	P36578-P61313	0.02	0.44501999999999997	0.44501999999999997	0.44501999999999997	0.013999999999999999	0.02	EXPERIMENTAL/c937578_P61313_4V6X_CC_1_P36578_4V6X_CN_1.pdb	4V6X	C	1	E	427.0	204.0	631.0	12.0	70.76225219980589	78.2437620598683	HuMap2.0	0.0	0.0	78.2437620598683	849.1470263976706	P36578	P61313	0.03220507076446209
437	P36578-Q02878	0.002	0.42617	0.42617	0.42617	0.013999999999999999	0.013999999999999999	EXPERIMENTAL/c937558_P36578_6Y57_LC_1_Q02878_6Y57_LE_1.pdb	6Y57	L	1	E	427.0	288.0	715.0	11.0	66.580643075431	75.61810465110956	HuMap2.0	0.0	0.0	75.61810465110956	732.387073829741	P36578	Q02878	0.03185137138746768
439	P37198-Q7Z3B4	0.019	0.66603	0.68981	0.66603	0.423	0.423	EXPERIMENTAL/c1321708_P37198_5IJN_L_1_Q7Z3B4_5IJN_N_1.pdb	5IJN	L	1	E	522.0	507.0	1029.0	487.0	80.83176148396267	59.26231538048145	HuMap2.0	0.0	0.0	59.26231538048145	39365.067842689816	P37198	Q7Z3B4	0.7183256713952442
440	P37198-Q9BVL2	0.003	0.42512	0.42512	0.42563	0.055999999999999994	0.055999999999999994	EXPERIMENTAL/c1321737_P37198_5IJN_M_1_Q9BVL2_5IJN_N_1.pdb	5IJN	M	1	E				128.0	60.48908584212439	44.637787845158854	HuMap2.0	0.0	0.0	44.637787845158854	7742.602987791922	P37198	Q9BVL2	0.06560833699603646
441	P38606-P21281	0.546	0.95224	0.9807299999999999	0.95224	0.013000000000000001	0.546	EXPERIMENTAL/c986123_P21281_6WM2_C_1_P38606_6WM2_F_1.pdb	6WM2	C	1	E	617.0	511.0	1128.0	338.0	83.62757302703507	85.16181351103556	HuMap2.0	0.0	0.0	85.16181351103556	28266.119683137855	P38606	P21281	0.7083585331283623
442	P38936-O96020	0.006	0.94914	0.50807	0.94914	0.735	0.735	MODEL_MODEL/mmf1356873_O96020_1w98_B_P38936_6p8h_C.pdb	1w98	B	C	M	164.0	404.0	568.0	212.0	81.7722822062661	70.01889049991672	HuMap2.0	0.0	0.0	70.01889049991672	17335.723827728412	P38936	O96020	0.6169309774652378
443	P38936-P12004	0.013000000000000001	0.9517	0.96188	0.9517	0.527	0.5870000000000001	EXPERIMENTAL/c1129051_P12004_4RJF_A_1_P38936_4RJF_B_1.pdb	4RJF	A	1	E	164.0	261.0	425.0	107.0	79.16590912609475	78.46962677971881	HuMap2.0	0.0	0.0	78.46962677971881	8470.752276492138	P38936	P12004	0.2866360499650863
444	P38936-P30281	0.01	0.95575	0.551	0.95575	0.8490000000000001	0.8490000000000001	MODEL_MODEL/mmf1105914_P30281_3g33_D_P38936_6p8h_C.pdb	3g33	D	C	M	164.0	292.0	456.0	135.0	90.09198137758965	75.92376091012412	HuMap2.0	0.0	0.0	75.92376091012412	12162.417485974602	P38936	P30281	0.6288094426505202
445	P39019-P62249	0.6559999999999999	0.8924200000000001	0.8924200000000001	0.8924200000000001	0.013999999999999999	0.6559999999999999	EXPERIMENTAL/c1247415_P62249_6ZMW_d_1_P39019_6ZMW_Y_1.pdb	6ZMW	d	1	E				53.0	87.93389395964125	89.82538236467774	HuMap2.0	0.0	0.0	89.82538236467774	4660.496379860986	P39019	P62249	0.19179685211464126
446	P39019-P62269	0.701	0.9308700000000001	0.9308700000000001	0.9308700000000001	0.042	0.701	EXPERIMENTAL/c1247427_P62269_6ZMT_U_1_P39019_6ZMT_T_1.pdb	6ZMT	U	1	E				55.0	88.03198832245772	87.5680654089401	HuMap2.0	0.0	0.0	87.5680654089401	4841.7593577351745	P39019	P62269	0.20649615745779462
447	P39023-P62829	0.022000000000000002	0.71683	0.71683	0.71683	0.005	0.022000000000000002	EXPERIMENTAL/c1333558_P62829_5AJ0_AB_1_P39023_5AJ0_AV_1.pdb	5AJ0	A	1	E	403.0	140.0	543.0	16.0	49.62046188855346	88.08380041570709	HuMap2.0	0.0	0.0	88.08380041570709	793.9273902168553	P39023	P62829	0.03158446777454259
448	P39023-P83731	0.498	0.8517100000000001	0.8517100000000001	0.8517100000000001	0.004	0.498	EXPERIMENTAL/c1330029_P39023_6ZMI_LB_1_P83731_6ZMI_LW_1.pdb	6ZMI	L	1	E	403.0	157.0	560.0	97.0	85.96766262186205	85.41133428173494	HuMap2.0	0.0	0.0	85.41133428173494	8338.863274320618	P39023	P83731	0.41384314599961525
449	P39656-P04844	0.637	0.923	0.9587700000000001	0.923	0.002	0.637	EXPERIMENTAL/c996223_P39656_6S7O_G_1_P04844_6S7O_F_1.pdb	6S7O	G	1	E	456.0	631.0	1087.0	423.0	86.93638008334204	85.85461229603607	HuMap2.0	0.0	0.0	85.85461229603607	36774.08877525369	P39656	P04844	0.7293003023841275
450	P39748-P12004	0.222	0.58157	0.94863	0.58031	0.006999999999999999	0.272	EXPERIMENTAL/c1129000_P12004_1UL1_X_1_P39748_1UL1_A_1.pdb	1UL1	X	1	E	380.0	261.0	641.0	158.0	80.05672768838367	88.49540756929842	HuMap2.0	0.0	0.0	88.49540756929842	12648.962974764621	P39748	P12004	0.47849731918095806
451	P40227-P50990	0.5720000000000001	0.95934	0.96204	0.95934	0.017	0.5720000000000001	EXPERIMENTAL/c935284_P50990_7LUM_I_1_P40227_7LUM_J_1.pdb	7LUM	I	1	E				326.0	78.98498806998835	83.53531713335572	HuMap2.0	0.0	0.0	83.53531713335572	25749.1061108162	P40227	P50990	0.6661483594252348
452	P40429-P18077	0.701	0.8924799999999999	0.8924799999999999	0.8924799999999999	0.067	0.701	EXPERIMENTAL/c1326883_P18077_6QZP_LO_1_P40429_6QZP_Lf_1.pdb	6QZP	L	1	E	203.0	110.0	313.0	60.0	88.21854360921948	89.92109288352938	HuMap2.0	0.0	0.0	89.92109288352938	5293.112616553169	P40429	P18077	0.2437090926410019
453	P40429-P39023	0.006999999999999999	0.90033	0.90033	0.90033	0.401	0.401	EXPERIMENTAL/c1329995_P39023_6OLG_AB_1_P40429_6OLG_AO_1.pdb	6OLG	A	1	E	203.0	403.0	606.0	82.0	79.3179684419274	88.64123204802686	HuMap2.0	0.0	0.0	88.64123204802686	6504.073412238047	P40429	P39023	0.19339877809600586
454	P40429-P50914	0.5820000000000001	0.76847	0.8338399999999999	0.76927	0.023	0.5820000000000001	EXPERIMENTAL/c965353_P50914_6LSS_V_1_P40429_6LSS_S_1.pdb	6LSS	V	1	E				93.0	88.54319248132315	80.51850116739202	HuMap2.0	0.0	0.0	80.51850116739202	8234.516900763052	P40429	P50914	0.4576685239033179
455	P40429-Q02543	0.311	0.58438	0.58438	0.58438	0.006	0.311	EXPERIMENTAL/c1176885_Q02543_4V6X_CO_1_P40429_4V6X_CS_1.pdb	4V6X	C	1	E	203.0	176.0	379.0	73.0	83.4519627097783	88.47398972923666	HuMap2.0	0.0	0.0	88.47398972923666	6091.993277813816	P40429	Q02543	0.22927352647353946
456	P40938-P35249	0.777	0.9638700000000001	0.9638700000000001	0.9638700000000001	0.006	0.777	EXPERIMENTAL/c1270694_P40938_6VVO_E_1_P35249_6VVO_D_1.pdb	6VVO	E	1	E	356.0	363.0	719.0	276.0	85.1195929417468	81.82200773407713	HuMap2.0	0.0	0.0	81.82200773407713	23493.00765192212	P40938	P35249	0.6995615139347566
457	P40939-P55084	0.787	0.9798	0.9798	0.9798	0.021	0.787	EXPERIMENTAL/c1400042_P40939_5ZQZ_C_1_P55084_5ZQZ_D_1.pdb	5ZQZ	C	1	E	763.0	474.0	1237.0	123.0	90.25717157598764	89.38273504212856	HuMap2.0	0.0	0.0	89.38273504212856	11101.63210384648	P40939	P55084	0.6048056800274726
458	P41091-P20042	0.504	0.9144200000000001	0.92845	0.91443	0.008	0.504	EXPERIMENTAL/c1320860_P41091_6YBV_t_1_P20042_6YBV_s_1.pdb	6YBV	t	1	E	472.0	333.0	805.0	182.0	79.89456942872052	73.47483705247497	HuMap2.0	0.0	0.0	73.47483705247497	14540.811636027134	P41091	P20042	0.5299974719439783
459	P41227-Q9BXJ9	0.005	0.97929	0.97929	0.97929	0.846	0.846	EXPERIMENTAL/c1226039_P41227_6PPL_B_1_Q9BXJ9_6PPL_C_1.pdb	6PPL	B	1	E				350.0	86.39690975658493	85.051603553722	HuMap2.0	0.0	0.0	85.051603553722	30238.918414804728	P41227	Q9BXJ9	0.7216563696115085
460	P42025-P61163	0.006999999999999999	0.49178	0.94535	0.49178	0.006999999999999999	0.013999999999999999	MODEL_MODEL/mmf1121290_P42025_5afu_B_P61163_5afu_B.pdb	5afu	B	B	M	376.0	376.0	752.0	113.0	84.25586014195727	90.26228984467345	HuMap2.0	0.0	0.0	90.26228984467345	9520.912196041172	P42025	P61163	0.4414249852399945
461	P42025-Q9NZ32	0.005	0.42898000000000003	0.93473	0.42898000000000003	0.005	0.013999999999999999	MODEL_MODEL/mmf1121296_Q9NZ32_5aft_J_P42025_5afu_B.pdb	5aft	J	B	M	376.0	417.0	793.0	116.0	81.77231226104506	83.82976643058862	HuMap2.0	0.0	0.0	83.82976643058862	9485.588222281227	P42025	Q9NZ32	0.38850472365476274
462	P43487-P62826	0.006999999999999999	0.9795799999999999	0.9795799999999999	0.9795799999999999	0.82	0.82	EXPERIMENTAL/c908959_P43487_1K5G_J_1_P62826_1K5G_K_1.pdb	1K5G	J	1	E				261.0	87.46727825983376	84.81975006046177	HuMap2.0	0.0	0.0	84.81975006046177	22828.959625816613	P43487	P62826	0.7081275167579781
463	P43686-O00231	0.003	0.47107	0.7610600000000001	0.47107	0.002	0.034	EXPERIMENTAL/c1089138_P43686_6MSG_X_1_O00231_6MSG_D_1.pdb	6MSG	X	1	E	418.0	422.0	840.0	6.0	80.33738096542923	77.04022644712528	HuMap2.0	0.0	0.0	77.04022644712528	482.02428579257537	P43686	O00231	0.03164351856451851
464	P43686-O00231	0.003	0.47107	0.7610600000000001	0.47107	0.002	0.034	MODEL_MODEL/mmf1089138_O00231_5gjq_Q_P43686_5gjq_L.pdb	5gjq	Q	L	M	418.0	422.0	840.0	6.0	80.33738096542923	77.04022644712528	HuMap2.0	0.0	0.0	77.04022644712528	482.02428579257537	P43686	O00231	0.03164351856451851
465	P43686-O00232	0.013999999999999999	0.51832	0.7371	0.51853	0.013999999999999999	0.013999999999999999	EXPERIMENTAL/c943887_O00232_5VFS_W_1_P43686_5VFS_D_1.pdb	5VFS	W	1	E	418.0	456.0	874.0	11.0	68.66661351407927	76.71207337146707	HuMap2.0	0.0	0.0	76.71207337146707	755.332748654872	P43686	O00232	0.0319421899274779
466	P43686-O00487	0.011000000000000001	0.39665	0.61868	0.39665	0.004	0.011000000000000001	EXPERIMENTAL/c1068948_P43686_5VFS_D_1_O00487_5VFS_c_1.pdb	5VFS	D	1	E	418.0	310.0	728.0	20.0	56.614070251570865	74.5845069585738	HuMap2.0	0.0	0.0	74.5845069585738	1132.2814050314173	P43686	O00487	0.032047164410097084
467	P43686-O75832	0.11800000000000001	0.64348	0.64348	0.6379100000000001	0.01	0.11800000000000001	EXPERIMENTAL/c1094303_P43686_5VHM_D_1_O75832_5VHM_G_1.pdb	5VHM	D	1	E	418.0	226.0	644.0	34.0	87.67322752325012	81.9101583772087	HuMap2.0	0.0	0.0	81.9101583772087	2980.889735790504	P43686	O75832	0.08579202131745617
468	P43686-P51665	0.005	0.35520999999999997	0.56412	0.35520999999999997	0.005	0.011000000000000001	EXPERIMENTAL/c1089186_P43686_5VHI_D_1_P51665_5VHI_Z_1.pdb	5VHI	D	1	E	418.0	324.0	742.0	4.0	65.59204198567255	77.25725858443734	HuMap2.0	0.0	0.0	77.25725858443734	262.3681679426902	P43686	P51665	0.03137961334334964
469	P43686-P55036	0.003	0.16872	0.8214299999999999	0.16872	0.003	0.003	EXPERIMENTAL/c1089202_P43686_6MSE_H_1_P55036_6MSE_P_1.pdb	6MSE	H	1	E	418.0	377.0	795.0	8.0	52.879611207517605	71.82478556835507	HuMap2.0	0.0	0.0	71.82478556835507	423.03688966014084	P43686	P55036	0.03142990907230734
470	P43686-P62195	0.006999999999999999	0.8501200000000001	0.8165399999999999	0.8501200000000001	0.27	0.405	EXPERIMENTAL/c1089152_P43686_6MSJ_C_1_P62195_6MSJ_D_1.pdb	6MSJ	C	1	E	418.0	406.0	824.0	419.0	77.08900702838926	75.52513021721144	HuMap2.0	0.0	0.0	75.52513021721144	32300.2939448951	P43686	P62195	0.6815573669226264
471	P43686-P62195	0.006999999999999999	0.8501200000000001	0.8165399999999999	0.8501200000000001	0.27	0.405	MODEL_MODEL/mmf1089152_P62195_5gjq_L_P43686_5gjq_L.pdb	5gjq	L	L	M	418.0	406.0	824.0	419.0	77.08900702838926	75.52513021721144	HuMap2.0	0.0	0.0	75.52513021721144	32300.2939448951	P43686	P62195	0.6815573669226264
472	P43686-P62333	0.006999999999999999	0.86775	0.8728799999999999	0.86775	0.26	0.26	EXPERIMENTAL/c1089147_P43686_5L4G_K_1_P62333_5L4G_L_1.pdb	5L4G	K	1	E	418.0	389.0	807.0	393.0	76.23417123338255	75.60506524669435	HuMap2.0	0.0	0.0	75.60506524669435	29960.029294719345	P43686	P62333	0.6626647924781026
473	P43686-P62333	0.006999999999999999	0.86775	0.8728799999999999	0.86775	0.26	0.26	MODEL_MODEL/mmf1089147_P62333_5gjq_L_P43686_5gjq_L.pdb	5gjq	L	L	M	418.0	389.0	807.0	393.0	76.23417123338255	75.60506524669435	HuMap2.0	0.0	0.0	75.60506524669435	29960.029294719345	P43686	P62333	0.6626647924781026
474	P43686-Q99460	0.002	0.7278100000000001	0.91258	0.72809	0.20600000000000002	0.20600000000000002	EXPERIMENTAL/c1089182_P43686_5VFT_U_1_Q99460_5VFT_D_1.pdb	5VFT	U	1	E	418.0	953.0	1371.0	149.0	76.46396374314527	72.78713966261479	HuMap2.0	0.0	0.0	72.78713966261479	11393.130597728645	P43686	Q99460	0.35468738871496797
475	P46527-P20248	0.006999999999999999	0.8199299999999999	0.8220299999999999	0.8199299999999999	0.185	0.21100000000000002	EXPERIMENTAL/c1194676_P20248_1JSU_B_1_P46527_1JSU_C_1.pdb	1JSU	B	1	E	198.0	432.0	630.0	113.0	82.78528856107192	66.25538916683035	HuMap2.0	0.0	0.0	66.25538916683035	9354.737607401128	P46527	P20248	0.40321295700190507
476	P46527-P20248	0.006999999999999999	0.8199299999999999	0.8220299999999999	0.8199299999999999	0.185	0.21100000000000002	MODEL_MODEL/mmf1194676_P20248_1h28_B_P46527_1jsu_C.pdb	1h28	B	C	M	198.0	432.0	630.0	113.0	82.78528856107192	66.25538916683035	HuMap2.0	0.0	0.0	66.25538916683035	9354.737607401128	P46527	P20248	0.40321295700190507
477	P46527-P30281	0.02	0.9139700000000001	0.51278	0.9139700000000001	0.627	0.627	MODEL_MODEL/mmf1105918_P30281_3g33_D_P46527_1jsu_C.pdb	3g33	D	C	M	198.0	292.0	490.0	162.0	88.83057406852488	74.31298675333281	HuMap2.0	0.0	0.0	74.31298675333281	14390.552999101032	P46527	P30281	0.6549402582895073
478	P46777-P27635	0.44	0.48146000000000005	0.48146000000000005	0.48146000000000005	0.018000000000000002	0.44	EXPERIMENTAL/c1158766_P27635_6OLG_AD_1_P46777_6OLG_AI_1.pdb	6OLG	A	1	E	297.0	214.0	511.0	39.0	87.94957708383025	88.4376838509771	HuMap2.0	0.0	0.0	88.4376838509771	3430.03350626938	P46777	P27635	0.1103509153342199
479	P46777-P46778	0.444	0.8739100000000001	0.8739100000000001	0.8738299999999999	0.040999999999999995	0.444	EXPERIMENTAL/c1391361_P46778_6W6L_F_1_P46777_6W6L_U_1.pdb	6W6L	F	1	E	297.0	160.0	457.0	79.0	88.53545109878361	88.98104256895624	HuMap2.0	0.0	0.0	88.98104256895624	6994.300636803905	P46777	P46778	0.37814978296806645
480	P46777-P62913	0.16699999999999998	0.84754	0.84754	0.84829	0.006	0.29100000000000004	EXPERIMENTAL/c1143734_P62913_6LQM_r_1_P46777_6LQM_N_1.pdb	6LQM	r	1	E	297.0	178.0	475.0	31.0	76.32008662267515	87.83542636289573	HuMap2.0	0.0	0.0	87.83542636289573	2365.9226853029295	P46777	P62913	0.044476045663688124
481	P46779-P36578	0.011000000000000001	0.52393	0.52393	0.52393	0.004	0.011000000000000001	EXPERIMENTAL/c937610_P36578_6OLF_C_1_P46779_6OLF_r_1.pdb	6OLF	C	1	E				2.0	68.3234434619436	80.27399893864968	HuMap2.0	0.0	0.0	80.27399893864968	136.6468869238872	P46779	P36578	0.03133385096630576
482	P46779-P62910	0.006999999999999999	0.89689	0.89689	0.89689	0.725	0.725	EXPERIMENTAL/c1303380_P46779_6OLG_Ae_1_P62910_6OLG_At_1.pdb	6OLG	A	1	E	137.0	135.0	272.0	106.0	90.66432549899338	89.1077265075716	HuMap2.0	0.0	0.0	89.1077265075716	9610.418502893299	P46779	P62910	0.5610175035762743
483	P46781-P62847	0.22	0.72838	0.83155	0.72838	0.005	0.22	EXPERIMENTAL/c1267625_P46781_6FEC_K_1_P62847_6FEC_s_1.pdb	6FEC	K	1	E	194.0	133.0	327.0	34.0	79.68123349837336	83.5650554625324	HuMap2.0	0.0	0.0	83.5650554625324	2709.161938944694	P46781	P62847	0.0548179805580253
484	P46782-P46783	0.01	0.6180899999999999	0.6180899999999999	0.6180899999999999	0.032	0.038	PDB_PDB/fpp1383030_P46782_6IP8_2r_P46783_6IP8_2u.pdb	6IP8	2	u	P	204.0	165.0	369.0	60.0	76.59941957761423	76.24543954491338	HuMap2.0	0.0	0.0	76.24543954491338	4595.965174656853	P46782	P46783	0.0932774413454375
485	P46782-P62249	0.619	0.9046799999999999	0.9046799999999999	0.9046799999999999	0.022000000000000002	0.619	EXPERIMENTAL/c1383038_P62249_6ZON_e_1_P46782_6ZON_g_1.pdb	6ZON	e	1	E	204.0	146.0	350.0	100.0	86.86028451205368	88.16913211783663	HuMap2.0	0.0	0.0	88.16913211783663	8686.028451205368	P46782	P62249	0.4505814409619915
486	P46782-P62851	0.679	0.9297700000000001	0.9297700000000001	0.9297700000000001	0.018000000000000002	0.679	EXPERIMENTAL/c1383036_P46782_6OLZ_BF_1_P62851_6OLZ_BZ_1.pdb	6OLZ	B	1	E	204.0	125.0	329.0	95.0	82.85415703339817	75.74203783021599	HuMap2.0	0.0	0.0	75.74203783021599	7871.144918172826	P46782	P62851	0.3256086215331325
487	P46783-P25398	0.006	0.80055	0.80056	0.80056	0.37200000000000005	0.37200000000000005	EXPERIMENTAL/c952282_P46783_6IP8_3J_1_P25398_6IP8_2u_1.pdb	6IP8	3	1	E	165.0	132.0	297.0	36.0	81.3289944742999	72.93761638915824	HuMap2.0	0.0	0.0	72.93761638915824	2927.8438010747964	P46783	P25398	0.06356242365759654
488	P47755-P47756	0.494	0.9277299999999999	0.92395	0.9277299999999999	0.021	0.496	MODEL_MODEL/mmf945595_P47755_1izn_a_P47756_1izn_b.pdb	1izn	a	b	M	286.0	277.0	563.0	315.0	90.91978991395453	89.96468457310834	HuMap2.0	0.0	0.0	89.96468457310834	28639.733822895676	P47755	P47756	0.7284950680636413
489	P47755-Q9BTE1	0.027000000000000003	0.5717300000000001	0.5160100000000001	0.5717300000000001	0.022000000000000002	0.028999999999999998	MODEL_MODEL/mmf945525_P47755_1izn_a_Q9BTE1_5afu_V.pdb	1izn	a	V	M	286.0	182.0	468.0	21.0	80.33052273797277	85.5787005585043	HuMap2.0	0.0	0.0	85.5787005585043	1686.940977497428	P47755	Q9BTE1	0.03896015074085696
490	P47897-P54136	0.004	0.21736999999999998	0.8352799999999999	0.21736999999999998	0.002	0.03	EXPERIMENTAL/c920212_P47897_4R3Z_B_1_P54136_4R3Z_C_1.pdb	4R3Z	B	1	E	775.0	660.0	1435.0	100.0	77.6331961576595	86.33586627895676	HuMap2.0	0.0	0.0	86.33586627895676	7763.3196157659495	P47897	P54136	0.2268901651957902
491	P47897-Q12904	0.004	0.83089	0.83089	0.83089	0.023	0.023	EXPERIMENTAL/c920203_Q12904_4R3Z_C_1_P47897_4R3Z_A_1.pdb	4R3Z	C	1	E	775.0	312.0	1087.0	46.0	73.37142126389932	83.75144134235677	HuMap2.0	0.0	0.0	83.75144134235677	3375.085378139369	P47897	Q12904	0.05476662146221641
492	P48426-P78356	0.16	0.9883299999999999	0.98401	0.9883299999999999	0.7859999999999999	0.7859999999999999	PDB_PDB/fpp1030586_P78356_3WZZ_A_P48426_6UX9_A.pdb	3WZZ	A	A	P	406.0	416.0	822.0	153.0	89.06711530393547	81.5707798833029	HuMap2.0	0.0	0.0	81.5707798833029	13627.268641502127	P48426	P78356	0.645498028160264
493	P48426-Q8TBX8	0.852	0.9809899999999999	0.98513	0.9809899999999999	0.083	0.852	PDB_PDB/fpp1030525_P48426_6UX9_A_Q8TBX8_2GK9_A.pdb	6UX9	A	A	P	406.0	421.0	827.0	173.0	84.16818600387482	79.52614678192458	HuMap2.0	0.0	0.0	79.52614678192458	14561.096178670345	P48426	Q8TBX8	0.6027778153368248
494	P48556-O00487	0.018000000000000002	0.44566999999999996	0.6826300000000001	0.44663	0.076	0.076	EXPERIMENTAL/c1068977_O00487_5L4K_V_1_P48556_5L4K_T_1.pdb	5L4K	V	1	E	350.0	310.0	660.0	24.0	69.72575384504215	67.38840046600855	HuMap2.0	0.0	0.0	67.38840046600855	1673.4180922810115	P48556	O00487	0.035046823054288884
495	P48556-Q9UNM6	0.017	0.2833	0.79204	0.2833	0.261	0.261	EXPERIMENTAL/c1129904_P48556_5GJR_O_1_Q9UNM6_5GJR_T_1.pdb	5GJR	O	1	E	350.0	376.0	726.0	61.0	68.42168155643016	63.39774172190543	HuMap2.0	0.0	0.0	63.39774172190543	4173.72257494224	P48556	Q9UNM6	0.055024911793999265
496	P48643-P40227	0.284	0.90702	0.86721	0.9070299999999999	0.005	0.284	PDB_PDB/fpp935289_P48643_6NRA_E_P40227_6NRA_F.pdb	6NRA	E	F	P	541.0	531.0	1072.0	334.0	73.40645028485396	82.81023069947933	HuMap2.0	0.0	0.0	82.81023069947933	24517.754395141223	P48643	P40227	0.5763108938831799
497	P48643-P78371	0.6609999999999999	0.9743200000000001	0.9751799999999999	0.9743200000000001	0.008	0.669	EXPERIMENTAL/c1017390_P48643_7LUM_L_1_P78371_7LUM_M_1.pdb	7LUM	L	1	E				377.0	77.90352208168619	84.06084966189155	HuMap2.0	0.0	0.0	84.06084966189155	29369.627824795694	P48643	P78371	0.6758609844586286
498	P48643-Q99832	0.423	0.8988	0.8988	0.8988	0.009000000000000001	0.423	EXPERIMENTAL/c1017397_P48643_6NRA_M_1_Q99832_6NRA_O_1.pdb	6NRA	M	1	E				366.0	79.17790743234147	83.80648375698173	HuMap2.0	0.0	0.0	83.80648375698173	28979.11412023698	P48643	Q99832	0.6846164075961572
499	P49005-Q9HCU8	0.823	0.9349799999999999	0.9349799999999999	0.9349799999999999	0.012	0.823	EXPERIMENTAL/c1133121_P49005_6TNZ_B_1_Q9HCU8_6TNZ_D_1.pdb	6TNZ	B	1	E	469.0	107.0	576.0	89.0	87.16747090060059	84.2097919604642	HuMap2.0	0.0	0.0	84.2097919604642	7757.904910153453	P49005	Q9HCU8	0.40268522884244773
500	P49336-P24863	0.47700000000000004	0.94899	0.94899	0.94899	0.031	0.47700000000000004	EXPERIMENTAL/c972896_P24863_6T41_A_1_P49336_6T41_B_1.pdb	6T41	A	1	E	464.0	283.0	747.0	258.0	80.8155891744882	79.77080231887382	HuMap2.0	0.0	0.0	79.77080231887382	20850.422007017954	P49336	P24863	0.6473103886393585
501	P49354-P49356	0.027000000000000003	0.9924299999999999	0.9924299999999999	0.9924299999999999	0.894	0.894	EXPERIMENTAL/c932577_P49356_2F0Y_B_1_P49354_2F0Y_A_1.pdb	2F0Y	B	1	E	379.0	437.0	816.0	429.0	89.21117969195242	87.61040795235745	HuMap2.0	0.0	0.0	87.61040795235745	38271.59608784759	P49354	P49356	0.7327212824919529
502	P49368-P17987	0.006999999999999999	0.97131	0.97131	0.97131	0.617	0.617	EXPERIMENTAL/c1095896_P49368_7LUM_G_1_P17987_7LUM_H_1.pdb	7LUM	G	1	E				370.0	79.63139829857077	84.39662284216432	HuMap2.0	0.0	0.0	84.39662284216432	29463.617370471187	P49368	P17987	0.6899072585187287
503	P49368-P40227	0.006999999999999999	0.9817899999999999	0.9817899999999999	0.9817899999999999	0.716	0.716	EXPERIMENTAL/c935302_P49368_7LUM_I_1_P40227_7LUM_P_1.pdb	7LUM	I	1	E	545.0	531.0	1076.0	358.0	76.56586238561916	83.24938545974132	HuMap2.0	0.0	0.0	83.24938545974132	27410.578734051658	P49368	P40227	0.6509514901818745
504	P49368-P50990	0.004	0.43867	0.8673700000000001	0.43867	0.003	0.151	EXPERIMENTAL/c1216597_P49368_6NRA_C_1_P50990_6NRA_P_1.pdb	6NRA	C	1	E	545.0	548.0	1093.0	324.0	77.63738775651849	82.53933194277434	HuMap2.0	0.0	0.0	82.53933194277434	25154.51363311199	P49368	P50990	0.6474006362011931
505	P49368-P50991	0.008	0.4831	0.86631	0.48311000000000004	0.004	0.062	PDB_PDB/fpp1216618_P49368_6NRA_C_P50991_6NRA_D.pdb	6NRA	C	D	P	545.0	539.0	1084.0	241.0	80.37950689903428	84.50627804035501	HuMap2.0	0.0	0.0	84.50627804035501	19371.461162667263	P49368	P50991	0.6256806089766436
506	P49450-Q8NCD3	0.161	0.7469	0.7469	0.7469	0.002	0.161	EXPERIMENTAL/c1154666_P49450_3R45_A_1_Q8NCD3_3R45_C_1.pdb	3R45	A	1	E	140.0	748.0	888.0	227.0	70.96822775795259	44.893941698674425	HuMap2.0	0.0	0.0	44.893941698674425	16109.787701055238	P49450	Q8NCD3	0.3678567831603313
507	P49642-P49643	0.653	0.90864	0.90864	0.90866	0.006	0.653	EXPERIMENTAL/c1122761_P49642_4RR2_A_1_P49643_4RR2_B_1.pdb	4RR2	A	1	E	420.0	509.0	929.0	121.0	90.0730823993827	83.1040073309959	HuMap2.0	0.0	0.0	83.1040073309959	10898.842970325306	P49642	P49643	0.5965582807173908
508	P49720-P28074	0.006999999999999999	0.5000600000000001	0.5000600000000001	0.5000600000000001	0.006999999999999999	0.01	EXPERIMENTAL/c982031_P28074_5T0C_AP_1_P49720_5T0C_BR_1.pdb	5T0C	A	1	E	205.0	263.0	468.0	129.0	82.49380066802739	85.19409750833431	HuMap2.0	0.0	0.0	85.19409750833431	10641.700286175534	P49720	P28074	0.4553930215964487
509	P49720-P60900	0.022000000000000002	0.9652200000000001	0.9525	0.9652200000000001	0.8490000000000001	0.8490000000000001	PDB_PDB/fpp1330793_P60900_5L4G_A_P49720_5GJR_c.pdb	5L4G	A	c	P				68.0	92.8983167635151	93.39732227882169	HuMap2.0	0.0	0.0	93.39732227882169	6317.085539919027	P49720	P60900	0.4066906988209906
510	P49720-Q99436	0.009000000000000001	0.98875	0.98946	0.98875	0.031	0.031	EXPERIMENTAL/c1330758_Q99436_5L4G_7_1_P49720_5L4G_3_1.pdb	5L4G	7	1	E	205.0	277.0	482.0	268.0	87.56789025376129	88.89542254796585	HuMap2.0	0.0	0.0	88.89542254796585	23468.194588008027	P49720	Q99436	0.7106506836375232
511	P49721-O14818	0.011000000000000001	0.5363399999999999	0.56513	0.5363399999999999	0.035	0.105	EXPERIMENTAL/c1376477_O14818_6E5B_C_1_P49721_6E5B_J_1.pdb	6E5B	C	1	E				21.0	89.5048559758803	92.0978604834795	HuMap2.0	0.0	0.0	92.0978604834795	1879.6019754934864	P49721	O14818	0.04945105363377587
512	P49721-P28062	0.024	0.9867799999999999	0.9868899999999999	0.9867799999999999	0.006	0.039	EXPERIMENTAL/c983942_P28062_6E5B_K_1_P49721_6E5B_X_1.pdb	6E5B	K	1	E	201.0	276.0	477.0	98.0	92.35638482806087	85.3557550553001	HuMap2.0	0.0	0.0	85.3557550553001	9050.925713149965	P49721	P28062	0.5636959887080379
513	P49721-P28072	0.008	0.50517	0.95631	0.50517	0.013999999999999999	0.045	PDB_PDB/fpp932937_P28072_5GJR_a_P49721_6MSH_Q.pdb	5GJR	a	Q	P	201.0	239.0	440.0	104.0	86.3010317419556	87.76704531421433	HuMap2.0	0.0	0.0	87.76704531421433	8975.307301163382	P49721	P28072	0.45491909904668315
514	P49721-P28074	0.011000000000000001	0.47691000000000006	0.9848	0.47691000000000006	0.017	0.017	EXPERIMENTAL/c982015_P49721_5LF1_Y_1_P28074_5LF1_J_1.pdb	5LF1	Y	1	E	201.0	263.0	464.0	127.0	85.01740477169216	85.4212489167743	HuMap2.0	0.0	0.0	85.4212489167743	10797.210406004904	P49721	P28074	0.5113547544998339
515	P49721-P49720	0.008	0.9834200000000001	0.9834200000000001	0.9834200000000001	0.85	0.85	EXPERIMENTAL/c1330777_P49721_5L4G_W_1_P49720_5L4G_V_1.pdb	5L4G	W	1	E	201.0	205.0	406.0	106.0	94.20493542307543	94.28240595061138	HuMap2.0	0.0	0.0	94.28240595061138	9985.723154845995	P49721	P49720	0.6209900743390592
516	P49721-Q99436	0.008	0.49013	0.9417	0.49013	0.027999999999999997	0.038	PDB_PDB/fpp1128044_Q99436_5L4G_7_P49721_6MSH_Q.pdb	5L4G	7	Q	P	201.0	277.0	478.0	67.0	88.79282396077643	86.88121204859524	HuMap2.0	0.0	0.0	86.88121204859524	5949.119205372021	P49721	Q99436	0.30443497087604576
517	P49736-P33992	0.289	0.74579	0.77728	0.74254	0.006999999999999999	0.289	EXPERIMENTAL/c1321458_P33992_6XTY_2_1_P49736_6XTY_5_1.pdb	6XTY	2	1	E	904.0	734.0	1638.0	425.0	69.22998354046686	71.43073251669648	HuMap2.0	0.0	0.0	71.43073251669648	29422.743004698415	P49736	P33992	0.5445557769330949
518	P49736-Q14566	0.3	0.77784	0.79202	0.77817	0.01	0.3	EXPERIMENTAL/c963498_P49736_6XTX_2_1_Q14566_6XTX_6_1.pdb	6XTX	2	1	E	904.0	821.0	1725.0	435.0	73.78225572207843	71.64120976919838	HuMap2.0	0.0	0.0	71.64120976919838	32095.28123910412	P49736	Q14566	0.6460206667292285
519	P49770-Q13144	0.005	0.9814700000000001	0.9814700000000001	0.9814700000000001	0.745	0.745	EXPERIMENTAL/c1247166_Q13144_7D45_I_1_P49770_7D45_C_1.pdb	7D45	I	1	E	351.0	721.0	1072.0	200.0	76.73945781911537	78.55201970434274	HuMap2.0	0.0	0.0	78.55201970434274	15347.891563823074	P49770	Q13144	0.48516257332264257
520	P49821-P19404	0.8	0.9817299999999999	0.70082	0.9817299999999999	0.011000000000000001	0.8	EXPERIMENTAL/c1129375_P19404_5XTI_BA_1_P49821_5XTI_BO_1.pdb	5XTI	B	1	E	464.0	249.0	713.0	348.0	94.72018248336046	89.66237196520494	HuMap2.0	0.0	0.0	89.66237196520494	32962.62350420944	P49821	P19404	0.7347053504591258
521	P50213-O43837	0.64	0.959	0.9535100000000001	0.959	0.013000000000000001	0.64	EXPERIMENTAL/c973174_O43837_6KDY_H_1_P50213_6KDY_G_1.pdb	6KDY	H	1	E	366.0	385.0	751.0	257.0	92.10230020458172	87.14546157883508	HuMap2.0	0.0	0.0	87.14546157883508	23670.2911525775	P50213	O43837	0.7240423653462787
522	P50213-O43837	0.64	0.959	0.9535100000000001	0.959	0.013000000000000001	0.64	MODEL_MODEL/mmf973174_P50213_5grh_A_O43837_6kdf_D.pdb	5grh	A	D	M	366.0	385.0	751.0	257.0	92.10230020458172	87.14546157883508	HuMap2.0	0.0	0.0	87.14546157883508	23670.2911525775	P50213	O43837	0.7240423653462787
523	P50213-P51553	0.643	0.9695600000000001	0.97836	0.9695600000000001	0.015	0.643	EXPERIMENTAL/c973179_P51553_5YVT_B_1_P50213_5YVT_A_1.pdb	5YVT	B	1	E	366.0	393.0	759.0	269.0	91.99690767346522	86.77463051216036	HuMap2.0	0.0	0.0	86.77463051216036	24747.168164162144	P50213	P51553	0.7255639899533499
524	P50213-P51553	0.643	0.9695600000000001	0.97836	0.9695600000000001	0.015	0.643	MODEL_MODEL/mmf973179_P50213_5grh_A_P51553_5grh_B.pdb	5grh	A	B	M	366.0	393.0	759.0	269.0	91.99690767346522	86.77463051216036	HuMap2.0	0.0	0.0	86.77463051216036	24747.168164162144	P50213	P51553	0.7255639899533499
525	P50613-P51948	0.008	0.80787	0.80787	0.80787	0.04	0.105	EXPERIMENTAL/c982297_P51948_7B5Q_J_1_P50613_7B5Q_H_1.pdb	7B5Q	J	1	E	346.0	309.0	655.0	54.0	66.50082195368161	81.48124556610371	HuMap2.0	0.0	0.0	81.48124556610371	3591.044385498807	P50613	P51948	0.04583663366130355
526	P50616-Q9UIV1	0.008	0.94832	0.5401100000000001	0.94832	0.4	0.4	MODEL_MODEL/mmf1275775_Q9UIV1_4gmj_B_P50616_2z15_a.pdb	4gmj	B	a	M	345.0	285.0	630.0	248.0	75.80953130499555	69.98600515299889	HuMap2.0	0.0	0.0	69.98600515299889	18800.763763638894	P50616	Q9UIV1	0.5400245993491453
527	P50750-O60563	0.721	0.96121	0.97167	0.96121	0.035	0.8109999999999999	EXPERIMENTAL/c1094549_O60563_4OGR_I_1_P50750_4OGR_K_1.pdb	4OGR	I	1	E	372.0	726.0	1098.0	281.0	75.2373998381692	64.7964808165917	HuMap2.0	0.0	0.0	64.7964808165917	21141.709354525545	P50750	O60563	0.5668412858691393
528	P50914-P40429	0.022000000000000002	0.77827	0.8347100000000001	0.7783	0.593	0.593	EXPERIMENTAL/c965353_P50914_6LSS_V_1_P40429_6LSS_S_1.pdb	6LSS	V	1	E	215.0	203.0	418.0	93.0	88.3856803265584	80.53992728828216	HuMap2.0	0.0	0.0	80.53992728828216	8219.86827036993	P50914	P40429	0.45385540141467673
529	P50914-Q02878	0.002	0.72045	0.7961199999999999	0.72042	0.531	0.531	EXPERIMENTAL/c1403889_Q02878_5T2C_H_1_P50914_5T2C_s_1.pdb	5T2C	H	1	E				62.0	92.32599189921082	74.54033907597272	HuMap2.0	0.0	0.0	74.54033907597272	5724.211497751071	P50914	Q02878	0.34598087567743907
530	P50990-P40227	0.017	0.95134	0.9545399999999999	0.95134	0.55	0.55	EXPERIMENTAL/c935284_P50990_7LUM_I_1_P40227_7LUM_J_1.pdb	7LUM	I	1	E	548.0	531.0	1079.0	322.0	78.253078932351	82.44384745889245	HuMap2.0	0.0	0.0	82.44384745889245	25197.491416217024	P50990	P40227	0.6548064750953115
531	P50990-P49368	0.003	0.44016000000000005	0.8656799999999999	0.44016000000000005	0.004	0.146	EXPERIMENTAL/c1216597_P49368_6NRA_C_1_P50990_6NRA_P_1.pdb	6NRA	C	1	E				320.0	78.14234472835456	82.69632918405287	HuMap2.0	0.0	0.0	82.69632918405287	25005.550313073458	P50990	P49368	0.6521560364976047
532	P50991-P48643	0.003	0.44971000000000005	0.8852399999999999	0.45009	0.004	0.055999999999999994	EXPERIMENTAL/c1017400_P48643_6NRA_E_1_P50991_6NRA_L_1.pdb	6NRA	E	1	E	539.0	541.0	1080.0	277.0	78.33095244986285	85.3513785277342	HuMap2.0	0.0	0.0	85.3513785277342	21697.67382861201	P50991	P48643	0.6246906142916392
533	P50991-P78371	0.017	0.94871	0.95071	0.94871	0.519	0.5379999999999999	EXPERIMENTAL/c1242698_P50991_7LUM_M_1_P78371_7LUM_N_1.pdb	7LUM	M	1	E	539.0	535.0	1074.0	357.0	82.97412387548184	86.14975233551624	HuMap2.0	0.0	0.0	86.14975233551624	29621.762223547015	P50991	P78371	0.7090162844485471
534	P51148-P51149	0.028999999999999998	0.64605	0.4541	0.64395	0.16	0.16	MODEL_MODEL/mmf1395892_P51149_6jmg_A_P51148_6jmg_A.pdb	6jmg	A	A	M	216.0	207.0	423.0	112.0	76.03066650674522	80.80939490931027	HuMap2.0	0.0	0.0	80.80939490931027	8515.434648755465	P51148	P51149	0.23244457518641215
535	P51398-P82673	0.524	0.9078700000000001	0.28365	0.9078700000000001	0.006999999999999999	0.524	EXPERIMENTAL/c1218290_P82673_6ZSE_AX_1_P51398_6ZSE_A1_1.pdb	6ZSE	A	1	E				129.0	86.88158827383774	80.91561039100246	HuMap2.0	0.0	0.0	80.91561039100246	11207.724887325068	P51398	P82673	0.5585826917929462
536	P51398-P82673	0.524	0.9078700000000001	0.28365	0.9078700000000001	0.006999999999999999	0.524	EXPERIMENTAL/c1218290_P82673_6ZSE_AX_1_P51398_6ZSE_A1_1.pdb	6ZSE	A	1	E				129.0	86.88158827383774	80.91561039100246	HuMap2.0	0.0	0.0	79.12214247796497	11207.724887325068	P51398	P82673	0.5585826917929462
537	P51398-P82673	0.524	0.9078700000000001	0.28365	0.9078700000000001	0.006999999999999999	0.524	EXPERIMENTAL/c1218290_P82673_6ZSE_AX_1_P51398_6ZSE_A1_1.pdb	6ZSE	A	1	E				129.0	87.50709742624241	79.12214247796497	HuMap2.0	0.0	0.0	80.91561039100246	11288.41556798527	P51398	P82673	0.5711119581037286
538	P51398-P82673	0.524	0.9078700000000001	0.28365	0.9078700000000001	0.006999999999999999	0.524	EXPERIMENTAL/c1218290_P82673_6ZSE_AX_1_P51398_6ZSE_A1_1.pdb	6ZSE	A	1	E				129.0	87.50709742624241	79.12214247796497	HuMap2.0	0.0	0.0	79.12214247796497	11288.41556798527	P51398	P82673	0.5711119581037286
539	P51532-O96019	0.02	0.17105	0.80886	0.17105	0.002	0.02	EXPERIMENTAL/c1322869_O96019_6LTJ_I_1_P51532_6LTJ_J_1.pdb	6LTJ	I	1	E	1647.0	429.0	2076.0	239.0	64.0346250143495	65.59735323508893	HuMap2.0	0.0	0.0	65.59735323508893	15304.275378429531	P51532	O96019	0.19797041151039946
540	P51532-Q969G3	0.004	0.48522	0.5091100000000001	0.48522	0.003	0.005	EXPERIMENTAL/c1368764_P51532_6LTJ_I_1_Q969G3_6LTJ_Q_1.pdb	6LTJ	I	1	E	1647.0	411.0	2058.0	263.0	47.904989230595454	60.464371593826506	HuMap2.0	2.0	32.08121215880965	60.464371593826506	12599.012167646604	P51532	Q969G3	0.046600111929286085
541	P51532-Q96GM5	0.004	0.46997	0.52637	0.46997	0.006	0.006	EXPERIMENTAL/c1368685_Q96GM5_6LTH_P_1_P51532_6LTH_I_1.pdb	6LTH	P	1	E	1647.0	515.0	2162.0	332.0	57.369754612855864	62.02805770146165	HuMap2.0	2.0	37.64230406592468	62.02805770146165	19046.758531468146	P51532	Q96GM5	0.13762919081630032
542	P51665-O00231	0.009000000000000001	0.6308600000000001	0.7518600000000001	0.63044	0.349	0.349	EXPERIMENTAL/c906892_O00231_6MSJ_X_1_P51665_6MSJ_Z_1.pdb	6MSJ	X	1	E	324.0	422.0	746.0	67.0	81.4397401218964	76.69282695233646	HuMap2.0	0.0	0.0	76.69282695233646	5456.462588167059	P51665	O00231	0.16716459427457847
543	P51665-O00232	0.009000000000000001	0.57604	0.7695	0.57592	0.33799999999999997	0.33799999999999997	EXPERIMENTAL/c943903_O00232_5L4K_P_1_P51665_5L4K_U_1.pdb	5L4K	P	1	E	324.0	456.0	780.0	143.0	74.82708287382663	74.16767082410256	HuMap2.0	0.0	0.0	74.16767082410256	10700.272850957208	P51665	O00232	0.2940054434084821
544	P51665-O00487	0.405	0.52763	0.79545	0.52783	0.006999999999999999	0.54	EXPERIMENTAL/c1069046_O00487_5L4K_V_1_P51665_5L4K_U_1.pdb	5L4K	V	1	E	324.0	310.0	634.0	340.0	83.51834001065951	78.87956246716436	HuMap2.0	0.0	0.0	78.87956246716436	28396.235603624234	P51665	O00487	0.7082282434206103
545	P51665-O00487	0.405	0.52763	0.79545	0.52783	0.006999999999999999	0.54	MODEL_MODEL/mmf1069046_P51665_5gjq_U_O00487_5gjq_V.pdb	5gjq	U	V	M	324.0	310.0	634.0	340.0	83.51834001065951	78.87956246716436	HuMap2.0	0.0	0.0	78.87956246716436	28396.235603624234	P51665	O00487	0.7082282434206103
546	P51665-P48556	0.006	0.40899	0.6615	0.40899	0.003	0.10800000000000001	EXPERIMENTAL/c1129908_P51665_5L4K_U_1_P48556_5L4K_T_1.pdb	5L4K	U	1	E	324.0	350.0	674.0	44.0	77.12942496865216	66.9313672480855	HuMap2.0	0.0	0.0	66.9313672480855	3393.694698620695	P51665	P48556	0.0639799286644262
547	P51665-P48556	0.006	0.40899	0.6615	0.40899	0.003	0.10800000000000001	MODEL_MODEL/mmf1129908_P51665_5gjq_U_P48556_5gjq_T.pdb	5gjq	U	T	M	324.0	350.0	674.0	44.0	77.12942496865216	66.9313672480855	HuMap2.0	0.0	0.0	66.9313672480855	3393.694698620695	P51665	P48556	0.0639799286644262
548	P51665-Q15008	0.009000000000000001	0.63918	0.80882	0.6363	0.41200000000000003	0.41200000000000003	EXPERIMENTAL/c1242671_P51665_5L4K_R_1_Q15008_5L4K_U_1.pdb	5L4K	R	1	E	324.0	389.0	713.0	64.0	79.96708240017226	74.74419403541738	HuMap2.0	0.0	0.0	74.74419403541738	5117.893273611025	P51665	Q15008	0.13631265288989503
549	P51665-Q9UNM6	0.002	0.5273	0.8206700000000001	0.5273	0.009000000000000001	0.488	EXPERIMENTAL/c1242666_Q9UNM6_5T0H_a_1_P51665_5T0H_Z_1.pdb	5T0H	a	1	E	324.0	376.0	700.0	197.0	67.34311204541565	70.53834750498727	HuMap2.0	0.0	0.0	70.53834750498727	13266.593072946884	P51665	Q9UNM6	0.21929455008830961
550	P51665-Q9UNM6	0.002	0.5273	0.8206700000000001	0.5273	0.009000000000000001	0.488	MODEL_MODEL/mmf1242666_Q9UNM6_5gjq_O_P51665_5gjq_U.pdb	5gjq	O	U	M	324.0	376.0	700.0	197.0	67.34311204541565	70.53834750498727	HuMap2.0	0.0	0.0	70.53834750498727	13266.593072946884	P51665	Q9UNM6	0.21929455008830961
551	P51946-P50613	0.039	0.79422	0.8155399999999999	0.7941699999999999	0.21	0.21	EXPERIMENTAL/c982367_P50613_6O9L_8_1_P51946_6O9L_9_1.pdb	6O9L	8	1	E	323.0	346.0	669.0	152.0	83.115668509382	85.61433274431816	HuMap2.0	0.0	0.0	85.61433274431816	12633.581613426064	P51946	P50613	0.5381895107981581
552	P51948-P51946	0.005	0.97308	0.97308	0.97308	0.8740000000000001	0.8740000000000001	EXPERIMENTAL/c1420423_P51948_7B5Q_I_1_P51946_7B5Q_H_1.pdb	7B5Q	I	1	E	309.0	323.0	632.0	141.0	87.72329770278999	81.94367330316327	HuMap2.0	0.0	0.0	81.94367330316327	12368.984976093388	P51948	P51946	0.6040787765912964
553	P52298-Q9BXP5	0.006	0.83144	0.8480700000000001	0.83144		0.011000000000000001	EXPERIMENTAL/c1322479_P52298_5OO6_N_1_Q9BXP5_5OO6_O_1.pdb	5OO6	N	1	E	156.0	876.0	1032.0	51.0	55.308242394859455	64.18159811549279	HuMap2.0	0.0	0.0	64.18159811549279	2820.720362137832	P52298	Q9BXP5	0.0345944245391841
554	P52655-P52657	0.7440000000000001	0.89361	0.89361	0.89361	0.099	0.7440000000000001	EXPERIMENTAL/c993440_P52655_5IYC_N_1_P52657_5IYC_O_1.pdb	5IYC	N	1	E	376.0	109.0	485.0	218.0	93.8923069079076	63.90335610332164	HuMap2.0	0.0	0.0	63.90335610332164	20468.522905923855	P52655	P52657	0.7213728485497121
555	P52948-P55735	0.011000000000000001	0.49818999999999997	0.50153	0.49818999999999997	0.012	0.012	EXPERIMENTAL/c1413496_P55735_5A9Q_E_1_P52948_5A9Q_F_1.pdb	5A9Q	E	1	E	1817.0	322.0	2139.0	185.0	59.72585980760249	59.280412649716865	HuMap2.0	0.0	0.0	59.280412649716865	11049.28406440646	P52948	P55735	0.09009048810790013
556	P53597-Q96I99	0.015	0.94611	0.94611	0.94611	0.025	0.025	EXPERIMENTAL/c1380122_Q96I99_6WCV_B_1_P53597_6WCV_A_1.pdb	6WCV	B	1	E				297.0	83.09201797093851	85.92529380441042	HuMap2.0	0.0	0.0	85.92529380441042	24678.329337368737	P53597	Q96I99	0.692950801229061
557	P53597-Q9P2R7	0.009000000000000001	0.9648399999999999	0.9648399999999999	0.9648399999999999	0.754	0.754	EXPERIMENTAL/c1380113_Q9P2R7_6G4Q_B_1_P53597_6G4Q_A_1.pdb	6G4Q	B	1	E	346.0	463.0	809.0	295.0	83.39440437989775	84.60999239595456	HuMap2.0	0.0	0.0	84.60999239595456	24601.349292069837	P53597	Q9P2R7	0.6944786826018444
558	P53621-O14579	0.691	0.95729	0.9768100000000001	0.95729		0.7979999999999999	EXPERIMENTAL/c996162_P53621_6TZT_B_1_O14579_6TZT_A_1.pdb	6TZT	B	1	E	1224.0	308.0	1532.0	369.0	80.43504922487801	80.8158754717942	HuMap2.0	0.0	0.0	80.8158754717942	29680.533163979988	P53621	O14579	0.6959775025839363
559	P54105-O14744	0.042	0.95106	0.95106	0.95106	0.016	0.042	EXPERIMENTAL/c922228_O14744_6V0O_A_1_P54105_6V0O_D_1.pdb	6V0O	A	1	E	237.0	637.0	874.0	216.0	66.73653829714095	81.7927102312201	HuMap2.0	0.0	0.0	81.7927102312201	14415.092272182446	P54105	O14744	0.23233975980066157
560	P54136-Q12904	0.23399999999999999	0.81321	0.81321	0.81321	0.048	0.23399999999999999	EXPERIMENTAL/c1077346_Q12904_4R3Z_B_1_P54136_4R3Z_A_1.pdb	4R3Z	B	1	E	660.0	312.0	972.0	230.0	78.16797845947738	85.47082868363827	HuMap2.0	0.0	0.0	85.47082868363827	17978.6350456798	P54136	Q12904	0.5703693168496986
561	P54646-P54619	0.004	0.4426	0.6237699999999999	0.4426	0.005	0.011000000000000001	EXPERIMENTAL/c1125251_P54619_6B1U_C_1_P54646_6B1U_F_1.pdb	6B1U	C	1	E	552.0	331.0	883.0	64.0	79.58716671874369	75.95884186804845	HuMap2.0	0.0	0.0	75.95884186804845	5093.578669999596	P54646	P54619	0.13194346702925908
562	P55036-O00231	0.004	0.17484	0.8283200000000001	0.16879	0.004	0.004	EXPERIMENTAL/c906909_O00231_6MSE_X_1_P55036_6MSE_H_1.pdb	6MSE	X	1	E	377.0	422.0	799.0	18.0	76.37914489827992	73.43840181392059	HuMap2.0	0.0	0.0	73.43840181392059	1374.8246081690386	P55036	O00231	0.03495138695195782
563	P55036-P51665	0.01	0.77061	0.77061	0.77061	0.33	0.33	EXPERIMENTAL/c1242683_P51665_5VFU_Z_1_P55036_5VFU_b_1.pdb	5VFU	Z	1	E	377.0	324.0	701.0	124.0	80.26494016004479	72.54439031089225	HuMap2.0	0.0	0.0	72.54439031089225	9952.852579845554	P55036	P51665	0.3784199883409116
564	P55036-Q9UNM6	0.017	0.17724	0.9083899999999999	0.17745999999999998	0.027999999999999997	0.027999999999999997	EXPERIMENTAL/c1407465_P55036_6MSE_g_1_Q9UNM6_6MSE_h_1.pdb	6MSE	g	1	E	377.0	376.0	753.0	82.0	77.92619138786907	70.79368464634355	HuMap2.0	0.0	0.0	70.79368464634355	6389.947693805264	P55036	Q9UNM6	0.170546242949714
565	P55072-Q9BZE9	0.003	0.1283	0.1283	0.1283	0.006999999999999999	0.045	EXPERIMENTAL/c1012274_Q9BZE9_5IFW_B_1_P55072_5IFW_A_1.pdb	5IFW	B	1	E	806.0	553.0	1359.0	71.0	53.600484569166746	71.45211816268215	HuMap2.0	0.0	0.0	71.45211816268215	3805.634404410839	P55072	Q9BZE9	0.03594385187114306
566	P55209-Q99733	0.032	0.57945	0.8783	0.57944	0.04	0.04	MODEL_MODEL/mmf944097_Q99733_6n2g_C_P55209_6n2g_C.pdb	6n2g	C	C	M	391.0	375.0	766.0	330.0	84.00678165011969	74.20115307715167	HuMap2.0	0.0	0.0	74.20115307715167	27722.237944539498	P55209	Q99733	0.7085357506683414
567	P55735-Q96EE3	0.006999999999999999	0.4906	0.5112399999999999	0.4906	0.008	0.027000000000000003	PDB_PDB/fpp1413498_Q96EE3_5A9Q_7_P55735_3BG1_A.pdb	5A9Q	7	A	P	322.0	360.0	682.0	114.0	65.1705268091028	82.87234959108262	HuMap2.0	0.0	0.0	82.87234959108262	7429.440056237719	P55735	Q96EE3	0.08499527347123577
568	P55884-Q13347	0.045	0.54532	0.6300600000000001	0.54532	0.006	0.045	EXPERIMENTAL/c1272920_Q13347_6YBT_1_1_P55884_6YBT_2_1.pdb	6YBT	1	1	E	814.0	325.0	1139.0	136.0	82.41563909971252	74.83637868019169	HuMap2.0	0.0	0.0	74.83637868019169	11208.526917560903	P55884	Q13347	0.4763451477694145
569	P56192-O43324	0.843	0.96336	0.96336	0.96336	0.044000000000000004	0.843	EXPERIMENTAL/c905502_O43324_5Y6L_A_1_P56192_5Y6L_B_1.pdb	5Y6L	A	1	E	900.0	174.0	1074.0	246.0	85.08465020741859	87.78147806904134	HuMap2.0	0.0	0.0	87.78147806904134	20930.823951024973	P56192	O43324	0.6862543912897926
570	P56556-O75489	0.006999999999999999	0.81547	0.20101	0.81547	0.31	0.31	EXPERIMENTAL/c906483_P56556_5XTH_P_1_O75489_5XTH_E_1.pdb	5XTH	P	1	E	128.0	264.0	392.0	108.0	82.87416704744496	76.59327807770752	HuMap2.0	0.0	0.0	76.59327807770752	8950.410041124056	P56556	O75489	0.38469678466946833
571	P57086-P17028	0.012	0.89581	0.8237	0.89581	0.629	0.629	MODEL_MODEL/mmf1305847_P17028_3lhr_A_P57086_4e6s_A.pdb	3lhr	A	A	M	179.0	368.0	547.0	156.0	88.3375001075774	63.21649059721693	HuMap2.0	0.0	0.0	63.21649059721693	13780.650016782074	P57086	P17028	0.6404160456164735
572	P57735-P62491	0.121	0.6388199999999999	0.6388199999999999	0.6374	0.099	0.121	MODEL_MODEL/mmf1163158_P57735_2oil_A_P62491_2d7c_a.pdb	2oil	A	a	M	213.0	216.0	429.0	96.0	74.93542461600204	80.03987758969956	HuMap2.0	0.0	0.0	80.03987758969956	7193.800763136196	P57735	P62491	0.16579599805720635
573	P57735-Q15907	0.10400000000000001	0.63768	0.63898	0.63898	0.126	0.126	MODEL_MODEL/mmf1163241_Q15907_2f9l_a_P57735_2oil_A.pdb	2f9l	a	A	M	213.0	218.0	431.0	97.0	73.34829407286945	79.6833497746593	HuMap2.0	0.0	0.0	79.6833497746593	7114.784525068337	P57735	Q15907	0.1449587666795863
574	P59998-O15143	0.006999999999999999	0.96616	0.96616	0.96616	0.635	0.635	EXPERIMENTAL/c1043152_O15143_6UHC_C_1_P59998_6UHC_F_1.pdb	6UHC	C	1	E	168.0	372.0	540.0	159.0	88.1238324216989	88.59643646062962	HuMap2.0	0.0	0.0	88.59643646062962	14011.689355050126	P59998	O15143	0.6419990734809063
575	P59998-O15144	0.005	0.9520299999999999	0.9520299999999999	0.9520299999999999	0.7979999999999999	0.7979999999999999	EXPERIMENTAL/c1172486_O15144_6UHC_D_1_P59998_6UHC_F_1.pdb	6UHC	D	1	E	168.0	300.0	468.0	190.0	93.1446645088492	91.73647739018209	HuMap2.0	0.0	0.0	91.73647739018209	17697.48625668135	P59998	O15144	0.7099196155456938
576	P59998-P61158	0.006	0.8200299999999999	0.8200299999999999	0.8200299999999999	0.207	0.207	EXPERIMENTAL/c1380148_P59998_6YW6_A_1_P61158_6YW6_F_1.pdb	6YW6	A	1	E	168.0	418.0	586.0	71.0	74.2635549976272	88.4480329316645	HuMap2.0	0.0	0.0	88.4480329316645	5272.712404831531	P59998	P61158	0.09870728101702783
577	P59998-P61160	0.006	0.6157199999999999	0.68998	0.6157699999999999	0.07	0.07	EXPERIMENTAL/c1380155_P59998_6YW6_B_1_P61160_6YW6_F_1.pdb	6YW6	B	1	E	168.0	394.0	562.0	61.0	84.19483899795542	91.71760156250922	HuMap2.0	0.0	0.0	91.71760156250922	5135.88517887528	P59998	P61160	0.18035181264869118
578	P59998-Q9BPX5	0.32	0.94826	0.94826	0.94826	0.012	0.32	EXPERIMENTAL/c1380153_Q9BPX5_6YW6_F_1_P59998_6YW6_G_1.pdb	6YW6	F	1	E	168.0	153.0	321.0	118.0	92.75772080078995	89.13505638396387	HuMap2.0	0.0	0.0	89.13505638396387	10945.411054493215	P59998	Q9BPX5	0.6305245063666034
579	P60228-O00303	0.44	0.55455	0.82906	0.55455	0.013999999999999999	0.44	EXPERIMENTAL/c1030216_O00303_7A09_E_1_P60228_7A09_F_1.pdb	7A09	E	1	E	445.0	357.0	802.0	63.0	76.6176705170066	65.77232128193414	HuMap2.0	0.0	0.0	65.77232128193414	4826.913242571416	P60228	O00303	0.10040637788810289
580	P60228-O15371	0.002	0.50652	0.84124	0.50652	0.35600000000000004	0.35600000000000004	EXPERIMENTAL/c978776_P60228_6ZON_D_1_O15371_6ZON_E_1.pdb	6ZON	D	1	E	445.0	548.0	993.0	235.0	61.819060800136825	72.88473200679776	HuMap2.0	3.0	44.206241884574396	72.88473200679776	14527.479288032153	P60228	O15371	0.15096441532494814
581	P60228-Q99613	0.002	0.85677	0.8649600000000001	0.85677	0.44299999999999995	0.44299999999999995	EXPERIMENTAL/c965431_P60228_7A09_C_1_Q99613_7A09_E_1.pdb	7A09	C	1	E	445.0	913.0	1358.0	285.0	67.23748537356866	65.36882043097623	HuMap2.0	0.0	0.0	65.36882043097623	19162.68333146707	P60228	Q99613	0.3405888088458614
582	P60228-Q9Y262	0.08900000000000001	0.67999	0.8154100000000001	0.67865	0.006999999999999999	0.08900000000000001	EXPERIMENTAL/c965434_P60228_7A09_E_1_Q9Y262_7A09_L_1.pdb	7A09	E	1	E	445.0	564.0	1009.0	139.0	66.55864728924986	63.919670565113236	HuMap2.0	0.0	0.0	63.919670565113236	9251.651973205731	P60228	Q9Y262	0.12518262148612222
583	P60842-Q04637	0.48	0.7470100000000001	0.7470100000000001	0.7470100000000001		0.48	EXPERIMENTAL/c1306614_P60842_6ZMW_j_1_Q04637_6ZMW_g_1.pdb	6ZMW	j	1	E	406.0	1599.0	2005.0	349.0	75.04292058454445	59.439599572074826	HuMap2.0	0.0	0.0	59.439599572074826	26189.97928400601	P60842	Q04637	0.6211833269043019
584	P60900-O14818	0.595	0.94534	0.93545	0.94534	0.017	0.595	PDB_PDB/fpp1376499_P60900_5L4G_A_O14818_5GJR_E.pdb	5L4G	A	E	P	246.0	248.0	494.0	164.0	91.4810591284558	93.71611302371824	HuMap2.0	0.0	0.0	93.71611302371824	15002.893697066751	P60900	O14818	0.6833232218635492
585	P60900-P25787	0.358	0.96295	0.96295	0.96295	0.026000000000000002	0.358	EXPERIMENTAL/c962567_P25787_5L4G_A_1_P60900_5L4G_B_1.pdb	5L4G	A	1	E				170.0	92.59357920275312	94.5153243473157	HuMap2.0	0.0	0.0	94.5153243473157	15740.90846446803	P60900	P25787	0.6961114593291626
586	P60900-P25788	0.45	0.9759899999999999	0.97609	0.9759899999999999	0.008	0.46399999999999997	EXPERIMENTAL/c1361276_P25788_5L4G_N_1_P60900_5L4G_T_1.pdb	5L4G	N	1	E				167.0	93.74826249809723	94.09603272827923	HuMap2.0	0.0	0.0	94.09603272827923	15655.959837182238	P60900	P25788	0.7011463468510373
587	P60900-P28065	0.04	0.91354	0.91479	0.91354	0.01	0.045	EXPERIMENTAL/c1204338_P28065_6E5B_G_1_P60900_6E5B_N_1.pdb	6E5B	G	1	E	246.0	219.0	465.0	68.0	91.1254750788165	89.4215991683582	HuMap2.0	0.0	0.0	89.4215991683582	6196.532305359522	P60900	P28065	0.36511286085004746
588	P60900-P28072	0.048	0.94858	0.9490700000000001	0.94858	0.032	0.086	EXPERIMENTAL/c932956_P28072_5L4G_N_1_P60900_5L4G_Z_1.pdb	5L4G	N	1	E	246.0	239.0	485.0	66.0	92.67587118087195	88.19549994437916	HuMap2.0	0.0	0.0	88.19549994437916	6116.607497937549	P60900	P28072	0.38610005128308333
589	P60900-P28074	0.008	0.42456000000000005	0.87624	0.42456000000000005	0.008	0.051	PDB_PDB/fpp1353347_P60900_5L4G_A_P28074_5GJR_e.pdb	5L4G	A	e	P	246.0	263.0	509.0	209.0	73.5800733150417	84.0028952527146	HuMap2.0	0.0	0.0	84.0028952527146	15378.235322843715	P60900	P28074	0.41280451753253655
590	P60900-P49721	0.011000000000000001	0.53362	0.58398	0.53362	0.005	0.011000000000000001	PDB_PDB/fpp1128076_P60900_5L4G_A_P49721_6MSH_Q.pdb	5L4G	A	Q	P	246.0	201.0	447.0	10.0	85.67199105501643	92.65416107995432	HuMap2.0	0.0	0.0	92.65416107995432	856.7199105501643	P60900	P49721	0.033057035794021424
591	P60900-Q99436	0.03	0.87951	0.87951	0.8795200000000001	0.027999999999999997	0.047	EXPERIMENTAL/c1353339_P60900_5T0I_G_1_Q99436_5T0I_O_1.pdb	5T0I	G	1	E	246.0	277.0	523.0	70.0	94.42312619687834	88.68935310340612	HuMap2.0	0.0	0.0	88.68935310340612	6609.618833781484	P60900	Q99436	0.45673744172772235
592	P61024-P06493	0.013999999999999999	0.76852	0.7861600000000001	0.76852	0.017	0.045	EXPERIMENTAL/c1087870_P06493_4YC6_G_1_P61024_4YC6_H_1.pdb	4YC6	G	1	E	79.0	297.0	376.0	24.0	71.13186120273406	87.89642415939011	HuMap2.0	0.0	0.0	87.89642415939011	1707.1646688656174	P61024	P06493	0.03560653835125029
593	P61026-P31150	0.009000000000000001	0.88585	0.88585	0.88585	0.281	0.281	MODEL_MODEL/mmf1052308_P31150_1gnd_A_P61026_5lpn_C.pdb	1gnd	A	C	M	200.0	447.0	647.0	233.0	75.4651330803053	86.92948751710821	HuMap2.0	0.0	0.0	86.92948751710821	17583.376007711136	P61026	P31150	0.5090344578751775
594	P61081-Q15843	0.168	0.70838	0.71031	0.70838	0.027000000000000003	0.23199999999999998	EXPERIMENTAL/c1172179_P61081_4P5O_I_1_Q15843_4P5O_K_1.pdb	4P5O	I	1	E				86.0	84.03884549874681	88.50260720744473	HuMap2.0	0.0	0.0	88.50260720744473	7227.340712892225	P61081	Q15843	0.3096857461614767
595	P61081-Q15843	0.168	0.70838	0.71031	0.70838	0.027000000000000003	0.23199999999999998	MODEL_MODEL/mmf1172179_P61081_2nvu_c_Q15843_1ndd_a.pdb	2nvu	c	a	M				86.0	84.03884549874681	88.50260720744473	HuMap2.0	0.0	0.0	88.50260720744473	7227.340712892225	P61081	Q15843	0.3096857461614767
596	P61088-Q15819	0.632	0.93414	0.93414	0.93414	0.011000000000000001	0.632	EXPERIMENTAL/c972054_Q15819_7BBD_C_1_P61088_7BBD_A_1.pdb	7BBD	C	1	E	152.0	145.0	297.0	88.0	93.20926112163491	93.89518569238103	HuMap2.0	0.0	0.0	93.89518569238103	8202.414978703871	P61088	Q15819	0.5371308026454412
597	P61158-O15144	0.703	0.96411	0.96411	0.96411	0.008	0.703	EXPERIMENTAL/c1172470_O15144_6YW6_A_1_P61158_6YW6_D_1.pdb	6YW6	A	1	E	418.0	300.0	718.0	185.0	91.60301023975086	89.8612960814655	HuMap2.0	0.0	0.0	89.8612960814655	16946.556894353907	P61158	O15144	0.6993225687117544
598	P61158-P61160	0.005	0.49728999999999995	0.78286	0.49728999999999995	0.003	0.031	EXPERIMENTAL/c974146_P61158_6YW6_A_1_P61160_6YW6_B_1.pdb	6YW6	A	1	E	418.0	394.0	812.0	104.0	80.02785870369091	88.15687786753527	HuMap2.0	0.0	0.0	88.15687786753527	8322.897305183855	P61158	P61160	0.29569912170541945
599	P61158-P61160	0.005	0.49728999999999995	0.78286	0.49728999999999995	0.003	0.031	MODEL_MODEL/mmf974146_P61158_2p9l_A_P61160_4jd2_B.pdb	2p9l	A	B	M	418.0	394.0	812.0	104.0	80.02785870369091	88.15687786753527	HuMap2.0	0.0	0.0	88.15687786753527	8322.897305183855	P61158	P61160	0.29569912170541945
600	P61160-O15145	0.013000000000000001	0.66201	0.70114	0.66201	0.009000000000000001	0.054000000000000006	MODEL_MODEL/mmf1240015_P61160_4jd2_B_O15145_1k8k_e.pdb	4jd2	B	e	M				73.0	85.82637332907689	92.22125830398492	HuMap2.0	0.0	0.0	92.22125830398492	6265.325253022613	P61160	O15145	0.2780026605164173
601	P61160-Q9BPX5	0.209	0.7548600000000001	0.7548600000000001	0.75497	0.027999999999999997	0.209	EXPERIMENTAL/c1072711_P61160_6YW6_B_1_Q9BPX5_6YW6_G_1.pdb	6YW6	B	1	E	394.0	153.0	547.0	81.0	81.93068899857437	90.51640843709828	HuMap2.0	0.0	0.0	90.51640843709828	6636.385808884524	P61160	Q9BPX5	0.23833760166341827
602	P61163-Q9NZ32	0.009000000000000001	0.49882	0.9787600000000001	0.49882	0.008	0.66	MODEL_MODEL/mmf1121315_Q9NZ32_5aft_J_P61163_5afu_B.pdb	5aft	J	B	M	376.0	417.0	793.0	177.0	80.16664944545984	86.07161221692297	HuMap2.0	0.0	0.0	86.07161221692297	14189.496951846391	P61163	Q9NZ32	0.5261957338353908
603	P61201-Q13098	0.004	0.77963	0.77963	0.77925	0.34600000000000003	0.34600000000000003	EXPERIMENTAL/c1310038_P61201_6R7H_A_1_Q13098_6R7H_B_1.pdb	6R7H	A	1	E				174.0	79.20271632090214	73.79256419869797	HuMap2.0	0.0	0.0	73.79256419869797	13781.272639836972	P61201	Q13098	0.49540919793659455
604	P61201-Q7L5N1	0.375	0.53003	0.6207699999999999	0.53004	0.006	0.375	EXPERIMENTAL/c1309986_P61201_4WSN_h_1_Q7L5N1_4WSN_l_1.pdb	4WSN	h	1	E	443.0	327.0	770.0	61.0	82.1881967353162	75.24582286101626	HuMap2.0	0.0	0.0	75.24582286101626	5013.480000854288	P61201	Q7L5N1	0.15209144038278588
605	P61218-P62487	0.006	0.90179	0.90179	0.90175	0.7240000000000001	0.7240000000000001	EXPERIMENTAL/c1310231_P62487_5IYD_G_1_P61218_5IYD_F_1.pdb	5IYD	G	1	E	127.0	172.0	299.0	56.0	94.63990902962796	86.36095304252127	HuMap2.0	0.0	0.0	86.36095304252127	5299.834905659166	P61218	P62487	0.34552545193851014
606	P61247-P62263	0.541	0.9101299999999999	0.9101299999999999	0.9101299999999999	0.022000000000000002	0.541	EXPERIMENTAL/c1038257_P61247_6FEC_i_1_P62263_6FEC_j_1.pdb	6FEC	i	1	E	264.0	151.0	415.0	141.0	86.18158561719379	80.28822273700189	HuMap2.0	0.0	0.0	80.28822273700189	12151.603572024324	P61247	P62263	0.575983160934474
607	P61313-P42766	0.645	0.7939	0.7939	0.79388	0.009000000000000001	0.645	EXPERIMENTAL/c979211_P42766_5AJ0_AN_1_P61313_5AJ0_Ah_1.pdb	5AJ0	A	1	E	204.0	123.0	327.0	48.0	92.77753947189484	87.03006893662409	HuMap2.0	0.0	0.0	87.03006893662409	4453.321894650952	P61313	P42766	0.2343066049426978
608	P61313-Q9Y3U8	0.711	0.8237700000000001	0.8237700000000001	0.8237700000000001	0.009000000000000001	0.711	EXPERIMENTAL/c1137009_P61313_6ZMO_LN_1_Q9Y3U8_6ZMO_Li_1.pdb	6ZMO	L	1	E				57.0	89.1262985421777	86.58230752294641	HuMap2.0	0.0	0.0	86.58230752294641	5080.199016904128	P61313	Q9Y3U8	0.2397318942264015
609	P61326-P38919	0.011000000000000001	0.69968	0.82027	0.69968	0.013000000000000001	0.013000000000000001	EXPERIMENTAL/c1033422_P38919_2J0Q_B_1_P61326_2J0Q_F_1.pdb	2J0Q	B	1	E				72.0	67.41416680494012	84.06490209141396	HuMap2.0	0.0	0.0	84.06490209141396	4853.820009955689	P61326	P38919	0.06065727195253173
610	P61326-Q9Y5S9	0.654	0.95878	0.96273	0.95878	0.02	0.696	EXPERIMENTAL/c1118748_P61326_3EX7_A_1_Q9Y5S9_3EX7_B_1.pdb	3EX7	A	1	E	146.0	174.0	320.0	230.0	93.00722385619274	87.5054521300746	HuMap2.0	0.0	0.0	87.5054521300746	21391.66148692433	P61326	Q9Y5S9	0.7214868819372122
611	P61326-Q9Y5S9	0.654	0.95878	0.96273	0.95878	0.02	0.696	MODEL_MODEL/mmf1118748_P61326_2j0s_c_Q9Y5S9_3ex7_B.pdb	2j0s	c	B	M	146.0	174.0	320.0	230.0	93.00722385619274	87.5054521300746	HuMap2.0	0.0	0.0	87.5054521300746	21391.66148692433	P61326	Q9Y5S9	0.7214868819372122
612	P61353-P49207	0.672	0.8064399999999999	0.8064399999999999	0.8064399999999999	0.01	0.672	EXPERIMENTAL/c1411031_P49207_6Y57_LZ_1_P61353_6Y57_Lg_1.pdb	6Y57	L	1	E	136.0	117.0	253.0	69.0	93.37029529043377	88.30184991390655	HuMap2.0	0.0	0.0	88.30184991390655	6442.55037503993	P61353	P49207	0.42520934115704623
613	P61353-P62424	0.003	0.53833	0.71127	0.53833	0.355	0.355	EXPERIMENTAL/c1146537_P61353_6LSR_G_1_P62424_6LSR_i_1.pdb	6LSR	G	1	E				41.0	82.54213652452837	85.80651155721229	HuMap2.0	0.0	0.0	85.80651155721229	3384.227597505663	P61353	P62424	0.0817563231619052
614	P61353-P62888	0.7440000000000001	0.9260200000000001	0.9260200000000001	0.9260200000000001	0.006999999999999999	0.7440000000000001	EXPERIMENTAL/c1146553_P61353_5AJ0_AZ_1_P62888_5AJ0_Ac_1.pdb	5AJ0	A	1	E	136.0	115.0	251.0	73.0	88.49094507010271	87.52218124850536	HuMap2.0	0.0	0.0	87.52218124850536	6459.838990117498	P61353	P62888	0.33844150667705875
615	P61513-P62917	0.012	0.7346600000000001	0.7346600000000001	0.7346600000000001	0.455	0.455	EXPERIMENTAL/c980409_P61513_6OLG_AA_1_P62917_6OLG_Ap_1.pdb	6OLG	A	1	E				152.0	89.62567454932238	83.27121186054364	HuMap2.0	0.0	0.0	83.27121186054364	13623.102531497003	P61513	P62917	0.6510012005448097
616	P61758-Q9UHV9	0.20800000000000002	0.61357	0.7158899999999999	0.61364	0.016	0.20800000000000002	EXPERIMENTAL/c935162_Q9UHV9_6NR9_3_1_P61758_6NR9_2_1.pdb	6NR9	3	1	E				91.0	90.3226077732455	80.07535322986475	HuMap2.0	0.0	0.0	80.07535322986475	8219.35730736534	P61758	Q9UHV9	0.4894577458982824
617	P61956-P63279	0.023	0.32694	0.959	0.32588	0.02	0.853	EXPERIMENTAL/c943145_P61956_5D2M_A_1_P63279_5D2M_B_1.pdb	5D2M	A	1	E	95.0	158.0	253.0	88.0	95.28575221203516	91.82131955865007	HuMap2.0	0.0	0.0	91.82131955865007	8385.146194659093	P61956	P63279	0.5765121012937199
618	P61964-Q15291	0.008	0.9365700000000001	0.9365700000000001	0.9365700000000001	0.617	0.617	EXPERIMENTAL/c1025846_P61964_6KIV_N_1_Q15291_6KIV_R_1.pdb	6KIV	N	1	E	334.0	538.0	872.0	260.0	77.4180213178553	79.41353899621578	HuMap2.0	0.0	0.0	79.41353899621578	20128.68554264238	P61964	Q15291	0.5912201204756445
619	P61981-P62258	0.773	0.96624	0.9562700000000001	0.96624	0.733	0.773	MODEL_MODEL/mmf1402386_P61981_2npm_B_P62258_2npm_B.pdb	2npm	B	B	M				129.0	95.11614808547279	91.78048569166063	HuMap2.0	0.0	0.0	91.78048569166063	12269.98310302599	P61981	P62258	0.676047228904901
620	P61981-P63104	0.742	0.96457	0.94553	0.96457	0.218	0.742	MODEL_MODEL/mmf1402389_P61981_2npm_B_P63104_2c1n_A.pdb	2npm	B	A	M	247.0	245.0	492.0	128.0	95.52053382440356	92.27787623558665	HuMap2.0	0.0	0.0	92.27787623558665	12226.628329523655	P61981	P63104	0.6782013900550924
621	P61981-Q04917	0.693	0.9440200000000001	0.9528200000000001	0.9440200000000001	0.723	0.723	MODEL_MODEL/mmf1402414_P61981_2npm_B_Q04917_2npm_B.pdb	2npm	B	B	M	247.0	246.0	493.0	133.0	94.98186756688324	92.97218179463717	HuMap2.0	0.0	0.0	92.97218179463717	12632.588386395471	P61981	Q04917	0.6799578478379017
622	P62068-Q8TBZ3	0.008	0.9677100000000001	0.9677100000000001	0.9677100000000001	0.6679999999999999	0.6679999999999999	EXPERIMENTAL/c1399623_Q8TBZ3_6JLQ_C_1_P62068_6JLQ_A_1.pdb	6JLQ	C	1	E	366.0	569.0	935.0	247.0	77.84926996484322	76.14442122353503	HuMap2.0	0.0	0.0	76.14442122353503	19228.769681316273	P62068	Q8TBZ3	0.585280971825569
623	P62081-P62244	0.775	0.9562700000000001	0.9562700000000001	0.9562700000000001	0.006	0.775	EXPERIMENTAL/c1133846_P62081_6ZVJ_s_1_P62244_6ZVJ_f_1.pdb	6ZVJ	s	1	E	194.0	130.0	324.0	66.0	90.71784676658736	86.91453471447304	HuMap2.0	0.0	0.0	86.91453471447304	5987.377886594765	P62081	P62244	0.3406835593953509
624	P62081-P62277	0.45	0.83775	0.83775	0.83775	0.006	0.45	EXPERIMENTAL/c1133834_P62277_4V6X_AH_1_P62081_4V6X_AN_1.pdb	4V6X	A	1	E	194.0	151.0	345.0	51.0	84.63158416430917	85.14033836352121	HuMap2.0	0.0	0.0	85.14033836352121	4316.210792379768	P62081	P62277	0.13682836806602028
625	P62136-P36873	0.07200000000000001	0.60259	0.481	0.60259	0.059000000000000004	0.07200000000000001	MODEL_MODEL/mmf945274_P62136_6zej_D_P36873_1jk7_a.pdb	6zej	D	a	M	330.0	323.0	653.0	86.0	79.45442497415914	87.24752181437313	HuMap2.0	0.0	0.0	87.24752181437313	6833.080547777686	P62136	P36873	0.21128490851024834
626	P62136-P62140	0.027000000000000003	0.48801000000000005	0.51848	0.48801000000000005	0.01	0.032	MODEL_MODEL/mmf1311436_P62136_6zej_D_P62140_1s70_a.pdb	6zej	D	a	M	330.0	327.0	657.0	191.0	67.23316736104732	86.94483016014628	HuMap2.0	0.0	0.0	86.94483016014628	12841.534965960038	P62136	P62140	0.20796648154826505
627	P62136-Q12972	0.708	0.9865299999999999	0.9897	0.9865299999999999	0.03	0.7659999999999999	EXPERIMENTAL/c1311416_P62136_3V4Y_A_1_Q12972_3V4Y_B_1.pdb	3V4Y	A	1	E	330.0	351.0	681.0	337.0	80.05826843209276	73.40615248641345	HuMap2.0	0.0	0.0	73.40615248641345	26979.63646161526	P62136	Q12972	0.6823628831481217
628	P62136-Q13625	0.26899999999999996	0.91527	0.91527	0.91528		0.26899999999999996	EXPERIMENTAL/c1311595_P62136_6GHM_A_1_Q13625_6GHM_D_1.pdb	6GHM	A	1	E	330.0	1128.0	1458.0	238.0	71.70402591004523	60.69896727457584	HuMap2.0	0.0	0.0	60.69896727457584	17065.558166590767	P62136	Q13625	0.4088998506187578
629	P62136-Q15435	0.39	0.8934700000000001	0.8987	0.8931100000000001	0.01	0.401	EXPERIMENTAL/c1311423_P62136_6OBN_A_1_Q15435_6OBN_C_1.pdb	6OBN	A	1	E	330.0	360.0	690.0	316.0	76.66599349267905	85.0537009047237	HuMap2.0	0.0	0.0	85.0537009047237	24226.453943686578	P62136	Q15435	0.6268820703607976
630	P62140-P36873	0.062	0.6106699999999999	0.5015	0.60878	0.047	0.314	MODEL_MODEL/mmf944899_P62140_1s70_a_P36873_1jk7_a.pdb	1s70	a	a	M	327.0	323.0	650.0	79.0	78.44086365886687	87.62146206182257	HuMap2.0	0.0	0.0	87.62146206182257	6196.828229050483	P62140	P36873	0.16825328170773735
631	P62191-P17980	0.07400000000000001	0.73474	0.8494200000000001	0.73474	0.008	0.19899999999999998	MODEL_MODEL/mmf1228798_P62191_5gjq_L_P17980_5gjq_L.pdb	5gjq	L	L	M	440.0	439.0	879.0	298.0	72.97273963035506	71.45525633885772	HuMap2.0	0.0	0.0	71.45525633885772	21745.87640984581	P62191	P17980	0.5298153222390828
632	P62191-P17980	0.07400000000000001	0.73474	0.8494200000000001	0.73474	0.008	0.19899999999999998	PDB_PDB/fpp1228798_P17980_6WJD_F_P62191_6MSH_B.pdb	6WJD	F	B	P	440.0	439.0	879.0	298.0	72.97273963035506	71.45525633885772	HuMap2.0	0.0	0.0	71.45525633885772	21745.87640984581	P62191	P17980	0.5298153222390828
633	P62191-P25789	0.008	0.46455	0.79479	0.46455	0.003	0.008	EXPERIMENTAL/c1156684_P62191_5VFU_B_1_P25789_5VFU_I_1.pdb	5VFU	B	1	E				2.0	79.10051572684186	79.43324622487441	HuMap2.0	0.0	0.0	79.43324622487441	158.20103145368373	P62191	P25789	0.03133797554257726
634	P62191-P35998	0.006	0.8791	0.85272	0.8791	0.047	0.39	EXPERIMENTAL/c1240888_P35998_5L4G_H_1_P62191_5L4G_I_1.pdb	5L4G	H	1	E	440.0	433.0	873.0	410.0	71.2773173112667	71.06364983416384	HuMap2.0	0.0	0.0	71.06364983416384	29223.70009761935	P62191	P35998	0.5849546917431768
635	P62191-P35998	0.006	0.8791	0.85272	0.8791	0.047	0.39	MODEL_MODEL/mmf1240888_P62191_5gjq_L_P35998_5gjq_L.pdb	5gjq	L	L	M	440.0	433.0	873.0	410.0	71.2773173112667	71.06364983416384	HuMap2.0	0.0	0.0	71.06364983416384	29223.70009761935	P62191	P35998	0.5849546917431768
636	P62191-P43686	0.006999999999999999	0.75895	0.75317	0.75895	0.02	0.10099999999999999	EXPERIMENTAL/c1089180_P62191_5T0J_D_1_P43686_5T0J_B_1.pdb	5T0J	D	1	E	440.0	418.0	858.0	245.0	74.58085209948257	72.70406892686471	HuMap2.0	0.0	0.0	72.70406892686471	18272.30876437323	P62191	P43686	0.5037600588809421
637	P62191-P43686	0.006999999999999999	0.75895	0.75317	0.75895	0.02	0.10099999999999999	MODEL_MODEL/mmf1089180_P62191_5gjq_L_P43686_5gjq_L.pdb	5gjq	L	L	M	440.0	418.0	858.0	245.0	74.58085209948257	72.70406892686471	HuMap2.0	0.0	0.0	72.70406892686471	18272.30876437323	P62191	P43686	0.5037600588809421
638	P62191-P62195	0.258	0.85135	0.8262799999999999	0.85135	0.006999999999999999	0.27699999999999997	EXPERIMENTAL/c1156642_P62195_5T0J_C_1_P62191_5T0J_B_1.pdb	5T0J	C	1	E	440.0	406.0	846.0	298.0	74.42789486172859	74.71321348569742	HuMap2.0	0.0	0.0	74.71321348569742	22179.51266879512	P62191	P62195	0.5660526775126343
639	P62191-P62195	0.258	0.85135	0.8262799999999999	0.85135	0.006999999999999999	0.27699999999999997	MODEL_MODEL/mmf1156642_P62191_5gjq_L_P62195_5gjq_L.pdb	5gjq	L	L	M	440.0	406.0	846.0	298.0	74.42789486172859	74.71321348569742	HuMap2.0	0.0	0.0	74.71321348569742	22179.51266879512	P62191	P62195	0.5660526775126343
640	P62191-P62333	0.013999999999999999	0.7611	0.86344	0.7611	0.008	0.292	MODEL_MODEL/mmf1156637_P62333_5gjq_L_P62191_5gjq_L.pdb	5gjq	L	L	M	440.0	389.0	829.0	334.0	73.64432846772135	73.83094150815836	HuMap2.0	0.0	0.0	73.83094150815836	24597.20570821893	P62191	P62333	0.5816842784165707
641	P62191-P62333	0.013999999999999999	0.7611	0.86344	0.7611	0.008	0.292	PDB_PDB/fpp1156637_P62333_6MSG_E_P62191_6MSH_B.pdb	6MSG	E	B	P	440.0	389.0	829.0	334.0	73.64432846772135	73.83094150815836	HuMap2.0	0.0	0.0	73.83094150815836	24597.20570821893	P62191	P62333	0.5816842784165707
642	P62191-Q13200	0.004	0.65674	0.8498399999999999	0.65674	0.038	0.038	EXPERIMENTAL/c1156653_P62191_6MSK_f_1_Q13200_6MSK_B_1.pdb	6MSK	f	1	E	440.0	908.0	1348.0	194.0	67.57982281299864	66.8635458670389	HuMap2.0	0.0	0.0	66.8635458670389	13110.485625721736	P62191	Q13200	0.2202236315855596
643	P62191-Q99460	0.006999999999999999	0.6301	0.87303	0.6301	0.004	0.017	EXPERIMENTAL/c1156667_P62191_6MSJ_U_1_Q99460_6MSJ_B_1.pdb	6MSJ	U	1	E	440.0	953.0	1393.0	33.0	56.60808324079464	72.79691467740396	HuMap2.0	0.0	0.0	72.79691467740396	1868.0667469462232	P62191	Q99460	0.03309364118297712
644	P62195-O00231	0.006	0.17549	0.75835	0.17622000000000002	0.003	0.23399999999999999	EXPERIMENTAL/c906856_O00231_5T0G_C_1_P62195_5T0G_X_1.pdb	5T0G	C	1	E	406.0	422.0	828.0	5.0	81.57636528043177	78.52889147692156	HuMap2.0	0.0	0.0	78.52889147692156	407.8818264021589	P62195	O00231	0.031536705715464804
645	P62195-O00487	0.008	0.33921	0.66162	0.33871	0.004	0.009000000000000001	EXPERIMENTAL/c1068886_O00487_5VHI_C_1_P62195_5VHI_c_1.pdb	5VHI	C	1	E	406.0	310.0	716.0	4.0	66.39280155627465	76.38542838597155	HuMap2.0	0.0	0.0	76.38542838597155	265.5712062250986	P62195	O00487	0.031381793755073537
646	P62195-O43242	0.003	0.44743999999999995	0.74574	0.44743999999999995	0.003	0.009000000000000001	EXPERIMENTAL/c1185769_O43242_5VFU_V_1_P62195_5VFU_C_1.pdb	5VFU	V	1	E	406.0	534.0	940.0	12.0	63.68922825084852	72.76975313140407	HuMap2.0	0.0	0.0	72.76975313140407	764.2707390101823	P62195	O43242	0.03182854100545433
647	P62195-P35998	0.006	0.86646	0.7822399999999999	0.8664700000000001	0.031	0.113	EXPERIMENTAL/c1240863_P35998_6MSK_A_1_P62195_6MSK_C_1.pdb	6MSK	A	1	E				283.0	72.53964696702975	73.19642838391094	HuMap2.0	0.0	0.0	73.19642838391094	20528.72009166942	P62195	P35998	0.49994526043740906
648	P62195-P35998	0.006	0.86646	0.7822399999999999	0.8664700000000001	0.031	0.113	MODEL_MODEL/mmf1240863_P62195_5gjq_L_P35998_5gjq_L.pdb	5gjq	L	L	M				283.0	72.53964696702975	73.19642838391094	HuMap2.0	0.0	0.0	73.19642838391094	20528.72009166942	P62195	P35998	0.49994526043740906
649	P62195-P43686	0.264	0.84139	0.8002	0.84139	0.006999999999999999	0.40299999999999997	EXPERIMENTAL/c1089152_P43686_6MSJ_C_1_P62195_6MSJ_D_1.pdb	6MSJ	C	1	E				420.0	77.45624940137097	75.60352775508059	HuMap2.0	0.0	0.0	75.60352775508059	32531.624748575807	P62195	P43686	0.6853899287882628
650	P62195-P43686	0.264	0.84139	0.8002	0.84139	0.006999999999999999	0.40299999999999997	MODEL_MODEL/mmf1089152_P62195_5gjq_L_P43686_5gjq_L.pdb	5gjq	L	L	M				420.0	77.45624940137097	75.60352775508059	HuMap2.0	0.0	0.0	75.60352775508059	32531.624748575807	P62195	P43686	0.6853899287882628
651	P62195-P62191	0.012	0.85719	0.8261299999999999	0.85716	0.006999999999999999	0.044000000000000004	EXPERIMENTAL/c1156642_P62195_5T0J_C_1_P62191_5T0J_B_1.pdb	5T0J	C	1	E				343.0	74.3628053757025	73.20072643495511	HuMap2.0	0.0	0.0	73.20072643495511	25506.442243865957	P62195	P62191	0.6040392904660802
652	P62195-P62191	0.012	0.85719	0.8261299999999999	0.85716	0.006999999999999999	0.044000000000000004	MODEL_MODEL/mmf1156642_P62191_5gjq_L_P62195_5gjq_L.pdb	5gjq	L	L	M				343.0	74.3628053757025	73.20072643495511	HuMap2.0	0.0	0.0	73.20072643495511	25506.442243865957	P62195	P62191	0.6040392904660802
653	P62195-P62333	0.04	0.84524	0.83436	0.84524	0.006999999999999999	0.04	MODEL_MODEL/mmf982182_P62333_5gjq_L_P62195_5gjq_L.pdb	5gjq	L	L	M	406.0	389.0	795.0	322.0	74.36586161562181	77.77526573128108	HuMap2.0	0.0	0.0	77.77526573128108	23945.807440230223	P62195	P62333	0.587264548572646
654	P62195-Q15008	0.005	0.5150899999999999	0.82901	0.5150899999999999	0.003	0.009000000000000001	EXPERIMENTAL/c982224_P62195_5T0G_C_1_Q15008_5T0G_Y_1.pdb	5T0G	C	1	E	406.0	389.0	795.0	2.0	78.02580104226945	76.40140102814975	HuMap2.0	0.0	0.0	76.40140102814975	156.0516020845389	P62195	Q15008	0.03133751935185887
655	P62195-Q99460	0.002	0.7055100000000001	0.92911	0.70543	0.032	0.032	EXPERIMENTAL/c982215_P62195_5VFT_U_1_Q99460_5VFT_C_1.pdb	5VFT	U	1	E	406.0	953.0	1359.0	122.0	70.60970302235927	73.82634772787354	HuMap2.0	0.0	0.0	73.82634772787354	8614.38376872783	P62195	Q99460	0.15639113760090248
656	P62241-P62280	0.389	0.8391700000000001	0.8391700000000001	0.8391700000000001	0.01	0.389	EXPERIMENTAL/c1145860_P62280_6FEC_o_1_P62241_6FEC_G_1.pdb	6FEC	o	1	E	208.0	158.0	366.0	112.0	87.11249399796672	86.912193936979	HuMap2.0	0.0	0.0	86.912193936979	9756.599327772274	P62241	P62280	0.5074552005759612
657	P62249-P39019	0.013999999999999999	0.89445	0.89445	0.89445	0.691	0.691	EXPERIMENTAL/c1247415_P62249_6ZMW_d_1_P39019_6ZMW_Y_1.pdb	6ZMW	d	1	E	146.0	145.0	291.0	55.0	88.63280762235266	90.2855267407307	HuMap2.0	0.0	0.0	90.2855267407307	4874.804419229396	P62249	P39019	0.21667304677677215
658	P62258-P61981	0.731	0.9654200000000001	0.95606	0.9654200000000001	0.7709999999999999	0.7709999999999999	MODEL_MODEL/mmf1402386_P61981_2npm_B_P62258_2npm_B.pdb	2npm	B	B	M	255.0	247.0	502.0	128.0	95.25955398022418	92.00376866307751	HuMap2.0	0.0	0.0	92.00376866307751	12193.222909468695	P62258	P61981	0.675967661994885
659	P62258-P63104	0.8320000000000001	0.9710700000000001	0.9545399999999999	0.9710700000000001	0.261	0.8320000000000001	MODEL_MODEL/mmf1050646_P62258_2npm_B_P63104_2c1n_A.pdb	2npm	B	A	M	255.0	245.0	500.0	128.0	95.29327514363231	91.54299795301823	HuMap2.0	0.0	0.0	91.54299795301823	12197.539218384936	P62258	P63104	0.6762604338861585
660	P62258-Q04917	0.763	0.97016	0.95981	0.97016	0.809	0.809	MODEL_MODEL/mmf1050692_Q04917_2npm_B_P62258_2npm_B.pdb	2npm	B	B	M	255.0	246.0	501.0	130.0	94.61609601067886	92.10270093587528	HuMap2.0	0.0	0.0	92.10270093587528	12300.092481388252	P62258	Q04917	0.6729353699075411
661	P62269-P62851	0.38299999999999995	0.8414799999999999	0.8414799999999999	0.84136	0.006999999999999999	0.38299999999999995	EXPERIMENTAL/c1340506_P62269_6FEC_L_1_P62851_6FEC_W_1.pdb	6FEC	L	1	E	152.0	125.0	277.0	61.0	80.49638561635194	76.72043327922766	HuMap2.0	0.0	0.0	76.72043327922766	4910.279522597469	P62269	P62851	0.13171756332390877
662	P62277-P42677	0.78	0.93289	0.9329200000000001	0.9329200000000001	0.073	0.78	EXPERIMENTAL/c1251325_P42677_4V6X_AN_1_P62277_4V6X_Ab_1.pdb	4V6X	A	1	E	151.0	84.0	235.0	94.0	87.6434068709396	86.84885738750171	HuMap2.0	0.0	0.0	86.84885738750171	8238.480245868323	P62277	P42677	0.44077251566308373
663	P62277-P62888	0.006	0.55995	0.55995	0.55995	0.006	0.008	EXPERIMENTAL/c1158489_P62888_5AJ0_BN_1_P62277_5AJ0_Ac_1.pdb	5AJ0	B	1	E				0.0	0.0	85.17467431606363	HuMap2.0	0.0	0.0	85.17467431606363	0.0	P62277	P62888	0.03132179523211253
664	P62280-P62266	0.523	0.62729	0.62729	0.6239	0.002	0.523	EXPERIMENTAL/c1146063_P62266_6ZME_SL_1_P62280_6ZME_SX_1.pdb	6ZME	S	1	E	158.0	143.0	301.0	36.0	89.78257501511764	86.95992251862448	HuMap2.0	0.0	0.0	86.95992251862448	3232.1727005442353	P62280	P62266	0.10931583840701464
665	P62304-P62308	0.731	0.92719	0.9563200000000001	0.92719	0.032	0.821	EXPERIMENTAL/c1043355_P62304_6QDV_p_1_P62308_6QDV_r_1.pdb	6QDV	p	1	E	92.0	76.0	168.0	111.0	95.16597241237623	90.6916546734962	HuMap2.0	0.0	0.0	90.6916546734962	10563.422937773763	P62304	P62308	0.6458543318547505
666	P62304-P62308	0.731	0.92719	0.9563200000000001	0.92719	0.032	0.821	MODEL_MODEL/mmf1043355_P62304_3jb9_m_P62308_3cw1_5.pdb	3jb9	m	5	M	92.0	76.0	168.0	111.0	95.16597241237623	90.6916546734962	HuMap2.0	0.0	0.0	90.6916546734962	10563.422937773763	P62304	P62308	0.6458543318547505
667	P62310-O95777	0.7070000000000001	0.9022399999999999	0.8811100000000001	0.9022399999999999	0.035	0.7070000000000001	MODEL_MODEL/mmf1393239_P62310_3jcr_3_O95777_3jcr_8.pdb	3jcr	3	8	M	102.0	96.0	198.0	114.0	89.11806729680158	87.69439707934883	HuMap2.0	0.0	0.0	87.69439707934883	10159.45967183538	P62310	O95777	0.5579598414706978
668	P62310-Q9UK45	0.52	0.8700600000000001	0.9062100000000001	0.8701	0.026000000000000002	0.52	MODEL_MODEL/mmf940469_P62310_3jcr_3_Q9UK45_3jcr_7.pdb	3jcr	3	7	M	102.0	103.0	205.0	129.0	89.17716551655319	84.34453794499326	HuMap2.0	0.0	0.0	84.34453794499326	11503.854351635362	P62310	Q9UK45	0.6015347808951216
669	P62310-Q9Y333	0.023	0.92674	0.92674	0.92674	0.7020000000000001	0.763	EXPERIMENTAL/c940481_P62310_6QX9_62_1_Q9Y333_6QX9_63_1.pdb	6QX9	6	1	E	102.0	95.0	197.0	131.0	94.17084564394405	90.81515999345696	HuMap2.0	0.0	0.0	90.81515999345696	12336.38077935667	P62310	Q9Y333	0.6701794432942169
670	P62310-Q9Y333	0.023	0.92674	0.92674	0.92674	0.7020000000000001	0.763	MODEL_MODEL/mmf940481_Q9Y333_3jcr_2_P62310_3jcr_3.pdb	3jcr	2	3	M	102.0	95.0	197.0	131.0	94.17084564394405	90.81515999345696	HuMap2.0	0.0	0.0	90.81515999345696	12336.38077935667	P62310	Q9Y333	0.6701794432942169
671	P62312-P62310	0.022000000000000002	0.91301	0.91301	0.91301	0.6609999999999999	0.6609999999999999	EXPERIMENTAL/c940487_P62312_6QX9_63_1_P62310_6QX9_66_1.pdb	6QX9	6	1	E	80.0	102.0	182.0	103.0	95.35299684552142	89.917301032624	HuMap2.0	0.0	0.0	89.917301032624	9821.358675088706	P62312	P62310	0.6288367782789198
672	P62314-P62304	0.028999999999999998	0.43137	0.92556	0.43137	0.024	0.863	MODEL_MODEL/mmf1043336_P62314_1b34_A_P62304_3jb9_m.pdb	1b34	A	m	M	119.0	92.0	211.0	104.0	94.75685019168512	83.9809573700416	HuMap2.0	0.0	0.0	83.9809573700416	9854.712419935253	P62314	P62304	0.6233416251929506
673	P62314-P62304	0.028999999999999998	0.43137	0.92556	0.43137	0.024	0.863	PDB_PDB/fpp1043336_P62314_3JCR_P_P62304_3JCR_S.pdb	3JCR	P	S	P	119.0	92.0	211.0	104.0	94.75685019168512	83.9809573700416	HuMap2.0	0.0	0.0	83.9809573700416	9854.712419935253	P62314	P62304	0.6233416251929506
674	P62314-P62308	0.722	0.9321200000000001	0.8960600000000001	0.9321200000000001	0.033	0.722	MODEL_MODEL/mmf1331093_P62314_1b34_A_P62308_3cw1_5.pdb	1b34	A	5	M	119.0	76.0	195.0	104.0	93.45754000254568	85.17821556756165	HuMap2.0	0.0	0.0	85.17821556756165	9719.58416026475	P62314	P62308	0.6038450042273142
675	P62314-P62316	0.016	0.86421	0.9581200000000001	0.86421	0.498	0.8590000000000001	EXPERIMENTAL/c1183540_P62316_4PJO_D_1_P62314_4PJO_C_1.pdb	4PJO	D	1	E	119.0	118.0	237.0	110.0	94.96518647358437	84.72278959750827	HuMap2.0	0.0	0.0	84.72278959750827	10446.17051209428	P62314	P62316	0.6411852743429316
676	P62314-P62316	0.016	0.86421	0.9581200000000001	0.86421	0.498	0.8590000000000001	MODEL_MODEL/mmf1183540_P62316_3pgw_V_P62314_1b34_A.pdb	3pgw	V	A	M	119.0	118.0	237.0	110.0	94.96518647358437	84.72278959750827	HuMap2.0	0.0	0.0	84.72278959750827	10446.17051209428	P62314	P62316	0.6411852743429316
677	P62314-P62318	0.013999999999999999	0.41263999999999995	0.51336	0.41263999999999995	0.013000000000000001	0.024	MODEL_MODEL/mmf1183538_P62314_1b34_A_P62318_3jcr_4.pdb	1b34	A	4	M	119.0	126.0	245.0	8.0	95.87583254628757	79.26620784912808	HuMap2.0	0.0	0.0	79.26620784912808	767.0066603703006	P62314	P62318	0.03317560684044772
678	P62314-P62318	0.013999999999999999	0.41263999999999995	0.51336	0.41263999999999995	0.013000000000000001	0.024	PDB_PDB/fpp1183538_P62314_3JCR_P_P62318_3JCR_R.pdb	3JCR	P	R	P	119.0	126.0	245.0	8.0	95.87583254628757	79.26620784912808	HuMap2.0	0.0	0.0	79.26620784912808	767.0066603703006	P62314	P62318	0.03317560684044772
679	P62314-Q15029	0.003	0.87797	0.9727399999999999	0.87797	0.009000000000000001	0.012	PDB_PDB/fpp1183527_Q15029_3JCR_B_P62314_3JCR_P.pdb	3JCR	B	P	P	119.0	972.0	1091.0	39.0	85.31811476245548	83.59379124268298	HuMap2.0	0.0	0.0	83.59379124268298	3327.4064757357637	P62314	Q15029	0.09142356043673547
680	P62314-Q96DI7	0.004	0.72597	0.94006	0.72597	0.011000000000000001	0.022000000000000002	PDB_PDB/fpp1171110_Q96DI7_3JCR_D_P62314_3JCR_P.pdb	3JCR	D	P	P	119.0	357.0	476.0	62.0	83.54590903495458	82.9556398026333	HuMap2.0	0.0	0.0	82.9556398026333	5179.846360167184	P62314	Q96DI7	0.17556248823025877
681	P62316-P62304	0.436	0.82445	0.84583	0.82445	0.019	0.436	MODEL_MODEL/mmf1043358_P62316_3pgw_V_P62304_3jb9_m.pdb	3pgw	V	m	M	118.0	92.0	210.0	121.0	92.04469705842676	87.51629375968481	HuMap2.0	0.0	0.0	87.51629375968481	11137.408344069638	P62316	P62304	0.6273468350236762
682	P62316-P62318	0.506	0.8383799999999999	0.9544600000000001	0.8383299999999999	0.037000000000000005	0.506	EXPERIMENTAL/c1338345_P62318_4WZJ_DD_1_P62316_4WZJ_CC_1.pdb	4WZJ	D	1	E	118.0	126.0	244.0	125.0	90.53231145284241	83.03908712851798	HuMap2.0	0.0	0.0	83.03908712851798	11316.5389316053	P62316	P62318	0.6140472534700815
683	P62316-P62318	0.506	0.8383799999999999	0.9544600000000001	0.8383299999999999	0.037000000000000005	0.506	MODEL_MODEL/mmf1338345_P62316_3pgw_V_P62318_3jcr_4.pdb	3pgw	V	4	M	118.0	126.0	244.0	125.0	90.53231145284241	83.03908712851798	HuMap2.0	0.0	0.0	83.03908712851798	11316.5389316053	P62316	P62318	0.6140472534700815
684	P62318-P62304	0.049	0.81091	0.9224	0.81094	0.022000000000000002	0.086	MODEL_MODEL/mmf1043354_P62304_3jb9_m_P62318_3jcr_4.pdb	3jb9	m	4	M	126.0	92.0	218.0	116.0	91.41850697169323	81.45699765652772	HuMap2.0	0.0	0.0	81.45699765652772	10604.546808716415	P62318	P62304	0.605595319650743
685	P62318-Q15029	0.006	0.8750700000000001	0.92986	0.8750700000000001	0.005	0.04	EXPERIMENTAL/c1330453_P62318_6QDV_C_1_Q15029_6QDV_d_1.pdb	6QDV	C	1	E	126.0	972.0	1098.0	35.0	63.85984277823985	83.46131792791277	HuMap2.0	0.0	0.0	83.46131792791277	2235.094497238395	P62318	Q15029	0.03574046665615554
686	P62333-O00232	0.008	0.47381999999999996	0.75447	0.47425	0.011000000000000001	0.011000000000000001	EXPERIMENTAL/c943870_O00232_6MSJ_W_1_P62333_6MSJ_E_1.pdb	6MSJ	W	1	E	389.0	456.0	845.0	0.0	0.0	78.72311137628431	HuMap2.0	0.0	0.0	78.72311137628431	0.0	P62333	O00232	0.03132179523211253
687	P62333-O00487	0.006999999999999999	0.46726	0.71243	0.46726	0.004	0.006999999999999999	EXPERIMENTAL/c1068865_P62333_6MSD_E_1_O00487_6MSD_c_1.pdb	6MSD	E	1	E	389.0	310.0	699.0	18.0	77.70862426724155	77.98877482363022	HuMap2.0	0.0	0.0	77.98877482363022	1398.755236810348	P62333	O00487	0.03541580340542977
688	P62333-O43242	0.004	0.42863	0.74437	0.42863	0.005	0.005	EXPERIMENTAL/c946738_O43242_6MSE_E_1_P62333_6MSE_D_1.pdb	6MSE	E	1	E	389.0	534.0	923.0	18.0	72.97442669452026	74.1826440905925	HuMap2.0	0.0	0.0	74.1826440905925	1313.5396805013647	P62333	O43242	0.033987268364273446
689	P62333-P62195	0.245	0.81882	0.81485	0.81879	0.006	0.245	MODEL_MODEL/mmf982182_P62333_5gjq_L_P62195_5gjq_L.pdb	5gjq	L	L	M				273.0	74.05675509657696	76.57756543943151	HuMap2.0	0.0	0.0	76.57756543943151	20217.49414136551	P62333	P62195	0.5283621944427176
690	P62424-P61313	0.682	0.83765	0.83765	0.83765	0.005	0.682	EXPERIMENTAL/c1137046_P61313_6OM7_I_1_P62424_6OM7_O_1.pdb	6OM7	I	1	E	266.0	204.0	470.0	122.0	93.06871649761223	85.17746370658044	HuMap2.0	0.0	0.0	85.17746370658044	11354.383412708692	P62424	P61313	0.643076377216939
691	P62424-P61353	0.35700000000000004	0.53367	0.70919	0.53367	0.003	0.35700000000000004	EXPERIMENTAL/c1146537_P61353_6LSR_G_1_P62424_6LSR_i_1.pdb	6LSR	G	1	E	266.0	136.0	402.0	41.0	81.82724052926973	85.30040602455135	HuMap2.0	0.0	0.0	85.30040602455135	3354.916861700059	P62424	P61353	0.07797959133021429
692	P62424-P62750	0.374	0.59972	0.59972	0.59972	0.013000000000000001	0.374	EXPERIMENTAL/c1248652_P62424_6QZP_LG_1_P62750_6QZP_LX_1.pdb	6QZP	L	1	E	266.0	156.0	422.0	32.0	74.7834317975943	83.82893610591428	HuMap2.0	0.0	0.0	83.82893610591428	2393.0698175230177	P62424	P62750	0.04334672918611768
693	P62424-P62917	0.005	0.42815	0.42815	0.42815	0.004	0.275	EXPERIMENTAL/c1248668_P62424_6OLF_A_1_P62917_6OLF_I_1.pdb	6OLF	A	1	E	266.0	257.0	523.0	9.0	66.55797831675437	80.09120287698771	HuMap2.0	0.0	0.0	80.09120287698771	599.0218048507893	P62424	P62917	0.03166789826862224
694	P62424-Q9Y3U8	0.7659999999999999	0.8449399999999999	0.8449399999999999	0.8449399999999999	0.005	0.7659999999999999	EXPERIMENTAL/c1248649_P62424_6OM7_I_1_Q9Y3U8_6OM7_j_1.pdb	6OM7	I	1	E				59.0	90.04715619276064	84.48509169256458	HuMap2.0	0.0	0.0	84.48509169256458	5312.7822153728775	P62424	Q9Y3U8	0.2726509776408558
695	P62701-P46781	0.191	0.74148	0.74148	0.7406	0.009000000000000001	0.191	EXPERIMENTAL/c1267607_P62701_5VYC_E5_1_P46781_5VYC_J5_1.pdb	5VYC	E	1	E	263.0	194.0	457.0	35.0	77.85099479944083	87.2379441381282	HuMap2.0	0.0	0.0	87.2379441381282	2724.784817980429	P62701	P46781	0.05199461120708779
696	P62701-P62753	0.517	0.82535	0.82535	0.8251200000000001	0.003	0.517	EXPERIMENTAL/c1005389_P62701_6G18_E_1_P62753_6G18_G_1.pdb	6G18	E	1	E	263.0	249.0	512.0	49.0	92.16752734257759	89.4224549452199	HuMap2.0	0.0	0.0	89.4224549452199	4516.208839786302	P62701	P62753	0.23221289018654825
697	P62750-P42766	0.016	0.7710100000000001	0.7721	0.7721	0.489	0.489	EXPERIMENTAL/c979199_P62750_4V6X_Ch_1_P42766_4V6X_CX_1.pdb	4V6X	C	1	E	156.0	123.0	279.0	102.0	89.52396830103102	87.37343202546114	HuMap2.0	0.0	0.0	87.37343202546114	9131.444766705165	P62750	P42766	0.5219228893112626
698	P62805-P84243	0.031	0.9573299999999999	0.95847	0.9573299999999999	0.35	0.35100000000000003	EXPERIMENTAL/c1324995_P62805_6RNY_A_1_P84243_6RNY_B_1.pdb	6RNY	A	1	E				172.0	94.179117888215	83.53465855725501	HuMap2.0	0.0	0.0	83.53465855725501	16198.808276772981	P62805	P84243	0.7063170719184632
699	P62820-Q9H0U4	0.124	0.65036	0.57245	0.65036	0.079	0.124	PDB_PDB/fpp1362399_P62820_4FME_B_Q9H0U4_3NKV_A.pdb	4FME	B	A	P	205.0	201.0	406.0	102.0	72.73189657525836	78.88375652699744	HuMap2.0	0.0	0.0	78.88375652699744	7418.653450676353	P62820	Q9H0U4	0.14749043975867077
700	P62826-O14980	0.013999999999999999	0.83926	0.83926	0.83926	0.06	0.06	EXPERIMENTAL/c1237655_P62826_6TVO_A_1_O14980_6TVO_B_1.pdb	6TVO	A	1	E	216.0	1071.0	1287.0	207.0	74.60328864344794	85.38947309901627	HuMap2.0	0.0	0.0	85.38947309901627	15442.880749193724	P62826	O14980	0.4388639109955701
701	P62826-P43487	0.8240000000000001	0.97957	0.97957	0.97957	0.006999999999999999	0.8240000000000001	EXPERIMENTAL/c908959_P43487_1K5G_J_1_P62826_1K5G_K_1.pdb	1K5G	J	1	E	216.0	201.0	417.0	262.0	87.20223861186928	84.66945441428146	HuMap2.0	0.0	0.0	84.66945441428146	22846.98651630975	P62826	P43487	0.7070672890824248
702	P62826-Q14974	0.008	0.74465	0.74465	0.74465	0.032	0.032	EXPERIMENTAL/c925971_Q14974_1IBR_D_1_P62826_1IBR_C_1.pdb	1IBR	D	1	E				350.0	83.3192928026224	88.38067511400749	HuMap2.0	2.0	70.79294247397341	88.38067511400749	29161.75248091784	P62826	Q14974	0.7093509488870595
703	P62841-P62269	0.032	0.8985799999999999	0.8985799999999999	0.8985799999999999	0.542	0.542	EXPERIMENTAL/c1340488_P62269_4V6X_AS_1_P62841_4V6X_AP_1.pdb	4V6X	A	1	E	145.0	152.0	297.0	100.0	86.27995578116408	83.53231011673613	HuMap2.0	0.0	0.0	83.53231011673613	8627.995578116408	P62841	P62269	0.4361188304707949
704	P62888-P49207	0.006	0.77067	0.77069	0.77069	0.894	0.894	EXPERIMENTAL/c1411053_P62888_6OLZ_Ag_1_P49207_6OLZ_Ac_1.pdb	6OLZ	A	1	E	115.0	117.0	232.0	46.0	90.56985918306408	85.19209037751497	HuMap2.0	0.0	0.0	85.19209037751497	4166.213522420948	P62888	P49207	0.18275445180143485
705	P62888-P62277	0.005	0.14697000000000002	0.14697000000000002	0.14697000000000002	0.006	0.006999999999999999	EXPERIMENTAL/c1158489_P62888_5AJ0_BN_1_P62277_5AJ0_Ac_1.pdb	5AJ0	B	1	E	115.0	151.0	266.0	0.0	0.0	85.50927453390966	HuMap2.0	0.0	0.0	85.50927453390966	0.0	P62888	P62277	0.03132179523211253
706	P62906-P26373	0.002	0.39143	0.39143	0.39143	0.006	0.006	EXPERIMENTAL/c998239_P62906_4UG0_Lz_1_P26373_4UG0_LL_1.pdb	4UG0	L	1	E	217.0	211.0	428.0	3.0	63.23107252538011	81.26303905808581	HuMap2.0	0.0	0.0	81.26303905808581	189.6932175761403	P62906	P26373	0.0313494961578562
707	P62913-P62269	0.004	0.53733	0.53733	0.53733	0.009000000000000001	0.009000000000000001	EXPERIMENTAL/c999633_P62913_6OLG_AJ_1_P62269_6OLG_BS_1.pdb	6OLG	A	1	E	178.0	152.0	330.0	0.0	0.0	85.5584862614611	HuMap2.0	0.0	0.0	85.5584862614611	0.0	P62913	P62269	0.03132179523211253
708	P62913-P62841	0.004	0.55704	0.55704	0.55704	0.005	0.005	EXPERIMENTAL/c965012_P62913_4V6X_CJ_1_P62841_4V6X_AP_1.pdb	4V6X	C	1	E	178.0	145.0	323.0	3.0	67.37282876193443	84.98423850458943	HuMap2.0	0.0	0.0	84.98423850458943	202.11848628580327	P62913	P62841	0.03135430121836197
709	P62917-P61513	0.418	0.73451	0.73451	0.73451	0.012	0.418	EXPERIMENTAL/c980409_P61513_6OLG_AA_1_P62917_6OLG_Ap_1.pdb	6OLG	A	1	E	257.0	92.0	349.0	146.0	88.71047457817848	82.61093365151231	HuMap2.0	0.0	0.0	82.61093365151231	12951.729288414057	P62917	P61513	0.6293106325091031
710	P62979-P62987	0.013999999999999999	0.48176	0.31296999999999997	0.48176	0.013999999999999999	0.021	PDB_PDB/fpp1273974_P62979_2L0T_A_P62987_2RSU_A.pdb	2L0T	A	A	P	156.0	128.0	284.0	64.0	74.12355410157414	83.69325848797862	HuMap2.0	0.0	0.0	83.69325848797862	4743.907462500745	P62979	P62987	0.08439051836952115
711	P63096-A8MTJ3	0.006	0.46141000000000004	0.49578999999999995	0.46141000000000004	0.006	0.006	MODEL_MODEL/mmf1138125_P63096_3v00_C_A8MTJ3_3v00_C.pdb	3v00	C	C	M	354.0	354.0	708.0	37.0	81.35149037078249	88.31341160525369	HuMap2.0	0.0	0.0	88.31341160525369	3010.005143718952	P63096	A8MTJ3	0.06587497869022516
712	P63096-P08754	0.006999999999999999	0.46593999999999997	0.48088000000000003	0.46593999999999997	0.006999999999999999	0.006999999999999999	MODEL_MODEL/mmf1138120_P63096_3v00_C_P08754_3v00_C.pdb	3v00	C	C	M	354.0	354.0	708.0	45.0	84.08080628800887	87.6475530106743	HuMap2.0	0.0	0.0	87.6475530106743	3783.636282960399	P63096	P08754	0.10574143235271904
713	P63096-P09471	0.005	0.46608	0.47656000000000004	0.46608	0.005	0.008	MODEL_MODEL/mmf1138121_P63096_3v00_C_P09471_3v00_C.pdb	3v00	C	C	M	354.0	354.0	708.0	76.0	80.32934481512274	87.60666376460823	HuMap2.0	0.0	0.0	87.60666376460823	6105.030205949328	P63096	P09471	0.187012997595819
714	P63104-P61981	0.218	0.9678899999999999	0.9480299999999999	0.9678899999999999	0.7509999999999999	0.7509999999999999	MODEL_MODEL/mmf1402389_P61981_2npm_B_P63104_2c1n_A.pdb	2npm	B	A	M				129.0	95.78512303002987	92.52328617288296	HuMap2.0	0.0	0.0	92.52328617288296	12356.280870873852	P63104	P61981	0.6816302101677788
715	P63104-Q04917	0.213	0.96955	0.94806	0.96955	0.79	0.79	MODEL_MODEL/mmf1058806_Q04917_2npm_B_P63104_2c1n_A.pdb	2npm	B	A	M				128.0	95.5954564153698	92.63178275345959	HuMap2.0	0.0	0.0	92.63178275345959	12236.218421167334	P63104	Q04917	0.67882914964728
716	P63279-Q9UBT2	0.036000000000000004	0.6484800000000001	0.6484800000000001	0.6484800000000001		0.036000000000000004	EXPERIMENTAL/c1322992_P63279_5FQ2_A_1_Q9UBT2_5FQ2_B_1.pdb	5FQ2	A	1	E	158.0	640.0	798.0	198.0	74.88423991740261	78.44480746998399	HuMap2.0	2.0	73.50238059159666	78.44480746998399	14827.079503645717	P63279	Q9UBT2	0.4288740845276453
717	P67775-P30153	0.008	0.66948	0.9623700000000001	0.66994	0.018000000000000002	0.033	EXPERIMENTAL/c907398_P30153_2NPP_D_1_P67775_2NPP_F_1.pdb	2NPP	D	1	E	309.0	589.0	898.0	133.0	79.21870232444816	91.10463773727987	HuMap2.0	0.0	0.0	91.10463773727987	10536.087409151605	P67775	P30153	0.38124343922296344
718	P68371-P07437	0.672	0.9758600000000001	0.92153	0.9758600000000001	0.004	0.672	MODEL_MODEL/mmf1284762_P07437_2p4n_B_P68371_2p4n_B.pdb	2p4n	B	B	M	445.0	444.0	889.0	172.0	84.73991293447028	89.25696479184519	HuMap2.0	0.0	0.0	89.25696479184519	14575.26502472889	P68371	P07437	0.6110498659383796
719	P68371-Q9BQE3	0.004	0.97072	0.96844	0.97072	0.722	0.722	MODEL_MODEL/mmf1284477_Q9BQE3_2p4n_B_P68371_2p4n_B.pdb	2p4n	B	B	M	445.0	449.0	894.0	211.0	86.06296048780001	89.08897536697916	HuMap2.0	0.0	0.0	89.08897536697916	18159.284662925802	P68371	Q9BQE3	0.6730282198133944
720	P68400-P67870	0.005	0.6257199999999999	0.6514800000000001	0.6257199999999999	0.009000000000000001	0.316	EXPERIMENTAL/c1364024_P68400_4MD7_E_1_P67870_4MD7_B_1.pdb	4MD7	E	1	E	391.0	215.0	606.0	110.0	73.96788863283864	86.20083870788645	HuMap2.0	0.0	0.0	86.20083870788645	8136.46774961225	P68400	P67870	0.18624861304212229
721	P68402-Q15102	0.879	0.98551	0.9917799999999999	0.98551	0.34	0.885	MODEL_MODEL/mmf1348632_P68402_1fxw_f_Q15102_1es9_a.pdb	1fxw	f	a	M	229.0	231.0	460.0	163.0	96.05660461342173	93.54615551980619	HuMap2.0	0.0	0.0	93.54615551980619	15657.226551987742	P68402	Q15102	0.7103951266403473
722	P68431-Q96QV6	0.027999999999999997	0.9593700000000001	0.96155	0.9593700000000001	0.33899999999999997	0.33899999999999997	EXPERIMENTAL/c1007558_Q96QV6_5GT0_C_1_P68431_5GT0_E_1.pdb	5GT0	C	1	E				86.0	92.65313157167877	84.90900448309942	HuMap2.0	0.0	0.0	84.90900448309942	7968.169315164374	P68431	Q96QV6	0.515551008647369
723	P78346-O95707	0.494	0.8847799999999999	0.8847799999999999	0.8847700000000001	0.01	0.494	EXPERIMENTAL/c1189333_P78346_6AHU_J_1_O95707_6AHU_D_1.pdb	6AHU	J	1	E	268.0	220.0	488.0	112.0	80.66560031382659	81.7517207130024	HuMap2.0	0.0	0.0	81.7517207130024	9034.547235148577	P78346	O95707	0.34366698973709453
724	P78368-Q9Y6M4	0.006999999999999999	0.49954	0.49954	0.49954	0.006	0.01	MODEL_MODEL/mmf1053777_Q9Y6M4_2chl_A_P78368_2c47_D.pdb	2chl	A	D	M	415.0	447.0	862.0	134.0	52.731663745149525	72.8984417027037	HuMap2.0	0.0	0.0	72.8984417027037	7066.042941850036	P78368	Q9Y6M4	0.043013278952144116
725	P78371-P40227	0.005	0.89235	0.8791899999999999	0.89236	0.235	0.235	PDB_PDB/fpp935288_P40227_6NRA_F_P78371_6NRA_B.pdb	6NRA	F	B	P	535.0	531.0	1066.0	277.0	79.42931643785387	84.21136838015262	HuMap2.0	0.0	0.0	84.21136838015262	22001.92065328552	P78371	P40227	0.6420530796052549
726	P78371-P48643	0.006999999999999999	0.97329	0.97419	0.97329	0.674	0.685	EXPERIMENTAL/c1017390_P48643_7LUM_L_1_P78371_7LUM_M_1.pdb	7LUM	L	1	E	535.0	541.0	1076.0	382.0	78.28786019951973	83.99666008924427	HuMap2.0	0.0	0.0	83.99666008924427	29905.962596216537	P78371	P48643	0.6815586575372308
727	P81877-Q86U70	0.004	0.9504600000000001	0.9511200000000001	0.9504600000000001	0.7979999999999999	0.7979999999999999	MODEL_MODEL/mmf1420246_Q86U70_6tyd_V_P81877_6tyd_A.pdb	6tyd	V	A	M	361.0	411.0	772.0	218.0	76.01459200583434	58.523126938326165	HuMap2.0	0.0	0.0	58.523126938326165	16571.181057271886	P81877	Q86U70	0.4988567852930287
728	P81877-Q9BWG4	0.547	0.89955	0.8996700000000001	0.89955	0.29600000000000004	0.547	MODEL_MODEL/mmf1420250_P81877_6tyd_A_Q9BWG4_6tyd_A.pdb	6tyd	A	A	M	361.0	385.0	746.0	244.0	72.42208907620798	47.32355896367206	HuMap2.0	2.0	46.53553423286212	47.32355896367206	17670.989734594747	P81877	Q9BWG4	0.440374061671051
729	P81877-Q9BWW4	0.546	0.9020600000000001	0.9025	0.9020600000000001	0.217	0.546	MODEL_MODEL/mmf1420238_P81877_6tyd_A_Q9BWW4_6tyd_A.pdb	6tyd	A	A	M	361.0	388.0	749.0	250.0	74.67330648172675	47.77307249825115	HuMap2.0	2.0	40.09880612078268	47.77307249825115	18668.32662043169	P81877	Q9BWW4	0.5136078770853074
730	P82650-P82663	0.429	0.7558	0.75693	0.75693	0.008	0.429	EXPERIMENTAL/c995801_P82650_6ZM6_AR_1_P82663_6ZM6_AT_1.pdb	6ZM6	A	1	E	360.0	173.0	533.0	97.0	75.48761495808341	80.48327910556056	HuMap2.0	0.0	0.0	80.48327910556056	7322.298650934091	P82650	P82663	0.17748318665118595
731	P82650-P82675	0.002	0.8438399999999999	0.31986	0.8438399999999999	0.47200000000000003	0.47200000000000003	EXPERIMENTAL/c1025215_P82675_6ZSC_AD_1_P82650_6ZSC_AR_1.pdb	6ZSC	A	1	E	360.0	430.0	790.0	104.0	89.17052646352073	76.24714259418019	HuMap2.0	0.0	0.0	76.24714259418019	9273.734752206155	P82650	P82675	0.5223806533363522
732	P82650-P82930	0.556	0.71068	0.7116399999999999	0.7116399999999999	0.022000000000000002	0.556	EXPERIMENTAL/c1005568_P82930_6NU2_AR_1_P82650_6NU2_A0_1.pdb	6NU2	A	1	E	360.0	218.0	578.0	54.0	87.28330818994188	78.3272947842709	HuMap2.0	0.0	0.0	78.3272947842709	4713.298642256861	P82650	P82930	0.18811165497733576
733	P82663-P82675	0.002	0.14457	0.14457	0.14454	0.005	0.011000000000000001	EXPERIMENTAL/c1025226_P82675_6NU3_AD_1_P82663_6NU3_AT_1.pdb	6NU3	A	1	E	173.0	430.0	603.0	16.0	55.38630382444642	75.85446849906695	HuMap2.0	0.0	0.0	75.85446849906695	886.1808611911428	P82663	P82675	0.03175843917700537
734	P82663-Q9Y3D3	0.297	0.46174	0.46238999999999997	0.46238999999999997	0.003	0.297	EXPERIMENTAL/c1406060_P82663_6NU2_AT_1_Q9Y3D3_6NU2_AM_1.pdb	6NU2	A	1	E				91.0	90.52715614602405	89.24070801279566	HuMap2.0	0.0	0.0	89.24070801279566	8237.97120928819	P82663	Q9Y3D3	0.49412268509273427
735	P82673-P51398	0.006999999999999999	0.91294	0.29011	0.91294	0.509	0.509	EXPERIMENTAL/c1218290_P82673_6ZSE_AX_1_P51398_6ZSE_A1_1.pdb	6ZSE	A	1	E	323.0	398.0	721.0	132.0	87.4077352638076	78.84333634517381	HuMap2.0	0.0	0.0	78.84333634517381	11537.821054822603	P82673	P51398	0.5771724013191247
736	P82673-P82933	0.039	0.76526	0.76526	0.76507	0.45	0.45	EXPERIMENTAL/c906048_P82673_7A5K_G6_1_P82933_7A5K_b6_1.pdb	7A5K	G	1	E	323.0	396.0	719.0	173.0	86.18963653509174	78.38075547499294	HuMap2.0	0.0	0.0	78.38075547499294	14910.807120570871	P82673	P82933	0.6351685668263574
737	P82673-Q96EL2	0.665	0.8613299999999999	0.86136	0.86136	0.015	0.665	EXPERIMENTAL/c906049_Q96EL2_6NU2_A1_1_P82673_6NU2_AC_1.pdb	6NU2	A	1	E	323.0	167.0	490.0	197.0	81.82591269903331	78.12431973051444	HuMap2.0	0.0	0.0	78.12431973051444	16119.704801709562	P82673	Q96EL2	0.5977375234150207
738	P82914-P82932	0.21899999999999997	0.66727	0.66727	0.6670699999999999	0.013000000000000001	0.21899999999999997	EXPERIMENTAL/c1209189_P82932_6NU3_AL_1_P82914_6NU3_AE_1.pdb	6NU3	A	1	E	257.0	125.0	382.0	48.0	89.03146248909835	78.80225113249153	HuMap2.0	0.0	0.0	78.80225113249153	4273.510199476721	P82914	P82932	0.17503371003242071
739	P82921-P82912	0.005	0.8881100000000001	0.8881100000000001	0.8881100000000001	0.65	0.65	EXPERIMENTAL/c1272809_P82912_6NU2_AI_1_P82921_6NU2_AQ_1.pdb	6NU2	A	1	E	87.0	194.0	281.0	122.0	87.07089387277954	80.99833024851391	HuMap2.0	0.0	0.0	80.99833024851391	10622.649052479102	P82921	P82912	0.5414590874014097
740	P82933-P51398	0.009000000000000001	0.7026399999999999	0.7026399999999999	0.7026399999999999	0.267	0.267	EXPERIMENTAL/c1218294_P82933_6NU3_AX_1_P51398_6NU3_AG_1.pdb	6NU3	A	1	E	396.0	398.0	794.0	141.0	77.422820219265	77.11443993426236	HuMap2.0	0.0	0.0	77.11443993426236	10916.617650916365	P82933	P51398	0.3575915707335162
741	P82933-P82675	0.005	0.35567	0.5643600000000001	0.35567	0.004	0.008	EXPERIMENTAL/c1025207_P82675_6RW5_D_1_P82933_6RW5_G_1.pdb	6RW5	D	1	E	396.0	430.0	826.0	64.0	53.85308431159128	73.76687157680921	HuMap2.0	0.0	0.0	73.76687157680921	3446.597395941842	P82933	P82675	0.03533478348701968
742	P83731-P62753	0.011000000000000001	0.69538	0.69538	0.69538	0.114	0.114	EXPERIMENTAL/c1190375_P62753_4UG0_SG_1_P83731_4UG0_LW_1.pdb	4UG0	S	1	E	157.0	249.0	406.0	100.0	84.78230503455903	84.56509415470067	HuMap2.0	0.0	0.0	84.56509415470067	8478.230503455903	P83731	P62753	0.3980970007325645
743	P83731-P62829	0.002	0.76126	0.76126	0.76126	0.545	0.545	EXPERIMENTAL/c1333539_P62829_6QZP_LV_1_P83731_6QZP_LW_1.pdb	6QZP	L	1	E	157.0	140.0	297.0	71.0	91.5117025308792	81.88285165404174	HuMap2.0	0.0	0.0	81.88285165404174	6497.330879692424	P83731	P62829	0.39614143646308486
744	P83916-Q13185	0.12300000000000001	0.5519	0.20692	0.5519	0.373	0.373	MODEL_MODEL/mmf1147485_Q13185_2h1e_B_P83916_2fmm_a.pdb	2h1e	B	a	M	185.0	183.0	368.0	100.0	90.0888269979972	72.86703773337936	HuMap2.0	0.0	0.0	72.86703773337936	9008.88269979972	P83916	Q13185	0.5258205418205122
745	P84098-P35268	0.013999999999999999	0.48041999999999996	0.48045	0.48045	0.006999999999999999	0.013999999999999999	EXPERIMENTAL/c1341494_P84098_4V6X_CR_1_P35268_4V6X_CU_1.pdb	4V6X	C	1	E	196.0	128.0	324.0	0.0	0.0	85.48623792330379	HuMap2.0	0.0	0.0	85.48623792330379	0.0	P84098	P35268	0.03132179523211253
746	Q00266-P31153	0.6509999999999999	0.98245	0.98245	0.98245	0.635	0.6509999999999999	MODEL_MODEL/mmf1223877_Q00266_2obv_A_P31153_2p02_a.pdb	2obv	A	a	M	395.0	395.0	790.0	380.0	79.80978392137199	88.21023624714316	HuMap2.0	0.0	0.0	88.21023624714316	30327.717890121356	Q00266	P31153	0.6942468470211092
747	Q00535-Q15078	0.601	0.94514	0.95663	0.94514	0.013000000000000001	0.6459999999999999	EXPERIMENTAL/c1275714_Q00535_1UNL_B_1_Q15078_1UNL_E_1.pdb	1UNL	B	1	E	292.0	307.0	599.0	250.0	79.67730828990122	77.48951598864511	HuMap2.0	0.0	0.0	77.48951598864511	19919.327072475306	Q00535	Q15078	0.6228776125564748
748	Q00535-Q15078	0.601	0.94514	0.95663	0.94514	0.013000000000000001	0.6459999999999999	MODEL_MODEL/mmf1275714_Q00535_1unl_a_Q15078_1unl_d.pdb	1unl	a	d	M	292.0	307.0	599.0	250.0	79.67730828990122	77.48951598864511	HuMap2.0	0.0	0.0	77.48951598864511	19919.327072475306	Q00535	Q15078	0.6228776125564748
749	Q00535-Q8IZL9	0.006999999999999999	0.5635	0.70786	0.55637	0.022000000000000002	0.127	MODEL_MODEL/mmf1275701_Q00535_1unl_a_Q8IZL9_6c9d_B.pdb	1unl	a	B	M	292.0	346.0	638.0	105.0	52.309567591383704	82.6613995808022	HuMap2.0	0.0	0.0	82.6613995808022	5492.504597095289	Q00535	Q8IZL9	0.03869787364728571
750	Q02080-Q02080	0.797	0.9387200000000001	0.95001	0.9387200000000001	0.797	0.8220000000000001	MODEL_MODEL/mmf1158187_Q02080_1n6j_a_Q02080_1n6j_a.pdb	1n6j	a	a	M	365.0	365.0	730.0	194.0	92.94242959601223	54.47685124554494	HuMap2.0	0.0	0.0	54.47685124554494	18030.831341626374	Q02080	Q02080	0.7106646403424192
751	Q02080-Q06413	0.825	0.9618700000000001	0.9649	0.9618700000000001	0.825	0.8390000000000001	MODEL_MODEL/mmf1158188_Q02080_1n6j_a_Q06413_1n6j_a.pdb	1n6j	a	a	M	365.0	473.0	838.0	201.0	93.51172436800198	53.24725092232777	HuMap2.0	0.0	0.0	53.24725092232777	18795.8565979684	Q02080	Q06413	0.7155114122556119
752	Q02108-Q02153	0.013000000000000001	0.9096200000000001	0.9096200000000001	0.9096200000000001	0.552	0.552	EXPERIMENTAL/c1420225_Q02108_6JT2_B_1_Q02153_6JT2_A_1.pdb	6JT2	B	1	E	690.0	619.0	1309.0	630.0	75.31191332970755	74.72113169586784	HuMap2.0	0.0	0.0	74.72113169586784	47446.50539771576	Q02108	Q02153	0.7069418328400204
753	Q02543-P46778	0.7120000000000001	0.7931199999999999	0.7931199999999999	0.79301	0.003	0.7120000000000001	EXPERIMENTAL/c1391369_P46778_6QZP_LS_1_Q02543_6QZP_LT_1.pdb	6QZP	L	1	E	176.0	160.0	336.0	90.0	90.10759565320984	89.38824228269354	HuMap2.0	0.0	0.0	89.38824228269354	8109.683608788886	Q02543	P46778	0.47938793626495657
754	Q02543-P50914	0.607	0.93715	0.93715	0.93715	0.003	0.607	EXPERIMENTAL/c1403953_Q02543_6LSS_b_1_P50914_6LSS_S_1.pdb	6LSS	b	1	E	176.0	215.0	391.0	109.0	87.44343537077009	79.08280042581123	HuMap2.0	0.0	0.0	79.08280042581123	9531.33445541394	Q02543	P50914	0.5034591372820536
755	Q02750-P15056	0.308	0.85249	0.8898	0.8525299999999999		0.342	EXPERIMENTAL/c921835_P15056_4MNE_A_1_Q02750_4MNE_B_1.pdb	4MNE	A	1	E	393.0	766.0	1159.0	163.0	65.8273538104538	65.5306503371929	HuMap2.0	0.0	0.0	65.5306503371929	10729.85867110397	Q02750	P15056	0.14424262822453385
756	Q02750-P36507	0.011000000000000001	0.39329000000000003	0.38703000000000004	0.39329000000000003	0.006	0.015	MODEL_MODEL/mmf1191942_P36507_5ebz_F_Q02750_5ebz_F.pdb	5ebz	F	F	M	393.0	400.0	793.0	178.0	61.71070212764099	73.53764525725491	HuMap2.0	0.0	0.0	73.53764525725491	10984.504978720097	Q02750	P36507	0.10512379953308701
757	Q02878-P18077	0.703	0.82362	0.82362	0.82362	0.002	0.703	EXPERIMENTAL/c970004_Q02878_6QZP_LE_1_P18077_6QZP_Lf_1.pdb	6QZP	L	1	E	288.0	110.0	398.0	91.0	91.7116847720047	80.5740843061554	HuMap2.0	0.0	0.0	80.5740843061554	8345.763314252428	Q02878	P18077	0.5202766816430289
758	Q02878-P18124	0.02	0.48228999999999994	0.48228999999999994	0.48228999999999994	0.009000000000000001	0.02	EXPERIMENTAL/c969964_P18124_4V6X_CE_1_Q02878_4V6X_CF_1.pdb	4V6X	C	1	E	288.0	248.0	536.0	0.0	0.0	82.69984023293733	HuMap2.0	0.0	0.0	82.69984023293733	0.0	Q02878	P18124	0.03132179523211253
760	Q02878-P50914	0.5710000000000001	0.73051	0.79742	0.7314	0.002	0.5710000000000001	EXPERIMENTAL/c1403889_Q02878_5T2C_H_1_P50914_5T2C_s_1.pdb	5T2C	H	1	E	288.0	215.0	503.0	65.0	92.4242361172068	74.64914739805485	HuMap2.0	0.0	0.0	74.64914739805485	6007.575347618442	Q02878	P50914	0.37238655971477685
761	Q02878-P62910	0.20600000000000002	0.46818000000000004	0.46818000000000004	0.46818000000000004	0.006999999999999999	0.20600000000000002	EXPERIMENTAL/c969911_Q02878_5AJ0_AE_1_P62910_5AJ0_Ae_1.pdb	5AJ0	A	1	E	288.0	135.0	423.0	31.0	80.64299213667705	79.95010162173047	HuMap2.0	0.0	0.0	79.95010162173047	2499.9327562369886	Q02878	P62910	0.05208300468348339
762	Q03518-Q03519	0.009000000000000001	0.78264	0.8249799999999999	0.78264	0.006999999999999999	0.013999999999999999	EXPERIMENTAL/c957057_Q03518_5U1D_A_1_Q03519_5U1D_B_1.pdb	5U1D	A	1	E	808.0	686.0	1494.0	617.0	83.03996201969517	76.0479500806459	HuMap2.0	0.0	0.0	76.0479500806459	51235.65656615192	Q03518	Q03519	0.7312702713858692
763	Q04917-P63104	0.7959999999999999	0.97172	0.9496600000000001	0.97172	0.214	0.7959999999999999	MODEL_MODEL/mmf1058806_Q04917_2npm_B_P63104_2c1n_A.pdb	2npm	B	A	M	246.0	245.0	491.0	126.0	95.4830041931265	92.63383045987348	HuMap2.0	0.0	0.0	92.63383045987348	12030.85852833394	Q04917	P63104	0.6752112988425629
764	Q05193-Q9UQ16	0.001	0.45693	0.34226	0.45968000000000003	0.001	0.001	PDB_PDB/fpp1152709_Q05193_6DLU_B_Q9UQ16_3L43_A.pdb	6DLU	B	A	P	864.0	869.0	1733.0	247.0	80.96456547707038	71.36643954104504	HuMap2.0	0.0	0.0	71.36643954104504	19998.247672836384	Q05193	Q9UQ16	0.6403457876497809
765	Q06265-Q9NPD3	0.78	0.95244	0.9703200000000001	0.95244	0.02	0.8170000000000001	EXPERIMENTAL/c1179483_Q06265_6H25_A_1_Q9NPD3_6H25_B_1.pdb	6H25	A	1	E	439.0	245.0	684.0	229.0	87.55431319037343	77.36203625368553	HuMap2.0	0.0	0.0	77.36203625368553	20049.937720595517	Q06265	Q9NPD3	0.6963661742393478
766	Q06265-Q9NPD3	0.78	0.95244	0.9703200000000001	0.95244	0.02	0.8170000000000001	MODEL_MODEL/mmf1179483_Q06265_2nn6_A_Q9NPD3_2nn6_B.pdb	2nn6	A	B	M	439.0	245.0	684.0	229.0	87.55431319037343	77.36203625368553	HuMap2.0	0.0	0.0	77.36203625368553	20049.937720595517	Q06265	Q9NPD3	0.6963661742393478
767	Q06265-Q9NQT4	0.382	0.93156	0.9161600000000001	0.93156	0.033	0.382	EXPERIMENTAL/c1179491_Q06265_2NN6_A_1_Q9NQT4_2NN6_D_1.pdb	2NN6	A	1	E	439.0	235.0	674.0	177.0	84.50206363327092	75.64124801823709	HuMap2.0	0.0	0.0	75.64124801823709	14956.865263088954	Q06265	Q9NQT4	0.6149384100046122
768	Q06265-Q9NQT4	0.382	0.93156	0.9161600000000001	0.93156	0.033	0.382	MODEL_MODEL/mmf1179491_Q06265_2nn6_A_Q9NQT4_2nn6_B.pdb	2nn6	A	B	M	439.0	235.0	674.0	177.0	84.50206363327092	75.64124801823709	HuMap2.0	0.0	0.0	75.64124801823709	14956.865263088954	Q06265	Q9NQT4	0.6149384100046122
769	Q06265-Q9Y3B2	0.006	0.54509	0.58316	0.54509	0.005	0.205	MODEL_MODEL/mmf1179486_Q06265_2nn6_A_Q9Y3B2_2nn6_I.pdb	2nn6	A	I	M				17.0	50.598619869965326	76.67635878752166	HuMap2.0	0.0	0.0	76.67635878752166	860.1765377894105	Q06265	Q9Y3B2	0.0316375513953989
770	Q06265-Q9Y3B2	0.006	0.54509	0.58316	0.54509	0.005	0.205	PDB_PDB/fpp1179486_Q06265_2NN6_A_Q9Y3B2_2NN6_I.pdb	2NN6	A	I	P				17.0	50.598619869965326	76.67635878752166	HuMap2.0	0.0	0.0	76.67635878752166	860.1765377894105	Q06265	Q9Y3B2	0.0316375513953989
771	Q06330-Q92585	0.006999999999999999	0.8546	0.8546	0.8546	0.009000000000000001	0.013000000000000001	EXPERIMENTAL/c1055681_Q06330_3NBN_D_1_Q92585_3NBN_F_1.pdb	3NBN	D	1	E	500.0	1016.0	1516.0	175.0	60.498260705182716	54.39883537303378	HuMap2.0	0.0	0.0	54.39883537303378	10587.195623406975	Q06330	Q92585	0.09123754685059839
772	Q06587-Q99496	0.068	0.6973699999999999	0.48185	0.6973699999999999	0.16399999999999998	0.16399999999999998	MODEL_MODEL/mmf1398033_Q99496_4r8p_L_Q06587_4r8p_L.pdb	4r8p	L	L	M	406.0	336.0	742.0	313.0	70.92094092150495	64.07206245835272	HuMap2.0	0.0	0.0	64.07206245835272	22198.254508431048	Q06587	Q99496	0.489932539139574
773	Q07020-P46776	0.048	0.67625	0.67625	0.67625	0.013000000000000001	0.055999999999999994	EXPERIMENTAL/c1163737_Q07020_6OLG_AQ_1_P46776_6OLG_Aa_1.pdb	6OLG	A	1	E	188.0	148.0	336.0	80.0	72.76528046110471	82.0282382861337	HuMap2.0	0.0	0.0	82.0282382861337	5821.222436888376	Q07020	P46776	0.1032474414324351
774	Q07812-Q07817	0.022000000000000002	0.84706	0.84706	0.84706	0.051	0.051	EXPERIMENTAL/c1055207_Q07812_3PL7_A_1_Q07817_3PL7_C_1.pdb	3PL7	A	1	E	192.0	233.0	425.0	96.0	58.49104664776385	70.03666329388662	HuMap2.0	0.0	0.0	70.03666329388662	5615.14047818533	Q07812	Q07817	0.046618724076541336
775	Q08945-Q9Y5B9	0.006	0.57075	0.7265199999999999	0.5706899999999999	0.33399999999999996	0.33399999999999996	EXPERIMENTAL/c964522_Q08945_6UPK_G_1_Q9Y5B9_6UPK_H_1.pdb	6UPK	G	1	E	709.0	1047.0	1756.0	269.0	82.87991644059	73.4478796687208	HuMap2.0	0.0	0.0	73.4478796687208	22294.69752251871	Q08945	Q9Y5B9	0.6785832032446326
776	Q08AG7-Q96RT7	0.005	0.28144	0.45695	0.28144	0.004	0.005	EXPERIMENTAL/c1021769_Q08AG7_6X0U_D_1_Q96RT7_6X0U_C_1.pdb	6X0U	D	1	E	82.0	1819.0	1901.0	22.0	59.800914351580744	56.99667960563103	HuMap2.0	0.0	0.0	56.99667960563103	1315.6201157347764	Q08AG7	Q96RT7	0.032495353770803634
777	Q09028-Q13330	0.248	0.63743	0.8388100000000001	0.63743	0.009000000000000001	0.248	EXPERIMENTAL/c944283_Q13330_7AOA_F_1_Q09028_7AOA_D_1.pdb	7AOA	F	1	E	425.0	715.0	1140.0	300.0	80.04484872158744	75.16889513650213	HuMap2.0	0.0	0.0	75.16889513650213	24013.454616476232	Q09028	Q13330	0.6650796800836923
778	Q12874-O75533	0.004	0.52293	0.7288600000000001	0.52293	0.002	0.019	EXPERIMENTAL/c979132_O75533_6FF7_u_1_Q12874_6FF7_9_1.pdb	6FF7	u	1	E	501.0	1304.0	1805.0	56.0	64.50056372108807	71.44411411606335	HuMap2.0	0.0	0.0	71.44411411606335	3612.031568380932	Q12874	O75533	0.04351831312629054
779	Q12874-Q13435	0.418	0.46887	0.46887	0.46887	0.013000000000000001	0.418	EXPERIMENTAL/c1122856_Q13435_6QX9_A3_1_Q12874_6QX9_B2_1.pdb	6QX9	A	1	E	501.0	895.0	1396.0	173.0	76.81484960074816	67.52986139750236	HuMap2.0	0.0	0.0	67.52986139750236	13288.968980929432	Q12874	Q13435	0.4280052657770531
780	Q12874-Q15393	0.019	0.76202	0.76202	0.76202	0.121	0.121	EXPERIMENTAL/c1122867_Q15393_7ABG_E_1_Q12874_7ABG_4_1.pdb	7ABG	E	1	E				94.0	82.4881653917571	86.0396103027314	HuMap2.0	0.0	0.0	86.0396103027314	7753.887546825166	Q12874	Q15393	0.31197272607347315
781	Q12874-Q15428	0.002	0.16460999999999998	0.5080899999999999	0.16460999999999998	0.003	0.013000000000000001	EXPERIMENTAL/c1122857_Q12874_5Z58_u_1_Q15428_5Z58_v_1.pdb	5Z58	u	1	E	501.0	464.0	965.0	75.0	65.34618913998418	71.73291571674727	HuMap2.0	0.0	0.0	71.73291571674727	4900.964185498813	Q12874	Q15428	0.055651913589687865
782	Q13042-P30260	0.003	0.45645	0.93579	0.45638999999999996	0.006	0.006999999999999999	EXPERIMENTAL/c1399442_Q13042_6TLJ_K_1_P30260_6TLJ_H_1.pdb	6TLJ	K	1	E	620.0	824.0	1444.0	429.0	66.9172733498114	69.22840512436417	HuMap2.0	0.0	0.0	69.22840512436417	28707.51026706909	Q13042	P30260	0.4801580702690029
783	Q13042-Q9BS18	0.006	0.80524	0.8927700000000001	0.80524	0.008	0.12300000000000001	EXPERIMENTAL/c1228492_Q13042_5G04_J_1_Q9BS18_5G04_M_1.pdb	5G04	J	1	E	620.0	74.0	694.0	181.0	72.22611341504145	77.32285698339318	HuMap2.0	0.0	0.0	77.32285698339318	13072.926528122503	Q13042	Q9BS18	0.3157062711549272
784	Q13084-Q8IXM3	0.502	0.68212	0.27462	0.6822	0.01	0.502	EXPERIMENTAL/c1253383_Q8IXM3_6ZSA_XX_1_Q13084_6ZSA_9_1.pdb	6ZSA	X	1	E	256.0	137.0	393.0	65.0	92.26747196880068	85.26218297749443	HuMap2.0	0.0	0.0	85.26218297749443	5997.385677972044	Q13084	Q8IXM3	0.36875111401053307
785	Q13084-Q8TAE8	0.321	0.68378	0.68378	0.68378	0.009000000000000001	0.321	EXPERIMENTAL/c1253354_Q13084_6NU3_X_1_Q8TAE8_6NU3_q_1.pdb	6NU3	X	1	E	256.0	222.0	478.0	54.0	85.30435122054234	87.3143072825685	HuMap2.0	0.0	0.0	87.3143072825685	4606.434965909287	Q13084	Q8TAE8	0.1598870716200616
786	Q13084-Q9BYD2	0.797	0.9313799999999999	0.29679	0.9313799999999999	0.016	0.797	EXPERIMENTAL/c1253350_Q9BYD2_6ZSC_XX_1_Q13084_6ZSC_XH_1.pdb	6ZSC	X	1	E	256.0	267.0	523.0	261.0	85.84297720251595	83.45455694436158	HuMap2.0	0.0	0.0	83.45455694436158	22405.017049856662	Q13084	Q9BYD2	0.6987067549176706
787	Q13084-Q9BZE1	0.002	0.54892	0.54893	0.54893	0.17600000000000002	0.17600000000000002	EXPERIMENTAL/c1253364_Q9BZE1_6NU3_5_1_Q13084_6NU3_X_1.pdb	6NU3	5	1	E	256.0	423.0	679.0	98.0	72.90611607306714	82.20909100479713	HuMap2.0	0.0	0.0	82.20909100479713	7144.79937516058	Q13084	Q9BZE1	0.14118268414239496
788	Q13084-Q9HD33	0.426	0.7408	0.7408	0.73805	0.012	0.426	EXPERIMENTAL/c1253341_Q13084_6NU2_X_1_Q9HD33_6NU2_Y_1.pdb	6NU2	X	1	E	256.0	250.0	506.0	115.0	83.42988083337795	83.27019751457814	HuMap2.0	0.0	0.0	83.27019751457814	9594.436295838465	Q13084	Q9HD33	0.4281138203235987
789	Q13084-Q9NQ50	0.004	0.62815	0.3246	0.62815	0.005	0.005	PDB_PDB/fpp1253400_Q13084_6ZSC_XX_Q9NQ50_7A5H_8.pdb	6ZSC	X	8	P	256.0	206.0	462.0	0.0	0.0	81.09191399301871	HuMap2.0	0.0	0.0	81.09191399301871	0.0	Q13084	Q9NQ50	0.03132179523211253
790	Q13098-P61201	0.32	0.76332	0.76332	0.76371	0.004	0.32	EXPERIMENTAL/c1310038_P61201_6R7H_A_1_Q13098_6R7H_B_1.pdb	6R7H	A	1	E	491.0	443.0	934.0	166.0	80.85348819058648	75.28702923759502	HuMap2.0	0.0	0.0	75.28702923759502	13421.679039637354	Q13098	P61201	0.5184848440930039
791	Q13098-Q9UNS2	0.575	0.9222799999999999	0.9222799999999999	0.9222799999999999	0.004	0.575	EXPERIMENTAL/c1255795_Q13098_6R7H_A_1_Q9UNS2_6R7H_C_1.pdb	6R7H	A	1	E	491.0	423.0	914.0	263.0	78.97187773702464	76.8966375547631	HuMap2.0	0.0	0.0	76.8966375547631	20769.603844837482	Q13098	Q9UNS2	0.6232069122107322
792	Q13123-Q2TAY7	0.008	0.6092	0.64535	0.6092	0.025	0.025	EXPERIMENTAL/c1243506_Q13123_6Q8I_E_1_Q2TAY7_6Q8I_G_1.pdb	6Q8I	E	1	E	557.0	513.0	1070.0	124.0	70.89990590319299	68.9536556041148	HuMap2.0	0.0	0.0	68.9536556041148	8791.58833199593	Q13123	Q2TAY7	0.16485972805899846
793	Q13131-O43741	0.015	0.50741	0.6512	0.50741	0.013000000000000001	0.015	EXPERIMENTAL/c1153034_O43741_4RER_A_1_Q13131_4RER_B_1.pdb	4RER	A	1	E	559.0	272.0	831.0	115.0	61.952161227645064	67.77910872528598	HuMap2.0	0.0	0.0	67.77910872528598	7124.498541179182	Q13131	O43741	0.06608794157583683
794	Q13131-P54619	0.004	0.45326000000000005	0.96539	0.45326000000000005	0.005	0.005	EXPERIMENTAL/c1125285_P54619_4RER_A_1_Q13131_4RER_G_1.pdb	4RER	A	1	E	559.0	331.0	890.0	78.0	71.82499910456742	75.5640299125686	HuMap2.0	0.0	0.0	75.5640299125686	5602.349930156259	Q13131	P54619	0.09203647829081679
795	Q13131-Q9Y478	0.005	0.45893	0.45893	0.45257	0.012	0.013999999999999999	EXPERIMENTAL/c1295448_Q13131_5EZV_C_1_Q9Y478_5EZV_D_1.pdb	5EZV	C	1	E	559.0	270.0	829.0	73.0	57.296135511772526	67.19343769890979	HuMap2.0	0.0	0.0	67.19343769890979	4182.617892359394	Q13131	Q9Y478	0.039265517831548205
796	Q13155-O43324	0.48100000000000004	0.90979	0.87039	0.9098200000000001	0.006999999999999999	0.48100000000000004	MODEL_MODEL/mmf905499_Q13155_5a34_F_O43324_2uz8_A.pdb	5a34	F	A	M	320.0	174.0	494.0	151.0	86.3437797141374	80.62689198521518	HuMap2.0	0.0	0.0	80.62689198521518	13037.910736834747	Q13155	O43324	0.6009311762227014
797	Q13283-Q9UN86	0.7909999999999999	0.96055	0.9782700000000001	0.96055	0.775	0.91	MODEL_MODEL/mmf1408828_Q13283_3q90_A_Q9UN86_3q90_A.pdb	3q90	A	A	M	466.0	482.0	948.0	194.0	90.70417662302224	62.33494927747035	HuMap2.0	0.0	0.0	62.33494927747035	17596.610264866315	Q13283	Q9UN86	0.6988738050876302
798	Q13405-Q9BYD3	0.008	0.9248299999999999	0.9248299999999999	0.9248299999999999	0.531	0.531	EXPERIMENTAL/c932986_Q13405_6NU2_F_1_Q9BYD3_6NU2_g_1.pdb	6NU2	F	1	E	166.0	311.0	477.0	104.0	83.96533021115594	79.25456840217625	HuMap2.0	0.0	0.0	79.25456840217625	8732.394341960218	Q13405	Q9BYD3	0.3954894565164421
799	Q13435-Q15393	0.021	0.9434299999999999	0.9434299999999999	0.9434299999999999	0.42200000000000004	0.42200000000000004	EXPERIMENTAL/c1025945_Q15393_6QX9_B3_1_Q13435_6QX9_B2_1.pdb	6QX9	B	1	E	895.0	1217.0	2112.0	554.0	72.99144988542712	72.06490864974606	HuMap2.0	0.0	0.0	72.06490864974606	40437.263236526625	Q13435	Q15393	0.6739608894185843
800	Q13547-Q13330	0.004	0.54928	0.85335	0.54928	0.006999999999999999	0.299	EXPERIMENTAL/c922660_Q13547_7AOA_B_1_Q13330_7AOA_A_1.pdb	7AOA	B	1	E	482.0	715.0	1197.0	161.0	62.824145726324176	72.3027827405118	HuMap2.0	0.0	0.0	72.3027827405118	10114.687461938192	Q13547	Q13330	0.1040147160529106
801	Q13547-Q6PJG2	0.006	0.70908	0.8290299999999999	0.70908		0.009000000000000001	EXPERIMENTAL/c1003666_Q13547_6Z2J_E_1_Q6PJG2_6Z2J_F_1.pdb	6Z2J	E	1	E	482.0	1045.0	1527.0	173.0	64.4004779594718	53.8635452322035	HuMap2.0	0.0	0.0	53.8635452322035	11141.282686988621	Q13547	Q6PJG2	0.13435987442892475
802	Q13547-Q9UBB5	0.027999999999999997	0.86985	0.86985	0.86985	0.013999999999999999	0.038	EXPERIMENTAL/c1003701_Q9UBB5_7AO9_B_1_Q13547_7AO9_C_1.pdb	7AO9	B	1	E	482.0	411.0	893.0	124.0	65.43843968254448	71.23182972731989	HuMap2.0	0.0	0.0	71.23182972731989	8114.366520635516	Q13547	Q9UBB5	0.09656965428710079
803	Q13564-Q8TBC4	0.043	0.9821799999999999	0.9845200000000001	0.9821799999999999	0.008	0.29	EXPERIMENTAL/c1001406_Q13564_1TT5_A_1_Q8TBC4_1TT5_B_1.pdb	1TT5	A	1	E	534.0	463.0	997.0	382.0	91.93659730381852	90.18938670736172	HuMap2.0	0.0	0.0	90.18938670736172	35119.78017005867	Q13564	Q8TBC4	0.7336799516114547
804	Q13573-O43660	0.004	0.65771	0.9179	0.65771	0.2	0.2	EXPERIMENTAL/c1403424_O43660_6QDV_J_1_Q13573_6QDV_K_1.pdb	6QDV	J	1	E	536.0	514.0	1050.0	163.0	81.21638325818589	69.10850599389657	HuMap2.0	0.0	0.0	69.10850599389657	13238.270471084299	Q13573	O43660	0.5202645410235509
805	Q13573-O60508	0.002	0.44193999999999994	0.8466	0.44193999999999994	0.233	0.233	EXPERIMENTAL/c1300131_Q13573_5YZG_W_1_O60508_5YZG_R_1.pdb	5YZG	W	1	E	536.0	579.0	1115.0	114.0	73.7216079315733	70.39352328178902	HuMap2.0	0.0	0.0	70.39352328178902	8404.263304199356	Q13573	O60508	0.1919411363186706
806	Q13573-O95926	0.19	0.23874	0.5030600000000001	0.23874	0.006999999999999999	0.19	EXPERIMENTAL/c918597_O95926_6QDV_K_1_Q13573_6QDV_y_1.pdb	6QDV	K	1	E	536.0	243.0	779.0	74.0	88.22697197002078	72.68670187001264	HuMap2.0	0.0	0.0	72.68670187001264	6528.795925781538	Q13573	O95926	0.33881243582147547
807	Q13573-Q99459	0.004	0.23231999999999997	0.41833000000000004	0.23231999999999997	0.004	0.01	EXPERIMENTAL/c987876_Q13573_6ID0_L_1_Q99459_6ID0_R_1.pdb	6ID0	L	1	E	536.0	802.0	1338.0	147.0	63.277111689979954	65.9815242951996	HuMap2.0	0.0	0.0	65.9815242951996	9301.735418427053	Q13573	Q99459	0.09722221815056853
808	Q13573-Q9BZJ0	0.004	0.43892	0.7974	0.43892	0.003	0.013000000000000001	EXPERIMENTAL/c1380218_Q9BZJ0_6FF4_C_1_Q13573_6FF4_O_1.pdb	6FF4	C	1	E	536.0	848.0	1384.0	159.0	69.91533298868193	68.10806742654833	HuMap2.0	0.0	0.0	68.10806742654833	11116.537945200425	Q13573	Q9BZJ0	0.21330470010957758
809	Q13573-Q9Y3C6	0.23199999999999998	0.4929	0.8322299999999999	0.4929	0.011000000000000001	0.23199999999999998	EXPERIMENTAL/c987584_Q13573_6QDV_K_1_Q9Y3C6_6QDV_i_1.pdb	6QDV	K	1	E	536.0	166.0	702.0	112.0	89.77076032170919	72.03947709585927	HuMap2.0	0.0	0.0	72.03947709585927	10054.32515603143	Q13573	Q9Y3C6	0.5642429545351698
810	Q13636-Q9UL26	0.057999999999999996	0.57444	0.47898999999999997	0.57444	0.061	0.061	MODEL_MODEL/mmf977843_Q9UL26_6jmg_A_Q13636_2fg5_A.pdb	6jmg	A	A	M	194.0	194.0	388.0	96.0	83.2667847792727	84.6637906481943	HuMap2.0	0.0	0.0	84.6637906481943	7993.6113388101785	Q13636	Q9UL26	0.3405857412230128
811	Q13765-P20290	0.042	0.9194700000000001	0.91717	0.9194700000000001	0.735	0.735	MODEL_MODEL/mmf1296875_P20290_3lkx_A_Q13765_3lkx_B.pdb	3lkx	A	B	M				147.0	91.60352333405129	71.11550074322756	HuMap2.0	0.0	0.0	71.11550074322756	13465.71793010554	Q13765	P20290	0.6662773704521647
812	Q13769-Q96FV9	0.276	0.43983999999999995	0.81494	0.43983999999999995	0.003	0.276	EXPERIMENTAL/c1359144_Q96FV9_7APK_M_1_Q13769_7APK_I_1.pdb	7APK	M	1	E	683.0	657.0	1340.0	246.0	73.0816991191537	78.16379693429617	HuMap2.0	0.0	0.0	78.16379693429617	17978.09798331181	Q13769	Q96FV9	0.46302286741474885
813	Q13825-Q86YB7	0.01	0.98254	0.98951	0.98254	0.847	0.847	MODEL_MODEL/mmf1209241_Q86YB7_1hzd_a_Q13825_1hzd_a.pdb	1hzd	a	a	M	339.0	292.0	631.0	224.0	92.95676741733324	86.75643696605728	HuMap2.0	0.0	0.0	86.75643696605728	20822.315901482645	Q13825	Q86YB7	0.72000286364543
814	Q13838-O00148	0.01	0.42916000000000004	0.43276000000000003	0.43276000000000003	0.009000000000000001	0.01	MODEL_MODEL/mmf962034_O00148_1xtk_A_Q13838_1xtk_A.pdb	1xtk	A	A	M	428.0	427.0	855.0	139.0	64.06481498186703	80.45070883549577	HuMap2.0	0.0	0.0	80.45070883549577	8905.009282479517	Q13838	O00148	0.09787596961174572
815	Q13868-Q9NPD3	0.441	0.9579	0.9579	0.9579	0.018000000000000002	0.441	EXPERIMENTAL/c989877_Q9NPD3_6D6Q_H_1_Q13868_6D6Q_B_1.pdb	6D6Q	H	1	E	293.0	245.0	538.0	201.0	82.87061933252994	84.75180101998916	HuMap2.0	0.0	0.0	84.75180101998916	16656.994485838517	Q13868	Q9NPD3	0.6215107904538049
816	Q13888-Q13889	0.44	0.8580899999999999	0.8580899999999999	0.85808	0.02	0.44	EXPERIMENTAL/c1052187_Q13889_6O9L_6_1_Q13888_6O9L_4_1.pdb	6O9L	6	1	E	395.0	308.0	703.0	266.0	85.15583750899732	80.91111176265926	HuMap2.0	0.0	0.0	80.91111176265926	22651.45277739329	Q13888	Q13889	0.6960178106680627
817	Q13889-Q92759	0.006999999999999999	0.77674	0.77674	0.77674	0.184	0.184	EXPERIMENTAL/c1412130_Q13889_6O9M_2_1_Q92759_6O9M_4_1.pdb	6O9M	2	1	E	308.0	462.0	770.0	206.0	81.01336692439456	82.02998766460844	HuMap2.0	0.0	0.0	82.02998766460844	16688.75358642528	Q13889	Q92759	0.5953316992829173
818	Q13895-Q96GA3	0.18600000000000003	0.76507	0.80256	0.76507	0.005	0.233	EXPERIMENTAL/c1248379_Q13895_6G18_w_1_Q96GA3_6G18_t_1.pdb	6G18	w	1	E	437.0	475.0	912.0	223.0	75.29661032167802	67.95303521876716	HuMap2.0	0.0	0.0	67.95303521876716	16791.144101734197	Q13895	Q96GA3	0.4879786592140938
819	Q14141-Q16181	0.038	0.96504	0.96504	0.96504	0.065	0.065	EXPERIMENTAL/c932555_Q14141_2QAG_B_1_Q16181_2QAG_C_1.pdb	2QAG	B	1	E	434.0	437.0	871.0	499.0	81.31998571836499	80.34998728566308	HuMap2.0	0.0	0.0	80.34998728566308	40578.67287346413	Q14141	Q16181	0.7211862779549545
820	Q14152-O00303	0.369	0.71462	0.81086	0.71095	0.005	0.369	EXPERIMENTAL/c1030270_O00303_6ZON_A_1_Q14152_6ZON_F_1.pdb	6ZON	A	1	E	1382.0	357.0	1739.0	248.0	74.36202137707664	64.4330974041598	HuMap2.0	0.0	0.0	64.4330974041598	18441.78130151501	Q14152	O00303	0.5022828763486996
821	Q14152-O15372	0.348	0.83631	0.8383700000000001	0.83631	0.005	0.348	EXPERIMENTAL/c1020502_O15372_7A09_A_1_Q14152_7A09_H_1.pdb	7A09	A	1	E	1382.0	352.0	1734.0	301.0	67.80803648585265	64.80306231221084	HuMap2.0	0.0	0.0	64.80306231221084	20410.218982241648	Q14152	O15372	0.3789113562978462
822	Q14152-Q7L2H7	0.29600000000000004	0.73816	0.74458	0.73815	0.006999999999999999	0.29600000000000004	EXPERIMENTAL/c1239996_Q7L2H7_6ZMW_u_1_Q14152_6ZMW_6_1.pdb	6ZMW	u	1	E	1382.0	374.0	1756.0	152.0	66.196636595496	59.67069522597878	HuMap2.0	0.0	0.0	59.67069522597878	10061.888762515393	Q14152	Q7L2H7	0.1362852089432885
823	Q14181-P09884	0.002	0.5687300000000001	0.5687300000000001	0.5687300000000001	0.233	0.233	EXPERIMENTAL/c1306114_Q14181_5EXR_C_1_P09884_5EXR_D_1.pdb	5EXR	C	1	E	598.0	1462.0	2060.0	449.0	70.4746544971749	73.77611113225555	HuMap2.0	3.0	30.199308684383134	73.77611113225555	31643.119869231527	Q14181	P09884	0.5908284089364502
824	Q14194-Q14195	0.006999999999999999	0.50049	0.9927600000000001	0.50049	0.006999999999999999	0.884	PDB_PDB/fpp1377158_Q14195_4CNS_A_Q14194_4B3Z_A.pdb	4CNS	A	A	P	572.0	570.0	1142.0	329.0	90.24940361898531	86.92185506954745	HuMap2.0	2.0	31.94010187018284	86.92185506954745	29692.05379064617	Q14194	Q14195	0.7285160900716112
825	Q14197-Q96DV4	0.011000000000000001	0.5561	0.5561	0.5561	0.004	0.011000000000000001	EXPERIMENTAL/c933083_Q14197_6VMI_6_1_Q96DV4_6VMI_p_1.pdb	6VMI	6	1	E	206.0	380.0	586.0	35.0	49.583614330978996	76.64254469540424	HuMap2.0	0.0	0.0	76.64254469540424	1735.4265015842648	Q14197	Q96DV4	0.032217688360015394
826	Q14197-Q9P015	0.005	0.51083	0.32048000000000004	0.51083	0.008	0.008	EXPERIMENTAL/c933126_Q14197_6ZSA_XM_1_Q9P015_6ZSA_p_1.pdb	6ZSA	X	1	E				0.0	0.0	82.3902535617548	HuMap2.0	0.0	0.0	82.3902535617548	0.0	Q14197	Q9P015	0.03132179523211253
827	Q14232-P49770	0.015	0.8921100000000001	0.92091	0.8921100000000001	0.284	0.284	EXPERIMENTAL/c1247172_Q14232_6K72_D_1_P49770_6K72_A_1.pdb	6K72	D	1	E	305.0	351.0	656.0	177.0	85.99770945347336	86.03070755193855	HuMap2.0	0.0	0.0	86.03070755193855	15221.594573264785	Q14232	P49770	0.6378507888020902
828	Q14232-P49770	0.015	0.8921100000000001	0.92091	0.8921100000000001	0.284	0.284	MODEL_MODEL/mmf1247172_P49770_6ezo_D_Q14232_6ezo_D.pdb	6ezo	D	D	M	305.0	351.0	656.0	177.0	85.99770945347336	86.03070755193855	HuMap2.0	0.0	0.0	86.03070755193855	15221.594573264785	Q14232	P49770	0.6378507888020902
829	Q14232-Q13144	0.009000000000000001	0.6167699999999999	0.92663	0.6167699999999999	0.044000000000000004	0.044000000000000004	EXPERIMENTAL/c925580_Q14232_6K72_J_1_Q13144_6K72_A_1.pdb	6K72	J	1	E	305.0	721.0	1026.0	51.0	70.42105993945647	79.69760882673837	HuMap2.0	0.0	0.0	79.69760882673837	3591.47405691228	Q14232	Q13144	0.052055314914932926
830	Q14232-Q9UI10	0.009000000000000001	0.53408	0.91785	0.53408	0.008	0.016	EXPERIMENTAL/c1050148_Q14232_6O81_F_1_Q9UI10_6O81_H_1.pdb	6O81	F	1	E	305.0	523.0	828.0	217.0	83.92397928047923	77.57897934693558	HuMap2.0	0.0	0.0	77.57897934693558	18211.503503863994	Q14232	Q9UI10	0.6539341821914255
831	Q14566-P33991	0.397	0.84224	0.84224	0.84224	0.009000000000000001	0.397	EXPERIMENTAL/c1362625_Q14566_6XTX_6_1_P33991_6XTX_4_1.pdb	6XTX	6	1	E				476.0	71.08363173075195	69.25057164708241	HuMap2.0	0.0	0.0	69.25057164708241	33835.80870383792	Q14566	P33991	0.6176894099444462
832	Q14691-Q9BRX5	0.599	0.93879	0.9552700000000001	0.93879	0.025	0.715	EXPERIMENTAL/c1128799_Q14691_6XTY_A_1_Q9BRX5_6XTY_C_1.pdb	6XTY	A	1	E				240.0	88.40683779586861	89.788309286856	HuMap2.0	0.0	0.0	89.788309286856	21217.641071008467	Q14691	Q9BRX5	0.7060645294735686
833	Q14691-Q9BRX5	0.599	0.93879	0.9552700000000001	0.93879	0.025	0.715	MODEL_MODEL/mmf1128799_Q14691_6xtx_A_Q9BRX5_2eho_L.pdb	6xtx	A	L	M				240.0	88.40683779586861	89.788309286856	HuMap2.0	0.0	0.0	89.788309286856	21217.641071008467	Q14691	Q9BRX5	0.7060645294735686
834	Q14974-P52292	0.019	0.8212700000000001	0.8212700000000001	0.8217899999999999	0.022000000000000002	0.022000000000000002	EXPERIMENTAL/c1368390_P52292_1QGK_A_1_Q14974_1QGK_B_1.pdb	1QGK	A	1	E	876.0	529.0	1405.0	212.0	64.68343032909252	86.14878106073576	HuMap2.0	0.0	0.0	86.14878106073576	13712.887229767613	Q14974	P52292	0.1817189108451049
835	Q14974-P62826	0.036000000000000004	0.74992	0.74992	0.74992	0.013000000000000001	0.036000000000000004	EXPERIMENTAL/c925971_Q14974_1IBR_D_1_P62826_1IBR_C_1.pdb	1IBR	D	1	E	876.0	216.0	1092.0	370.0	81.92578652899401	88.58052405563606	HuMap2.0	6.0	70.92476675331598	88.58052405563606	30312.541015727784	Q14974	P62826	0.7060084694260358
836	Q14982-Q9P121	0.324	0.59505	0.9204399999999999	0.59596	0.326	0.326	PDB_PDB/fpp1163613_Q14982_5UV6_A_Q9P121_6DLF_A.pdb	5UV6	A	A	P	345.0	344.0	689.0	87.0	87.92332014859305	79.81732533790922	HuMap2.0	0.0	0.0	79.81732533790922	7649.328852927595	Q14982	Q9P121	0.41041502690558884
837	Q14997-P25786	0.01	0.8697799999999999	0.88949	0.8697799999999999	0.004	0.027999999999999997	EXPERIMENTAL/c1132219_Q14997_6KWY_c_1_P25786_6KWY_E_1.pdb	6KWY	c	1	E	1843.0	263.0	2106.0	42.0	66.51558020924321	84.41505989977206	HuMap2.0	0.0	0.0	84.41505989977206	2793.654368788215	Q14997	P25786	0.039985126606360055
838	Q15006-Q8N4V1	0.529	0.82916	0.94771	0.8295	0.008	0.529	EXPERIMENTAL/c981142_Q15006_6WW7_B_1_Q8N4V1_6WW7_E_1.pdb	6WW7	B	1	E				198.0	83.85070642497735	87.89165749706083	HuMap2.0	0.0	0.0	87.89165749706083	16602.439872145515	Q15006	Q8N4V1	0.6331100710080285
839	Q15008-O43242	0.008	0.76307	0.82386	0.76307	0.171	0.171	EXPERIMENTAL/c1185798_O43242_5VFT_V_1_Q15008_5VFT_Y_1.pdb	5VFT	V	1	E				151.0	75.30108818239562	69.69901742209575	HuMap2.0	0.0	0.0	69.69901742209575	11370.464315541738	Q15008	O43242	0.3283108132910183
840	Q15018-P46736	0.01	0.9055200000000001	0.9055200000000001	0.9055200000000001	0.375	0.375	EXPERIMENTAL/c1039986_Q15018_6H3C_G_1_P46736_6H3C_F_1.pdb	6H3C	G	1	E	415.0	316.0	731.0	422.0	87.76755340437364	74.96656850152185	HuMap2.0	0.0	0.0	74.96656850152185	37037.907536645675	Q15018	P46736	0.7305748032043776
841	Q15019-Q14141	0.004	0.47746000000000005	0.95904	0.47746000000000005	0.004	0.11199999999999999	EXPERIMENTAL/c932552_Q15019_2QAG_B_1_Q14141_2QAG_A_1.pdb	2QAG	B	1	E	361.0	434.0	795.0	293.0	74.4790935668713	75.42118068129963	HuMap2.0	0.0	0.0	75.42118068129963	21822.37441509329	Q15019	Q14141	0.5620470040883122
842	Q15022-O75530	0.004	0.5674600000000001	0.57184	0.5674600000000001	0.004	0.005	EXPERIMENTAL/c1316018_O75530_5WG6_A_1_Q15022_5WG6_B_1.pdb	5WG6	A	1	E	739.0	441.0	1180.0	150.0	72.17468264185618	66.0975305017599	HuMap2.0	0.0	0.0	66.0975305017599	10826.202396278426	Q15022	O75530	0.24579115647503147
843	Q15022-Q92833	0.018000000000000002	0.39076	0.40323000000000003	0.39076	0.006	0.018000000000000002	EXPERIMENTAL/c997109_Q15022_6NQ3_F_1_Q92833_6NQ3_H_1.pdb	6NQ3	F	1	E	739.0	1246.0	1985.0	199.0	44.18538639987033	57.76225493673705	HuMap2.0	0.0	0.0	57.76225493673705	8792.891893574197	Q15022	Q92833	0.03679507058551599
844	Q15024-Q06265	0.146	0.88692	0.91191	0.88692	0.462	0.475	MODEL_MODEL/mmf1179489_Q06265_2nn6_A_Q15024_2nn6_A.pdb	2nn6	A	A	M	291.0	439.0	730.0	163.0	82.4966006971018	75.43767248964114	HuMap2.0	0.0	0.0	75.43767248964114	13446.945913627593	Q15024	Q06265	0.5499611074243355
845	Q15024-Q06265	0.146	0.88692	0.91191	0.88692	0.462	0.475	PDB_PDB/fpp1179489_Q06265_2NN6_A_Q15024_2NN6_E.pdb	2NN6	A	E	P	291.0	439.0	730.0	163.0	82.4966006971018	75.43767248964114	HuMap2.0	0.0	0.0	75.43767248964114	13446.945913627593	Q15024	Q06265	0.5499611074243355
846	Q15024-Q13868	0.006999999999999999	0.95911	0.95911	0.95911	0.805	0.805	EXPERIMENTAL/c989883_Q15024_6D6Q_H_1_Q13868_6D6Q_E_1.pdb	6D6Q	H	1	E	291.0	293.0	584.0	194.0	82.18690489060744	82.68886045113031	HuMap2.0	0.0	0.0	82.68886045113031	15944.259548777844	Q15024	Q13868	0.6000154620563222
847	Q15024-Q5RKV6	0.48200000000000004	0.9272299999999999	0.92876	0.9272299999999999	0.048	0.48200000000000004	EXPERIMENTAL/c1023715_Q15024_6H25_E_1_Q5RKV6_6H25_F_1.pdb	6H25	E	1	E	291.0	272.0	563.0	197.0	84.96918670109461	82.45630098701763	HuMap2.0	0.0	0.0	82.45630098701763	16738.92978011564	Q15024	Q5RKV6	0.6476692336323691
848	Q15024-Q9NPD3	0.5589999999999999	0.9050299999999999	0.9378200000000001	0.9050299999999999	0.015	0.5589999999999999	EXPERIMENTAL/c1023699_Q9NPD3_6D6Q_E_1_Q15024_6D6Q_B_1.pdb	6D6Q	E	1	E	291.0	245.0	536.0	190.0	84.02931117977649	83.61222998640527	HuMap2.0	0.0	0.0	83.61222998640527	15965.569124157531	Q15024	Q9NPD3	0.6257955709650335
849	Q15024-Q9NPD3	0.5589999999999999	0.9050299999999999	0.9378200000000001	0.9050299999999999	0.015	0.5589999999999999	MODEL_MODEL/mmf1023699_Q15024_2nn6_A_Q9NPD3_2nn6_B.pdb	2nn6	A	B	M	291.0	245.0	536.0	190.0	84.02931117977649	83.61222998640527	HuMap2.0	0.0	0.0	83.61222998640527	15965.569124157531	Q15024	Q9NPD3	0.6257955709650335
850	Q15024-Q9NQT4	0.655	0.9566600000000001	0.9369799999999999	0.9566600000000001	0.023	0.655	MODEL_MODEL/mmf1023708_Q15024_2nn6_A_Q9NQT4_2nn6_B.pdb	2nn6	A	B	M	291.0	235.0	526.0	164.0	85.37411297977837	82.38642877928969	HuMap2.0	0.0	0.0	82.38642877928969	14001.354528683652	Q15024	Q9NQT4	0.6083928353768928
851	Q15024-Q9NQT4	0.655	0.9566600000000001	0.9369799999999999	0.9566600000000001	0.023	0.655	PDB_PDB/fpp1023708_Q15024_2NN6_E_Q9NQT4_2NN6_D.pdb	2NN6	E	D	P	291.0	235.0	526.0	164.0	85.37411297977837	82.38642877928969	HuMap2.0	0.0	0.0	82.38642877928969	14001.354528683652	Q15024	Q9NQT4	0.6083928353768928
852	Q15024-Q9Y3B2	0.009000000000000001	0.58127	0.5998600000000001	0.58127	0.006	0.195	PDB_PDB/fpp1023701_Q15024_2NN6_E_Q9Y3B2_2NN6_I.pdb	2NN6	E	I	P	291.0	195.0	486.0	2.0	78.60086032882879	82.89949898365144	HuMap2.0	0.0	0.0	82.89949898365144	157.20172065765757	Q15024	Q9Y3B2	0.03133776211999687
853	Q15029-P62308	0.006	0.89617	0.9720700000000001	0.89617		0.01	PDB_PDB/fpp1331076_Q15029_3JCR_B_P62308_3JCR_U.pdb	3JCR	B	U	P				37.0	77.22351814053812	85.12190082209256	HuMap2.0	0.0	0.0	85.12190082209256	2857.2701711999102	Q15029	P62308	0.0533368685563959
854	Q15029-Q9BUQ8	0.019	0.59162	0.59162	0.59162	0.002	0.019	EXPERIMENTAL/c1073952_Q15029_6QW6_5C_1_Q9BUQ8_6QW6_5X_1.pdb	6QW6	5	1	E	972.0	820.0	1792.0	72.0	59.99929409633675	75.64673785112575	HuMap2.0	0.0	0.0	75.64673785112575	4319.949174936246	Q15029	Q9BUQ8	0.04242232544475932
855	Q15046-Q13155	0.7040000000000001	0.98014	0.98044	0.98014	0.01	0.73	EXPERIMENTAL/c1256657_Q13155_4DPG_E_1_Q15046_4DPG_L_1.pdb	4DPG	E	1	E	597.0	320.0	917.0	145.0	84.65991884824567	83.46566949546747	HuMap2.0	0.0	0.0	83.46566949546747	12275.688232995622	Q15046	Q13155	0.5547638958833576
856	Q15118-Q15119	0.665	0.9636299999999999	0.9636299999999999	0.9636299999999999	0.005	0.665	MODEL_MODEL/mmf1288495_Q15118_2q8f_A_Q15119_2bu8_A.pdb	2q8f	A	A	M	436.0	407.0	843.0	243.0	84.27195990096868	81.06641388103293	HuMap2.0	0.0	0.0	81.06641388103293	20478.086255935388	Q15118	Q15119	0.6772270762897968
857	Q15369-Q15370	0.079	0.9697899999999999	0.88164	0.9697899999999999	0.805	0.805	EXPERIMENTAL/c1054606_Q15369_6R7H_Q_1_Q15370_6R7H_P_1.pdb	6R7H	Q	1	E	112.0	118.0	230.0	138.0	94.06862128737343	89.04188672210367	HuMap2.0	0.0	0.0	89.04188672210367	12981.469737657533	Q15369	Q15370	0.6782559183372526
858	Q15369-Q15370	0.079	0.9697899999999999	0.88164	0.9697899999999999	0.805	0.805	MODEL_MODEL/mmf1054606_Q15370_2c9w_b_Q15369_2c9w_c.pdb	2c9w	b	c	M	112.0	118.0	230.0	138.0	94.06862128737343	89.04188672210367	HuMap2.0	0.0	0.0	89.04188672210367	12981.469737657533	Q15369	Q15370	0.6782559183372526
859	Q15369-Q96DX5	0.076	0.97144	0.97144	0.97144	0.879	0.879	EXPERIMENTAL/c1054602_Q15369_3ZNG_A_1_Q96DX5_3ZNG_B_1.pdb	3ZNG	A	1	E	112.0	294.0	406.0	99.0	94.14849651041607	88.27463588450969	HuMap2.0	0.0	0.0	88.27463588450969	9320.70115453119	Q15369	Q96DX5	0.5988717554313431
860	Q15393-Q7RTV0	0.657	0.8426799999999999	0.8426799999999999	0.8426799999999999	0.009000000000000001	0.657	EXPERIMENTAL/c1130682_Q7RTV0_5ZYA_A_1_Q15393_5ZYA_D_1.pdb	5ZYA	A	1	E	1217.0	110.0	1327.0	87.0	89.18289274658707	89.44342809358562	HuMap2.0	0.0	0.0	89.44342809358562	7758.911668953076	Q15393	Q7RTV0	0.4412757407580439
861	Q15393-Q9BWJ5	0.47700000000000004	0.8397899999999999	0.8397899999999999	0.8397899999999999	0.008	0.47700000000000004	EXPERIMENTAL/c1130728_Q15393_6EN4_A_1_Q9BWJ5_6EN4_B_1.pdb	6EN4	A	1	E	1217.0	86.0	1303.0	259.0	92.8063664384068	90.43019831941773	HuMap2.0	0.0	0.0	90.43019831941773	24036.84890754736	Q15393	Q9BWJ5	0.7259614584401608
862	Q15435-P62136	0.012	0.57562	0.58055	0.5756100000000001	0.013999999999999999	0.036000000000000004	EXPERIMENTAL/c1311423_P62136_6OBN_A_1_Q15435_6OBN_C_1.pdb	6OBN	A	1	E				161.0	67.99290317114415	84.49953590542006	HuMap2.0	0.0	0.0	84.49953590542006	10946.857410554208	Q15435	P62136	0.17808783923800162
863	Q15459-Q12874	0.004	0.63156	0.63158	0.63158	0.18899999999999997	0.18899999999999997	EXPERIMENTAL/c1122874_Q12874_6QX9_A3_1_Q15459_6QX9_A1_1.pdb	6QX9	A	1	E	793.0	501.0	1294.0	301.0	88.37352127948391	73.26284239233041	HuMap2.0	0.0	0.0	73.26284239233041	26600.429905124656	Q15459	Q12874	0.7207287848375695
864	Q15459-Q15393	0.011000000000000001	0.7298	0.96015	0.7298	0.004	0.011000000000000001	EXPERIMENTAL/c1130708_Q15459_5Z57_3_1_Q15393_5Z57_w_1.pdb	5Z57	3	1	E	793.0	1217.0	2010.0	288.0	60.52193122309864	77.05233665251309	HuMap2.0	0.0	0.0	77.05233665251309	17430.31619225241	Q15459	Q15393	0.16821867307592367
865	Q15459-Q15428	0.26899999999999996	0.39176	0.39176	0.39176	0.005	0.26899999999999996	EXPERIMENTAL/c1054043_Q15459_6QX9_A1_1_Q15428_6QX9_A2_1.pdb	6QX9	A	1	E	793.0	464.0	1257.0	213.0	87.2116452928477	64.37800635205036	HuMap2.0	0.0	0.0	64.37800635205036	18576.08044737656	Q15459	Q15428	0.6849426643983214
866	Q15542-P49848	0.434	0.9124	0.9124	0.9124	0.005	0.434	EXPERIMENTAL/c952320_P49848_6MZD_F_1_Q15542_6MZD_H_1.pdb	6MZD	F	1	E	800.0	677.0	1477.0	360.0	80.46286206226415	65.94528346600825	HuMap2.0	0.0	0.0	65.94528346600825	28966.630342415094	Q15542	P49848	0.6936283561113376
867	Q15631-Q99598	0.009000000000000001	0.9661200000000001	0.5115	0.9661200000000001	0.7829999999999999	0.7829999999999999	EXPERIMENTAL/c1375293_Q99598_3QB5_K_2_Q15631_3QB5_C_1.pdb	3QB5	K	1	E	228.0	290.0	518.0	212.0	89.130337221581	84.30554569350238	HuMap2.0	0.0	0.0	84.30554569350238	18895.63149097517	Q15631	Q99598	0.6984216013876026
868	Q15831-Q7RTN6	0.009000000000000001	0.5300699999999999	0.5402	0.53008	0.013000000000000001	0.013000000000000001	EXPERIMENTAL/c1127276_Q15831_2WTK_B_1_Q7RTN6_2WTK_C_1.pdb	2WTK	B	1	E	433.0	431.0	864.0	83.0	68.44439053115819	70.93755242650856	HuMap2.0	0.0	0.0	70.93755242650856	5680.88441408613	Q15831	Q7RTN6	0.076060398788484
869	Q15910-O75530	0.505	0.8329799999999999	0.9676100000000001	0.8329799999999999	0.019	0.505	EXPERIMENTAL/c1316165_O75530_5LS6_A_1_Q15910_5LS6_B_1.pdb	5LS6	A	1	E	746.0	441.0	1187.0	488.0	78.99761386455977	72.91378354538121	HuMap2.0	0.0	0.0	72.91378354538121	38550.83556590517	Q15910	O75530	0.7101667272242693
870	Q15910-Q15022	0.655	0.81542	0.8985700000000001	0.81498	0.01	0.655	EXPERIMENTAL/c996956_Q15022_5HYN_F_1_Q15910_5HYN_H_1.pdb	5HYN	F	1	E	746.0	739.0	1485.0	429.0	77.37531608405092	62.458306137399866	HuMap2.0	0.0	0.0	62.458306137399866	33194.010600057845	Q15910	Q15022	0.687142148929921
871	Q16186-Q9Y5K5	0.049	0.95757	0.95757	0.95757	0.496	0.496	EXPERIMENTAL/c1398300_Q16186_4UEL_A_1_Q9Y5K5_4UEL_C_1.pdb	4UEL	A	1	E	407.0	329.0	736.0	286.0	73.31662905004231	71.32106231545521	HuMap2.0	0.0	0.0	71.32106231545521	20968.5559083121	Q16186	Q9Y5K5	0.5249014414438277
872	Q16531-Q13619	0.239	0.49348000000000003	0.72628	0.49416000000000004	0.002	0.239	EXPERIMENTAL/c941178_Q13619_2HYE_A_1_Q16531_2HYE_C_1.pdb	2HYE	A	1	E	1140.0	759.0	1899.0	206.0	83.88570017392605	85.65459801589456	HuMap2.0	0.0	0.0	85.65459801589456	17280.454235828765	Q16531	Q13619	0.6426301837416473
873	Q16531-Q13620	0.187	0.48853	0.91964	0.48853	0.002	0.187	EXPERIMENTAL/c1220733_Q13620_4A0L_C_1_Q16531_4A0L_H_1.pdb	4A0L	C	1	E	1140.0	913.0	2053.0	476.0	71.88283782403313	80.7974530129332	HuMap2.0	0.0	0.0	80.7974530129332	34216.23080423977	Q16531	Q13620	0.6324389502526963
874	Q16531-Q92466	0.008	0.68143	0.8798299999999999	0.68143	0.005	0.008	EXPERIMENTAL/c1376864_Q16531_6R91_K_1_Q92466_6R91_L_1.pdb	6R91	K	1	E	1140.0	427.0	1567.0	227.0	57.73382785075695	83.81173979184828	HuMap2.0	4.0	52.770714454555	83.81173979184828	13105.578922121827	Q16531	Q92466	0.09253189642590176
875	Q16531-Q9BW61	0.56	0.9039200000000001	0.9039200000000001	0.9039200000000001	0.011000000000000001	0.56	EXPERIMENTAL/c1376850_Q16531_6PAI_A_1_Q9BW61_6PAI_E_1.pdb	6PAI	A	1	E	1140.0	102.0	1242.0	307.0	83.10182044711375	87.66053171028297	HuMap2.0	0.0	0.0	87.66053171028297	25512.25887726392	Q16531	Q9BW61	0.6965721423482631
876	Q16539-P49137	0.006999999999999999	0.6606	0.68465	0.6602600000000001	0.157	0.193	EXPERIMENTAL/c1210679_P49137_6TCA_A_1_Q16539_6TCA_B_1.pdb	6TCA	A	1	E	360.0	400.0	760.0	186.0	77.98675323681965	79.73039658238173	HuMap2.0	0.0	0.0	79.73039658238173	14505.536102048456	Q16539	P49137	0.48999787777360704
877	Q16555-Q14195	0.006999999999999999	0.49638999999999994	0.49608	0.49638999999999994	0.006999999999999999	0.008	PDB_PDB/fpp1377143_Q16555_5X1C_A_Q14195_4CNS_A.pdb	5X1C	A	A	P	572.0	570.0	1142.0	317.0	90.94065083684464	86.9894287958371	HuMap2.0	0.0	0.0	86.9894287958371	28828.186315279752	Q16555	Q14195	0.7287078676582761
878	Q16555-Q9BPU6	0.006999999999999999	0.49491999999999997	0.49748000000000003	0.49494	0.006999999999999999	0.008	PDB_PDB/fpp1377129_Q16555_5X1C_A_Q9BPU6_4B92_A.pdb	5X1C	A	A	P	572.0	564.0	1136.0	324.0	90.1681602135733	86.79646437269643	HuMap2.0	0.0	0.0	86.79646437269643	29214.48390919775	Q16555	Q9BPU6	0.7279282398129383
879	Q16718-O75489	0.027999999999999997	0.9113600000000001	0.19072999999999998	0.9113600000000001	0.611	0.611	EXPERIMENTAL/c906484_Q16718_5XTI_P_1_O75489_5XTI_H_1.pdb	5XTI	P	1	E	116.0	264.0	380.0	171.0	85.12723750485956	78.77412270421596	HuMap2.0	0.0	0.0	78.77412270421596	14556.757613330985	Q16718	O75489	0.6158990100415973
880	Q16778-P62805	0.049	0.8290200000000001	0.87798	0.8290200000000001	0.353	0.353	EXPERIMENTAL/c1325603_Q16778_6M4D_H_1_P62805_6M4D_F_1.pdb	6M4D	H	1	E				175.0	80.33997327682883	72.35770587185455	HuMap2.0	0.0	0.0	72.35770587185455	14059.495323445046	Q16778	P62805	0.5261217836431171
881	Q16778-P62805	0.049	0.8290200000000001	0.87798	0.8290200000000001	0.353	0.353	MODEL_MODEL/mmf1325603_P62805_1kx5_b_Q16778_6a7u_A.pdb	1kx5	b	A	M				175.0	80.33997327682883	72.35770587185455	HuMap2.0	0.0	0.0	72.35770587185455	14059.495323445046	Q16778	P62805	0.5261217836431171
882	Q16795-O75489	0.434	0.77115	0.93548	0.77115	0.003	0.434	EXPERIMENTAL/c906451_O75489_5XTB_J_1_Q16795_5XTB_P_1.pdb	5XTB	J	1	E	377.0	264.0	641.0	88.0	79.72077040220023	79.46003506420486	HuMap2.0	0.0	0.0	79.46003506420486	7015.42779539362	Q16795	O75489	0.22432949298787588
883	Q3SYG4-Q8NFJ9	0.158	0.48115	0.59136	0.48115	0.009000000000000001	0.158	EXPERIMENTAL/c1335438_Q8NFJ9_6XT9_I_1_Q3SYG4_6XT9_A_1.pdb	6XT9	I	1	E	887.0	593.0	1480.0	307.0	79.11507256609279	81.52875556650177	HuMap2.0	0.0	0.0	81.52875556650177	24288.327277790486	Q3SYG4	Q8NFJ9	0.6575604628865293
884	Q4U2R6-Q9HD33	0.012	0.5468	0.33942	0.5468	0.017	0.017	EXPERIMENTAL/c908272_Q9HD33_6ZSC_XY_1_Q4U2R6_6ZSC_i_1.pdb	6ZSC	X	1	E	128.0	250.0	378.0	46.0	72.10074778571507	76.4821665317628	HuMap2.0	0.0	0.0	76.4821665317628	3316.634398142893	Q4U2R6	Q9HD33	0.051532500050008936
885	Q5J8M3-Q15006	0.003	0.80219	0.80219	0.80219	0.14300000000000002	0.14300000000000002	EXPERIMENTAL/c981311_Q15006_7ADP_B_1_Q5J8M3_7ADP_D_1.pdb	7ADP	B	1	E	183.0	297.0	480.0	67.0	82.67976479047394	81.81084969504194	HuMap2.0	0.0	0.0	81.81084969504194	5539.5442409617535	Q5J8M3	Q15006	0.1860902049704105
886	Q5J8M3-Q9P0I2	0.01	0.63664	0.67419	0.63664	0.249	0.249	EXPERIMENTAL/c973275_Q9P0I2_7ADO_C_1_Q5J8M3_7ADO_D_1.pdb	7ADO	C	1	E	183.0	261.0	444.0	194.0	64.74196254376933	64.23758711005044	HuMap2.0	0.0	0.0	64.23758711005044	12559.94073349125	Q5J8M3	Q9P0I2	0.16246903896056933
887	Q5T653-Q9BZE1	0.034	0.90385	0.69601	0.90385	0.34700000000000003	0.34700000000000003	EXPERIMENTAL/c982093_Q5T653_6ZS9_5_1_Q9BZE1_6ZS9_XD_1.pdb	6ZS9	5	1	E	305.0	423.0	728.0	91.0	87.32036682024197	79.87175558162227	HuMap2.0	0.0	0.0	79.87175558162227	7946.153380642019	Q5T653	Q9BZE1	0.41722692472822276
888	Q5TA45-Q96HW7	0.01	0.8368700000000001	0.8368700000000001	0.8368700000000001	0.071	0.071	EXPERIMENTAL/c918237_Q96HW7_7CUN_D_1_Q5TA45_7CUN_K_1.pdb	7CUN	D	1	E	600.0	963.0	1563.0	270.0	75.87859176870604	79.639726987825	HuMap2.0	0.0	0.0	79.639726987825	20487.219777550632	Q5TA45	Q96HW7	0.5692240627996821
889	Q5TA45-Q9NV88	0.013999999999999999	0.9201	0.9201	0.9200799999999999	0.1	0.1	EXPERIMENTAL/c1242610_Q5TA45_7CUN_I_1_Q9NV88_7CUN_K_1.pdb	7CUN	I	1	E	600.0	658.0	1258.0	370.0	83.04932867319953	86.88239854555769	HuMap2.0	0.0	0.0	86.88239854555769	30728.251609083825	Q5TA45	Q9NV88	0.71190224601804
890	Q5TBB1-Q8TDP1	0.631	0.94444	0.96903	0.94444	0.012	0.797	EXPERIMENTAL/c917839_Q5TBB1_3PUF_H_1_Q8TDP1_3PUF_I_1.pdb	3PUF	H	1	E	312.0	164.0	476.0	293.0	83.43507066806092	75.25337393005115	HuMap2.0	0.0	0.0	75.25337393005115	24446.47570574185	Q5TBB1	Q8TDP1	0.6940400290196173
891	Q676U5-Q9H1Y0	0.034	0.98492	0.9859600000000001	0.98492	0.894	0.927	EXPERIMENTAL/c1360118_Q676U5_5NPW_C_1_Q9H1Y0_5NPW_D_1.pdb	5NPW	C	1	E	607.0	275.0	882.0	138.0	90.1230176094955	83.36681271517297	HuMap2.0	0.0	0.0	83.36681271517297	12436.97643011038	Q676U5	Q9H1Y0	0.6348868432032246
892	Q68E01-Q9BQ15	0.53	0.9833799999999999	0.9833799999999999	0.9833799999999999	0.006	0.53	EXPERIMENTAL/c1106853_Q68E01_4OWT_A_1_Q9BQ15_4OWT_B_1.pdb	4OWT	A	1	E	1043.0	211.0	1254.0	111.0	92.21618081033412	78.71566635849685	HuMap2.0	0.0	0.0	78.71566635849685	10235.996069947088	Q68E01	Q9BQ15	0.6046716790301114
893	Q6I9Y2-Q13769	0.003	0.50893	0.7136	0.50893	0.29600000000000004	0.29600000000000004	EXPERIMENTAL/c1359129_Q13769_7APK_m_1_Q6I9Y2_7APK_o_1.pdb	7APK	m	1	E	204.0	683.0	887.0	362.0	90.23237638971138	82.4429358955091	HuMap2.0	0.0	0.0	82.4429358955091	32664.120253075518	Q6I9Y2	Q13769	0.7308311270324989
894	Q6I9Y2-Q96FV9	0.003	0.70573	0.74768	0.70573	0.316	0.316	EXPERIMENTAL/c1136970_Q6I9Y2_7APK_I_1_Q96FV9_7APK_O_1.pdb	7APK	I	1	E	204.0	657.0	861.0	166.0	86.05570250294184	76.81701943081214	HuMap2.0	0.0	0.0	76.81701943081214	14285.246615488346	Q6I9Y2	Q96FV9	0.622818424910062
895	Q6P1J9-Q6PD62	0.009000000000000001	0.8644799999999999	0.8644799999999999	0.8644799999999999	0.662	0.662	EXPERIMENTAL/c949263_Q6P1J9_6TED_Q_1_Q6PD62_6TED_X_1.pdb	6TED	Q	1	E	531.0	1173.0	1704.0	328.0	79.99532957116236	72.09360035047169	HuMap2.0	0.0	0.0	72.09360035047169	26238.468099341255	Q6P1J9	Q6PD62	0.6781067817984499
896	Q6P1K2-Q96IY1	0.011000000000000001	0.36053	0.5042300000000001	0.36053	0.021	0.021	EXPERIMENTAL/c951146_Q6P1K2_5LSJ_E_1_Q96IY1_5LSJ_G_1.pdb	5LSJ	E	1	E	205.0	281.0	486.0	22.0	75.50096334444855	74.62634915051373	HuMap2.0	0.0	0.0	74.62634915051373	1661.0211935778682	Q6P1K2	Q96IY1	0.036708511835945236
897	Q6P1K2-Q9H410	0.39	0.57287	0.61784	0.57292	0.002	0.39	EXPERIMENTAL/c951184_Q6P1K2_5LSJ_B_1_Q9H410_5LSJ_D_1.pdb	5LSJ	B	1	E	205.0	356.0	561.0	199.0	81.12884604656405	68.88549523541343	HuMap2.0	0.0	0.0	68.88549523541343	16144.640363266246	Q6P1K2	Q9H410	0.5873027502704495
898	Q6P1K8-Q6P1K8	0.006	0.42073999999999995	0.71311	0.42073999999999995	0.006	0.006999999999999999	MODEL_MODEL/mmf1052173_Q6P1K8_6o9l_6_Q6P1K8_6o9l_6.pdb	6o9l	6	6	M	395.0	395.0	790.0	179.0	65.20259977870846	76.06126140052208	HuMap2.0	0.0	0.0	76.06126140052208	11671.265360388814	Q6P1K8	Q6P1K8	0.15324869646860953
899	Q6P2I3-Q96GK7	0.625	0.94176	0.9489799999999999	0.94176	0.626	0.626	MODEL_MODEL/mmf1213112_Q96GK7_6v77_B_Q6P2I3_6v77_B.pdb	6v77	B	B	M	314.0	314.0	628.0	162.0	96.72162023177795	92.93358189987154	HuMap2.0	0.0	0.0	92.93358189987154	15668.902477548028	Q6P2I3	Q96GK7	0.7126702177798302
900	Q6P4R8-Q9Y5K5	0.009000000000000001	0.5862	0.5862	0.5862	0.102	0.102	EXPERIMENTAL/c1072341_Q6P4R8_4WLP_A_1_Q9Y5K5_4WLP_B_1.pdb	4WLP	A	1	E	1299.0	329.0	1628.0	281.0	75.0845429178123	57.92349738651408	HuMap2.0	0.0	0.0	57.92349738651408	21098.756559905258	Q6P4R8	Q9Y5K5	0.563290898317355
901	Q6ZN18-Q15022	0.008	0.44293999999999994	0.49621000000000004	0.44293999999999994	0.10099999999999999	0.10099999999999999	EXPERIMENTAL/c996719_Q15022_7KSO_C_1_Q6ZN18_7KSO_E_1.pdb	7KSO	C	1	E	517.0	739.0	1256.0	214.0	69.11587812841995	55.97220197919353	HuMap2.0	0.0	0.0	55.97220197919353	14790.797919481869	Q6ZN18	Q15022	0.29151039408415724
902	Q6ZN18-Q15910	0.003	0.50566	0.60863	0.50566	0.004	0.018000000000000002	EXPERIMENTAL/c1156713_Q15910_6WKR_C_1_Q6ZN18_6WKR_P_1.pdb	6WKR	C	1	E	517.0	746.0	1263.0	218.0	52.435972735473	58.638514620888856	HuMap2.0	0.0	0.0	58.638514620888856	11431.042056333114	Q6ZN18	Q15910	0.05580758742898756
903	Q6ZN18-Q92833	0.006	0.30806	0.30806	0.30806	0.005	0.033	EXPERIMENTAL/c908927_Q6ZN18_7KSO_E_1_Q92833_7KSO_F_1.pdb	7KSO	E	1	E	517.0	1246.0	1763.0	130.0	43.58022212812515	56.08843158399208	HuMap2.0	0.0	0.0	56.08843158399208	5665.4288766562695	Q6ZN18	Q92833	0.0340900420575192
904	Q7L2H7-O00303	0.505	0.90018	0.90018	0.90018	0.005	0.505	EXPERIMENTAL/c1030318_Q7L2H7_6ZVJ_M_1_O00303_6ZVJ_F_1.pdb	6ZVJ	M	1	E				247.0	61.871645814283355	59.543448481520045	HuMap2.0	0.0	0.0	59.543448481520045	15282.296516127988	Q7L2H7	O00303	0.16187641150118573
905	Q7L523-Q9HB90	0.489	0.87175	0.9066700000000001	0.87067	0.03	0.6729999999999999	EXPERIMENTAL/c1257120_Q7L523_6S6D_A_1_Q9HB90_6S6D_C_1.pdb	6S6D	A	1	E	313.0	399.0	712.0	184.0	82.86503465850234	79.76079577233958	HuMap2.0	0.0	0.0	79.76079577233958	15247.16637716443	Q7L523	Q9HB90	0.5971435939373092
906	Q7L5N1-Q13098	0.006999999999999999	0.53135	0.67094	0.53163	0.41	0.41	EXPERIMENTAL/c1255788_Q13098_6R7H_A_1_Q7L5N1_6R7H_F_1.pdb	6R7H	A	1	E	327.0	491.0	818.0	94.0	79.00891142218077	73.96789858447761	HuMap2.0	0.0	0.0	73.96789858447761	7426.837673684992	Q7L5N1	Q13098	0.23339799757240795
907	Q7L5N1-Q92905	0.011000000000000001	0.8413700000000001	0.8413700000000001	0.8413700000000001	0.42100000000000004	0.42100000000000004	EXPERIMENTAL/c903610_Q7L5N1_6R7F_E_1_Q92905_6R7F_F_1.pdb	6R7F	E	1	E	327.0	334.0	661.0	383.0	84.74029147202731	80.88614435520347	HuMap2.0	0.0	0.0	80.88614435520347	32455.53163378646	Q7L5N1	Q92905	0.7205542762283005
908	Q7L5N1-Q9BT78	0.003	0.8629	0.8629	0.8624	0.369	0.369	EXPERIMENTAL/c903608_Q7L5N1_4D18_D_1_Q9BT78_4D18_F_1.pdb	4D18	D	1	E	327.0	406.0	733.0	171.0	80.93194082352902	81.48019407127724	HuMap2.0	0.0	0.0	81.48019407127724	13839.361880823462	Q7L5N1	Q9BT78	0.5316268954913725
909	Q7L5N1-Q9H9Q2	0.36	0.58015	0.59095	0.58034	0.008	0.36	EXPERIMENTAL/c903628_Q7L5N1_6R7H_F_1_Q9H9Q2_6R7H_G_1.pdb	6R7H	F	1	E	327.0	264.0	591.0	183.0	82.71158843900204	79.10762759432576	HuMap2.0	0.0	0.0	79.10762759432576	15136.220684337373	Q7L5N1	Q9H9Q2	0.5926385019146377
910	Q7L5N1-Q9UBW8	0.10800000000000001	0.5554100000000001	0.6559	0.5554100000000001	0.01	0.426	EXPERIMENTAL/c903756_Q7L5N1_4WSN_F_1_Q9UBW8_4WSN_G_1.pdb	4WSN	F	1	E	327.0	275.0	602.0	173.0	83.41748969684893	78.05096894315079	HuMap2.0	0.0	0.0	78.05096894315079	14431.225717554866	Q7L5N1	Q9UBW8	0.5889234090204077
911	Q7L5N1-Q9UBW8	0.10800000000000001	0.5554100000000001	0.6559	0.5554100000000001	0.01	0.426	MODEL_MODEL/mmf903756_Q7L5N1_4d18_F_Q9UBW8_4d18_G.pdb	4d18	F	G	M	327.0	275.0	602.0	173.0	83.41748969684893	78.05096894315079	HuMap2.0	0.0	0.0	78.05096894315079	14431.225717554866	Q7L5N1	Q9UBW8	0.5889234090204077
912	Q7RTV0-Q15393	0.009000000000000001	0.8394799999999999	0.8394799999999999	0.8394799999999999	0.65	0.65	EXPERIMENTAL/c1130682_Q7RTV0_5ZYA_A_1_Q15393_5ZYA_D_1.pdb	5ZYA	A	1	E				88.0	89.09309714822723	89.50446294534376	HuMap2.0	0.0	0.0	89.50446294534376	7840.192549043996	Q7RTV0	Q15393	0.44461758051657096
913	Q7Z2W9-Q9H9J2	0.015	0.62395	0.62395	0.62395	0.006999999999999999	0.015	EXPERIMENTAL/c1013960_Q7Z2W9_6NU3_c_1_Q9H9J2_6NU3_S_1.pdb	6NU3	c	1	E	205.0	332.0	537.0	33.0	69.11665311742915	79.71283055965647	HuMap2.0	0.0	0.0	79.71283055965647	2280.849552875162	Q7Z2W9	Q9H9J2	0.0382997994652772
914	Q7Z3B4-Q9BVL2	0.45799999999999996	0.622	0.64381	0.6208899999999999	0.009000000000000001	0.45799999999999996	EXPERIMENTAL/c966307_Q7Z3B4_5IJN_L_1_Q9BVL2_5IJN_M_1.pdb	5IJN	L	1	E	507.0	599.0	1106.0	577.0	72.76438136406556	55.54560977689165	HuMap2.0	0.0	0.0	55.54560977689165	41985.04804706583	Q7Z3B4	Q9BVL2	0.6767206491396153
915	Q7Z6K3-P53611	0.012	0.9854200000000001	0.9854200000000001	0.9854200000000001	0.813	0.813	EXPERIMENTAL/c1162751_Q7Z6K3_6O60_B_1_P53611_6O60_A_1.pdb	6O60	B	1	E	402.0	331.0	733.0	271.0	88.29381886992607	86.26315458669936	HuMap2.0	0.0	0.0	86.26315458669936	23927.624913749965	Q7Z6K3	P53611	0.7145934912020179
916	Q7Z7C8-O00268	0.13699999999999998	0.47463999999999995	0.68928	0.47463999999999995		0.13699999999999998	EXPERIMENTAL/c917590_Q7Z7C8_6MZM_K_1_O00268_6MZM_D_1.pdb	6MZM	K	1	E	310.0	1085.0	1395.0	201.0	70.81749931844278	52.85148909388112	HuMap2.0	0.0	0.0	52.85148909388112	14234.317363007	Q7Z7C8	O00268	0.31623921235286634
917	Q7Z7C8-P49848	0.023	0.6784100000000001	0.7378399999999999	0.6784100000000001	0.36700000000000005	0.36700000000000005	EXPERIMENTAL/c938387_Q7Z7C8_6MZC_H_1_P49848_6MZC_K_1.pdb	6MZC	H	1	E	310.0	677.0	987.0	316.0	76.03902766994256	61.72206787307243	HuMap2.0	0.0	0.0	61.72206787307243	24028.33274370185	Q7Z7C8	P49848	0.6157887112706879
918	Q7Z7C8-Q15542	0.004	0.6664	0.79661	0.6664	0.004	0.023	EXPERIMENTAL/c938383_Q7Z7C8_6MZM_G_1_Q15542_6MZM_K_1.pdb	6MZM	G	1	E	310.0	800.0	1110.0	47.0	54.190758990278596	68.04552860073387	HuMap2.0	0.0	0.0	68.04552860073387	2546.965672543094	Q7Z7C8	Q15542	0.03380302286739309
919	Q7Z7C8-Q16594	0.011000000000000001	0.40696	0.39032	0.40696	0.009000000000000001	0.011000000000000001	PDB_PDB/fpp938397_Q16594_6F3T_F_Q7Z7C8_4WV4_B.pdb	6F3T	F	B	P	310.0	264.0	574.0	74.0	51.98496917870574	62.18550128204994	HuMap2.0	0.0	0.0	62.18550128204994	3846.887719224225	Q7Z7C8	Q16594	0.03530697374274343
920	Q7Z7F7-Q96GC5	0.003	0.7089	0.7089	0.7089	0.293	0.293	EXPERIMENTAL/c1328340_Q96GC5_6ZM6_f_1_Q7Z7F7_6ZM6_m_1.pdb	6ZM6	f	1	E	128.0	212.0	340.0	124.0	84.50699147614195	73.32364054366515	HuMap2.0	0.0	0.0	73.32364054366515	10478.866943041601	Q7Z7F7	Q96GC5	0.48902544368125533
921	Q7Z7F7-Q9H2W6	0.01	0.8814799999999999	0.8814799999999999	0.8814799999999999	0.509	0.509	EXPERIMENTAL/c925563_Q9H2W6_6NU3_e_1_Q7Z7F7_6NU3_m_1.pdb	6NU3	e	1	E	128.0	279.0	407.0	124.0	80.50327670140031	72.1890265766304	HuMap2.0	0.0	0.0	72.1890265766304	9982.406310973638	Q7Z7F7	Q9H2W6	0.3848121680154699
922	Q7Z7F7-Q9NQ50	0.006999999999999999	0.324	0.324	0.324	0.177	0.177	EXPERIMENTAL/c1380023_Q9NQ50_6ZM5_8_1_Q7Z7F7_6ZM5_m_1.pdb	6ZM5	8	1	E	128.0	206.0	334.0	152.0	75.971660913665	71.55799643747298	HuMap2.0	0.0	0.0	71.55799643747298	11547.692458877082	Q7Z7F7	Q9NQ50	0.3494520501336481
923	Q86SZ2-Q8IUR0	0.012	0.50153	0.56148	0.50153	0.021	0.026000000000000002	MODEL_MODEL/mmf1084443_Q8IUR0_2j3w_b_Q86SZ2_2cfh_D.pdb	2j3w	b	D	M	158.0	188.0	346.0	37.0	75.55824222339709	83.96628216812927	HuMap2.0	0.0	0.0	83.96628216812927	2795.654962265692	Q86SZ2	Q8IUR0	0.04963832823756983
924	Q86SZ2-Q9Y5R8	0.015	0.47791999999999996	0.46388	0.47791999999999996	0.018000000000000002	0.34299999999999997	MODEL_MODEL/mmf1399295_Q86SZ2_2cfh_D_Q9Y5R8_2j3t_C.pdb	2cfh	D	C	M	158.0	145.0	303.0	71.0	92.78555100214764	92.56459376825157	HuMap2.0	0.0	0.0	92.56459376825157	6587.774121152483	Q86SZ2	Q9Y5R8	0.42617197201234946
925	Q86TS9-Q96DV4	0.002	0.72275	0.72275	0.72275	0.395	0.395	EXPERIMENTAL/c920649_Q86TS9_6ZM5_6_1_Q96DV4_6ZM5_j_1.pdb	6ZM5	6	1	E				71.0	82.27580663900845	79.832715377836	HuMap2.0	0.0	0.0	79.832715377836	5841.5822713696	Q86TS9	Q96DV4	0.1980992899655262
926	Q86U70-Q9BWG4	0.774	0.94671	0.94742	0.94671	0.008	0.774	MODEL_MODEL/mmf1372964_Q86U70_6tyd_V_Q9BWG4_6tyd_A.pdb	6tyd	V	A	M	411.0	385.0	796.0	173.0	77.73858925991759	57.869299427989795	HuMap2.0	0.0	0.0	57.869299427989795	13448.775941965743	Q86U70	Q9BWG4	0.45381647834421956
927	Q86VN1-Q9BRG1	0.5770000000000001	0.79556	0.7660100000000001	0.79556	0.006	0.633	EXPERIMENTAL/c1068462_Q86VN1_2ZME_B_1_Q9BRG1_2ZME_D_1.pdb	2ZME	B	1	E	386.0	176.0	562.0	68.0	95.278017297135	85.85733415537956	HuMap2.0	0.0	0.0	85.85733415537956	6478.9051762051795	Q86VN1	Q9BRG1	0.4613662405343607
928	Q86VN1-Q9BRG1	0.5770000000000001	0.79556	0.7660100000000001	0.79556	0.006	0.633	MODEL_MODEL/mmf1068462_Q86VN1_2zme_B_Q9BRG1_3cuq_C.pdb	2zme	B	C	M	386.0	176.0	562.0	68.0	95.278017297135	85.85733415537956	HuMap2.0	0.0	0.0	85.85733415537956	6478.9051762051795	Q86VN1	Q9BRG1	0.4613662405343607
929	Q86W42-Q13769	0.002	0.77863	0.8817200000000001	0.77863	0.433	0.433	EXPERIMENTAL/c1359128_Q13769_7APK_M_1_Q86W42_7APK_N_1.pdb	7APK	M	1	E	341.0	683.0	1024.0	223.0	82.3319242609246	82.25095239808087	HuMap2.0	0.0	0.0	82.25095239808087	18360.019110186186	Q86W42	Q13769	0.6379752263781737
930	Q86W42-Q6I9Y2	0.006999999999999999	0.6835100000000001	0.86749	0.6835100000000001	0.015	0.015	EXPERIMENTAL/c1136955_Q6I9Y2_7APK_F_1_Q86W42_7APK_o_1.pdb	7APK	F	1	E	341.0	204.0	545.0	12.0	90.72681493121685	87.39344198535808	HuMap2.0	0.0	0.0	87.39344198535808	1088.7217791746023	Q86W42	Q6I9Y2	0.035525047596183086
931	Q86W42-Q96FV9	0.006999999999999999	0.5391699999999999	0.87771	0.5391699999999999	0.005	0.026000000000000002	EXPERIMENTAL/c1115254_Q86W42_7APK_F_1_Q96FV9_7APK_i_1.pdb	7APK	F	1	E	341.0	657.0	998.0	7.0	88.50618799541218	78.3599504059389	HuMap2.0	0.0	0.0	78.3599504059389	619.5433159678853	Q86W42	Q96FV9	0.03210986370342971
932	Q86WV5-Q9H668	0.006999999999999999	0.34438	0.71341	0.34438	0.664	0.664	EXPERIMENTAL/c1277086_Q9H668_6W6W_C_1_Q86WV5_6W6W_D_1.pdb	6W6W	C	1	E	123.0	368.0	491.0	138.0	93.53465456669468	84.21564613530388	HuMap2.0	0.0	0.0	84.21564613530388	12907.782330203867	Q86WV5	Q9H668	0.6735352098924866
933	Q8IXH7-Q9H3P2	0.79	0.92876	0.92876	0.92876	0.004	0.79	EXPERIMENTAL/c969063_Q9H3P2_6GML_W_1_Q8IXH7_6GML_U_1.pdb	6GML	W	1	E	590.0	528.0	1118.0	494.0	86.45900578007416	75.43809918870579	HuMap2.0	0.0	0.0	75.43809918870579	42710.748855356636	Q8IXH7	Q9H3P2	0.7318595645169922
934	Q8N142-P30520	0.8029999999999999	0.98255	0.98255	0.98255	0.297	0.8029999999999999	PDB_PDB/fpp965615_Q8N142_2GJO_A_P30520_2V40_A.pdb	2GJO	A	A	P	457.0	456.0	913.0	437.0	84.15028323110054	86.83954964383597	HuMap2.0	0.0	0.0	86.83954964383597	36773.673771990936	Q8N142	P30520	0.7242828349052313
935	Q8N4V1-Q15006	0.008	0.8124100000000001	0.93771	0.8124100000000001	0.503	0.503	EXPERIMENTAL/c981142_Q15006_6WW7_B_1_Q8N4V1_6WW7_E_1.pdb	6WW7	B	1	E	131.0	297.0	428.0	197.0	83.47914147827902	86.65235728121034	HuMap2.0	0.0	0.0	86.65235728121034	16445.390871220967	Q8N4V1	Q15006	0.626192979225882
936	Q8N5N7-Q8N983	0.003	0.78495	0.78495	0.78495	0.614	0.614	EXPERIMENTAL/c927361_Q8N5N7_6NU2_b_1_Q8N983_6NU2_h_1.pdb	6NU2	b	1	E	158.0	215.0	373.0	68.0	93.01146146888829	75.00571046833821	HuMap2.0	0.0	0.0	75.00571046833821	6324.779379884403	Q8N5N7	Q8N983	0.4093359514806896
937	Q8N766-Q15006	0.002	0.7184	0.88985	0.7184	0.006	0.03	EXPERIMENTAL/c981088_Q15006_7ADP_A_1_Q8N766_7ADP_B_1.pdb	7ADP	A	1	E	993.0	297.0	1290.0	50.0	68.67859258214057	82.57942175154845	HuMap2.0	0.0	0.0	82.57942175154845	3433.929629107028	Q8N766	Q15006	0.047439953826570055
938	Q8N766-Q5J8M3	0.504	0.93991	0.95011	0.93991	0.004	0.504	EXPERIMENTAL/c915367_Q8N766_7ADO_A_1_Q5J8M3_7ADO_D_1.pdb	7ADO	A	1	E	993.0	183.0	1176.0	178.0	85.32170649764008	79.86012482110972	HuMap2.0	0.0	0.0	79.86012482110972	15187.263756579934	Q8N766	Q5J8M3	0.6293701978341615
939	Q8N766-Q5UCC4	0.807	0.96954	0.96954	0.96954	0.005	0.807	EXPERIMENTAL/c915161_Q8N766_6WW7_A_1_Q5UCC4_6WW7_I_1.pdb	6WW7	A	1	E	993.0	262.0	1255.0	221.0	88.8951044776031	80.35017825876163	HuMap2.0	0.0	0.0	80.35017825876163	19645.818089550285	Q8N766	Q5UCC4	0.7012210468420335
940	Q8N766-Q8N4V1	0.519	0.92456	0.93995	0.92456	0.006999999999999999	0.519	EXPERIMENTAL/c997870_Q8N4V1_7ADO_A_1_Q8N766_7ADO_E_1.pdb	7ADO	A	1	E	993.0	131.0	1124.0	111.0	77.88284535802762	81.28989482906665	HuMap2.0	0.0	0.0	81.28989482906665	8644.995834741067	Q8N766	Q8N4V1	0.2707579222203424
941	Q8N766-Q9NPA0	0.84	0.98072	0.98072	0.98072	0.021	0.84	EXPERIMENTAL/c915160_Q8N766_6WW7_A_1_Q9NPA0_6WW7_G_1.pdb	6WW7	A	1	E	993.0	242.0	1235.0	398.0	74.09956358930583	78.41237141933247	HuMap2.0	0.0	0.0	78.41237141933247	29491.62630854372	Q8N766	Q9NPA0	0.6335848486102635
942	Q8N766-Q9P0I2	0.5589999999999999	0.9107799999999999	0.9361799999999999	0.9107799999999999	0.002	0.5589999999999999	EXPERIMENTAL/c915196_Q8N766_7ADO_A_1_Q9P0I2_7ADO_C_1.pdb	7ADO	A	1	E	993.0	261.0	1254.0	190.0	81.64359009276059	79.25727516474257	HuMap2.0	0.0	0.0	79.25727516474257	15512.282117624512	Q8N766	Q9P0I2	0.5833231008428202
943	Q8N7H5-Q6P1J9	0.193	0.30411	0.34429	0.30411	0.01	0.193	EXPERIMENTAL/c949129_Q6P1J9_6TED_V_1_Q8N7H5_6TED_X_1.pdb	6TED	V	1	E	531.0	531.0	1062.0	98.0	66.19922251123269	66.15604114582807	HuMap2.0	0.0	0.0	66.15604114582807	6487.523806100804	Q8N7H5	Q6P1J9	0.077501642806848
944	Q8N7H5-Q6PD62	0.002	0.79377	0.87234	0.79377	0.251	0.251	EXPERIMENTAL/c1353278_Q6PD62_6TED_Q_1_Q8N7H5_6TED_V_1.pdb	6TED	Q	1	E	531.0	1173.0	1704.0	741.0	81.66859444933726	69.93998296622283	HuMap2.0	0.0	0.0	69.93998296622283	60516.42848695891	Q8N7H5	Q6PD62	0.7325238906996202
945	Q8N9I0-P21579	0.004	0.32033	0.32033	0.32033	0.004	0.005	MODEL_MODEL/mmf1412170_P21579_2r83_B_Q8N9I0_2r83_B.pdb	2r83	B	B	M	419.0	422.0	841.0	113.0	84.47889980382641	75.10066510522236	HuMap2.0	0.0	0.0	75.10066510522236	9546.115677832384	Q8N9I0	P21579	0.4471266138068779
946	Q8NFJ9-Q96RK4	0.494	0.83081	0.83081	0.83086	0.006	0.494	EXPERIMENTAL/c910434_Q8NFJ9_6XT9_A_1_Q96RK4_6XT9_D_1.pdb	6XT9	A	1	E	593.0	519.0	1112.0	364.0	85.95838729772552	80.80138464425934	HuMap2.0	0.0	0.0	80.80138464425934	31288.85297637209	Q8NFJ9	Q96RK4	0.722065769034535
947	Q8NHZ8-Q13042	0.006999999999999999	0.89895	0.89895	0.89895	0.682	0.682	EXPERIMENTAL/c1228522_Q8NHZ8_6Q6G_Q_1_Q13042_6Q6G_G_1.pdb	6Q6G	Q	1	E	85.0	620.0	705.0	223.0	88.9441502085775	78.82702692771309	HuMap2.0	0.0	0.0	78.82702692771309	19834.545496512783	Q8NHZ8	Q13042	0.7023871771138002
948	Q8NI27-Q96J01	0.684	0.87735	0.87761	0.87735	0.013999999999999999	0.685	EXPERIMENTAL/c906930_Q8NI27_7APK_B_1_Q96J01_7APK_C_1.pdb	7APK	B	1	E	1593.0	351.0	1944.0	224.0	81.31189440639189	71.59579672874523	HuMap2.0	0.0	0.0	71.59579672874523	18213.864347031784	Q8NI27	Q96J01	0.6231696356562322
949	Q8TAF3-P62068	0.6890000000000001	0.9127299999999999	0.92053	0.9127299999999999	0.005	0.71	EXPERIMENTAL/c1399619_P62068_5CVO_D_1_Q8TAF3_5CVO_E_1.pdb	5CVO	D	1	E	677.0	366.0	1043.0	125.0	92.66454849250772	83.76335719613174	HuMap2.0	0.0	0.0	83.76335719613174	11583.068561563465	Q8TAF3	P62068	0.6438772466145571
950	Q8TAF3-Q8TBZ3	0.099	0.66514	0.66514	0.66557	0.002	0.099	EXPERIMENTAL/c918179_Q8TAF3_5K1C_B_1_Q8TBZ3_5K1C_C_1.pdb	5K1C	B	1	E	677.0	569.0	1246.0	153.0	65.16734922327825	76.26725381525293	HuMap2.0	0.0	0.0	76.26725381525293	9970.604431161571	Q8TAF3	Q8TBZ3	0.12362651792791705
951	Q8TAQ2-Q969G3	0.02	0.24548000000000003	0.34681	0.24548000000000003		0.02	EXPERIMENTAL/c1040204_Q8TAQ2_6LTJ_O_1_Q969G3_6LTJ_Q_1.pdb	6LTJ	O	1	E	1214.0	411.0	1625.0	221.0	53.38695350260684	60.20466454205623	HuMap2.0	0.0	0.0	60.20466454205623	11798.516724076113	Q8TAQ2	Q969G3	0.060554390612807985
952	Q8TAQ2-Q96GM5	0.153	0.17179	0.6221399999999999	0.17178	0.003	0.153	EXPERIMENTAL/c1040176_Q8TAQ2_6LTJ_O_1_Q96GM5_6LTJ_P_1.pdb	6LTJ	O	1	E	1214.0	515.0	1729.0	521.0	75.80598924728073	63.030108372629996	HuMap2.0	0.0	0.0	63.030108372629996	39494.920397833266	Q8TAQ2	Q96GM5	0.6944285409222268
953	Q8WTW4-O75140	0.003	0.8244799999999999	0.8244799999999999	0.8244799999999999	0.244	0.244	EXPERIMENTAL/c1299208_Q8WTW4_6CES_D_1_O75140_6CES_N_1.pdb	6CES	D	1	E	380.0	1603.0	1983.0	353.0	73.55057413885343	67.16020405275759	HuMap2.0	0.0	0.0	67.16020405275759	25963.352671015262	Q8WTW4	O75140	0.5948024197674168
954	Q8WUM0-P57740	0.008	0.66787	0.78501	0.67096	0.466	0.474	EXPERIMENTAL/c1069525_Q8WUM0_5A9Q_D_1_P57740_5A9Q_C_1.pdb	5A9Q	D	1	E	1156.0	925.0	2081.0	212.0	78.92553363071056	74.0740806551418	HuMap2.0	0.0	0.0	74.0740806551418	16732.21312971064	Q8WUM0	P57740	0.5608663021650779
955	Q8WV22-Q96MG7	0.223	0.47741000000000006	0.47741000000000006	0.47741000000000006	0.022000000000000002	0.223	EXPERIMENTAL/c1273863_Q96MG7_5HVQ_C_1_Q8WV22_5HVQ_D_1.pdb	5HVQ	C	1	E	266.0	304.0	570.0	148.0	87.90203732690689	80.95514795409743	HuMap2.0	0.0	0.0	80.95514795409743	13009.50152438222	Q8WV22	Q96MG7	0.6208239790655162
956	Q8WVC0-Q8N7H5	0.003	0.49918999999999997	0.49918999999999997	0.49918999999999997	0.23199999999999998	0.23199999999999998	EXPERIMENTAL/c998744_Q8WVC0_6TED_V_1_Q8N7H5_6TED_U_1.pdb	6TED	V	1	E	666.0	531.0	1197.0	413.0	82.4830011795262	57.35526720592965	HuMap2.0	0.0	0.0	57.35526720592965	34065.47948714432	Q8WVC0	Q8N7H5	0.7161395058115679
957	Q8WVM7-O60216	0.39899999999999997	0.82725	0.82725	0.82725	0.012	0.39899999999999997	EXPERIMENTAL/c1134833_Q8WVM7_6WG3_D_1_O60216_6WG3_C_1.pdb	6WG3	D	1	E	1258.0	631.0	1889.0	676.0	74.94639699926003	67.98695374310108	HuMap2.0	0.0	0.0	67.98695374310108	50663.76437149978	Q8WVM7	O60216	0.7096014649877203
958	Q8WWY3-O94906	0.002	0.57257	0.45875	0.57109	0.013000000000000001	0.33399999999999996	EXPERIMENTAL/c1227582_O94906_6AHD_N_1_Q8WWY3_6AHD_L_1.pdb	6AHD	N	1	E				326.0	61.32739826332603	69.09279961732021	HuMap2.0	0.0	0.0	69.09279961732021	19992.731833844286	Q8WWY3	O94906	0.2154451628922422
959	Q92506-Q8N4T8	0.013000000000000001	0.50863	0.9722700000000001	0.50863	0.040999999999999995	0.040999999999999995	EXPERIMENTAL/c1019795_Q92506_4CQM_M_1_Q8N4T8_4CQM_N_1.pdb	4CQM	M	1	E	261.0	237.0	498.0	195.0	97.20409134727191	94.69332464821233	HuMap2.0	0.0	0.0	94.69332464821233	18954.79781271802	Q92506	Q8N4T8	0.7246834115474649
960	Q92506-Q8N4T8	0.013000000000000001	0.50863	0.9722700000000001	0.50863	0.040999999999999995	0.040999999999999995	MODEL_MODEL/mmf1019795_Q92506_2pd6_D_Q8N4T8_4cqm_J.pdb	2pd6	D	J	M	261.0	237.0	498.0	195.0	97.20409134727191	94.69332464821233	HuMap2.0	0.0	0.0	94.69332464821233	18954.79781271802	Q92506	Q8N4T8	0.7246834115474649
961	Q92552-P82930	0.5589999999999999	0.8906299999999999	0.8906299999999999	0.8906299999999999	0.006	0.5589999999999999	EXPERIMENTAL/c1005562_P82930_6ZM5_AV_1_Q92552_6ZM5_A0_1.pdb	6ZM5	A	1	E	414.0	218.0	632.0	165.0	79.55395266066913	76.32597095317136	HuMap2.0	0.0	0.0	76.32597095317136	13126.402189010405	Q92552	P82930	0.4831539340579052
962	Q92552-Q9Y676	0.006999999999999999	0.55669	0.55669	0.55669	0.004	0.006999999999999999	EXPERIMENTAL/c930254_Q9Y676_6NU3_AV_1_Q92552_6NU3_AO_1.pdb	6NU3	A	1	E	414.0	258.0	672.0	41.0	63.59748527586522	74.43531582018389	HuMap2.0	0.0	0.0	74.43531582018389	2607.496896310474	Q92552	Q9Y676	0.03720048905497476
963	Q92665-O60783	0.728	0.74406	0.74406	0.74406		0.728	EXPERIMENTAL/c1131178_O60783_6ZM5_AY_1_Q92665_6ZM5_AK_1.pdb	6ZM5	A	1	E	395.0	128.0	523.0	167.0	78.271424375892	66.05692502345946	HuMap2.0	0.0	0.0	66.05692502345946	13071.327870773963	Q92665	O60783	0.45372572225033325
964	Q92665-P82673	0.002	0.847	0.847	0.847	0.62	0.62	EXPERIMENTAL/c906057_Q92665_6ZM5_A1_1_P82673_6ZM5_AY_1.pdb	6ZM5	A	1	E	395.0	323.0	718.0	218.0	74.57145115126211	66.56006703430657	HuMap2.0	0.0	0.0	66.56006703430657	16256.57635097514	Q92665	P82673	0.458727110243322
965	Q92665-P82675	0.005	0.57155	0.57155	0.57155	0.006999999999999999	0.011000000000000001	PDB_PDB/fpp1131192_P82675_6NU3_AD_Q92665_6ZSG_AY.pdb	6NU3	A	Y	P	395.0	430.0	825.0	101.0	60.701209215764685	65.3719144470529	HuMap2.0	0.0	0.0	65.3719144470529	6130.822130792233	Q92665	P82675	0.05422369508078177
966	Q92665-Q96EY7	0.006999999999999999	0.87536	0.87536	0.87536	0.514	0.514	EXPERIMENTAL/c1131195_Q96EY7_6RW4_4_1_Q92665_6RW4_Y_1.pdb	6RW4	4	1	E	395.0	689.0	1084.0	467.0	69.23774599851288	66.19079708770663	HuMap2.0	0.0	0.0	66.19079708770663	32334.027381305514	Q92665	Q96EY7	0.5722748541303099
967	Q92665-Q9Y291	0.419	0.56604	0.56604	0.56604		0.419	EXPERIMENTAL/c1131203_Q92665_6NU2_AY_1_Q9Y291_6NU2_AZ_1.pdb	6NU2	A	1	E	395.0	106.0	501.0	129.0	85.94941566579367	67.38149068466889	HuMap2.0	0.0	0.0	67.38149068466889	11087.474620887382	Q92665	Q9Y291	0.5387982635806097
968	Q92759-Q6ZYL4	0.337	0.70933	0.65627	0.70933	0.01	0.523	EXPERIMENTAL/c1410223_Q6ZYL4_6O9M_2_1_Q92759_6O9M_5_1.pdb	6O9M	2	1	E	462.0	71.0	533.0	134.0	86.3232439051608	83.86292397335615	HuMap2.0	0.0	0.0	83.86292397335615	11567.314683291546	Q92759	Q6ZYL4	0.5609750755191271
969	Q92759-Q6ZYL4	0.337	0.70933	0.65627	0.70933	0.01	0.523	MODEL_MODEL/mmf1410223_Q92759_6nmi_D_Q6ZYL4_1ydl_a.pdb	6nmi	D	a	M	462.0	71.0	533.0	134.0	86.3232439051608	83.86292397335615	HuMap2.0	0.0	0.0	83.86292397335615	11567.314683291546	Q92759	Q6ZYL4	0.5609750755191271
970	Q92785-Q12824	0.006999999999999999	0.51995	0.51995	0.51995	0.006	0.013000000000000001	EXPERIMENTAL/c1218773_Q12824_6LTH_M_1_Q92785_6LTH_R_1.pdb	6LTH	M	1	E	391.0	385.0	776.0	77.0	63.0316452113444	67.47113912218505	HuMap2.0	0.0	0.0	67.47113912218505	4853.436681273519	Q92785	Q12824	0.0501868682703116
971	Q92797-Q9P2I0	0.008	0.59532	0.8232	0.59532	0.009000000000000001	0.064	EXPERIMENTAL/c1014799_Q92797_6V4X_I_1_Q9P2I0_6V4X_J_1.pdb	6V4X	I	1	E	1274.0	782.0	2056.0	316.0	56.31935193241622	70.98977050532494	HuMap2.0	0.0	0.0	70.98977050532494	17796.915210643525	Q92797	Q9P2I0	0.11476576329296077
972	Q92871-O15305	0.434	0.84752	0.84752	0.84752	0.071	0.434	MODEL_MODEL/mmf1041085_Q92871_2fue_a_O15305_2amy_a.pdb	2fue	a	a	M	262.0	246.0	508.0	108.0	96.90483782313385	93.47680201945288	HuMap2.0	0.0	0.0	93.47680201945288	10465.722484898455	Q92871	O15305	0.6589951959083832
973	Q92905-P61201	0.005	0.64784	0.66838	0.6473399999999999	0.544	0.544	EXPERIMENTAL/c1309991_P61201_4D18_B_1_Q92905_4D18_E_1.pdb	4D18	B	1	E	334.0	443.0	777.0	91.0	80.10422076012466	77.13068208057202	HuMap2.0	0.0	0.0	77.13068208057202	7289.484089171344	Q92905	P61201	0.24437280502650133
974	Q92905-Q9BT78	0.027999999999999997	0.7017	0.7017	0.7017	0.013999999999999999	0.027999999999999997	EXPERIMENTAL/c929422_Q9BT78_4D10_M_1_Q92905_4D10_L_1.pdb	4D10	M	1	E	334.0	406.0	740.0	19.0	77.04382410818235	85.46383998288205	HuMap2.0	0.0	0.0	85.46383998288205	1463.8326580554647	Q92905	Q9BT78	0.03571383203608751
975	Q92905-Q9H9Q2	0.21600000000000003	0.6782199999999999	0.6782199999999999	0.6782199999999999	0.015	0.21600000000000003	EXPERIMENTAL/c929523_Q92905_6R6H_E_1_Q9H9Q2_6R6H_G_1.pdb	6R6H	E	1	E	334.0	264.0	598.0	60.0	80.32843995034743	81.63239163503448	HuMap2.0	0.0	0.0	81.63239163503448	4819.7063970208455	Q92905	Q9H9Q2	0.1263686272984864
976	Q92905-Q9UBW8	0.5329999999999999	0.8202299999999999	0.84875	0.8202299999999999	0.008	0.562	EXPERIMENTAL/c929994_Q92905_4WSN_s_1_Q9UBW8_4WSN_u_1.pdb	4WSN	s	1	E	334.0	275.0	609.0	73.0	78.93832959253977	80.27203662151713	HuMap2.0	0.0	0.0	80.27203662151713	5762.498060255403	Q92905	Q9UBW8	0.15468674247208625
977	Q92905-Q9UNS2	0.005	0.60138	0.6702899999999999	0.60138	0.035	0.035	MODEL_MODEL/mmf929586_Q9UNS2_4d10_C_Q92905_4d18_E.pdb	4d10	C	E	M	334.0	423.0	757.0	3.0	80.51143665953713	78.98132312482323	HuMap2.0	0.0	0.0	78.98132312482323	241.53430997861136	Q92905	Q9UNS2	0.03137501054383391
978	Q93050-P61421	0.003	0.54419	0.98283	0.54419		0.008	PDB_PDB/fpp1318651_Q93050_6WLW_R_P61421_6WLW_Q.pdb	6WLW	R	Q	P	837.0	351.0	1188.0	112.0	73.72261938243118	79.34830809396088	HuMap2.0	0.0	0.0	79.34830809396088	8256.933370832292	Q93050	P61421	0.18691795110285975
979	Q96B26-Q06265	0.009000000000000001	0.45078	0.92337	0.45078	0.008	0.046	EXPERIMENTAL/c1179477_Q06265_2NN6_A_1_Q96B26_2NN6_C_1.pdb	2NN6	A	1	E	276.0	439.0	715.0	235.0	82.65094499043012	77.05636773911698	HuMap2.0	0.0	0.0	77.05636773911698	19422.97207275108	Q96B26	Q06265	0.6533173501442139
980	Q96B26-Q06265	0.009000000000000001	0.45078	0.92337	0.45078	0.008	0.046	MODEL_MODEL/mmf1179477_Q06265_2nn6_A_Q96B26_2nn6_C.pdb	2nn6	A	C	M	276.0	439.0	715.0	235.0	82.65094499043012	77.05636773911698	HuMap2.0	0.0	0.0	77.05636773911698	19422.97207275108	Q96B26	Q06265	0.6533173501442139
981	Q96B26-Q15024	0.222	0.93765	0.9257200000000001	0.93765	0.5489999999999999	0.5489999999999999	MODEL_MODEL/mmf1023697_Q15024_2nn6_A_Q96B26_2nn6_C.pdb	2nn6	A	C	M	276.0	291.0	567.0	153.0	82.84979479360518	82.95243707205505	HuMap2.0	0.0	0.0	82.95243707205505	12676.018603421593	Q96B26	Q15024	0.5345895895683145
982	Q96B26-Q15024	0.222	0.93765	0.9257200000000001	0.93765	0.5489999999999999	0.5489999999999999	PDB_PDB/fpp1023697_Q15024_2NN6_E_Q96B26_2NN6_C.pdb	2NN6	E	C	P	276.0	291.0	567.0	153.0	82.84979479360518	82.95243707205505	HuMap2.0	0.0	0.0	82.95243707205505	12676.018603421593	Q96B26	Q15024	0.5345895895683145
983	Q96B26-Q9NPD3	0.01	0.43387	0.96634	0.43387	0.017	0.172	MODEL_MODEL/mmf916163_Q96B26_2nn6_C_Q9NPD3_2nn6_B.pdb	2nn6	C	B	M	276.0	245.0	521.0	178.0	86.32879137683508	86.60631576590845	HuMap2.0	0.0	0.0	86.60631576590845	15366.524865076644	Q96B26	Q9NPD3	0.6436800403965992
984	Q96B26-Q9NPD3	0.01	0.43387	0.96634	0.43387	0.017	0.172	PDB_PDB/fpp916163_Q96B26_2NN6_C_Q9NPD3_2NN6_B.pdb	2NN6	C	B	P	276.0	245.0	521.0	178.0	86.32879137683508	86.60631576590845	HuMap2.0	0.0	0.0	86.60631576590845	15366.524865076644	Q96B26	Q9NPD3	0.6436800403965992
985	Q96B26-Q9NQT4	0.6679999999999999	0.93505	0.97969	0.93505	0.015	0.833	EXPERIMENTAL/c916172_Q96B26_6H25_C_1_Q9NQT4_6H25_D_1.pdb	6H25	C	1	E	276.0	235.0	511.0	168.0	90.05750618556324	86.42691112149431	HuMap2.0	0.0	0.0	86.42691112149431	15129.661039174625	Q96B26	Q9NQT4	0.6746081419901669
986	Q96B26-Q9NQT4	0.6679999999999999	0.93505	0.97969	0.93505	0.015	0.833	MODEL_MODEL/mmf916172_Q96B26_2nn6_C_Q9NQT4_2nn6_B.pdb	2nn6	C	B	M	276.0	235.0	511.0	168.0	90.05750618556324	86.42691112149431	HuMap2.0	0.0	0.0	86.42691112149431	15129.661039174625	Q96B26	Q9NQT4	0.6746081419901669
987	Q96BH1-P62837	0.009000000000000001	0.37763	0.37763	0.37763	0.006999999999999999	0.019	EXPERIMENTAL/c983312_P62837_5D1K_A_1_Q96BH1_5D1K_B_1.pdb	5D1K	A	1	E	459.0	147.0	606.0	72.0	84.8561253869194	71.13991311606553	HuMap2.0	0.0	0.0	71.13991311606553	6109.641027858197	Q96BH1	P62837	0.2517646752991079
988	Q96C36-P32322	0.426	0.88284	0.97949	0.8831100000000001	0.424	0.9359999999999999	MODEL_MODEL/mmf1372985_P32322_2izz_E_Q96C36_2rcy_B.pdb	2izz	E	B	M	320.0	319.0	639.0	308.0	96.64701306399841	89.55249721423996	HuMap2.0	0.0	0.0	89.55249721423996	29767.28002371151	Q96C36	P32322	0.7346431910638515
989	Q96CW5-Q08AG7	0.633	0.8679899999999999	0.8679899999999999	0.8679899999999999	0.055999999999999994	0.633	EXPERIMENTAL/c1021772_Q08AG7_6X0U_B_1_Q96CW5_6X0U_A_1.pdb	6X0U	B	1	E	907.0	82.0	989.0	170.0	83.8207251106874	74.23751506762947	HuMap2.0	0.0	0.0	74.23751506762947	14249.523268816858	Q96CW5	Q08AG7	0.5911811455578998
990	Q96CW5-Q9BSJ2	0.004	0.94788	0.95536	0.94789	0.5660000000000001	0.6409999999999999	EXPERIMENTAL/c1030424_Q96CW5_7AS4_A_1_Q9BSJ2_7AS4_B_1.pdb	7AS4	A	1	E	907.0	902.0	1809.0	367.0	77.13206496597442	72.77272655441419	HuMap2.0	0.0	0.0	72.77272655441419	28307.46784251261	Q96CW5	Q9BSJ2	0.6628442279339563
991	Q96DE0-Q9BRJ7	0.188	0.97515	0.97515	0.97515	0.852	0.852	MODEL_MODEL/mmf968952_Q9BRJ7_3kvh_A_Q96DE0_3cou_A.pdb	3kvh	A	A	M	195.0	211.0	406.0	187.0	91.54214299687624	89.33477531029231	HuMap2.0	0.0	0.0	89.33477531029231	17118.380740415858	Q96DE0	Q9BRJ7	0.700091072053458
992	Q96DE5-P30260	0.025	0.8723200000000001	0.9356899999999999	0.8723200000000001	0.009000000000000001	0.025	EXPERIMENTAL/c1399385_Q96DE5_5LCW_H_1_P30260_5LCW_E_1.pdb	5LCW	H	1	E	110.0	824.0	934.0	11.0	40.10769230785263	66.15949805258515	HuMap2.0	0.0	0.0	66.15949805258515	441.18461538637894	Q96DE5	P30260	0.031390618081399556
993	Q96DE5-Q9UJX3	0.01	0.86045	0.9272100000000001	0.86045	0.018000000000000002	0.018000000000000002	EXPERIMENTAL/c931439_Q9UJX3_5G04_Y_1_Q96DE5_5G04_E_1.pdb	5G04	Y	1	E	110.0	599.0	709.0	15.0	81.99109505239372	75.85435984143905	HuMap2.0	0.0	0.0	75.85435984143905	1229.8664257859057	Q96DE5	Q9UJX3	0.035098993641291105
994	Q96DI7-Q99459	0.003	0.40671999999999997	0.90912	0.40671999999999997	0.006	0.006	EXPERIMENTAL/c1260673_Q96DI7_6QDV_O_1_Q99459_6QDV_N_1.pdb	6QDV	O	1	E	357.0	802.0	1159.0	53.0	62.256976998525765	69.07803274852428	HuMap2.0	0.0	0.0	69.07803274852428	3299.6197809218656	Q96DI7	Q99459	0.039606877733981465
995	Q96DI7-Q99459	0.003	0.40671999999999997	0.90912	0.40671999999999997	0.006	0.006	EXPERIMENTAL/c1260673_Q96DI7_6QDV_O_1_Q99459_6QDV_N_1.pdb	6QDV	O	1	E	357.0	802.0	1159.0	53.0	62.256976998525765	69.07803274852428	HuMap2.0	0.0	0.0	72.73902747547388	3299.6197809218656	Q96DI7	Q99459	0.039606877733981465
996	Q96DI7-Q99459	0.003	0.40671999999999997	0.90912	0.40671999999999997	0.006	0.006	EXPERIMENTAL/c1260673_Q96DI7_6QDV_O_1_Q99459_6QDV_N_1.pdb	6QDV	O	1	E	357.0	802.0	1159.0	15.0	64.19608187530473	72.73902747547388	HuMap2.0	0.0	0.0	69.07803274852428	962.941228129571	Q96DI7	Q99459	0.03215125529191105
997	Q96DI7-Q99459	0.003	0.40671999999999997	0.90912	0.40671999999999997	0.006	0.006	EXPERIMENTAL/c1260673_Q96DI7_6QDV_O_1_Q99459_6QDV_N_1.pdb	6QDV	O	1	E	357.0	802.0	1159.0	15.0	64.19608187530473	72.73902747547388	HuMap2.0	0.0	0.0	72.73902747547388	962.941228129571	Q96DI7	Q99459	0.03215125529191105
998	Q96DI7-Q9BUQ8	0.003	0.39965	0.9401	0.39965	0.006	0.01	PDB_PDB/fpp970035_Q9BUQ8_3JCR_F_Q96DI7_3JCR_D.pdb	3JCR	F	D	P	357.0	820.0	1177.0	23.0	83.75250245971284	75.84763991304312	HuMap2.0	0.0	0.0	75.84763991304312	1926.3075565733955	Q96DI7	Q9BUQ8	0.04469043383000382
999	Q96EL2-P82675	0.039	0.51223	0.51223	0.51223	0.122	0.122	EXPERIMENTAL/c1025211_Q96EL2_6NU3_AD_1_P82675_6NU3_AC_1.pdb	6NU3	A	1	E	167.0	430.0	597.0	92.0	77.74061193996067	72.05730903246325	HuMap2.0	0.0	0.0	72.05730903246325	7152.136298476382	Q96EL2	P82675	0.20137532558274654
1000	Q96EL2-P82933	0.015	0.50275	0.56771	0.50275	0.006	0.02	EXPERIMENTAL/c931763_P82933_6RW5_G_1_Q96EL2_6RW5_C_1.pdb	6RW5	G	1	E	167.0	396.0	563.0	29.0	50.01565966121889	75.51258448047402	HuMap2.0	0.0	0.0	75.51258448047402	1450.454130175348	Q96EL2	P82933	0.03202054728120782
1001	Q96EY7-P82673	0.34600000000000003	0.8633799999999999	0.8633799999999999	0.86331	0.011000000000000001	0.34600000000000003	EXPERIMENTAL/c906056_Q96EY7_6RW4_4_1_P82673_6RW4_1_1.pdb	6RW4	4	1	E	689.0	323.0	1012.0	297.0	62.43046609515019	73.84148135606283	HuMap2.0	0.0	0.0	73.84148135606283	18541.848430259604	Q96EY7	P82673	0.2178860039864846
1002	Q96EY7-P82675	0.005	0.5867899999999999	0.78225	0.5867899999999999	0.004	0.006	EXPERIMENTAL/c1025216_Q96EY7_6RW4_4_1_P82675_6RW4_D_1.pdb	6RW4	4	1	E	689.0	430.0	1119.0	123.0	57.367036480674216	70.26547895173286	HuMap2.0	0.0	0.0	70.26547895173286	7056.145487122929	Q96EY7	P82675	0.0515404426254875
1003	Q96EY9-Q7Z6V5	0.364	0.69881	0.58149	0.69881	0.023	0.364	MODEL_MODEL/mmf1082040_Q96EY9_7bv5_D_Q7Z6V5_3dh1_D.pdb	7bv5	D	D	M	351.0	191.0	542.0	175.0	89.8611499586542	86.58726313442969	HuMap2.0	0.0	0.0	86.58726313442969	15725.701242764484	Q96EY9	Q7Z6V5	0.6793112764339829
1004	Q96FW1-P62837	0.022000000000000002	0.5918100000000001	0.9218200000000001	0.5918100000000001	0.006	0.036000000000000004	EXPERIMENTAL/c983305_P62837_4DDI_A_1_Q96FW1_4DDI_D_1.pdb	4DDI	A	1	E	271.0	147.0	418.0	139.0	90.6267101587763	91.53399536794474	HuMap2.0	0.0	0.0	91.53399536794474	12597.112712069906	Q96FW1	P62837	0.6433126608433478
1005	Q96FX7-Q9UJA5	0.008	0.978	0.978	0.978	0.7929999999999999	0.7929999999999999	EXPERIMENTAL/c1320065_Q9UJA5_5CCB_B_1_Q96FX7_5CCB_A_1.pdb	5CCB	B	1	E	289.0	497.0	786.0	346.0	91.89775351657843	82.31146339973759	HuMap2.0	0.0	0.0	82.31146339973759	31796.62271673614	Q96FX7	Q9UJA5	0.7320640958373396
1006	Q96GM5-Q969G3	0.483	0.7323	0.7323	0.73223	0.006	0.483	EXPERIMENTAL/c1333784_Q969G3_6LTH_P_1_Q96GM5_6LTH_Q_1.pdb	6LTH	P	1	E	515.0	411.0	926.0	219.0	69.72210343212457	66.77007468282581	HuMap2.0	0.0	0.0	66.77007468282581	15269.14065163528	Q96GM5	Q969G3	0.31715335506386766
1007	Q96H20-Q86VN1	0.56	0.8893399999999999	0.9142600000000001	0.8893399999999999	0.006999999999999999	0.608	EXPERIMENTAL/c1068469_Q86VN1_3CUQ_A_1_Q96H20_3CUQ_B_1.pdb	3CUQ	A	1	E	258.0	386.0	644.0	299.0	77.90415593170805	80.57308732305583	HuMap2.0	0.0	0.0	80.57308732305583	23293.342623580706	Q96H20	Q86VN1	0.6349682757175008
1008	Q96H20-Q86VN1	0.56	0.8893399999999999	0.9142600000000001	0.8893399999999999	0.006999999999999999	0.608	MODEL_MODEL/mmf1068469_Q96H20_3cuq_A_Q86VN1_2zme_B.pdb	3cuq	A	B	M	258.0	386.0	644.0	299.0	77.90415593170805	80.57308732305583	HuMap2.0	0.0	0.0	80.57308732305583	23293.342623580706	Q96H20	Q86VN1	0.6349682757175008
1009	Q96H20-Q9BRG1	0.706	0.91245	0.88374	0.91245	0.003	0.706	EXPERIMENTAL/c1167996_Q96H20_2ZME_A_1_Q9BRG1_2ZME_C_1.pdb	2ZME	A	1	E	258.0	176.0	434.0	106.0	91.15927263956112	86.38441313950014	HuMap2.0	0.0	0.0	86.38441313950014	9662.88289979348	Q96H20	Q9BRG1	0.5704985459753277
1010	Q96H20-Q9BRG1	0.706	0.91245	0.88374	0.91245	0.003	0.706	MODEL_MODEL/mmf1167996_Q96H20_3cuq_A_Q9BRG1_3cuq_C.pdb	3cuq	A	C	M	258.0	176.0	434.0	106.0	91.15927263956112	86.38441313950014	HuMap2.0	0.0	0.0	86.38441313950014	9662.88289979348	Q96H20	Q9BRG1	0.5704985459753277
1011	Q96I99-P53597	0.019	0.94591	0.94591	0.94591	0.018000000000000002	0.025	EXPERIMENTAL/c1380122_Q96I99_6WCV_B_1_P53597_6WCV_A_1.pdb	6WCV	B	1	E	432.0	346.0	778.0	285.0	84.30417391033119	86.29683462394131	HuMap2.0	0.0	0.0	86.29683462394131	24026.689564444387	Q96I99	P53597	0.6973308673807944
1012	Q96IY1-Q9H081	0.015	0.36444	0.49199	0.36444	0.151	0.151	EXPERIMENTAL/c974797_Q96IY1_5LSJ_C_1_Q9H081_5LSJ_G_1.pdb	5LSJ	C	1	E	281.0	205.0	486.0	146.0	82.42726166240062	75.03192583524724	HuMap2.0	0.0	0.0	75.03192583524724	12034.380202710492	Q96IY1	Q9H081	0.506204235827123
1013	Q96IY1-Q9H410	0.002	0.48577	0.48577	0.48576	0.33	0.33	EXPERIMENTAL/c974799_Q96IY1_5LSK_D_1_Q9H410_5LSK_N_1.pdb	5LSK	D	1	E	281.0	356.0	637.0	437.0	83.65866443833615	67.08025848415551	HuMap2.0	0.0	0.0	67.08025848415551	36558.83635955289	Q96IY1	Q9H410	0.7229151098407987
1014	Q96K17-Q13765	0.7609999999999999	0.92548	0.9210799999999999	0.92548	0.032	0.7609999999999999	MODEL_MODEL/mmf1244521_Q96K17_3lkx_A_Q13765_3lkx_B.pdb	3lkx	A	B	M				147.0	92.07863125348958	74.23082010173835	HuMap2.0	0.0	0.0	74.23082010173835	13535.558794262968	Q96K17	Q13765	0.6709728344503263
1015	Q96L21-P46777	0.01	0.50005	0.50005	0.50005	0.289	0.335	EXPERIMENTAL/c1158946_Q96L21_6ZM7_LD_1_P46777_6ZM7_LI_1.pdb	6ZM7	L	1	E	214.0	297.0	511.0	56.0	84.43997347807561	87.62465295421637	HuMap2.0	0.0	0.0	87.62465295421637	4728.638514772234	Q96L21	P46777	0.15864313658375162
1016	Q96LZ2-Q9UBF1	0.013000000000000001	0.41739	0.41739	0.41739	0.012	0.013999999999999999	MODEL_MODEL/mmf1260154_Q96LZ2_2wa0_A_Q9UBF1_2wa0_A.pdb	2wa0	A	A	M	347.0	373.0	720.0	309.0	56.13371426461004	60.253735710682506	HuMap2.0	0.0	0.0	60.253735710682506	17345.3177077645	Q96LZ2	Q9UBF1	0.10952617998943756
1017	Q96N28-O43715	0.013000000000000001	0.7187600000000001	0.9370299999999999	0.7187600000000001	0.031	0.031	EXPERIMENTAL/c1235951_O43715_4XZV_C_1_Q96N28_4XZV_D_1.pdb	4XZV	C	1	E	172.0	76.0	248.0	138.0	87.91966690634553	82.39529115570208	HuMap2.0	0.0	0.0	82.39529115570208	12132.914033075682	Q96N28	O43715	0.6009018752178521
1018	Q96QK1-O75436	0.794	0.93342	0.94863	0.93342	0.004	0.794	EXPERIMENTAL/c1319195_O75436_5F0M_A_1_Q96QK1_5F0M_B_1.pdb	5F0M	A	1	E	796.0	327.0	1123.0	121.0	91.19313738103888	87.80338880209047	HuMap2.0	0.0	0.0	87.80338880209047	11034.369623105704	Q96QK1	O75436	0.614770984593733
1019	Q96RT8-P23258	0.027000000000000003	0.58894	0.8947200000000001	0.58894	0.002	0.027000000000000003	EXPERIMENTAL/c1259816_P23258_7AS4_J_1_Q96RT8_7AS4_X_1.pdb	7AS4	J	1	E	1024.0	451.0	1475.0	42.0	63.32164977102868	74.97280826871966	HuMap2.0	0.0	0.0	74.97280826871966	2659.5092903832046	Q96RT8	P23258	0.03729330038222548
1020	Q96RT8-Q9UGJ1	0.004	0.82355	0.93709	0.82355	0.002	0.501	EXPERIMENTAL/c1005491_Q9UGJ1_7AS4_J_1_Q96RT8_7AS4_I_1.pdb	7AS4	J	1	E	1024.0	667.0	1691.0	214.0	75.22171600414518	70.55536996407494	HuMap2.0	0.0	0.0	70.55536996407494	16097.447224887068	Q96RT8	Q9UGJ1	0.46986611586410987
1021	Q99436-P20618	0.011000000000000001	0.97355	0.97355	0.97355	0.018000000000000002	0.018000000000000002	EXPERIMENTAL/c1211603_P20618_5L4G_8_1_Q99436_5L4G_1_1.pdb	5L4G	8	1	E				169.0	85.60275230991935	85.70008852777552	HuMap2.0	0.0	0.0	85.70008852777552	14466.86514037637	Q99436	P20618	0.6204169152781442
1022	Q99436-P28070	0.009000000000000001	0.95936	0.9620299999999999	0.95936	0.006999999999999999	0.013000000000000001	EXPERIMENTAL/c1081266_P28070_5L4G_8_1_Q99436_5L4G_4_1.pdb	5L4G	8	1	E				107.0	88.41006454746956	84.18736533657112	HuMap2.0	0.0	0.0	84.18736533657112	9459.876906579242	Q99436	P28070	0.5175442863866382
1023	Q99436-P60900	0.027999999999999997	0.8855700000000001	0.8855700000000001	0.88554	0.03	0.042	EXPERIMENTAL/c1353339_P60900_5T0I_G_1_Q99436_5T0I_O_1.pdb	5T0I	G	1	E				71.0	94.78177820465723	88.54591383718079	HuMap2.0	0.0	0.0	88.54591383718079	6729.506252530663	Q99436	P60900	0.4718893843085096
1024	Q99459-O75934	0.349	0.22021999999999997	0.66584	0.21961	0.003	0.349	EXPERIMENTAL/c975178_O75934_6QDV_O_1_Q99459_6QDV_s_1.pdb	6QDV	O	1	E				272.0	91.5382486987739	72.44496090395823	HuMap2.0	0.0	0.0	72.44496090395823	24898.4036460665	Q99459	O75934	0.7249312607109479
1025	Q99459-Q9UMS4	0.003	0.27619	0.8147800000000001	0.26604	0.002	0.01	EXPERIMENTAL/c1260833_Q99459_6ICZ_L_1_Q9UMS4_6ICZ_q_1.pdb	6ICZ	L	1	E				38.0	69.79451389860583	73.26764694401378	HuMap2.0	0.0	0.0	73.26764694401378	2652.1915281470215	Q99459	Q9UMS4	0.04152643857464619
1026	Q99460-O00487	0.387	0.89865	0.89865	0.89865	0.004	0.387	EXPERIMENTAL/c1069005_Q99460_5L4K_N_1_O00487_5L4K_V_1.pdb	5L4K	N	1	E	953.0	310.0	1263.0	184.0	78.01296683692794	74.5382916809901	HuMap2.0	0.0	0.0	74.5382916809901	14354.385897994742	Q99460	O00487	0.4864026610653682
1027	Q99460-O43242	0.005	0.15907000000000002	0.87782	0.15907000000000002	0.003	0.005	EXPERIMENTAL/c1185789_O43242_6MSE_C_1_Q99460_6MSE_D_1.pdb	6MSE	C	1	E	953.0	534.0	1487.0	98.0	72.37757358597861	71.6175252723403	HuMap2.0	0.0	0.0	71.6175252723403	7093.002211425904	Q99460	O43242	0.1342889050991896
1028	Q99460-P48556	0.439	0.88192	0.88192	0.88192	0.01	0.439	EXPERIMENTAL/c1129903_Q99460_5L4K_N_1_P48556_5L4K_T_1.pdb	5L4K	N	1	E	953.0	350.0	1303.0	175.0	64.54257552699714	70.56259979483961	HuMap2.0	0.0	0.0	70.56259979483961	11294.9507172245	Q99460	P48556	0.13851194431863562
1029	Q99460-P62191	0.004	0.63192	0.871	0.63192	0.006999999999999999	0.017	EXPERIMENTAL/c1156667_P62191_6MSJ_U_1_Q99460_6MSJ_B_1.pdb	6MSJ	U	1	E				15.0	52.96148269922711	71.25907792508488	HuMap2.0	0.0	0.0	71.25907792508488	794.4222404884067	Q99460	P62191	0.03163821170376258
1030	Q99460-P62195	0.034	0.71359	0.92014	0.7139	0.002	0.034	EXPERIMENTAL/c982215_P62195_5VFT_U_1_Q99460_5VFT_C_1.pdb	5VFT	U	1	E				112.0	72.66120236816174	75.00589269055786	HuMap2.0	0.0	0.0	75.00589269055786	8138.0546652341145	Q99460	P62195	0.1686309113606278
1031	Q99460-Q13200	0.003	0.46838	0.8881899999999999	0.46838	0.003	0.013999999999999999	EXPERIMENTAL/c1088882_Q99460_6MSK_f_1_Q13200_6MSK_U_1.pdb	6MSK	f	1	E	953.0	908.0	1861.0	441.0	72.06583025112424	67.17898510711343	HuMap2.0	37.0	70.18547160726949	67.17898510711343	31781.03114074579	Q99460	Q13200	0.6194188000221592
1032	Q99471-O15212	0.42700000000000005	0.78222	0.78222	0.78222	0.009000000000000001	0.42700000000000005	EXPERIMENTAL/c957019_O15212_6NR9_5_1_Q99471_6NR9_6_1.pdb	6NR9	5	1	E				85.0	96.20723290580187	91.48492317857216	HuMap2.0	0.0	0.0	91.48492317857216	8177.614796993159	Q99471	O15212	0.5795912208711009
1033	Q99471-P61758	0.011000000000000001	0.83914	0.83914	0.83916	0.595	0.595	EXPERIMENTAL/c935168_P61758_6NRB_3_1_Q99471_6NRB_5_1.pdb	6NRB	3	1	E	154.0	197.0	351.0	128.0	94.8419497100153	88.8086987385968	HuMap2.0	0.0	0.0	88.8086987385968	12139.769562881958	Q99471	P61758	0.6722376068071501
1034	Q99547-Q9NQT5	0.01	0.8799100000000001	0.89331	0.8799100000000001	0.49	0.49	EXPERIMENTAL/c914721_Q99547_6D6R_G_1_Q9NQT5_6D6R_L_1.pdb	6D6R	G	1	E	160.0	275.0	435.0	192.0	68.56418494818449	68.39390280818556	HuMap2.0	0.0	0.0	68.39390280818556	13164.323510051421	Q99547	Q9NQT5	0.240350976634523
1035	Q99547-Q9Y3B2	0.002	0.54346	0.65445	0.54348	0.196	0.196	EXPERIMENTAL/c914724_Q99547_6D6Q_I_1_Q9Y3B2_6D6Q_L_1.pdb	6D6Q	I	1	E	160.0	195.0	355.0	66.0	78.3414595802718	77.05141672729273	HuMap2.0	0.0	0.0	77.05141672729273	5170.536332297939	Q99547	Q9Y3B2	0.12465031246767362
1036	Q99613-O00303	0.519	0.6925399999999999	0.75144	0.6913	0.006	0.519	EXPERIMENTAL/c1030308_O00303_7A09_C_1_Q99613_7A09_F_1.pdb	7A09	C	1	E	913.0	357.0	1270.0	93.0	67.22409302242025	69.23884192079223	HuMap2.0	4.0	31.52866448335044	69.23884192079223	6251.840651085083	Q99613	O00303	0.07912914572765675
1037	Q99613-O15371	0.366	0.8962200000000001	0.8962200000000001	0.8962200000000001	0.005	0.366	EXPERIMENTAL/c978821_O15371_6YBD_y_1_Q99613_6YBD_x_1.pdb	6YBD	y	1	E	913.0	548.0	1461.0	257.0	76.82697081227897	73.84335190219163	HuMap2.0	0.0	0.0	73.84335190219163	19744.531498755696	Q99613	O15371	0.5752996301971064
1038	Q99613-O15372	0.563	0.5918100000000001	0.83299	0.59278	0.001	0.563	EXPERIMENTAL/c1020531_O15372_6ZP4_C_1_Q99613_6ZP4_H_1.pdb	6ZP4	C	1	E	913.0	352.0	1265.0	93.0	77.39968029735249	64.51670960384367	HuMap2.0	0.0	0.0	64.51670960384367	7198.170267653782	Q99613	O15372	0.1985262012701718
1039	Q99627-Q7L5N1	0.156	0.43749	0.63137	0.43749	0.23	0.23	EXPERIMENTAL/c903740_Q7L5N1_6R7F_F_1_Q99627_6R7F_H_1.pdb	6R7F	F	1	E	209.0	327.0	536.0	52.0	69.14380106597947	75.62221301504817	HuMap2.0	0.0	0.0	75.62221301504817	3595.477655430933	Q99627	Q7L5N1	0.049846973232729824
1040	Q99627-Q92905	0.025	0.60044	0.60047	0.60044	0.006999999999999999	0.068	EXPERIMENTAL/c929953_Q92905_4D18_M_1_Q99627_4D18_P_1.pdb	4D18	M	1	E	209.0	334.0	543.0	39.0	70.48932072902419	78.72746316131865	HuMap2.0	0.0	0.0	78.72746316131865	2749.0835084319433	Q99627	Q92905	0.04300268717522876
1041	Q99627-Q9H9Q2	0.019	0.52353	0.60248	0.52353	0.33	0.33	EXPERIMENTAL/c1267654_Q9H9Q2_6R6H_G_1_Q99627_6R6H_H_1.pdb	6R6H	G	1	E	209.0	264.0	473.0	53.0	83.79580017074096	78.47190506055894	HuMap2.0	0.0	0.0	78.47190506055894	4441.177409049271	Q99627	Q9H9Q2	0.1366509201747668
1042	Q99627-Q9UBW8	0.016	0.58325	0.58432	0.58325	0.442	0.457	EXPERIMENTAL/c1267664_Q99627_4WSN_G_1_Q9UBW8_4WSN_H_1.pdb	4WSN	G	1	E	209.0	275.0	484.0	51.0	80.61793505430407	77.2551105058907	HuMap2.0	0.0	0.0	77.2551105058907	4111.514687769508	Q99627	Q9UBW8	0.09950577422322222
1043	Q99627-Q9UNS2	0.005	0.9305399999999999	0.9305399999999999	0.9305399999999999	0.633	0.633	EXPERIMENTAL/c1267655_Q99627_6R7H_C_1_Q9UNS2_6R7H_H_1.pdb	6R7H	C	1	E	209.0	423.0	632.0	248.0	79.48599048754565	79.71301932634621	HuMap2.0	0.0	0.0	79.71301932634621	19712.52564091132	Q99627	Q9UNS2	0.6176265191328413
1044	Q99832-P17987	0.003	0.43932	0.88246	0.43932	0.004	0.215	EXPERIMENTAL/c1095897_P17987_6NRA_A_1_Q99832_6NRA_O_1.pdb	6NRA	A	1	E				305.0	78.41628988345047	83.48669973520948	HuMap2.0	0.0	0.0	83.48669973520948	23916.968414452396	Q99832	P17987	0.6468091872687638
1045	Q99832-P40227	0.182	0.85882	0.87087	0.8587299999999999	0.005	0.182	PDB_PDB/fpp935303_P40227_6NRA_F_Q99832_6NRA_G.pdb	6NRA	F	G	P	543.0	531.0	1074.0	297.0	75.6044689782251	82.9201706038667	HuMap2.0	0.0	0.0	82.9201706038667	22454.527286532855	Q99832	P40227	0.5911269860353644
1046	Q99832-P48643	0.012	0.89904	0.89904	0.8990299999999999	0.43200000000000005	0.43200000000000005	EXPERIMENTAL/c1017397_P48643_6NRA_M_1_Q99832_6NRA_O_1.pdb	6NRA	M	1	E	543.0	541.0	1084.0	371.0	79.64991144649632	84.19941561272628	HuMap2.0	0.0	0.0	84.19941561272628	29550.117146650133	Q99832	P48643	0.6903670316895025
1047	Q99832-P50990	0.005	0.96885	0.9703200000000001	0.96885	0.625	0.625	EXPERIMENTAL/c983008_Q99832_7LUM_B_1_P50990_7LUM_C_1.pdb	7LUM	B	1	E	543.0	548.0	1091.0	365.0	79.47005245457167	83.2822713213142	HuMap2.0	0.0	0.0	83.2822713213142	29006.56914591866	Q99832	P50990	0.6869290293436773
1048	Q99832-P50991	0.005	0.49093000000000003	0.88785	0.49101000000000006	0.012	0.051	PDB_PDB/fpp1242700_Q99832_6NRA_G_P50991_6NRA_D.pdb	6NRA	G	D	P	543.0	539.0	1082.0	293.0	78.48010246758606	84.68245625134844	HuMap2.0	0.0	0.0	84.68245625134844	22994.670023002716	Q99832	P50991	0.6395860815733284
1049	Q9BPX5-P59998	0.012	0.9485600000000001	0.9485600000000001	0.9485600000000001	0.321	0.321	EXPERIMENTAL/c1380153_Q9BPX5_6YW6_F_1_P59998_6YW6_G_1.pdb	6YW6	F	1	E				118.0	92.7509191966688	88.91418289427489	HuMap2.0	0.0	0.0	88.91418289427489	10944.608465206918	Q9BPX5	P59998	0.6304310595161428
1050	Q9BPX6-Q8IYU8	0.008	0.71128	0.71128	0.71167	0.17800000000000002	0.17800000000000002	EXPERIMENTAL/c905973_Q9BPX6_6K7Y_W_1_Q8IYU8_6K7Y_V_1.pdb	6K7Y	W	1	E	476.0	434.0	910.0	189.0	66.8331261427184	64.23153765873485	HuMap2.0	0.0	0.0	64.23153765873485	12631.460840973778	Q9BPX6	Q8IYU8	0.1965275604067892
1051	Q9BQE3-P07437	0.7340000000000001	0.9719	0.9668	0.9719	0.004	0.7340000000000001	MODEL_MODEL/mmf1284475_Q9BQE3_2p4n_B_P07437_2p4n_B.pdb	2p4n	B	B	M	449.0	444.0	893.0	205.0	86.17056046943571	89.22319470552216	HuMap2.0	0.0	0.0	89.22319470552216	17664.96489623432	Q9BQE3	P07437	0.6693699738795409
1052	Q9BRT9-Q14691	0.731	0.9585100000000001	0.95957	0.9585100000000001	0.042	0.8320000000000001	EXPERIMENTAL/c1128800_Q9BRT9_6XTY_D_1_Q14691_6XTY_A_1.pdb	6XTY	D	1	E	223.0	196.0	419.0	213.0	94.26255883555096	90.32466461034944	HuMap2.0	0.0	0.0	90.32466461034944	20077.925031972354	Q9BRT9	Q14691	0.7212709799092915
1053	Q9BRT9-Q14691	0.731	0.9585100000000001	0.95957	0.9585100000000001	0.042	0.8320000000000001	MODEL_MODEL/mmf1128800_Q9BRT9_2q9q_F_Q14691_6xtx_A.pdb	2q9q	F	A	M	223.0	196.0	419.0	213.0	94.26255883555096	90.32466461034944	HuMap2.0	0.0	0.0	90.32466461034944	20077.925031972354	Q9BRT9	Q14691	0.7212709799092915
1054	Q9BRX5-Q14691	0.025	0.9409200000000001	0.95745	0.9409200000000001	0.6	0.711	EXPERIMENTAL/c1128799_Q14691_6XTY_A_1_Q9BRX5_6XTY_C_1.pdb	6XTY	A	1	E	216.0	196.0	412.0	245.0	87.17334488082052	89.17096733470854	HuMap2.0	0.0	0.0	89.17096733470854	21357.46949580103	Q9BRX5	Q14691	0.7008785024200064
1055	Q9BRX5-Q14691	0.025	0.9409200000000001	0.95745	0.9409200000000001	0.6	0.711	MODEL_MODEL/mmf1128799_Q14691_6xtx_A_Q9BRX5_2eho_L.pdb	6xtx	A	L	M	216.0	196.0	412.0	245.0	87.17334488082052	89.17096733470854	HuMap2.0	0.0	0.0	89.17096733470854	21357.46949580103	Q9BRX5	Q14691	0.7008785024200064
1056	Q9BSJ2-Q6P582	0.591	0.9005700000000001	0.9005700000000001	0.9005700000000001	0.031	0.591	EXPERIMENTAL/c1313911_Q6P582_6X0V_F_1_Q9BSJ2_6X0V_E_1.pdb	6X0V	F	1	E	902.0	158.0	1060.0	186.0	82.8320220922685	74.80549984716058	HuMap2.0	0.0	0.0	74.80549984716058	15406.756109161941	Q9BSJ2	Q6P582	0.5997005025758475
1057	Q9BT78-P61201	0.502	0.68942	0.68942	0.68942	0.004	0.502	EXPERIMENTAL/c1309987_Q9BT78_4WSN_j_1_P61201_4WSN_h_1.pdb	4WSN	j	1	E	406.0	443.0	849.0	85.0	86.04352049854265	83.80196703804876	HuMap2.0	0.0	0.0	83.80196703804876	7313.699242376125	Q9BT78	P61201	0.3526985437995016
1058	Q9BT78-Q9H9Q2	0.266	0.8351	0.8351	0.8351	0.004	0.266	EXPERIMENTAL/c912499_Q9BT78_6R7N_D_1_Q9H9Q2_6R7N_G_1.pdb	6R7N	D	1	E	406.0	264.0	670.0	140.0	89.687748458963	87.9368836346335	HuMap2.0	0.0	0.0	87.9368836346335	12556.28478425482	Q9BT78	Q9H9Q2	0.6324873113084145
1059	Q9BUF5-Q9BQE3	0.004	0.9701200000000001	0.9698200000000001	0.9701200000000001	0.7240000000000001	0.7240000000000001	MODEL_MODEL/mmf1284476_Q9BQE3_2p4n_B_Q9BUF5_2p4n_B.pdb	2p4n	B	B	M	446.0	449.0	895.0	217.0	86.12963532174528	89.46050689964625	HuMap2.0	0.0	0.0	89.46050689964625	18690.130864818726	Q9BUF5	Q9BQE3	0.6780277884320772
1060	Q9BUI4-O14802	0.002	0.8423200000000001	0.8932899999999999	0.8423200000000001	0.271	0.271	EXPERIMENTAL/c1406380_O14802_7AEA_A_1_Q9BUI4_7AEA_O_1.pdb	7AEA	A	1	E	534.0	1390.0	1924.0	175.0	74.17188349358085	80.20087604290758	HuMap2.0	0.0	0.0	80.20087604290758	12980.079611376648	Q9BUI4	O14802	0.3572318131767407
1061	Q9BUL8-Q9P289	0.7659999999999999	0.9475600000000001	0.9480700000000001	0.9475600000000001		0.816	EXPERIMENTAL/c1290732_Q9BUL8_4GEH_C_1_Q9P289_4GEH_D_1.pdb	4GEH	C	1	E	212.0	416.0	628.0	235.0	86.9232548381871	80.66567795456558	HuMap2.0	0.0	0.0	80.66567795456558	20426.96488697397	Q9BUL8	Q9P289	0.6948704379867059
1062	Q9BUQ8-Q8WWY3	0.006	0.44128	0.93653	0.44128	0.003	0.008	PDB_PDB/fpp1334689_Q9BUQ8_3JCR_F_Q8WWY3_3JCR_J.pdb	3JCR	F	J	P	820.0	499.0	1319.0	41.0	60.66847130200521	69.48411243756141	HuMap2.0	0.0	0.0	69.48411243756141	2487.4073233822137	Q9BUQ8	Q8WWY3	0.03550522827169374
1063	Q9BV35-Q6KCM7	0.013000000000000001	0.48488000000000003	0.43603000000000003	0.48488000000000003	0.013000000000000001	0.017	MODEL_MODEL/mmf1192495_Q6KCM7_4c9q_B_Q9BV35_4c9q_B.pdb	4c9q	B	B	M	468.0	469.0	937.0	171.0	64.29268903708072	72.35381507064038	HuMap2.0	0.0	0.0	72.35381507064038	10994.049825340802	Q9BV35	Q6KCM7	0.13080155422024356
1064	Q9BV81-Q15006	0.013000000000000001	0.58908	0.54022	0.58908	0.006999999999999999	0.11599999999999999	PDB_PDB/fpp981106_Q15006_6Y4L_A_Q9BV81_6WW7_F.pdb	6Y4L	A	F	P	110.0	297.0	407.0	35.0	78.2152293512456	89.68078373220945	HuMap2.0	0.0	0.0	89.68078373220945	2737.5330272935958	Q9BV81	Q15006	0.0528286600295354
1065	Q9BV81-Q8N4V1	0.013000000000000001	0.89349	0.97136	0.89349	0.867	0.867	EXPERIMENTAL/c997884_Q8N4V1_6WW7_E_1_Q9BV81_6WW7_F_1.pdb	6WW7	E	1	E	110.0	131.0	241.0	154.0	85.56273070881834	77.64502413930515	HuMap2.0	0.0	0.0	77.64502413930515	13176.660529158024	Q9BV81	Q8N4V1	0.5929681190829756
1066	Q9BW85-Q99459	0.008	0.41808	0.6231300000000001	0.41803999999999997	0.022000000000000002	0.022000000000000002	EXPERIMENTAL/c1260812_Q99459_6ZYM_L_1_Q9BW85_6ZYM_u_1.pdb	6ZYM	L	1	E	323.0	802.0	1125.0	59.0	67.15591648776456	68.18325555976351	HuMap2.0	0.0	0.0	68.18325555976351	3962.199072778109	Q9BW85	Q99459	0.05020627917862118
1067	Q9BWW4-Q86U70	0.005	0.9461700000000001	0.9471299999999999	0.9461700000000001	0.741	0.741	MODEL_MODEL/mmf1372951_Q86U70_6tyd_V_Q9BWW4_6tyd_A.pdb	6tyd	V	A	M	388.0	411.0	799.0	202.0	76.10969348815955	58.10077933596613	HuMap2.0	0.0	0.0	58.10077933596613	15374.158084608229	Q9BWW4	Q86U70	0.47181749316659205
1068	Q9BWW4-Q9BWG4	0.293	0.90445	0.9035299999999999	0.90445	0.541	0.541	MODEL_MODEL/mmf1419842_Q9BWG4_6tyd_A_Q9BWW4_6tyd_A.pdb	6tyd	A	A	M	388.0	385.0	773.0	264.0	73.3910311587087	47.37159226983308	HuMap2.0	0.0	0.0	47.37159226983308	19375.232225899097	Q9BWW4	Q9BWG4	0.4984799599325286
1069	Q9BXJ9-P41227	0.857	0.98031	0.98031	0.98031	0.005	0.857	EXPERIMENTAL/c1226039_P41227_6PPL_B_1_Q9BXJ9_6PPL_C_1.pdb	6PPL	B	1	E	866.0	235.0	1101.0	350.0	86.23410842687387	84.55180191194884	HuMap2.0	0.0	0.0	84.55180191194884	30181.937949405856	Q9BXJ9	P41227	0.7211568717603537
1070	Q9BXJ9-Q9GZZ1	0.7090000000000001	0.94337	0.94337	0.94337	0.012	0.7090000000000001	EXPERIMENTAL/c1239959_Q9GZZ1_6PW9_B_1_Q9BXJ9_6PW9_A_1.pdb	6PW9	B	1	E	866.0	169.0	1035.0	110.0	90.76902016842465	87.37002429658148	HuMap2.0	0.0	0.0	87.37002429658148	9984.592218526712	Q9BXJ9	Q9GZZ1	0.5766362237652717
1071	Q9BYC9-Q7Z2W9	0.031	0.8849299999999999	0.8849299999999999	0.8849299999999999	0.397	0.397	EXPERIMENTAL/c931097_Q9BYC9_6NU3_S_1_Q7Z2W9_6NU3_R_1.pdb	6NU3	S	1	E	149.0	205.0	354.0	156.0	92.37308200409036	82.49504541955893	HuMap2.0	0.0	0.0	82.49504541955893	14410.200792638097	Q9BYC9	Q7Z2W9	0.683210434175412
1072	Q9BYC9-Q8N983	0.008	0.5028199999999999	0.5028199999999999	0.50243	0.22	0.22	EXPERIMENTAL/c1379932_Q9BYC9_6NU3_b_1_Q8N983_6NU3_R_1.pdb	6NU3	b	1	E	149.0	215.0	364.0	53.0	88.91298805466704	79.881886331467	HuMap2.0	0.0	0.0	79.881886331467	4712.388366897353	Q9BYC9	Q8N983	0.20748113318831463
1073	Q9BYD2-Q13084	0.016	0.94891	0.30985	0.94891	0.8340000000000001	0.8340000000000001	EXPERIMENTAL/c1253350_Q9BYD2_6ZSC_XX_1_Q13084_6ZSC_XH_1.pdb	6ZSC	X	1	E				260.0	85.14375195260189	84.16371901185569	HuMap2.0	0.0	0.0	84.16371901185569	22137.37550767649	Q9BYD2	Q13084	0.6934224276944326
1074	Q9BYD2-Q9BYD6	0.003	0.70624	0.70624	0.70512	0.14800000000000002	0.14800000000000002	EXPERIMENTAL/c925592_Q9BYD6_7A5K_n_1_Q9BYD2_7A5K_D_1.pdb	7A5K	n	1	E	267.0	325.0	592.0	135.0	86.5888444493963	76.81546254756479	HuMap2.0	0.0	0.0	76.81546254756479	11689.494000668501	Q9BYD2	Q9BYD6	0.5689877146714191
1075	Q9BYD3-Q4U2R6	0.5479999999999999	0.9050799999999999	0.9050799999999999	0.9050799999999999	0.008	0.5479999999999999	EXPERIMENTAL/c1202802_Q9BYD3_6NU2_F_1_Q4U2R6_6NU2_i_1.pdb	6NU2	F	1	E	311.0	128.0	439.0	176.0	93.1369014000829	80.14958549416065	HuMap2.0	0.0	0.0	80.14958549416065	16392.094646414593	Q9BYD3	Q4U2R6	0.7030563421190806
1076	Q9BYD3-Q8N5N7	0.42200000000000004	0.89243	0.89243	0.89243	0.004	0.42200000000000004	EXPERIMENTAL/c927343_Q8N5N7_6ZM6_F_1_Q9BYD3_6ZM6_h_1.pdb	6ZM6	F	1	E	311.0	158.0	469.0	110.0	90.34415783620155	78.61781027795051	HuMap2.0	0.0	0.0	78.61781027795051	9937.857361982171	Q9BYD3	Q8N5N7	0.5686584164693442
1077	Q9BYD3-Q8TAE8	0.004	0.5633100000000001	0.5633100000000001	0.5633100000000001	0.005	0.006999999999999999	EXPERIMENTAL/c1202796_Q9BYD3_6ZM5_F_1_Q8TAE8_6ZM5_q_1.pdb	6ZM5	F	1	E	311.0	222.0	533.0	0.0	0.0	82.20630556931583	HuMap2.0	0.0	0.0	82.20630556931583	0.0	Q9BYD3	Q8TAE8	0.03132179523211253
1078	Q9BYN8-P82914	0.41600000000000004	0.5756100000000001	0.27188	0.5756	0.004	0.41600000000000004	EXPERIMENTAL/c1209186_Q9BYN8_6ZS9_AU_1_P82914_6ZS9_AL_1.pdb	6ZS9	A	1	E	205.0	257.0	462.0	51.0	93.11423892974493	81.2772164483882	HuMap2.0	0.0	0.0	81.2772164483882	4748.826185416991	Q9BYN8	P82914	0.26736688395650643
1079	Q9BYN8-P82930	0.001	0.5654	0.5654	0.5654	0.11599999999999999	0.11599999999999999	EXPERIMENTAL/c1005583_Q9BYN8_6NU2_A0_1_P82930_6NU2_AU_1.pdb	6NU2	A	1	E	205.0	218.0	423.0	56.0	81.74418717413714	81.55281209417254	HuMap2.0	0.0	0.0	81.55281209417254	4577.67448175168	Q9BYN8	P82930	0.1267754044630324
1080	Q9BZE1-Q9HD33	0.008	0.6183	0.6183	0.6183	0.002	0.008	EXPERIMENTAL/c981960_Q9HD33_6NU3_5_1_Q9BZE1_6NU3_Y_1.pdb	6NU3	5	1	E	423.0	250.0	673.0	18.0	62.45100277640972	78.39461720202247	HuMap2.0	0.0	0.0	78.39461720202247	1124.118049975375	Q9BZE1	Q9HD33	0.03234525660856598
1081	Q9BZE4-Q13823	0.002	0.54165	0.54165	0.54165	0.004	0.046	EXPERIMENTAL/c977575_Q13823_6LU8_4_1_Q9BZE4_6LU8_1_1.pdb	6LU8	4	1	E	634.0	731.0	1365.0	97.0	52.729525761938675	68.67341458085494	HuMap2.0	0.0	0.0	68.67341458085494	5114.763998908052	Q9BZE4	Q13823	0.038203730210404255
1082	Q9BZJ0-O60508	0.003	0.43288999999999994	0.8458399999999999	0.43288999999999994	0.005	0.043	EXPERIMENTAL/c1300143_O60508_5XJC_J_1_Q9BZJ0_5XJC_W_1.pdb	5XJC	J	1	E	848.0	579.0	1427.0	90.0	65.13835494500718	73.12836855819384	HuMap2.0	0.0	0.0	73.12836855819384	5862.451945050646	Q9BZJ0	O60508	0.06521542806145364
1083	Q9BZJ0-Q96DI7	0.011000000000000001	0.4027	0.9082100000000001	0.40139	0.001	0.011000000000000001	PDB_PDB/fpp1171119_Q9BZJ0_6QDV_S_Q96DI7_3JCR_D.pdb	6QDV	S	D	P	848.0	357.0	1205.0	55.0	57.716542317946974	75.84274735245712	HuMap2.0	0.0	0.0	75.84274735245712	3174.4098274870835	Q9BZJ0	Q96DI7	0.03636820315696521
1084	Q9BZJ0-Q99459	0.13	0.48963	0.69597	0.48963	0.008	0.13	EXPERIMENTAL/c1260893_Q9BZJ0_6QDV_S_1_Q99459_6QDV_O_1.pdb	6QDV	S	1	E	848.0	802.0	1650.0	552.0	69.3121606895436	68.16680043641972	HuMap2.0	0.0	0.0	68.16680043641972	38260.31270062807	Q9BZJ0	Q99459	0.615611854624306
1085	Q9BZJ0-Q9HCS7	0.004	0.42888999999999994	0.67648	0.42888999999999994	0.004	0.008	EXPERIMENTAL/c1414316_Q9BZJ0_6QDV_T_1_Q9HCS7_6QDV_S_1.pdb	6QDV	T	1	E	848.0	855.0	1703.0	110.0	63.99416356578186	74.44605106456302	HuMap2.0	0.0	0.0	74.44605106456302	7039.357992236005	Q9BZJ0	Q9HCS7	0.07394308196605959
1086	Q9C086-Q9Y265	0.006999999999999999	0.63754	0.70617	0.63754	0.003	0.012	EXPERIMENTAL/c1333147_Q9C086_6HTS_E_1_Q9Y265_6HTS_R_1.pdb	6HTS	E	1	E	356.0	456.0	812.0	207.0	58.55848455084659	69.87507604442825	HuMap2.0	0.0	0.0	69.87507604442825	12121.606302025244	Q9C086	Q9Y265	0.0909195856488468
1087	Q9GZQ3-Q9H0A8	0.077	0.76185	0.73857	0.7618699999999999	0.512	0.512	MODEL_MODEL/mmf1285343_Q9H0A8_6bp6_A_Q9GZQ3_6bp6_A.pdb	6bp6	A	A	M	224.0	199.0	423.0	180.0	68.42279405266999	72.20667408912134	HuMap2.0	0.0	0.0	72.20667408912134	12316.102929480598	Q9GZQ3	Q9H0A8	0.217256654594265
1088	Q9GZS3-Q6PD62	0.004	0.66888	0.86413	0.66888	0.012	0.023	EXPERIMENTAL/c1353322_Q6PD62_6TED_Q_1_Q9GZS3_6TED_W_1.pdb	6TED	Q	1	E	305.0	1173.0	1478.0	32.0	61.4289353740384	76.60204154638295	HuMap2.0	0.0	0.0	76.60204154638295	1965.725931969229	Q9GZS3	Q6PD62	0.0341576116907151
1089	Q9H009-P20290	0.042	0.9213399999999999	0.9171299999999999	0.9213399999999999	0.736	0.736	MODEL_MODEL/mmf1296876_P20290_3lkx_A_Q9H009_3lkx_B.pdb	3lkx	A	B	M	215.0	206.0	421.0	146.0	91.12977199754937	70.80026555366376	HuMap2.0	0.0	0.0	70.80026555366376	13304.946711642207	Q9H009	P20290	0.6599531508468236
1090	Q9H009-Q96K17	0.027999999999999997	0.93119	0.92524	0.93119	0.772	0.772	MODEL_MODEL/mmf1230952_Q96K17_3lkx_A_Q9H009_3lkx_B.pdb	3lkx	A	B	M	215.0	158.0	373.0	144.0	90.93294921435064	73.54609182952301	HuMap2.0	0.0	0.0	73.54609182952301	13094.344686866492	Q9H009	Q96K17	0.654907046917998
1091	Q9H081-Q9H410	0.20199999999999999	0.36857	0.43046	0.36857	0.002	0.20199999999999999	EXPERIMENTAL/c1372220_Q9H081_5LSK_A_1_Q9H410_5LSK_D_1.pdb	5LSK	A	1	E	205.0	356.0	561.0	235.0	74.39999938116318	69.10422530478274	HuMap2.0	0.0	0.0	69.10422530478274	17483.999854573347	Q9H081	Q9H410	0.48312833324273186
1092	Q9H0U3-Q8TCJ2	0.034	0.9341700000000001	0.9570700000000001	0.9341700000000001	0.838	0.838	EXPERIMENTAL/c927721_Q9H0U3_6S7T_A_1_Q8TCJ2_6S7T_H_1.pdb	6S7T	A	1	E	335.0	826.0	1161.0	271.0	86.87269783200787	78.17608822180598	HuMap2.0	0.0	0.0	78.17608822180598	23542.501112474132	Q9H0U3	Q8TCJ2	0.7080888596731196
1093	Q9H0U6-Q14197	0.006999999999999999	0.45385	0.45385	0.45385	0.013000000000000001	0.013000000000000001	EXPERIMENTAL/c933143_Q14197_6NU3_P_1_Q9H0U6_6NU3_p_1.pdb	6NU3	P	1	E	180.0	206.0	386.0	7.0	59.039922364778995	78.06099242327859	HuMap2.0	0.0	0.0	78.06099242327859	413.279456553453	Q9H0U6	Q14197	0.03144862773636861
1094	Q9H0U6-Q96DV4	0.027000000000000003	0.82165	0.82165	0.82165	0.491	0.491	EXPERIMENTAL/c925663_Q9H0U6_6ZM5_6_1_Q96DV4_6ZM5_P_1.pdb	6ZM5	6	1	E	180.0	380.0	560.0	291.0	86.56873967471891	79.11265865634414	HuMap2.0	0.0	0.0	79.11265865634414	25191.503245343203	Q9H0U6	Q96DV4	0.7119183237732788
1095	Q9H1D9-O14802	0.003	0.83747	0.8925200000000001	0.83747	0.002	0.006	EXPERIMENTAL/c1406341_O14802_7D58_A_1_Q9H1D9_7D58_P_1.pdb	7D58	A	1	E	316.0	1390.0	1706.0	19.0	69.4072903318434	81.22020471084285	HuMap2.0	0.0	0.0	81.22020471084285	1318.7385163050246	Q9H1D9	O14802	0.03349102214581431
1096	Q9H1D9-O15318	0.5589999999999999	0.52394	0.58423	0.52264	0.011000000000000001	0.5589999999999999	EXPERIMENTAL/c965296_Q9H1D9_7A6H_P_1_O15318_7A6H_Q_1.pdb	7A6H	P	1	E	316.0	223.0	539.0	92.0	78.73530958507477	71.67694313295237	HuMap2.0	0.0	0.0	71.67694313295237	7243.648481826879	Q9H1D9	O15318	0.2203260654575635
1097	Q9H2W6-Q7Z7F7	0.34700000000000003	0.8783700000000001	0.8783700000000001	0.8783700000000001	0.01	0.34700000000000003	EXPERIMENTAL/c925563_Q9H2W6_6NU3_e_1_Q7Z7F7_6NU3_m_1.pdb	6NU3	e	1	E				88.0	87.64590704599213	73.33392211538585	HuMap2.0	0.0	0.0	73.33392211538585	7712.8398200473075	Q9H2W6	Q7Z7F7	0.4091015052788628
1098	Q9H2W6-Q96GC5	0.013000000000000001	0.59701	0.59701	0.59701	0.004	0.013000000000000001	EXPERIMENTAL/c925570_Q9H2W6_6NU3_e_1_Q96GC5_6NU3_f_1.pdb	6NU3	e	1	E	279.0	212.0	491.0	13.0	60.362227224708214	71.0962876841114	HuMap2.0	0.0	0.0	71.0962876841114	784.7089539212068	Q9H2W6	Q96GC5	0.03177627268199091
1099	Q9H2W6-Q9NQ50	0.546	0.84703	0.84703	0.84703	0.009000000000000001	0.546	EXPERIMENTAL/c925571_Q9NQ50_6ZM5_e_1_Q9H2W6_6ZM5_8_1.pdb	6ZM5	e	1	E	279.0	206.0	485.0	258.0	83.72817062599572	73.43055322334004	HuMap2.0	0.0	0.0	73.43055322334004	21601.868021506896	Q9H2W6	Q9NQ50	0.6807045281812641
1100	Q9H2X3-Q9NNX6	0.006999999999999999	0.45665	0.91115	0.45665	0.015	0.021	MODEL_MODEL/mmf1312108_Q9H2X3_1sl6_a_Q9NNX6_1sl4_a.pdb	1sl6	a	a	M	399.0	404.0	803.0	65.0	66.58635018110539	67.05783585162057	HuMap2.0	0.0	0.0	67.05783585162057	4328.11276177185	Q9H2X3	Q9NNX6	0.05274665238356788
1101	Q9H668-Q2NKJ3	0.002	0.81772	0.90407	0.81772	0.233	0.233	EXPERIMENTAL/c1277055_Q9H668_6W6W_A_1_Q2NKJ3_6W6W_C_1.pdb	6W6W	A	1	E	368.0	1217.0	1585.0	230.0	82.79220436153155	75.80737619483205	HuMap2.0	0.0	0.0	75.80737619483205	19042.207003152256	Q9H668	Q2NKJ3	0.6509092295175232
1102	Q9H936-Q9H1K4	0.01	0.46381999999999995	0.43363	0.46381999999999995	0.011000000000000001	0.011000000000000001	MODEL_MODEL/mmf944694_Q9H1K4_4c9q_B_Q9H936_1okc_a.pdb	4c9q	B	a	M	323.0	315.0	638.0	60.0	66.3734130182814	70.79642907353949	HuMap2.0	0.0	0.0	70.79642907353949	3982.4047810968837	Q9H936	Q9H1K4	0.049041905299698596
1103	Q9H9J2-Q8N983	0.384	0.8952100000000001	0.8952100000000001	0.8952100000000001	0.021	0.384	EXPERIMENTAL/c1379921_Q9H9J2_6NU3_c_1_Q8N983_6NU3_b_1.pdb	6NU3	c	1	E	332.0	215.0	547.0	152.0	86.03830956182215	77.24242600641506	HuMap2.0	0.0	0.0	77.24242600641506	13077.823053396965	Q9H9J2	Q8N983	0.5975359622396129
1104	Q9H9Q2-Q92905	0.006999999999999999	0.7045399999999999	0.7045399999999999	0.7045600000000001	0.214	0.214	EXPERIMENTAL/c929523_Q92905_6R6H_E_1_Q9H9Q2_6R6H_G_1.pdb	6R6H	E	1	E				59.0	81.14741807519259	81.96719031169711	HuMap2.0	0.0	0.0	81.96719031169711	4787.697666436363	Q9H9Q2	Q92905	0.13163935478882732
1105	Q9H9Q2-Q9UNS2	0.005	0.64244	0.77004	0.64182	0.027000000000000003	0.376	PDB_PDB/fpp970065_Q9UNS2_4WSN_C_Q9H9Q2_6R7H_G.pdb	4WSN	C	G	P	264.0	423.0	687.0	57.0	81.97524695906536	78.28017309273515	HuMap2.0	0.0	0.0	78.28017309273515	4672.589076666725	Q9H9Q2	Q9UNS2	0.13313485715855505
1106	Q9HCS7-Q99459	0.037000000000000005	0.56686	0.83526	0.56797	0.002	0.037000000000000005	EXPERIMENTAL/c1260926_Q9HCS7_6QDV_T_1_Q99459_6QDV_O_1.pdb	6QDV	T	1	E	855.0	802.0	1657.0	139.0	75.00940126010572	71.63643572773574	HuMap2.0	0.0	0.0	71.63643572773574	10426.306775154695	Q9HCS7	Q99459	0.28768034876609005
1107	Q9HD33-Q16540	0.526	0.75117	0.75129	0.75129	0.01	0.526	EXPERIMENTAL/c908275_Q16540_6NU3_Y_1_Q9HD33_6NU3_U_1.pdb	6NU3	Y	1	E	250.0	153.0	403.0	152.0	89.34359921036408	80.39599357047761	HuMap2.0	0.0	0.0	80.39599357047761	13580.227079975339	Q9HD33	Q16540	0.6475247756937306
1108	Q9HD33-Q8IXM3	0.46399999999999997	0.80211	0.80211	0.80211	0.01	0.46399999999999997	EXPERIMENTAL/c908284_Q9HD33_6ZM6_Y_1_Q8IXM3_6ZM6_9_1.pdb	6ZM6	Y	1	E	250.0	137.0	387.0	177.0	84.13666236065222	76.06900670287136	HuMap2.0	0.0	0.0	76.06900670287136	14892.189237835444	Q9HD33	Q8IXM3	0.6087512430996818
1109	Q9HD33-Q96A35	0.006	0.88474	0.88474	0.88474	0.65	0.65	EXPERIMENTAL/c908287_Q9HD33_6ZM6_V_1_Q96A35_6ZM6_Y_1.pdb	6ZM6	V	1	E	250.0	216.0	466.0	188.0	90.06226418325582	83.62568126824915	HuMap2.0	0.0	0.0	83.62568126824915	16931.705666452093	Q9HD33	Q96A35	0.6909015642311764
1110	Q9HD33-Q9BQ48	0.674	0.8533	0.8533	0.8533	0.038	0.674	EXPERIMENTAL/c1038536_Q9BQ48_6ZM5_Y_1_Q9HD33_6ZM5_2_1.pdb	6ZM5	Y	1	E	250.0	92.0	342.0	53.0	89.64309926972119	76.98107279658815	HuMap2.0	0.0	0.0	76.98107279658815	4751.084261295223	Q9HD33	Q9BQ48	0.21982452411023023
1111	Q9NP92-Q16540	0.307	0.81686	0.55165	0.81686	0.016	0.307	EXPERIMENTAL/c910265_Q16540_6ZSG_s_1_Q9NP92_6ZSG_XU_1.pdb	6ZSG	s	1	E	439.0	153.0	592.0	75.0	89.89350379077759	82.75349832374411	HuMap2.0	0.0	0.0	82.75349832374411	6742.012784308319	Q9NP92	Q16540	0.3851776152662343
1112	Q9NP92-Q9BZE1	0.023	0.9251799999999999	0.9251799999999999	0.9251799999999999	0.65	0.65	EXPERIMENTAL/c981961_Q9BZE1_6NU3_5_1_Q9NP92_6NU3_s_1.pdb	6NU3	5	1	E	439.0	423.0	862.0	216.0	86.63843683653921	81.79069618882171	HuMap2.0	0.0	0.0	81.79069618882171	18713.90235669247	Q9NP92	Q9BZE1	0.6819714182262632
1113	Q9NP92-Q9NRX2	0.43799999999999994	0.71368	0.54257	0.71368	0.006	0.43799999999999994	EXPERIMENTAL/c910278_Q9NRX2_6ZSE_s_1_Q9NP92_6ZSE_XO_1.pdb	6ZSE	s	1	E	439.0	175.0	614.0	66.0	87.42854049238262	83.67047280746588	HuMap2.0	0.0	0.0	83.67047280746588	5770.283672497253	Q9NP92	Q9NRX2	0.26829066839852395
1114	Q9NP97-Q96EX3	0.006	0.6311899999999999	0.6677	0.6311899999999999		0.066	EXPERIMENTAL/c1031977_Q96EX3_6SC2_D_1_Q9NP97_6SC2_H_1.pdb	6SC2	D	1	E	96.0	536.0	632.0	112.0	81.35938460582186	80.50990815381219	HuMap2.0	0.0	0.0	80.50990815381219	9112.251075852048	Q9NP97	Q96EX3	0.3617283269527538
1115	Q9NPD3-Q06265	0.021	0.9536399999999999	0.97408	0.9536399999999999	0.7929999999999999	0.8140000000000001	EXPERIMENTAL/c1179483_Q06265_6H25_A_1_Q9NPD3_6H25_B_1.pdb	6H25	A	1	E				235.0	81.92089648469029	76.5121585808281	HuMap2.0	0.0	0.0	76.5121585808281	19251.410673902217	Q9NPD3	Q06265	0.6434654823814391
1116	Q9NPD3-Q06265	0.021	0.9536399999999999	0.97408	0.9536399999999999	0.7929999999999999	0.8140000000000001	MODEL_MODEL/mmf1179483_Q06265_2nn6_A_Q9NPD3_2nn6_B.pdb	2nn6	A	B	M				235.0	81.92089648469029	76.5121585808281	HuMap2.0	0.0	0.0	76.5121585808281	19251.410673902217	Q9NPD3	Q06265	0.6434654823814391
1117	Q9NPD3-Q5RKV6	0.433	0.95257	0.87123	0.95257	0.011000000000000001	0.433	PDB_PDB/fpp1244437_Q9NPD3_2NN6_B_Q5RKV6_2NN6_F.pdb	2NN6	B	F	P	245.0	272.0	517.0	205.0	76.8234212280547	82.33139460443887	HuMap2.0	0.0	0.0	82.33139460443887	15748.801351751214	Q9NPD3	Q5RKV6	0.49701657182040726
1118	Q9NPD3-Q9NQT4	0.34299999999999997	0.92471	0.85235	0.92471	0.11	0.414	MODEL_MODEL/mmf971786_Q9NPD3_2nn6_B_Q9NQT4_2nn6_B.pdb	2nn6	B	B	M	245.0	235.0	480.0	137.0	80.27983412307447	83.66411744948917	HuMap2.0	0.0	0.0	83.66411744948917	10998.337274861202	Q9NPD3	Q9NQT4	0.42320600815933307
1119	Q9NPD3-Q9NQT4	0.34299999999999997	0.92471	0.85235	0.92471	0.11	0.414	PDB_PDB/fpp971786_Q9NPD3_2NN6_B_Q9NQT4_2NN6_D.pdb	2NN6	B	D	P	245.0	235.0	480.0	137.0	80.27983412307447	83.66411744948917	HuMap2.0	0.0	0.0	83.66411744948917	10998.337274861202	Q9NPD3	Q9NQT4	0.42320600815933307
1120	Q9NPF4-Q14657	0.488	0.9545899999999999	0.9835	0.9545899999999999	0.012	0.648	EXPERIMENTAL/c1283944_Q9NPF4_6GWJ_K_1_Q14657_6GWJ_B_1.pdb	6GWJ	K	1	E	335.0	143.0	478.0	113.0	96.69498311894772	88.24331247751373	HuMap2.0	0.0	0.0	88.24331247751373	10926.533092441092	Q9NPF4	Q14657	0.6662232435036098
1121	Q9NPF4-Q14657	0.488	0.9545899999999999	0.9835	0.9545899999999999	0.012	0.648	MODEL_MODEL/mmf1283944_Q9NPF4_6gwj_K_Q14657_6gwj_B.pdb	6gwj	K	B	M	335.0	143.0	478.0	113.0	96.69498311894772	88.24331247751373	HuMap2.0	0.0	0.0	88.24331247751373	10926.533092441092	Q9NPF4	Q14657	0.6662232435036098
1122	Q9NQP4-P61758	0.011000000000000001	0.6832	0.74738	0.68289	0.349	0.349	EXPERIMENTAL/c935157_P61758_6NRD_3_1_Q9NQP4_6NRD_4_1.pdb	6NRD	3	1	E	134.0	197.0	331.0	159.0	90.21987770942845	84.5909514935437	HuMap2.0	0.0	0.0	84.5909514935437	14344.960555799124	Q9NQP4	P61758	0.6666330174486075
1123	Q9NQT4-Q5RKV6	0.008	0.95816	0.83744	0.95816	0.677	0.677	PDB_PDB/fpp1244443_Q5RKV6_2NN6_F_Q9NQT4_2NN6_D.pdb	2NN6	F	D	P	235.0	272.0	507.0	180.0	78.72019537791324	81.15947763686951	HuMap2.0	0.0	0.0	81.15947763686951	14169.635168024384	Q9NQT4	Q5RKV6	0.4963090728073186
1124	Q9NQT5-Q06265	0.006	0.94581	0.94581	0.94581	0.7120000000000001	0.7120000000000001	EXPERIMENTAL/c1179481_Q06265_6D6Q_A_1_Q9NQT5_6D6Q_G_1.pdb	6D6Q	A	1	E	275.0	439.0	714.0	161.0	78.57290634884284	72.83831909059337	HuMap2.0	0.0	0.0	72.83831909059337	12650.237922163697	Q9NQT5	Q06265	0.446566676216569
1125	Q9NQT5-Q9NQT4	0.831	0.96996	0.96996	0.96996	0.008	0.831	EXPERIMENTAL/c1088569_Q9NQT5_6D6Q_G_1_Q9NQT4_6D6Q_D_1.pdb	6D6Q	G	1	E	275.0	235.0	510.0	168.0	84.61125935897573	79.99606053941312	HuMap2.0	0.0	0.0	79.99606053941312	14214.691572307922	Q9NQT5	Q9NQT4	0.6020925826436049
1126	Q9NQT5-Q9Y3B2	0.205	0.74561	0.74517	0.74566	0.008	0.205	EXPERIMENTAL/c960344_Q9NQT5_2NN6_G_1_Q9Y3B2_2NN6_I_1.pdb	2NN6	G	1	E	275.0	195.0	470.0	67.0	79.69402696658494	74.33999206740124	HuMap2.0	0.0	0.0	74.33999206740124	5339.499806761191	Q9NQT5	Q9Y3B2	0.14358941475059483
1127	Q9NQT5-Q9Y3B2	0.205	0.74561	0.74517	0.74566	0.008	0.205	MODEL_MODEL/mmf960344_Q9NQT5_2nn6_G_Q9Y3B2_2nn6_I.pdb	2nn6	G	I	M	275.0	195.0	470.0	67.0	79.69402696658494	74.33999206740124	HuMap2.0	0.0	0.0	74.33999206740124	5339.499806761191	Q9NQT5	Q9Y3B2	0.14358941475059483
1128	Q9NR50-Q13144	0.028999999999999998	0.9685799999999999	0.9685799999999999	0.9685799999999999	0.424	0.424	EXPERIMENTAL/c925582_Q9NR50_7D46_I_1_Q13144_7D46_F_1.pdb	7D46	I	1	E	452.0	721.0	1173.0	161.0	72.19731473605626	74.92310390297558	HuMap2.0	0.0	0.0	74.92310390297558	11623.767672505057	Q9NR50	Q13144	0.2711176467877049
1129	Q9NRR4-Q8WYQ5	0.47600000000000003	0.86485	0.86485	0.86485	0.028999999999999998	0.47600000000000003	EXPERIMENTAL/c1121673_Q8WYQ5_6LXE_A_1_Q9NRR4_6LXE_C_1.pdb	6LXE	A	1	E	1374.0	773.0	2147.0	515.0	58.30488169691064	62.2816227829337	HuMap2.0	3.0	31.815790474043744	62.2816227829337	30027.01407390898	Q9NRR4	Q8WYQ5	0.257362106372062
1130	Q9NRX2-P49406	0.004	0.81094	0.81094	0.81092	0.505	0.505	EXPERIMENTAL/c912872_Q9NRX2_6NU3_Q_1_P49406_6NU3_O_1.pdb	6NU3	Q	1	E	175.0	292.0	467.0	83.0	78.23455820406791	81.79374122856515	HuMap2.0	0.0	0.0	81.79374122856515	6493.468330937637	Q9NRX2	P49406	0.17884566103572505
1131	Q9NRY2-Q68E01	0.011000000000000001	0.9877600000000001	0.9877600000000001	0.9877600000000001	0.465	0.465	EXPERIMENTAL/c1106818_Q68E01_4OWT_A_1_Q9NRY2_4OWT_C_1.pdb	4OWT	A	1	E	104.0	1043.0	1147.0	191.0	87.03892132794917	80.38520883242298	HuMap2.0	0.0	0.0	80.38520883242298	16624.43397363829	Q9NRY2	Q68E01	0.6662998203658512
1132	Q9NSD9-Q9Y285	0.8340000000000001	0.9826600000000001	0.9849700000000001	0.9826600000000001	0.013000000000000001	0.858	EXPERIMENTAL/c1267518_Q9Y285_3L4G_F_1_Q9NSD9_3L4G_E_1.pdb	3L4G	F	1	E				427.0	93.91587956418108	90.79434125718004	HuMap2.0	0.0	0.0	90.79434125718004	40102.080573905325	Q9NSD9	Q9Y285	0.7360765467292922
1133	Q9NV88-Q96HW7	0.011000000000000001	0.54346	0.63212	0.55382	0.015	0.015	EXPERIMENTAL/c918234_Q96HW7_7CUN_D_1_Q9NV88_7CUN_I_1.pdb	7CUN	D	1	E	658.0	963.0	1621.0	58.0	73.1684629444906	80.64011264433051	HuMap2.0	2.0	71.03686036717225	80.64011264433051	4243.770850780455	Q9NV88	Q96HW7	0.06950221222881146
1134	Q9NW08-P05423	0.25	0.8685	0.87941	0.8685	0.006	0.25	EXPERIMENTAL/c1314015_P05423_7AE3_B_1_Q9NW08_7AE3_N_1.pdb	7AE3	B	1	E	1133.0	398.0	1531.0	450.0	66.08718372771986	74.36671509493084	HuMap2.0	0.0	0.0	74.36671509493084	29739.232677473938	Q9NW08	P05423	0.470416658611424
1135	Q9NW08-Q9Y535	0.135	0.7791	0.85795	0.78009	0.002	0.235	EXPERIMENTAL/c1077295_Q9Y535_7AST_M_1_Q9NW08_7AST_J_1.pdb	7AST	M	1	E	1133.0	204.0	1337.0	51.0	66.30378308977129	84.20785814950149	HuMap2.0	0.0	0.0	84.20785814950149	3381.492937578336	Q9NW08	Q9Y535	0.043923868831199336
1136	Q9NWU5-Q9NYK5	0.008	0.6088600000000001	0.6088600000000001	0.6088600000000001	0.017	0.017	EXPERIMENTAL/c1082117_Q9NWU5_6NU3_7_1_Q9NYK5_6NU3_T_1.pdb	6NU3	7	1	E	206.0	338.0	544.0	14.0	60.61715046718376	81.24035655967906	HuMap2.0	0.0	0.0	81.24035655967906	848.6401065405727	Q9NWU5	Q9NYK5	0.03185674231514017
1137	Q9NWV8-Q9NXR7	0.005	0.8277200000000001	0.8277200000000001	0.8277100000000001	0.37799999999999995	0.37799999999999995	EXPERIMENTAL/c1125450_Q9NWV8_6H3C_H_1_Q9NXR7_6H3C_I_1.pdb	6H3C	H	1	E	329.0	383.0	712.0	180.0	93.44870626670478	82.8379254899154	HuMap2.0	0.0	0.0	82.8379254899154	16820.76712800686	Q9NWV8	Q9NXR7	0.7067856489264802
1138	Q9NX18-P31040	0.037000000000000005	0.94934	0.95121	0.94934	0.6579999999999999	0.6579999999999999	EXPERIMENTAL/c1328493_P31040_6VAX_C_1_Q9NX18_6VAX_D_1.pdb	6VAX	C	1	E	166.0	664.0	830.0	256.0	83.93787439981071	85.67263626417301	HuMap2.0	0.0	0.0	85.67263626417301	21488.09584635154	Q9NX18	P31040	0.6815523173235396
1139	Q9NX20-Q7Z7H8	0.256	0.56414	0.56414	0.56414	0.003	0.256	EXPERIMENTAL/c912113_Q9NX20_6ZM6_N_1_Q7Z7H8_6ZM6_I_1.pdb	6ZM6	N	1	E	251.0	261.0	512.0	125.0	83.90585270430512	80.13606813114575	HuMap2.0	0.0	0.0	80.13606813114575	10488.23158803814	Q9NX20	Q7Z7H8	0.4776117843339671
1140	Q9NX55-P41227	0.019	0.63479	0.63479	0.63479	0.024	0.248	EXPERIMENTAL/c1226045_P41227_6PW9_C_1_Q9NX55_6PW9_D_1.pdb	6PW9	C	1	E	129.0	235.0	364.0	71.0	66.9984096351939	75.70842941259492	HuMap2.0	0.0	0.0	75.70842941259492	4756.8870840987665	Q9NX55	P41227	0.05834589163163423
1141	Q9NX55-Q9BXJ9	0.009000000000000001	0.95321	0.95321	0.95321	0.619	0.619	EXPERIMENTAL/c1239961_Q9BXJ9_6PW9_B_1_Q9NX55_6PW9_D_1.pdb	6PW9	B	1	E	129.0	866.0	995.0	333.0	76.5116062796874	84.68346347281297	HuMap2.0	0.0	0.0	84.68346347281297	25478.364891135905	Q9NX55	Q9BXJ9	0.6358054382388693
1142	Q9NYB9-Q7L576	0.004	0.8749899999999999	0.8815200000000001	0.8749899999999999	0.128	0.128	EXPERIMENTAL/c957137_Q9NYB9_3P8C_A_1_Q7L576_3P8C_F_1.pdb	3P8C	A	1	E	513.0	1253.0	1766.0	425.0	59.12304191807978	73.48491483886515	HuMap2.0	0.0	0.0	73.48491483886515	25127.292815183904	Q9NYB9	Q7L576	0.2282461860576505
1143	Q9NYB9-Q8WUW1	0.57	0.76791	0.76791	0.76791	0.019	0.57	EXPERIMENTAL/c957144_Q8WUW1_3P8C_F_1_Q9NYB9_3P8C_E_1.pdb	3P8C	F	1	E	513.0	75.0	588.0	136.0	93.76946213285349	64.94562559692186	HuMap2.0	0.0	0.0	64.94562559692186	12752.646850068075	Q9NYB9	Q8WUW1	0.6731407403269674
1144	Q9NYB9-Q92558	0.008	0.66482	0.75402	0.66481	0.396	0.396	EXPERIMENTAL/c957201_Q9NYB9_4N78_D_1_Q92558_4N78_F_1.pdb	4N78	D	1	E	513.0	559.0	1072.0	286.0	85.30769024467854	56.07922632598411	HuMap2.0	0.0	0.0	56.07922632598411	24397.999409978063	Q9NYB9	Q92558	0.7040348806492921
1145	Q9NYB9-Q9Y2A7	0.002	0.8873	0.92169	0.8873	0.248	0.248	EXPERIMENTAL/c957228_Q9NYB9_3P8C_B_1_Q9Y2A7_3P8C_F_1.pdb	3P8C	B	1	E	513.0	1128.0	1641.0	450.0	71.47844962075695	76.75733785972494	HuMap2.0	0.0	0.0	76.75733785972494	32165.302329340626	Q9NYB9	Q9Y2A7	0.6126246780545621
1146	Q9NYK5-Q9BYC8	0.005	0.70407	0.70407	0.70407	0.005	0.008	EXPERIMENTAL/c981885_Q9NYK5_6NU3_7_1_Q9BYC8_6NU3_0_1.pdb	6NU3	7	1	E	338.0	188.0	526.0	0.0	0.0	78.24324567332408	HuMap2.0	0.0	0.0	78.24324567332408	0.0	Q9NYK5	Q9BYC8	0.03132179523211253
1147	Q9NYK5-Q9NRX2	0.726	0.8661	0.8661	0.8661	0.01	0.726	EXPERIMENTAL/c1082147_Q9NRX2_6NU3_7_1_Q9NYK5_6NU3_O_1.pdb	6NU3	7	1	E	338.0	175.0	513.0	85.0	90.6303924063374	83.65313919767772	HuMap2.0	0.0	0.0	83.65313919767772	7703.5833545386795	Q9NYK5	Q9NRX2	0.4646103475108263
1148	Q9NZL9-P31153	0.009000000000000001	0.57777	0.5872	0.57777	0.01	0.032	EXPERIMENTAL/c1224001_P31153_4NDN_B_1_Q9NZL9_4NDN_F_1.pdb	4NDN	B	1	E	334.0	395.0	729.0	56.0	67.11657901503875	91.54130704395126	HuMap2.0	0.0	0.0	91.54130704395126	3758.5284248421704	Q9NZL9	P31153	0.048198504722975016
1149	Q9P000-Q9H0A8	0.017	0.44028	0.36217	0.44028	0.011000000000000001	0.017	MODEL_MODEL/mmf1285321_Q9P000_4nkn_F_Q9H0A8_6bp6_A.pdb	4nkn	F	A	M	198.0	199.0	397.0	197.0	81.49700854513307	83.3933222570347	HuMap2.0	0.0	0.0	83.3933222570347	16054.910683391216	Q9P000	Q9H0A8	0.5914707071862725
1150	Q9P000-Q9NX08	0.015	0.43456999999999996	0.36962	0.43454	0.012	0.015	MODEL_MODEL/mmf1111412_Q9P000_4nkn_F_Q9NX08_6bp6_A.pdb	4nkn	F	A	M	198.0	183.0	381.0	210.0	86.75375992338705	87.41855678897531	HuMap2.0	0.0	0.0	87.41855678897531	18218.28958391128	Q9P000	Q9NX08	0.678914400858531
1151	Q9P015-Q13405	0.307	0.78942	0.78942	0.78942	0.021	0.307	EXPERIMENTAL/c932978_Q13405_6ZM6_M_1_Q9P015_6ZM6_g_1.pdb	6ZM6	M	1	E	296.0	166.0	462.0	159.0	91.69321298732136	85.75161677883469	HuMap2.0	0.0	0.0	85.75161677883469	14579.220864984096	Q9P015	Q13405	0.6804451787216368
1152	Q9P015-Q14197	0.009000000000000001	0.51383	0.32397	0.51383	0.004	0.009000000000000001	EXPERIMENTAL/c933126_Q14197_6ZSA_XM_1_Q9P015_6ZSA_p_1.pdb	6ZSA	X	1	E	296.0	206.0	502.0	16.0	61.27791198256006	81.89659133706726	HuMap2.0	0.0	0.0	81.89659133706726	980.446591720961	Q9P015	Q14197	0.032054022845668446
1153	Q9P015-Q8TAE8	0.55	0.7863899999999999	0.7863899999999999	0.7863899999999999	0.004	0.55	EXPERIMENTAL/c1558762_Q8TAE8_6NU2_M_1_Q9P015_6NU2_q_1.pdb	6NU2	M	1	E	296.0	222.0	518.0	122.0	94.05156131533406	86.24129267499747	HuMap2.0	0.0	0.0	86.24129267499747	11474.290480470754	Q9P015	Q8TAE8	0.6546885629831579
1154	Q9P015-Q96DV4	0.004	0.40574	0.68094	0.40574	0.008	0.008	EXPERIMENTAL/c925660_Q9P015_3J7Y_6_1_Q96DV4_3J7Y_M_1.pdb	3J7Y	6	1	E	296.0	380.0	676.0	20.0	50.162841551009215	81.50024651751016	HuMap2.0	0.0	0.0	81.50024651751016	1003.2568310201843	Q9P015	Q96DV4	0.03171517566611379
1155	Q9P015-Q9BYD3	0.245	0.46176999999999996	0.46176999999999996	0.46176999999999996	0.006	0.245	EXPERIMENTAL/c1202803_Q9P015_6NU3_M_1_Q9BYD3_6NU3_F_1.pdb	6NU3	M	1	E	296.0	311.0	607.0	101.0	87.72481512866518	82.59152529945902	HuMap2.0	0.0	0.0	82.59152529945902	8860.206327995184	Q9P015	Q9BYD3	0.4762464972120274
1156	Q9P0I2-Q15006	0.009000000000000001	0.85885	0.9137299999999999	0.85819	0.7040000000000001	0.7040000000000001	EXPERIMENTAL/c981120_Q15006_6WW7_B_1_Q9P0I2_6WW7_C_1.pdb	6WW7	B	1	E	261.0	297.0	558.0	220.0	88.00576546346858	84.35658700868775	HuMap2.0	0.0	0.0	84.35658700868775	19361.268401963087	Q9P0I2	Q15006	0.6950059085227129
1157	Q9P0I2-Q8N4V1	0.008	0.5196	0.71014	0.5196	0.011000000000000001	0.016	PDB_PDB/fpp997897_Q9P0I2_6WW7_C_Q8N4V1_6WW7_E.pdb	6WW7	C	E	P	261.0	131.0	392.0	43.0	71.95073120268314	71.24320740240582	HuMap2.0	0.0	0.0	71.24320740240582	3093.8814417153753	Q9P0I2	Q8N4V1	0.04843519385264494
1158	Q9P0N9-Q92574	0.0	0.5775	0.5775	0.5775		0.005	EXPERIMENTAL/c1002001_Q9P0N9_7DL2_E_1_Q92574_7DL2_D_1.pdb	7DL2	E	1	E	293.0	1164.0	1457.0	53.0	48.98652243569428	64.09602330486867	HuMap2.0	0.0	0.0	64.09602330486867	2596.285689091797	Q9P0N9	Q92574	0.032911869025782914
1159	Q9P2I0-Q9C0J8	0.002	0.8827299999999999	0.8827299999999999	0.8827299999999999	0.012	0.012	EXPERIMENTAL/c1026214_Q9C0J8_6URG_B_1_Q9P2I0_6URG_F_1.pdb	6URG	B	1	E	782.0	1336.0	2118.0	432.0	53.90738164843761	57.21433476699257	HuMap2.0	0.0	0.0	57.21433476699257	23287.988872125046	Q9P2I0	Q9C0J8	0.12190386799548855
1160	Q9UBB5-Q13330	0.003	0.62667	0.62667	0.62667	0.013000000000000001	0.013000000000000001	EXPERIMENTAL/c1282718_Q13330_7AO9_A_1_Q9UBB5_7AO9_C_1.pdb	7AO9	A	1	E	411.0	715.0	1126.0	289.0	67.83724085930542	65.04011369546544	HuMap2.0	0.0	0.0	65.04011369546544	19604.96260833927	Q9UBB5	Q13330	0.3645033259303284
1161	Q9UBI1-Q9GZQ3	0.017	0.44172	0.41808999999999996	0.43714	0.02	0.02	MODEL_MODEL/mmf1107602_Q9UBI1_6bp6_A_Q9GZQ3_6bp6_A.pdb	6bp6	A	A	M	195.0	224.0	419.0	68.0	85.13308450386971	80.50298612619534	HuMap2.0	0.0	0.0	80.50298612619534	5789.04974626314	Q9UBI1	Q9GZQ3	0.234576391814689
1162	Q9UBI1-Q9H0A8	0.018000000000000002	0.41418999999999995	0.3866	0.41423999999999994	0.015	0.018000000000000002	MODEL_MODEL/mmf1107601_Q9UBI1_6bp6_A_Q9H0A8_6bp6_A.pdb	6bp6	A	A	M	195.0	199.0	394.0	62.0	75.7066520976201	78.51643531144644	HuMap2.0	0.0	0.0	78.51643531144644	4693.812430052446	Q9UBI1	Q9H0A8	0.091221941201141
1163	Q9UBI1-Q9NX08	0.524	0.74205	0.77573	0.74205	0.065	0.524	MODEL_MODEL/mmf1111426_Q9UBI1_6bp6_A_Q9NX08_6bp6_A.pdb	6bp6	A	A	M	195.0	183.0	378.0	200.0	78.50528422681649	82.21324723973966	HuMap2.0	0.0	0.0	82.21324723973966	15701.056845363297	Q9UBI1	Q9NX08	0.5308018924735816
1164	Q9UBI1-Q9P000	0.006	0.35752	0.36149000000000003	0.35752	0.006	0.008	MODEL_MODEL/mmf921916_Q9P000_4nkn_F_Q9UBI1_6bp6_A.pdb	4nkn	F	A	M	195.0	198.0	393.0	68.0	84.57004740312061	84.25188699908871	HuMap2.0	0.0	0.0	84.25188699908871	5750.763223412201	Q9UBI1	Q9P000	0.22391997353096038
1165	Q9UBI1-Q9Y6G5	0.019	0.43492	0.41202	0.43492	0.015	0.019	MODEL_MODEL/mmf1107593_Q9UBI1_6bp6_A_Q9Y6G5_6bp6_A.pdb	6bp6	A	A	M	195.0	202.0	397.0	63.0	87.14006950099798	84.92603188790883	HuMap2.0	0.0	0.0	84.92603188790883	5489.824378562873	Q9UBI1	Q9Y6G5	0.2429424803822714
1166	Q9UBQ0-Q96QK1	0.009000000000000001	0.89702	0.9401799999999999	0.89702	0.7290000000000001	0.7290000000000001	EXPERIMENTAL/c1267324_Q9UBQ0_7BLN_C_1_Q96QK1_7BLN_D_1.pdb	7BLN	C	1	E	182.0	796.0	978.0	244.0	93.98884521862252	90.19660029798395	HuMap2.0	0.0	0.0	90.19660029798395	22933.278233343895	Q9UBQ0	Q96QK1	0.7263283634404426
1167	Q9UBQ5-O00303	0.008	0.1909	0.75247	0.19087	0.008	0.028999999999999998	EXPERIMENTAL/c1030220_O00303_6ZVJ_F_1_Q9UBQ5_6ZVJ_K_1.pdb	6ZVJ	F	1	E	218.0	357.0	575.0	25.0	52.380107363229705	71.05129781682211	HuMap2.0	0.0	0.0	71.05129781682211	1309.5026840807427	Q9UBQ5	O00303	0.032024700888484914
1168	Q9UBQ5-O15372	0.01	0.5415	0.8483799999999999	0.5415	0.003	0.223	EXPERIMENTAL/c1020470_O15372_6ZVJ_H_1_Q9UBQ5_6ZVJ_K_1.pdb	6ZVJ	H	1	E	218.0	352.0	570.0	0.0	0.0	68.88645324923937	HuMap2.0	0.0	0.0	68.88645324923937	0.0	Q9UBQ5	O15372	0.03132179523211253
1169	Q9UBQ5-Q9Y262	0.004	0.8125399999999999	0.81788	0.81253	0.289	0.289	EXPERIMENTAL/c989956_Q9Y262_6FEC_7_1_Q9UBQ5_6FEC_6_1.pdb	6FEC	7	1	E	218.0	564.0	782.0	291.0	85.32957122223486	82.1266545275731	HuMap2.0	0.0	0.0	82.1266545275731	24830.905225670343	Q9UBQ5	Q9Y262	0.7056497716586918
1170	Q9UBT2-Q9UBE0	0.508	0.92961	0.92961	0.92961	0.034	0.508	EXPERIMENTAL/c1403484_Q9UBT2_3KYC_B_1_Q9UBE0_3KYC_A_1.pdb	3KYC	B	1	E	640.0	346.0	986.0	338.0	89.15470406028628	81.42161468781546	HuMap2.0	0.0	0.0	81.42161468781546	30134.289972376762	Q9UBT2	Q9UBE0	0.7272245905364341
1171	Q9UBU8-Q15014	0.043	0.5471	0.5415	0.54666	0.011000000000000001	0.043	MODEL_MODEL/mmf995264_Q9UBU8_2f5j_A_Q15014_2f5j_A.pdb	2f5j	A	A	M	362.0	288.0	650.0	78.0	55.83714561080287	68.93748270474903	HuMap2.0	0.0	0.0	68.93748270474903	4355.297357642624	Q9UBU8	Q15014	0.03865650617143942
1172	Q9UBU9-Q9UKK6	0.62	0.67761	0.75668	0.67761		0.62	EXPERIMENTAL/c941887_Q9UBU9_6E5U_E_1_Q9UKK6_6E5U_F_1.pdb	6E5U	E	1	E	619.0	140.0	759.0	271.0	88.99742263975462	80.60806788715831	HuMap2.0	0.0	0.0	80.60806788715831	24118.301535373503	Q9UBU9	Q9UKK6	0.717294789823911
1173	Q9UBW8-Q9BT78	0.004	0.8596799999999999	0.8596799999999999	0.8596600000000001	0.45	0.45	EXPERIMENTAL/c912523_Q9BT78_4WSN_r_1_Q9UBW8_4WSN_u_1.pdb	4WSN	r	1	E	275.0	406.0	681.0	138.0	89.35589892717056	86.37872979617507	HuMap2.0	0.0	0.0	86.37872979617507	12331.114051949537	Q9UBW8	Q9BT78	0.6239208692796457
1174	Q9UGJ1-P23258	0.48	0.95286	0.95488	0.95286	0.003	0.48	EXPERIMENTAL/c1259878_P23258_6V6S_K_1_Q9UGJ1_6V6S_k_1.pdb	6V6S	K	1	E	667.0	451.0	1118.0	268.0	84.71621658531356	83.35785878385576	HuMap2.0	0.0	0.0	83.35785878385576	22703.946044864035	Q9UGJ1	P23258	0.6936739144364867
1175	Q9UHE8-Q6NZ63	0.043	0.8630399999999999	0.88402	0.8630399999999999	0.035	0.043	MODEL_MODEL/mmf1120732_Q9UHE8_6y9b_A_Q6NZ63_6y9b_A.pdb	6y9b	A	A	M	339.0	245.0	584.0	209.0	85.59845654502895	79.6061906193943	HuMap2.0	0.0	0.0	79.6061906193943	17890.077417911052	Q9UHE8	Q6NZ63	0.6665916702008343
1176	Q9UHN1-P54098	0.009000000000000001	0.8489899999999999	0.8489899999999999	0.8489899999999999	0.322	0.322	EXPERIMENTAL/c1297953_Q9UHN1_5C51_A_1_P54098_5C51_B_1.pdb	5C51	A	1	E	485.0	1239.0	1724.0	184.0	77.879624323861	75.8922955806614	HuMap2.0	0.0	0.0	75.8922955806614	14329.850875590422	Q9UHN1	P54098	0.4828411067536411
1177	Q9UHV9-O60925	0.018000000000000002	0.6724600000000001	0.73739	0.67214	0.287	0.287	EXPERIMENTAL/c925414_O60925_6NRD_1_1_Q9UHV9_6NRD_2_1.pdb	6NRD	1	1	E				57.0	94.4982962464604	84.41430349489923	HuMap2.0	0.0	0.0	84.41430349489923	5386.402886048243	Q9UHV9	O60925	0.3515957282408334
1178	Q9UHV9-P61758	0.016	0.61266	0.7106600000000001	0.61397	0.207	0.207	EXPERIMENTAL/c935162_Q9UHV9_6NR9_3_1_P61758_6NR9_2_1.pdb	6NR9	3	1	E	154.0	197.0	351.0	91.0	91.47154717615645	80.4756900961713	HuMap2.0	0.0	0.0	80.4756900961713	8323.910793030236	Q9UHV9	P61758	0.5150994703815246
1179	Q9UHV9-Q99471	0.019	0.47136000000000006	0.75241	0.47136000000000006	0.02	0.038	EXPERIMENTAL/c1002336_Q9UHV9_6NRB_5_1_Q99471_6NRB_2_1.pdb	6NRB	5	1	E	154.0	154.0	308.0	121.0	86.62324261169466	82.70390478164704	HuMap2.0	0.0	0.0	82.70390478164704	10481.412356015055	Q9UHV9	Q99471	0.5283977477416848
1180	Q9UI08-P50552	0.016	0.46765	0.46765	0.46765	0.015	0.016	MODEL_MODEL/mmf1317675_P50552_1egx_a_Q9UI08_1ddw_a.pdb	1egx	a	a	M	416.0	380.0	796.0	171.0	86.51348283258926	64.96876004218407	HuMap2.0	0.0	0.0	64.96876004218407	14793.805564372764	Q9UI08	P50552	0.6369954177579343
1181	Q9UI09-O95182	0.23600000000000002	0.58792	0.63808	0.58792	0.003	0.23600000000000002	EXPERIMENTAL/c1107730_O95182_5XTD_N_1_Q9UI09_5XTD_I_1.pdb	5XTD	N	1	E				54.0	70.9750215646728	77.63828625087392	HuMap2.0	0.0	0.0	77.63828625087392	3832.651164492331	Q9UI09	O95182	0.05639241126023284
1182	Q9UI10-P49770	0.8240000000000001	0.9738399999999999	0.9762700000000001	0.9738399999999999	0.005	0.8240000000000001	EXPERIMENTAL/c1247167_Q9UI10_7D43_H_1_P49770_7D43_D_1.pdb	7D43	H	1	E	523.0	351.0	874.0	251.0	88.68662180349115	78.26597431109779	HuMap2.0	0.0	0.0	78.26597431109779	22260.342072676278	Q9UI10	P49770	0.7110206607060227
1183	Q9UI10-Q13144	0.004	0.56017	0.69999	0.56017	0.011000000000000001	0.011000000000000001	EXPERIMENTAL/c925573_Q9UI10_7D45_I_1_Q13144_7D45_G_1.pdb	7D45	I	1	E	523.0	721.0	1244.0	49.0	76.051187197024	75.47598493756344	HuMap2.0	0.0	0.0	75.47598493756344	3726.508172654176	Q9UI10	Q13144	0.0682499081142784
1184	Q9UI10-Q9NR50	0.332	0.9218	0.9308299999999999	0.9218	0.018000000000000002	0.332	EXPERIMENTAL/c1093395_Q9UI10_7D43_G_1_Q9NR50_7D43_F_1.pdb	7D43	G	1	E	523.0	452.0	975.0	201.0	68.61379770844964	73.17724476943002	HuMap2.0	0.0	0.0	73.17724476943002	13791.373339398377	Q9UI10	Q9NR50	0.2564649950080823
1185	Q9UIV1-P62324	0.35700000000000004	0.92169	0.55502	0.92169	0.017	0.35700000000000004	MODEL_MODEL/mmf1167082_Q9UIV1_4gmj_B_P62324_3e9v_a.pdb	4gmj	B	a	M	285.0	171.0	456.0	218.0	76.33588508296567	83.39268268842731	HuMap2.0	0.0	0.0	83.39268268842731	16641.222948086517	Q9UIV1	P62324	0.5074061982905468
1186	Q9UIV1-P78543	0.39899999999999997	0.9314600000000001	0.58227	0.9314600000000001	0.012	0.39899999999999997	MODEL_MODEL/mmf1329321_Q9UIV1_4gmj_B_P78543_3e9v_a.pdb	4gmj	B	a	M	285.0	158.0	443.0	119.0	86.05839214392631	85.16723174257592	HuMap2.0	0.0	0.0	85.16723174257592	10240.948665127231	Q9UIV1	P78543	0.5086456664173847
1187	Q9UJX2-Q13042	0.002	0.81608	0.94404	0.81608	0.22	0.22	EXPERIMENTAL/c1228456_Q13042_6TLJ_J_1_Q9UJX2_6TLJ_P_1.pdb	6TLJ	J	1	E	597.0	620.0	1217.0	212.0	71.44957621731122	78.95443307251033	HuMap2.0	0.0	0.0	78.95443307251033	15147.310158069979	Q9UJX2	Q13042	0.3552633494015556
1188	Q9UJX2-Q9BS18	0.171	0.86775	0.91053	0.86775	0.002	0.171	EXPERIMENTAL/c1070392_Q9UJX2_5LCW_P_1_Q9BS18_5LCW_M_1.pdb	5LCW	P	1	E	597.0	74.0	671.0	182.0	81.25370295668458	82.36654277498891	HuMap2.0	0.0	0.0	82.36654277498891	14788.173938116593	Q9UJX2	Q9BS18	0.5611733181839875
1189	Q9UJX3-P30260	0.004	0.49658	0.9343600000000001	0.49658	0.006999999999999999	0.008	EXPERIMENTAL/c1399410_Q9UJX3_5LCW_Y_1_P30260_5LCW_F_1.pdb	5LCW	Y	1	E	599.0	824.0	1423.0	75.0	60.80027259053225	71.75827738434322	HuMap2.0	0.0	0.0	71.75827738434322	4560.0204442899185	Q9UJX3	P30260	0.04464877592950105
1190	Q9UJX4-Q9UJX2	0.251	0.8236100000000001	0.8569399999999999	0.8236100000000001	0.003	0.251	EXPERIMENTAL/c931685_Q9UJX2_6Q6H_O_1_Q9UJX4_6Q6H_V_1.pdb	6Q6H	O	1	E	755.0	597.0	1352.0	129.0	77.73753972686433	77.918297587813	HuMap2.0	0.0	0.0	77.918297587813	10028.142624765498	Q9UJX4	Q9UJX2	0.32821987950764253
1191	Q9UJX5-Q9UJX4	0.56	0.9288700000000001	0.9288700000000001	0.9288700000000001	0.006	0.56	EXPERIMENTAL/c1023552_Q9UJX4_6Q6G_I_1_Q9UJX5_6Q6G_O_1.pdb	6Q6G	I	1	E	808.0	755.0	1563.0	442.0	79.02399047769521	75.09283478139751	HuMap2.0	0.0	0.0	75.09283478139751	34928.60379114128	Q9UJX5	Q9UJX4	0.7028405766762293
1192	Q9UJX6-Q13042	0.005	0.43832	0.86546	0.43832	0.003	0.008	EXPERIMENTAL/c1228450_Q13042_6Q6G_N_1_Q9UJX6_6Q6G_K_1.pdb	6Q6G	N	1	E	822.0	620.0	1442.0	16.0	60.12476027712392	75.87027332343591	HuMap2.0	0.0	0.0	75.87027332343591	961.9961644339827	Q9UJX6	Q13042	0.03198365046558167
1193	Q9UJX6-Q9UJX5	0.006999999999999999	0.5777899999999999	0.86844	0.57831	0.013999999999999999	0.026000000000000002	EXPERIMENTAL/c1204638_Q9UJX5_6TM5_I_1_Q9UJX6_6TM5_N_1.pdb	6TM5	I	1	E	822.0	808.0	1630.0	167.0	63.80286650061525	73.87243755360467	HuMap2.0	0.0	0.0	73.87243755360467	10655.078705602748	Q9UJX6	Q9UJX5	0.12044655231109415
1194	Q9UK45-O95777	0.061	0.49861000000000005	0.9105	0.49861000000000005	0.015	0.061	MODEL_MODEL/mmf1393240_Q9UK45_3jcr_7_O95777_3jcr_8.pdb	3jcr	7	8	M	103.0	96.0	199.0	61.0	86.13259281765184	88.49767123641193	HuMap2.0	0.0	0.0	88.49767123641193	5254.088161876763	Q9UK45	O95777	0.21197253546932868
1195	Q9UK45-Q9Y333	0.026000000000000002	0.9137	0.9087799999999999	0.9137700000000001	0.708	0.708	MODEL_MODEL/mmf944370_Q9Y333_3jcr_2_Q9UK45_3jcr_7.pdb	3jcr	2	7	M	103.0	95.0	198.0	127.0	88.43777189510513	85.84768798567794	HuMap2.0	0.0	0.0	85.84768798567794	11231.597030678351	Q9UK45	Q9Y333	0.5834116323962237
1196	Q9UKF6-Q9P2I0	0.015	0.9550299999999999	0.9550299999999999	0.9550299999999999	0.5539999999999999	0.5539999999999999	EXPERIMENTAL/c1393933_Q9UKF6_6V4X_I_1_Q9P2I0_6V4X_H_1.pdb	6V4X	I	1	E	684.0	782.0	1466.0	395.0	78.5992533933585	79.57648313365088	HuMap2.0	0.0	0.0	79.57648313365088	31046.705090376607	Q9UKF6	Q9P2I0	0.6885162889714012
1197	Q9UKK9-Q96C36	0.006999999999999999	0.5467	0.55614	0.5467	0.006999999999999999	0.025	MODEL_MODEL/mmf1372992_Q96C36_2rcy_B_Q9UKK9_3bm4_B.pdb	2rcy	B	B	M	219.0	320.0	539.0	54.0	88.93591695903216	87.33710506096718	HuMap2.0	0.0	0.0	87.33710506096718	4802.5395157877365	Q9UKK9	Q96C36	0.21488243320247136
1198	Q9ULG1-Q9Y265	0.003	0.38094	0.70898	0.38094		0.003	EXPERIMENTAL/c1011862_Q9Y265_6HTS_G_1_Q9ULG1_6HTS_E_1.pdb	6HTS	G	1	E	1556.0	456.0	2012.0	151.0	53.507339113490346	60.285679664237044	HuMap2.0	0.0	0.0	60.285679664237044	8079.6082061370425	Q9ULG1	Q9Y265	0.047335681770444796
1199	Q9ULR0-Q99459	0.003	0.37825	0.5647300000000001	0.37775	0.317	0.317	EXPERIMENTAL/c1260493_Q99459_5YZG_L_1_Q9ULR0_5YZG_y_1.pdb	5YZG	L	1	E	285.0	802.0	1087.0	91.0	71.13603822532694	69.76797703887448	HuMap2.0	0.0	0.0	69.76797703887448	6473.379478504752	Q9ULR0	Q99459	0.10747227535912898
1200	Q9UM07-Q9ULW8	0.005	0.5293399999999999	0.5293399999999999	0.5293399999999999	0.005	0.135	PDB_PDB/fpp1339218_Q9UM07_5N0Z_A_Q9ULW8_6CE1_A.pdb	5N0Z	A	A	P	663.0	664.0	1327.0	827.0	83.40204135498475	86.39863181677383	HuMap2.0	102.0	82.0837466324419	86.39863181677383	68973.48820057239	Q9UM07	Q9ULW8	0.7353442239809028
1201	Q9UM11-Q13042	0.004	0.55666	0.89036	0.55666	0.006999999999999999	0.037000000000000005	EXPERIMENTAL/c1228489_Q13042_4UI9_K_1_Q9UM11_4UI9_R_1.pdb	4UI9	K	1	E	496.0	620.0	1116.0	231.0	59.55014180630947	76.54765911976851	HuMap2.0	0.0	0.0	76.54765911976851	13756.082757257487	Q9UM11	Q13042	0.11462009605717415
1202	Q9UM11-Q9UJX2	0.005	0.5383899999999999	0.9012399999999999	0.5383899999999999	0.004	0.006999999999999999	EXPERIMENTAL/c931693_Q9UJX2_4UI9_C_1_Q9UM11_4UI9_R_1.pdb	4UI9	C	1	E	496.0	597.0	1093.0	101.0	73.89209009350522	79.0477677335457	HuMap2.0	0.0	0.0	79.0477677335457	7463.101099444027	Q9UM11	Q9UJX2	0.16236626136365903
1203	Q9UM13-P30260	0.006	0.7152	0.9417399999999999	0.7152	0.012	0.012	EXPERIMENTAL/c1399469_Q9UM13_6Q6H_P_1_P30260_6Q6H_L_1.pdb	6Q6H	P	1	E	185.0	824.0	1009.0	36.0	51.533580456283815	70.15032310104459	HuMap2.0	0.0	0.0	70.15032310104459	1855.2088964262173	Q9UM13	P30260	0.03248887633629703
1204	Q9UMS4-Q99459	0.002	0.19397999999999999	0.8155600000000001	0.19397999999999999	0.003	0.004	EXPERIMENTAL/c1260833_Q99459_6ICZ_L_1_Q9UMS4_6ICZ_q_1.pdb	6ICZ	L	1	E	504.0	802.0	1306.0	43.0	74.4804748416507	72.701954042196	HuMap2.0	0.0	0.0	72.701954042196	3202.66041819098	Q9UMS4	Q99459	0.054218515402925896
1205	Q9UNM6-O00232	0.005	0.51564	0.81428	0.51564	0.012	0.43799999999999994	EXPERIMENTAL/c943897_O00232_5VFR_W_1_Q9UNM6_5VFR_a_1.pdb	5VFR	W	1	E				132.0	75.21295827394069	67.90502246228822	HuMap2.0	0.0	0.0	67.90502246228822	9928.11049216017	Q9UNM6	O00232	0.27304807312240265
1206	Q9UNM6-O00232	0.005	0.51564	0.81428	0.51564	0.012	0.43799999999999994	MODEL_MODEL/mmf943897_O00232_5gjq_P_Q9UNM6_5gjq_O.pdb	5gjq	P	O	M				132.0	75.21295827394069	67.90502246228822	HuMap2.0	0.0	0.0	67.90502246228822	9928.11049216017	Q9UNM6	O00232	0.27304807312240265
1207	Q9UNM6-O00487	0.042	0.5582	0.80395	0.5582	0.017	0.255	EXPERIMENTAL/c1069010_O00487_5VFT_a_1_Q9UNM6_5VFT_c_1.pdb	5VFT	a	1	E	376.0	310.0	686.0	31.0	71.52416737264326	73.14352861756073	HuMap2.0	0.0	0.0	73.14352861756073	2217.249188551941	Q9UNM6	O00487	0.03921284178718541
1208	Q9UNP9-Q9HCS7	0.008	0.58362	0.75349	0.58362	0.009000000000000001	0.051	EXPERIMENTAL/c1414305_Q9HCS7_5MQF_M_1_Q9UNP9_5MQF_o_1.pdb	5MQF	M	1	E	301.0	855.0	1156.0	113.0	82.70757348375324	78.47122537070263	HuMap2.0	0.0	0.0	78.47122537070263	9345.955803664116	Q9UNP9	Q9HCS7	0.40117348053074753
1209	Q9UNP9-Q9ULR0	0.049	0.54647	0.74648	0.54647	0.027999999999999997	0.049	EXPERIMENTAL/c1033613_Q9UNP9_6FF7_o_1_Q9ULR0_6FF7_w_1.pdb	6FF7	o	1	E	301.0	285.0	586.0	81.0	68.272559504203	76.63205625253902	HuMap2.0	0.0	0.0	76.63205625253902	5530.077319840443	Q9UNP9	Q9ULR0	0.07296647520571109
1210	Q9UNS2-P61201	0.005	0.48171	0.7059300000000001	0.48171	0.01	0.079	PDB_PDB/fpp1310007_P61201_4WSN_B_Q9UNS2_4WSN_C.pdb	4WSN	B	C	P	423.0	443.0	866.0	72.0	74.28961423940494	74.99968406446142	HuMap2.0	0.0	0.0	74.99968406446142	5348.852225237156	Q9UNS2	P61201	0.10094696571954265
1211	Q9UNS2-Q7L5N1	0.491	0.7180300000000001	0.7180300000000001	0.7178100000000001	0.006	0.491	EXPERIMENTAL/c903640_Q7L5N1_4D10_C_1_Q9UNS2_4D10_F_1.pdb	4D10	C	1	E	423.0	327.0	750.0	106.0	81.47883621762827	77.67620294246882	HuMap2.0	0.0	0.0	77.67620294246882	8636.756639068597	Q9UNS2	Q7L5N1	0.34010925703359396
1212	Q9Y230-Q9C086	0.003	0.64154	0.69648	0.64154	0.006999999999999999	0.01	EXPERIMENTAL/c1333111_Q9C086_6HTS_F_1_Q9Y230_6HTS_R_1.pdb	6HTS	F	1	E	463.0	356.0	819.0	108.0	68.38306244803293	69.97454274806786	HuMap2.0	0.0	0.0	69.97454274806786	7385.370744387556	Q9Y230	Q9C086	0.10597487874370422
1213	Q9Y248-Q14691	0.008	0.48822	0.8773	0.48822	0.025	0.843	EXPERIMENTAL/c1128798_Q9Y248_2E9X_F_1_Q14691_2E9X_A_1.pdb	2E9X	F	1	E	185.0	196.0	381.0	40.0	86.1221603205226	90.3684511590643	HuMap2.0	0.0	0.0	90.3684511590643	3444.886412820904	Q9Y248	Q14691	0.10091218129433278
1214	Q9Y248-Q14691	0.008	0.48822	0.8773	0.48822	0.025	0.843	MODEL_MODEL/mmf1128798_Q14691_6xtx_A_Q9Y248_2e9x_F.pdb	6xtx	A	F	M	185.0	196.0	381.0	40.0	86.1221603205226	90.3684511590643	HuMap2.0	0.0	0.0	90.3684511590643	3444.886412820904	Q9Y248	Q14691	0.10091218129433278
1215	Q9Y248-Q9BRT9	0.012	0.84205	0.97605	0.84205	0.38	0.8140000000000001	EXPERIMENTAL/c1381361_Q9Y248_2E9X_H_1_Q9BRT9_2E9X_F_1.pdb	2E9X	H	1	E	185.0	223.0	408.0	215.0	93.54008724228865	90.43494098413021	HuMap2.0	0.0	0.0	90.43494098413021	20111.11875709206	Q9Y248	Q9BRT9	0.7196146950130774
1216	Q9Y248-Q9BRT9	0.012	0.84205	0.97605	0.84205	0.38	0.8140000000000001	MODEL_MODEL/mmf1381361_Q9BRT9_2q9q_F_Q9Y248_2e9x_F.pdb	2q9q	F	F	M	185.0	223.0	408.0	215.0	93.54008724228865	90.43494098413021	HuMap2.0	0.0	0.0	90.43494098413021	20111.11875709206	Q9Y248	Q9BRT9	0.7196146950130774
1217	Q9Y248-Q9BRX5	0.036000000000000004	0.8406899999999999	0.93996	0.8407	0.19399999999999998	0.518	EXPERIMENTAL/c1313299_Q9Y248_2Q9Q_H_1_Q9BRX5_2Q9Q_E_1.pdb	2Q9Q	H	1	E	185.0	216.0	401.0	173.0	91.10511860795731	86.6600363945427	HuMap2.0	0.0	0.0	86.6600363945427	15761.185519176614	Q9Y248	Q9BRX5	0.6878626450124401
1218	Q9Y248-Q9BRX5	0.036000000000000004	0.8406899999999999	0.93996	0.8407	0.19399999999999998	0.518	MODEL_MODEL/mmf1313299_Q9BRX5_2eho_L_Q9Y248_2e9x_F.pdb	2eho	L	F	M	185.0	216.0	401.0	173.0	91.10511860795731	86.6600363945427	HuMap2.0	0.0	0.0	86.6600363945427	15761.185519176614	Q9Y248	Q9BRX5	0.6878626450124401
1219	Q9Y265-Q9Y230	0.005	0.7501	0.77063	0.7501	0.051	0.204	EXPERIMENTAL/c1034128_Q9Y230_6HTS_A_1_Q9Y265_6HTS_F_1.pdb	6HTS	A	1	E	456.0	463.0	919.0	266.0	77.14313296070596	79.13666863858094	HuMap2.0	0.0	0.0	79.13666863858094	20520.073367547786	Q9Y265	Q9Y230	0.5920675639778437
1220	Q9Y285-Q9NSD9	0.013000000000000001	0.98582	0.9873200000000001	0.98582	0.8420000000000001	0.867	EXPERIMENTAL/c1267518_Q9Y285_3L4G_F_1_Q9NSD9_3L4G_E_1.pdb	3L4G	F	1	E	508.0	589.0	1097.0	431.0	94.32173386224069	91.48120869378704	HuMap2.0	0.0	0.0	91.48120869378704	40652.66729462574	Q9Y285	Q9NSD9	0.7363133754178764
1221	Q9Y291-P82675	0.011000000000000001	0.7147	0.7147	0.7147	0.46799999999999997	0.46799999999999997	EXPERIMENTAL/c1025229_P82675_6ZM6_AD_1_Q9Y291_6ZM6_AZ_1.pdb	6ZM6	A	1	E	106.0	430.0	536.0	104.0	83.17383893672634	76.45944472263626	HuMap2.0	0.0	0.0	76.45944472263626	8650.07924941954	Q9Y291	P82675	0.37503969426341155
1222	Q9Y296-Q9Y5R8	0.349	0.82435	0.42067	0.82439	0.008	0.349	MODEL_MODEL/mmf1399297_Q9Y296_2zmv_B_Q9Y5R8_2j3t_C.pdb	2zmv	B	C	M	219.0	145.0	364.0	175.0	93.76007042756771	92.11593000141217	HuMap2.0	0.0	0.0	92.11593000141217	16408.01232482435	Q9Y296	Q9Y5R8	0.7057956601976114
1223	Q9Y2L1-Q15024	0.086	0.5483100000000001	0.9115700000000001	0.5483100000000001	0.003	0.086	EXPERIMENTAL/c1197989_Q15024_6D6R_K_1_Q9Y2L1_6D6R_E_1.pdb	6D6R	K	1	E	958.0	291.0	1249.0	65.0	65.97424867598171	80.99794915136539	HuMap2.0	0.0	0.0	80.99794915136539	4288.326163938811	Q9Y2L1	Q15024	0.05113711420004355
1224	Q9Y2Q9-Q9Y399	0.02	0.90576	0.90576	0.90576	0.58	0.58	EXPERIMENTAL/c920179_Q9Y2Q9_6NU3_AB_1_Q9Y399_6NU3_AW_1.pdb	6NU3	A	1	E	187.0	296.0	483.0	170.0	86.21636598055375	75.72082020796171	HuMap2.0	0.0	0.0	75.72082020796171	14656.782216694137	Q9Y2Q9	Q9Y399	0.6313053554431456
1225	Q9Y2R9-P82912	0.004	0.51552	0.51552	0.51552	0.004	0.006	EXPERIMENTAL/c1272793_P82912_6NU2_AF_1_Q9Y2R9_6NU2_AI_1.pdb	6NU2	A	1	E	242.0	194.0	436.0	16.0	54.79556972455183	79.12816963385154	HuMap2.0	0.0	0.0	79.12816963385154	876.7291155928293	Q9Y2R9	P82912	0.03173633560538228
1226	Q9Y2R9-P82933	0.008	0.7475	0.7475	0.7475	0.39299999999999996	0.39299999999999996	EXPERIMENTAL/c923081_P82933_6NU3_AG_1_Q9Y2R9_6NU3_AF_1.pdb	6NU3	A	1	E	242.0	396.0	638.0	155.0	85.23824682697148	78.84538110967495	HuMap2.0	0.0	0.0	78.84538110967495	13211.928258180578	Q9Y2R9	P82933	0.5889904524322753
1227	Q9Y2Y1-O14802	0.009000000000000001	0.9041299999999999	0.9041299999999999	0.9041299999999999	0.261	0.261	EXPERIMENTAL/c1406367_O14802_7AST_N_1_Q9Y2Y1_7AST_A_1.pdb	7AST	N	1	E				271.0	70.89531746348929	82.35654908300023	HuMap2.0	0.0	0.0	82.35654908300023	19212.631032605597	Q9Y2Y1	O14802	0.43519296177570266
1228	Q9Y399-P82933	0.034	0.76046	0.76046	0.76046	0.5429999999999999	0.5429999999999999	EXPERIMENTAL/c1033074_P82933_6NU3_AG_1_Q9Y399_6NU3_AB_1.pdb	6NU3	A	1	E	296.0	396.0	692.0	114.0	91.82299670443787	77.65232765333069	HuMap2.0	0.0	0.0	77.65232765333069	10467.821624305918	Q9Y399	P82933	0.6066983600060644
1229	Q9Y399-Q9Y3D9	0.49200000000000005	0.86077	0.8607899999999999	0.8607899999999999	0.005	0.49200000000000005	EXPERIMENTAL/c1033080_Q9Y399_6NU3_AB_1_Q9Y3D9_6NU3_AS_1.pdb	6NU3	A	1	E	296.0	190.0	486.0	182.0	90.22015473505657	76.44825918636587	HuMap2.0	0.0	0.0	76.44825918636587	16420.068161780295	Q9Y399	Q9Y3D9	0.6878848890558632
1230	Q9Y3B1-O43715	0.02	0.6652100000000001	0.69194	0.6652100000000001	0.036000000000000004	0.036000000000000004	EXPERIMENTAL/c1235952_O43715_6I4Y_A_1_Q9Y3B1_6I4Y_B_1.pdb	6I4Y	A	1	E	194.0	76.0	270.0	143.0	88.7216055578808	81.1159213535422	HuMap2.0	0.0	0.0	81.1159213535422	12687.189594776955	Q9Y3B1	O43715	0.6240186096881506
1231	Q9Y3B2-Q06265	0.005	0.54708	0.59697	0.54708	0.004	0.016	MODEL_MODEL/mmf1179486_Q06265_2nn6_A_Q9Y3B2_2nn6_I.pdb	2nn6	A	I	M	195.0	439.0	634.0	0.0	0.0	76.53644422997493	HuMap2.0	0.0	0.0	76.53644422997493	0.0	Q9Y3B2	Q06265	0.03132179523211253
1232	Q9Y3B2-Q06265	0.005	0.54708	0.59697	0.54708	0.004	0.016	PDB_PDB/fpp1179486_Q06265_2NN6_A_Q9Y3B2_2NN6_I.pdb	2NN6	A	I	P	195.0	439.0	634.0	0.0	0.0	76.53644422997493	HuMap2.0	0.0	0.0	76.53644422997493	0.0	Q9Y3B2	Q06265	0.03132179523211253
1233	Q9Y3B2-Q5RKV6	0.005	0.75658	0.8834299999999999	0.75556	0.429	0.429	EXPERIMENTAL/c1244438_Q5RKV6_6D6Q_F_1_Q9Y3B2_6D6Q_I_1.pdb	6D6Q	F	1	E	195.0	272.0	467.0	161.0	81.5444085564216	82.10348893323123	HuMap2.0	0.0	0.0	82.10348893323123	13128.649777583878	Q9Y3B2	Q5RKV6	0.5234057752661191
1234	Q9Y3B2-Q9NPD3	0.02	0.79004	0.77148	0.79004	0.298	0.441	MODEL_MODEL/mmf971775_Q9NPD3_2nn6_B_Q9Y3B2_2nn6_I.pdb	2nn6	B	I	M	195.0	245.0	440.0	148.0	82.99030079037824	85.25510015531607	HuMap2.0	0.0	0.0	85.25510015531607	12282.56451697598	Q9Y3B2	Q9NPD3	0.5250979671918862
1235	Q9Y3B2-Q9NPD3	0.02	0.79004	0.77148	0.79004	0.298	0.441	PDB_PDB/fpp971775_Q9NPD3_2NN6_B_Q9Y3B2_2NN6_I.pdb	2NN6	B	I	P	195.0	245.0	440.0	148.0	82.99030079037824	85.25510015531607	HuMap2.0	0.0	0.0	85.25510015531607	12282.56451697598	Q9Y3B2	Q9NPD3	0.5250979671918862
1236	Q9Y3B2-Q9NQT4	0.008	0.64967	0.64684	0.64967	0.251	0.251	MODEL_MODEL/mmf1088577_Q9NQT4_2nn6_B_Q9Y3B2_2nn6_I.pdb	2nn6	B	I	M	195.0	235.0	430.0	94.0	84.05988151287725	81.83773987415036	HuMap2.0	0.0	0.0	81.83773987415036	7901.628862210462	Q9Y3B2	Q9NQT4	0.35075409417493064
1237	Q9Y3B6-Q15006	0.028999999999999998	0.9656899999999999	0.87577	0.9656899999999999	0.705	0.705	EXPERIMENTAL/c981205_Q15006_6Y4L_A_1_Q9Y3B6_6Y4L_B_1.pdb	6Y4L	A	1	E	208.0	297.0	505.0	200.0	90.56786420418298	91.33947517395431	HuMap2.0	0.0	0.0	91.33947517395431	18113.572840836598	Q9Y3B6	Q15006	0.7012066651284717
1238	Q9Y3B6-Q15006	0.028999999999999998	0.9656899999999999	0.87577	0.9656899999999999	0.705	0.705	MODEL_MODEL/mmf981205_Q15006_6ww7_B_Q9Y3B6_6y4l_B.pdb	6ww7	B	B	M	208.0	297.0	505.0	200.0	90.56786420418298	91.33947517395431	HuMap2.0	0.0	0.0	91.33947517395431	18113.572840836598	Q9Y3B6	Q15006	0.7012066651284717
1239	Q9Y3C4-Q96S44	0.015	0.9716	0.9716	0.9716	0.8640000000000001	0.8640000000000001	EXPERIMENTAL/c910236_Q9Y3C4_6WQX_C_1_Q96S44_6WQX_B_1.pdb	6WQX	C	1	E	175.0	253.0	428.0	155.0	94.87151967127168	91.63196501946018	HuMap2.0	0.0	0.0	91.63196501946018	14705.085549047111	Q9Y3C4	Q96S44	0.6996437773798518
1240	Q9Y3D3-P82930	0.018000000000000002	0.37119	0.37119	0.37119	0.023	0.023	EXPERIMENTAL/c1005601_Q9Y3D3_6ZM5_A0_1_P82930_6ZM5_AM_1.pdb	6ZM5	A	1	E	137.0	218.0	355.0	0.0	0.0	80.93217289791806	HuMap2.0	0.0	0.0	80.93217289791806	0.0	Q9Y3D3	P82930	0.03132179523211253
1241	Q9Y3D5-P82912	0.009000000000000001	0.52509	0.52509	0.52509	0.02	0.021	EXPERIMENTAL/c1272801_P82912_6NU3_AI_1_Q9Y3D5_6NU3_AP_1.pdb	6NU3	A	1	E	142.0	194.0	336.0	10.0	76.79375843469099	75.240084552403	HuMap2.0	0.0	0.0	75.240084552403	767.9375843469098	Q9Y3D5	P82912	0.032233004749008025
1242	Q9Y3D5-P82932	0.028999999999999998	0.76551	0.76551	0.76551	0.47200000000000003	0.47200000000000003	EXPERIMENTAL/c1263011_P82932_6NU3_AE_1_Q9Y3D5_6NU3_AP_1.pdb	6NU3	A	1	E	142.0	125.0	267.0	118.0	87.38113993612923	79.45381525052409	HuMap2.0	0.0	0.0	79.45381525052409	10310.97451246325	Q9Y3D5	P82932	0.5350328157025883
1243	Q9Y3D9-P82675	0.003	0.60228	0.60228	0.60228	0.10300000000000001	0.10300000000000001	EXPERIMENTAL/c1025214_P82675_6NU3_AD_1_Q9Y3D9_6NU3_AS_1.pdb	6NU3	A	1	E	190.0	430.0	620.0	86.0	81.9478822792792	72.60182763203066	HuMap2.0	0.0	0.0	72.60182763203066	7047.5178760180115	Q9Y3D9	P82675	0.2620289820676543
1244	Q9Y3U8-P26373	0.004	0.59727	0.65081	0.5924	0.299	0.299	EXPERIMENTAL/c998174_Q9Y3U8_6LSS_Q_1_P26373_6LSS_K_1.pdb	6LSS	Q	1	E	105.0	211.0	316.0	72.0	84.99406381937052	84.11246309196021	HuMap2.0	0.0	0.0	84.11246309196021	6119.572594994677	Q9Y3U8	P26373	0.25459177823117074
1245	Q9Y3U8-P46776	0.006999999999999999	0.33860999999999997	0.33860999999999997	0.33860999999999997	0.004	0.013999999999999999	EXPERIMENTAL/c1265907_P46776_6IP5_2U_1_Q9Y3U8_6IP5_2c_1.pdb	6IP5	2	1	E	105.0	148.0	253.0	27.0	83.76818654972612	82.3262865894267	HuMap2.0	0.0	0.0	82.3262865894267	2261.7410368426054	Q9Y3U8	P46776	0.05155622944784033
1246	Q9Y3U8-P61313	0.008	0.81434	0.81434	0.81434	0.72	0.72	EXPERIMENTAL/c1137009_P61313_6ZMO_LN_1_Q9Y3U8_6ZMO_Li_1.pdb	6ZMO	L	1	E	105.0	204.0	309.0	57.0	90.28909275943528	87.91788078103869	HuMap2.0	0.0	0.0	87.91788078103869	5146.47828728781	Q9Y3U8	P61313	0.2621224578719894
1247	Q9Y3U8-P62424	0.005	0.8529700000000001	0.8529700000000001	0.8529700000000001	0.7829999999999999	0.7829999999999999	EXPERIMENTAL/c1248649_P62424_6OM7_I_1_Q9Y3U8_6OM7_j_1.pdb	6OM7	I	1	E	105.0	266.0	371.0	59.0	90.5395052075137	85.08994471734275	HuMap2.0	0.0	0.0	85.08994471734275	5341.830807243308	Q9Y3U8	P62424	0.2827949836381668
1248	Q9Y478-P54619	0.003	0.7510600000000001	0.75775	0.7510600000000001	0.59	0.59	EXPERIMENTAL/c1125265_Q9Y478_5EZV_F_1_P54619_5EZV_D_1.pdb	5EZV	F	1	E	270.0	331.0	601.0	132.0	90.41735781093668	77.44956013394739	HuMap2.0	0.0	0.0	77.44956013394739	11935.091231043642	Q9Y478	P54619	0.6275323096939591
1249	Q9Y4Y9-Q9Y4Z0	0.034	0.85277	0.8991	0.85277	0.021	0.038	MODEL_MODEL/mmf922496_Q9Y4Z0_3jcr_4_Q9Y4Y9_3jcr_5.pdb	3jcr	4	5	M	91.0	139.0	230.0	102.0	88.38299677985239	78.58786527688767	HuMap2.0	0.0	0.0	78.58786527688767	9015.065671544944	Q9Y4Y9	Q9Y4Z0	0.49620069844431436
1250	Q9Y4Z0-O95777	0.757	0.92801	0.92801	0.92801	0.031	0.757	EXPERIMENTAL/c1393263_O95777_6QX9_68_1_Q9Y4Z0_6QX9_64_1.pdb	6QX9	6	1	E	139.0	96.0	235.0	103.0	96.2288117601189	85.15178614586117	HuMap2.0	0.0	0.0	85.15178614586117	9911.567611292247	Q9Y4Z0	O95777	0.6401574050243803
1251	Q9Y4Z0-O95777	0.757	0.92801	0.92801	0.92801	0.031	0.757	MODEL_MODEL/mmf1393263_Q9Y4Z0_3jcr_4_O95777_3jcr_8.pdb	3jcr	4	8	M	139.0	96.0	235.0	103.0	96.2288117601189	85.15178614586117	HuMap2.0	0.0	0.0	85.15178614586117	9911.567611292247	Q9Y4Z0	O95777	0.6401574050243803
1252	Q9Y4Z0-P62310	0.023	0.90059	0.91146	0.90061	0.586	0.586	MODEL_MODEL/mmf940482_P62310_3jcr_3_Q9Y4Z0_3jcr_4.pdb	3jcr	3	4	M	139.0	102.0	241.0	97.0	93.3708873373535	81.33223791155878	HuMap2.0	0.0	0.0	81.33223791155878	9056.97607172329	Q9Y4Z0	P62310	0.5785405297209925
1253	Q9Y4Z0-Q9Y333	0.03	0.9195200000000001	0.89171	0.9195200000000001	0.649	0.649	MODEL_MODEL/mmf1193951_Q9Y333_3jcr_2_Q9Y4Z0_3jcr_4.pdb	3jcr	2	4	M	139.0	95.0	234.0	105.0	86.10426715768374	77.90704756417514	HuMap2.0	0.0	0.0	77.90704756417514	9040.948051556792	Q9Y4Z0	Q9Y333	0.4544384326266996
1254	Q9Y5B9-Q08945	0.336	0.57304	0.61439	0.57345	0.004	0.336	EXPERIMENTAL/c964522_Q08945_6UPK_G_1_Q9Y5B9_6UPK_H_1.pdb	6UPK	G	1	E				292.0	78.32914291235087	73.40047366226369	HuMap2.0	0.0	0.0	73.40047366226369	22872.109730406457	Q9Y5B9	Q08945	0.6365350949228356
1255	Q9Y5J7-P62072	0.725	0.9030600000000001	0.9318200000000001	0.9030600000000001	0.022000000000000002	0.877	EXPERIMENTAL/c1066228_P62072_7CGP_L_1_Q9Y5J7_7CGP_N_1.pdb	7CGP	L	1	E				124.0	94.45882304317404	88.48594076065504	HuMap2.0	0.0	0.0	88.48594076065504	11712.89405735358	Q9Y5J7	P62072	0.662472233159661
1256	Q9Y5K8-P21281	0.004	0.79898	0.8662299999999999	0.79898	0.127	0.127	EXPERIMENTAL/c986152_P21281_6WM4_F_1_Q9Y5K8_6WM4_G_1.pdb	6WM4	F	1	E	247.0	511.0	758.0	153.0	78.49304988713891	80.54780049864554	HuMap2.0	0.0	0.0	80.54780049864554	12009.436632732253	Q9Y5K8	P21281	0.42254135322778374
1257	Q9Y5R8-Q8IUR0	0.017	0.51258	0.52054	0.51258	0.015	0.024	MODEL_MODEL/mmf1084459_Q8IUR0_2j3w_b_Q9Y5R8_2j3t_C.pdb	2j3w	b	C	M	145.0	188.0	333.0	10.0	84.68610670092446	88.73868445707922	HuMap2.0	0.0	0.0	88.73868445707922	846.8610670092446	Q9Y5R8	Q8IUR0	0.032937403715004684
1258	Q9Y676-P82650	0.011000000000000001	0.8374	0.8374	0.8370700000000001	0.395	0.395	EXPERIMENTAL/c995795_Q9Y676_6NU3_AR_1_P82650_6NU3_AO_1.pdb	6NU3	A	1	E	258.0	360.0	618.0	203.0	83.2185399508942	77.01722669104655	HuMap2.0	0.0	0.0	77.01722669104655	16893.363610031523	Q9Y676	P82650	0.6294823299255734
1259	Q9Y676-P82930	0.004	0.42278999999999994	0.42281	0.42281	0.146	0.146	EXPERIMENTAL/c1005563_Q9Y676_6NU2_A0_1_P82930_6NU2_AO_1.pdb	6NU2	A	1	E	258.0	218.0	476.0	84.0	83.07827390477017	77.24844381824755	HuMap2.0	0.0	0.0	77.24844381824755	6978.575008000695	Q9Y676	P82930	0.27734596929614513
1260	Q9Y6G3-Q9NYK5	0.005	0.76297	0.71562	0.76297	0.21	0.21	EXPERIMENTAL/c1082138_Q9NYK5_6ZSE_7_1_Q9Y6G3_6ZSE_a_1.pdb	6ZSE	7	1	E	142.0	338.0	480.0	65.0	83.70803882858272	75.90878839057214	HuMap2.0	0.0	0.0	75.90878839057214	5441.022523857877	Q9Y6G3	Q9NYK5	0.19299705342225418
1261	Q9Y6G5-Q9H0A8	0.021	0.42207	0.38937	0.42207	0.021	0.021	MODEL_MODEL/mmf1285330_Q9H0A8_6bp6_A_Q9Y6G5_6bp6_A.pdb	6bp6	A	A	M	202.0	199.0	401.0	66.0	84.51016663676548	81.21898038074036	HuMap2.0	0.0	0.0	81.21898038074036	5577.670998026521	Q9Y6G5	Q9H0A8	0.21192256442035282
1262	Q9Y6G5-Q9NX08	0.311	0.69918	0.7622800000000001	0.69923	0.064	0.311	MODEL_MODEL/mmf1111421_Q9Y6G5_6bp6_A_Q9NX08_6bp6_A.pdb	6bp6	A	A	M	202.0	183.0	385.0	184.0	87.25245057108766	86.09903725043102	HuMap2.0	0.0	0.0	86.09903725043102	16054.45090508013	Q9Y6G5	Q9NX08	0.6618246897935953
1263	O00506-Q9BUL8		0.94183	0.94183	0.94183	0.797	0.797	EXPERIMENTAL/c977051_O00506_3W8H_A_1_Q9BUL8_3W8H_B_1.pdb	3W8H	A	1	E	426.0	212.0	638.0	261.0	84.04772628702642	80.26463973437824	HuMap2.0	0.0	0.0	80.26463973437824	21936.456560913895	O00506	Q9BUL8	0.6851263790550467
1264	O14579-P53621		0.96575	0.9842700000000001	0.96575	0.687	0.79	EXPERIMENTAL/c996162_P53621_6TZT_B_1_O14579_6TZT_A_1.pdb	6TZT	B	1	E				290.0	81.95013814114691	81.69373383872075	HuMap2.0	0.0	0.0	81.69373383872075	23765.540060932603	O14579	P53621	0.6802158103200013
1265	P05386-P05387		0.47441000000000005	0.47441000000000005	0.47441000000000005		0.033	EXPERIMENTAL/c1023662_P05387_4BEH_B_1_P05386_4BEH_A_1.pdb	4BEH	B	1	E	114.0	115.0	229.0	100.0	80.38018076617733	63.83811963254737	HuMap2.0	0.0	0.0	63.83811963254737	8038.018076617734	P05386	P05387	0.2878474324597933
1266	P14868-O43324		0.70165	0.70165	0.70165	0.006	0.016	EXPERIMENTAL/c905500_O43324_5Y6L_B_1_P14868_5Y6L_E_1.pdb	5Y6L	B	1	E	501.0	174.0	675.0	40.0	74.52760971711719	89.92857153932421	HuMap2.0	0.0	0.0	89.92857153932421	2981.1043886846874	P14868	O43324	0.05084891334891685
1267	P14868-Q13155		0.74355	0.74355	0.74355	0.016	0.027999999999999997	EXPERIMENTAL/c1263133_P14868_5Y6L_D_1_Q13155_5Y6L_E_1.pdb	5Y6L	D	1	E	501.0	320.0	821.0	6.0	86.92656835970034	84.8510022395334	HuMap2.0	0.0	0.0	84.8510022395334	521.559410158202	P14868	Q13155	0.03178980088420058
1268	P28749-P20248		0.95247	0.9595600000000001	0.95247	0.004	0.017	EXPERIMENTAL/c1194645_P20248_1H28_B_1_P28749_1H28_E_1.pdb	1H28	B	1	E	1068.0	432.0	1500.0	200.0	55.7644906858813	68.14446351797304	HuMap2.0	0.0	0.0	68.14446351797304	11152.89813717626	P28749	P20248	0.06768161814215903
1269	P38936-P20248		0.8639600000000001	0.98567	0.8639600000000001	0.184	0.184	MODEL_MODEL/mmf1194670_P20248_1h28_B_P38936_6p8h_C.pdb	1h28	B	C	M	164.0	432.0	596.0	123.0	79.88836284455401	66.82873853404749	HuMap2.0	0.0	0.0	66.82873853404749	9826.268629880144	P38936	P20248	0.36474058575467316
1270	P46060-P63279		0.49291	0.8638899999999999	0.49291	0.03	0.03	EXPERIMENTAL/c1011679_P46060_5D2M_D_1_P63279_5D2M_F_1.pdb	5D2M	D	1	E	587.0	158.0	745.0	75.0	75.59132183657714	84.21210284936534	HuMap2.0	0.0	0.0	84.21210284936534	5669.349137743286	P46060	P63279	0.1200109307216924
1271	P55769-O43172		0.73548	0.73548	0.73548	0.006999999999999999	0.009000000000000001	EXPERIMENTAL/c1021742_O43172_6QX9_4B_1_P55769_6QX9_4D_1.pdb	6QX9	4	1	E	128.0	522.0	650.0	4.0	90.37464484098223	83.38129252075402	HuMap2.0	0.0	0.0	83.38129252075402	361.4985793639289	P55769	O43172	0.031499091100977074
1272	P55769-O43395		0.52581	0.52581	0.52581	0.027000000000000003	0.027000000000000003	EXPERIMENTAL/c987051_P55769_6QX9_4A_1_O43395_6QX9_4D_1.pdb	6QX9	4	1	E	128.0	683.0	811.0	16.0	66.62772766563168	70.5544717071305	HuMap2.0	0.0	0.0	70.5544717071305	1066.043642650107	P55769	O43395	0.03249107538372335
1273	P61024-Q13309		0.80402	0.9484299999999999	0.80402	0.033	0.033	EXPERIMENTAL/c1329468_P61024_2AST_B_1_Q13309_2AST_C_1.pdb	2AST	B	1	E	79.0	424.0	503.0	34.0	58.17684996566897	80.72755825790145	HuMap2.0	0.0	0.0	80.72755825790145	1978.0128988327451	P61024	Q13309	0.0335453471249587
1274	P61024-Q13309		0.80402	0.9484299999999999	0.80402	0.033	0.033	MODEL_MODEL/mmf1329468_Q13309_1fqv_K_P61024_2ast_c.pdb	1fqv	K	c	M	79.0	424.0	503.0	34.0	58.17684996566897	80.72755825790145	HuMap2.0	0.0	0.0	80.72755825790145	1978.0128988327451	P61024	Q13309	0.0335453471249587
1275	P62316-O43172		0.7299	0.93009	0.7299	0.01	0.011000000000000001	PDB_PDB/fpp1021737_O43172_3JCR_L_P62316_3JCR_Q.pdb	3JCR	L	Q	P	118.0	522.0	640.0	2.0	57.949796202672594	81.16149643914062	HuMap2.0	0.0	0.0	81.16149643914062	115.89959240534519	P62316	O43172	0.03133069933857026
1276	P62316-Q9BUQ8		0.55871	0.85125	0.55871	0.008	0.025	PDB_PDB/fpp1338326_Q9BUQ8_3JCR_F_P62316_3JCR_Q.pdb	3JCR	F	Q	P	118.0	820.0	938.0	5.0	87.40069598536668	73.69447378166774	HuMap2.0	0.0	0.0	73.69447378166774	437.0034799268334	P62316	Q9BUQ8	0.03161163603558117
1277	P62805-Q9UER7		0.47116	0.47116	0.47116	0.154	0.154	EXPERIMENTAL/c1325037_P62805_4HGA_A_1_Q9UER7_4HGA_C_1.pdb	4HGA	A	1	E				184.0	85.84729133056868	61.704368047480784	HuMap2.0	0.0	0.0	61.704368047480784	15795.901604824638	P62805	Q9UER7	0.6445831692375947
1278	P63272-O00267		0.60311	0.60311	0.60311	0.5329999999999999	0.5329999999999999	EXPERIMENTAL/c1311311_P63272_6GMH_Z_1_O00267_6GMH_Y_1.pdb	6GMH	Z	1	E	117.0	1087.0	1204.0	204.0	86.85757129779871	69.53087525368967	HuMap2.0	0.0	0.0	69.53087525368967	17718.94454475094	P63272	O00267	0.6754578719511806
1279	P68431-Q9Y5B9		0.79443	0.80101	0.79443	0.022000000000000002	0.022000000000000002	EXPERIMENTAL/c1007275_P68431_4Z2M_B_1_Q9Y5B9_4Z2M_I_1.pdb	4Z2M	B	1	E				118.0	71.58407255361115	76.17334717794068	HuMap2.0	0.0	0.0	76.17334717794068	8446.920561326117	P68431	Q9Y5B9	0.16400100741641477
1280	Q12824-Q8TAQ2		0.38975	0.55453	0.38975	0.01	0.013999999999999999	EXPERIMENTAL/c1218799_Q8TAQ2_6LTJ_O_1_Q12824_6LTJ_M_1.pdb	6LTJ	O	1	E	385.0	1214.0	1599.0	350.0	72.10725141825934	62.42380497803112	HuMap2.0	0.0	0.0	62.42380497803112	25237.53799639077	Q12824	Q8TAQ2	0.5593046474824808
1281	Q13309-P20248		0.6452	0.83775	0.6452		0.012	PDB_PDB/fpp1194649_Q13309_2ASS_B_P20248_1PKD_B.pdb	2ASS	B	B	P	424.0	432.0	856.0	199.0	67.82279963116818	73.85714517909946	HuMap2.0	0.0	0.0	73.85714517909946	13496.737126602467	Q13309	P20248	0.23360694157489514
1282	Q13409-P63172		0.3366	0.3366	0.3366	0.011000000000000001	0.011000000000000001	EXPERIMENTAL/c1087665_P63172_5JPW_A_1_Q13409_5JPW_B_1.pdb	5JPW	A	1	E	638.0	113.0	751.0	81.0	78.28188049094939	75.71815324706576	HuMap2.0	0.0	0.0	75.71815324706576	6340.832319766901	Q13409	P63172	0.17269464050919586
1283	Q15427-Q13435		0.55438	0.55438	0.55371	0.43700000000000006	0.43700000000000006	EXPERIMENTAL/c1025925_Q15427_6QX9_B2_1_Q13435_6QX9_B4_1.pdb	6QX9	B	1	E	424.0	895.0	1319.0	216.0	78.55122812854813	61.49148549921818	HuMap2.0	5.0	45.363846399552116	61.49148549921818	16967.065275766396	Q15427	Q13435	0.5586101315452555
1284	Q69YH5-P36873		0.9002700000000001	0.9002700000000001	0.9002700000000001	0.02	0.02	EXPERIMENTAL/c945020_P36873_5INB_A_1_Q69YH5_5INB_B_1.pdb	5INB	A	1	E	1023.0	323.0	1346.0	230.0	70.03848441248297	47.20196546796266	HuMap2.0	0.0	0.0	47.20196546796266	16108.851414871084	Q69YH5	P36873	0.34506341960685105
1285	Q69YH5-P62136		0.90092	0.9136700000000001	0.90092	0.026000000000000002	0.026000000000000002	EXPERIMENTAL/c1311508_P62136_5IOH_A_1_Q69YH5_5IOH_B_1.pdb	5IOH	A	1	E	1023.0	330.0	1353.0	210.0	71.15868038526483	48.28775287436093	HuMap2.0	0.0	0.0	48.28775287436093	14943.322880905615	Q69YH5	P62136	0.34296770335975446
1286	Q8WUF5-P62136		0.90948	0.95676	0.9094700000000001	0.61	0.698	EXPERIMENTAL/c1311516_P62136_6DCX_A_1_Q8WUF5_6DCX_D_1.pdb	6DCX	A	1	E	828.0	330.0	1158.0	370.0	74.70952136279297	61.131982633122185	HuMap2.0	0.0	0.0	61.131982633122185	27642.5229042334	Q8WUF5	P62136	0.6284270354124767
1287	Q92665-P82664		0.51553	0.51553	0.51553	0.011000000000000001	0.011000000000000001	EXPERIMENTAL/c1131182_Q92665_6NU3_AH_1_P82664_6NU3_AY_1.pdb	6NU3	A	1	E	395.0	201.0	596.0	106.0	62.474896052441366	62.908068967382526	HuMap2.0	0.0	0.0	62.908068967382526	6622.338981558785	Q92665	P82664	0.06346944461683968
1288	Q92665-Q96EL2		0.60763	0.60763	0.60763	0.32799999999999996	0.32799999999999996	EXPERIMENTAL/c1131184_Q92665_6NU3_AC_1_Q96EL2_6NU3_AY_1.pdb	6NU3	A	1	E	395.0	167.0	562.0	85.0	78.63506876367632	66.3226238923173	HuMap2.0	0.0	0.0	66.3226238923173	6683.980844912487	Q92665	Q96EL2	0.1926770117918341
1289	Q92785-Q8TAQ2		0.29308	0.3121	0.29308	0.006	0.009000000000000001	EXPERIMENTAL/c1040178_Q8TAQ2_6LTH_O_1_Q92785_6LTH_R_1.pdb	6LTH	O	1	E	391.0	1214.0	1605.0	186.0	56.76436962184309	60.68894504277553	HuMap2.0	0.0	0.0	60.68894504277553	10558.172749662814	Q92785	Q8TAQ2	0.06898237753655762
1290	Q9H147-Q6PJG2		0.70649	0.71248	0.70643	0.61	0.6659999999999999	EXPERIMENTAL/c1228981_Q9H147_6Z2J_F_1_Q6PJG2_6Z2J_A_1.pdb	6Z2J	F	1	E	329.0	1045.0	1374.0	281.0	64.3503533323958	49.82200806293893	HuMap2.0	0.0	0.0	49.82200806293893	18082.449286403218	Q9H147	Q6PJG2	0.25142477861294366
1291	Q9Y230-Q9ULG1		0.38883	0.69222	0.38916999999999996	0.003	0.003	EXPERIMENTAL/c1011857_Q9Y230_6HTS_G_1_Q9ULG1_6HTS_F_1.pdb	6HTS	G	1	E	463.0	1556.0	2019.0	196.0	50.132331175500916	60.918571044927646	HuMap2.0	0.0	0.0	60.918571044927646	9825.936910398179	Q9Y230	Q9ULG1	0.045541273821112935
1292	Q9Y333-O43172		0.7279	0.92968	0.7279	0.005	0.006	PDB_PDB/fpp1021710_O43172_3JCR_L_Q9Y333_3JCR_2.pdb	3JCR	L	2	P	95.0	522.0	617.0	0.0	0.0	82.12365412487848	HuMap2.0	0.0	0.0	82.12365412487848	0.0	Q9Y333	O43172	0.03132179523211253
1293	Q9Y4Z0-O43172		0.7461	0.9300299999999999	0.7461	0.008	0.015	PDB_PDB/fpp1021713_O43172_3JCR_L_Q9Y4Z0_3JCR_4.pdb	3JCR	L	4	P	139.0	522.0	661.0	6.0	84.85721355993913	79.37469420911404	HuMap2.0	0.0	0.0	79.37469420911404	509.1432813596348	Q9Y4Z0	O43172	0.031737892105896726
1294	P46926-Q8TDQ7												289.0	276.0	565.0	123.0	89.7201775148999	92.01434593335276	HuMap2.0	0.0	0.0	92.01434593335276	11035.581834332688	P46926	Q8TDQ7	0.595765450320256
1295	P43631-Q14954												304.0	304.0	608.0	152.0	66.49546725930126	73.02069281627841	HuMap2.0	0.0	0.0	73.02069281627841	10107.311023413793	P43631	Q14954	0.1405797401225231
1296	P43631-Q14953												304.0	304.0	608.0	143.0	70.40177522151359	72.6722727604279	HuMap2.0	0.0	0.0	72.6722727604279	10067.453856676444	P43631	Q14953	0.19285303251151184
1297	P43631-P43629												304.0	444.0	748.0	137.0	61.93318979129069	71.50413903018874	HuMap2.0	0.0	0.0	71.50413903018874	8484.847001406824	P43631	P43629	0.07914349169449778
1304	Q96S59-Q9NWU2												729.0	228.0	957.0	348.0	85.75746670515767	75.48516816992705	HuMap2.0	0.0	0.0	75.48516816992705	29843.59841339487	Q96S59	Q9NWU2	0.7193239306195399
1307	O60828-Q9Y2W2												265.0	641.0	906.0	142.0	80.90913480323455	62.681486824952174	HuMap2.0	0.0	0.0	62.681486824952174	11489.097142059307	O60828	Q9Y2W2	0.4557524655541094
1308	O15143-P61160												372.0	394.0	766.0	39.0	90.2849090482584	90.0789066603602	HuMap2.0	0.0	0.0	90.0789066603602	3521.1114528820776	O15143	P61160	0.13132190147858094
1309	O15143-O15144												372.0	300.0	672.0	62.0	71.15838751901212	88.30465677477808	HuMap2.0	0.0	0.0	88.30465677477808	4411.8200261787515	O15143	O15144	0.06579919646191403
1310	P61160-O15144												394.0	300.0	694.0	41.0	82.52120490319527	90.30438140316376	HuMap2.0	0.0	0.0	90.30438140316376	3383.369401031006	P61160	O15144	0.08164183786548246
1311	P42025-Q13561												376.0	401.0	777.0	110.0	79.45149858330237	78.11642161412941	HuMap2.0	0.0	0.0	78.11642161412941	8739.66484416326	P42025	Q13561	0.3050350334064411
1312	P42025-O00399												376.0	190.0	566.0	130.0	87.03251052294088	88.60299455225082	HuMap2.0	0.0	0.0	88.60299455225082	11314.226367982315	P42025	O00399	0.5644516227317014
1313	P42025-Q14203												376.0	1278.0	1654.0	83.0	74.19706854879496	75.09527899403295	HuMap2.0	0.0	0.0	75.09527899403295	6158.356689549982	P42025	Q14203	0.12373953837399852
1314	P42025-Q9UJW0												376.0	460.0	836.0	45.0	81.6896335525082	82.48990118883619	HuMap2.0	0.0	0.0	82.48990118883619	3676.033509862869	P42025	Q9UJW0	0.08870556150660219
1315	P42025-Q9BTE1												376.0	182.0	558.0	47.0	87.7166007100787	88.28042855894104	HuMap2.0	0.0	0.0	88.28042855894104	4122.680233373699	P42025	Q9BTE1	0.1516399185998097
1316	P61163-Q13561												376.0	401.0	777.0	76.0	78.26766213331238	78.14017355787237	HuMap2.0	0.0	0.0	78.14017355787237	5948.342322131742	P61163	Q13561	0.1555697561788807
1317	P61163-Q9UJW0												376.0	460.0	836.0	88.0	83.06190066796573	82.2784372037329	HuMap2.0	0.0	0.0	82.2784372037329	7309.447258780984	P61163	Q9UJW0	0.29682267126770456
1318	P61163-Q9BTE1												376.0	182.0	558.0	44.0	86.80720021428152	89.11126652818619	HuMap2.0	0.0	0.0	89.11126652818619	3819.516809428387	P61163	Q9BTE1	0.12534416047054137
1319	Q9Y580-Q6NZY4												266.0	707.0	973.0	160.0	89.75510013244173	56.00989779704482	HuMap2.0	0.0	0.0	56.00989779704482	14360.816021190676	Q9Y580	Q6NZY4	0.6629079299769427
1324	P61289-Q9GZU8												254.0	254.0	508.0	103.0	69.21456965677882	72.97453271417257	HuMap2.0	0.0	0.0	72.97453271417257	7129.100674648219	P61289	Q9GZU8	0.10727165864817366
1326	O00487-Q15008												310.0	389.0	699.0	19.0	60.075013124942906	76.06199069060733	HuMap2.0	0.0	0.0	76.06199069060733	1141.4252493739152	O00487	Q15008	0.032234819455224294
1327	Q92665-Q9Y2R9												395.0	242.0	637.0	8.0	61.785931847992714	68.85386882408977	HuMap2.0	0.0	0.0	68.85386882408977	494.2874547839417	Q92665	Q9Y2R9	0.03151821024023114
1328	Q92665-Q9Y3D9												395.0	190.0	585.0	19.0	67.70767036668019	62.7958142988031	HuMap2.0	0.0	0.0	62.7958142988031	1286.4457369669235	Q92665	Q9Y3D9	0.033175193756372144
1329	Q92665-P82933												395.0	396.0	791.0	41.0	60.23627802074797	67.06652089150347	HuMap2.0	0.0	0.0	67.06652089150347	2469.687398850667	Q92665	P82933	0.03530012178600958
1330	O95155-Q96S82												1302.0	380.0	1682.0	439.0	68.33028743717013	68.38750644097435	HuMap2.0	0.0	0.0	68.38750644097435	29996.996184917687	O95155	Q96S82	0.5299221322705411
1331	O75934-O43660												225.0	514.0	739.0	150.0	74.290283315523	76.23258327709422	HuMap2.0	0.0	0.0	76.23258327709422	11143.54249732845	O75934	O43660	0.29862792708498087
1333	O96013-Q9NQU5												591.0	681.0	1272.0	186.0	56.335971654638044	60.23895364715311	HuMap2.0	0.0	0.0	60.23895364715311	10478.490727762675	O96013	Q9NQU5	0.06654733196509886
1334	O96013-Q9P286												591.0	719.0	1310.0	103.0	77.89435641635801	57.9932598226748	HuMap2.0	0.0	0.0	57.9932598226748	8023.118710884874	O96013	Q9P286	0.24287799504706828
1335	O00478-P78410												584.0	334.0	918.0	186.0	83.26496187278569	80.17023298016666	HuMap2.0	0.0	0.0	80.17023298016666	15487.282908338138	O00478	P78410	0.6074716249964269
1336	O14777-Q8NBT2												642.0	197.0	839.0	145.0	80.68045211898692	75.20895229657124	HuMap2.0	0.0	0.0	75.20895229657124	11698.665557253104	O14777	Q8NBT2	0.45870325631620434
1337	Q9UNP9-Q9BZJ0												301.0	848.0	1149.0	69.0	65.40055622462914	75.46654920765877	HuMap2.0	0.0	0.0	75.46654920765877	4512.638379499411	Q9UNP9	Q9BZJ0	0.05207407236356441
1338	Q9UNP9-O60306												301.0	1485.0	1786.0	138.0	51.99154977147135	81.0131050670117	HuMap2.0	0.0	0.0	81.0131050670117	7174.833868463046	Q9UNP9	O60306	0.04227828096063241
1339	O15212-Q9UHV9												129.0	154.0	283.0	58.0	87.27767429170069	82.26581199139973	HuMap2.0	0.0	0.0	82.26581199139973	5062.10510891864	O15212	Q9UHV9	0.21327023270662734
1340	O75947-P24539												161.0	256.0	417.0	245.0	81.46676699937174	75.2745886265414	HuMap2.0	0.0	0.0	75.2745886265414	19959.357914846078	O75947	P24539	0.64581049851096
1341	Q7L2H7-Q9UBQ5												374.0	218.0	592.0	41.0	52.68139486301546	57.40670596113243	HuMap2.0	0.0	0.0	57.40670596113243	2159.937189383634	Q7L2H7	Q9UBQ5	0.0329702326446995
1342	Q7L2H7-P60228												374.0	445.0	819.0	26.0	50.741541328025754	58.587657061653616	HuMap2.0	0.0	0.0	58.587657061653616	1319.2800745286695	Q7L2H7	P60228	0.0319553850067441
1343	Q7L2H7-Q9Y262												374.0	564.0	938.0	27.0	74.56810908449552	60.74270568183772	HuMap2.0	0.0	0.0	60.74270568183772	2013.338945281379	Q7L2H7	Q9Y262	0.03925009296566176
1344	Q7L2H7-B5ME19												374.0	914.0	1288.0	63.0	50.55816283663254	63.232381832403966	HuMap2.0	0.0	0.0	63.232381832403966	3185.16425870785	Q7L2H7	B5ME19	0.033868305194479566
1345	Q15436-P53992												765.0	1094.0	1859.0	315.0	74.23540007625975	78.12994366909808	HuMap2.0	0.0	0.0	78.12994366909808	23384.151024021823	Q15436	P53992	0.578149520703187
1346	O75718-Q32P28												401.0	736.0	1137.0	254.0	83.13697770096756	81.79996197445523	HuMap2.0	0.0	0.0	81.79996197445523	21116.79233604576	O75718	Q32P28	0.6725791883020699
1347	O00506-Q9Y6E0												426.0	443.0	869.0	256.0	72.90222510919263	74.34422674899766	HuMap2.0	0.0	0.0	74.34422674899766	18662.969627953313	O00506	Q9Y6E0	0.4730979605031269
1348	O00567-Q9Y2X3												594.0	529.0	1123.0	338.0	76.90757719241253	70.3113400796244	HuMap2.0	0.0	0.0	70.3113400796244	25994.761091035434	O00567	Q9Y2X3	0.6449624071774523
1349	Q13561-O00399												401.0	190.0	591.0	0.0	0.0	75.06420654199351	HuMap2.0	0.0	0.0	75.06420654199351	0.0	Q13561	O00399	0.03132179523211253
1350	Q13561-O75935												401.0	186.0	587.0	355.0	79.80037176373915	72.06809482306257	HuMap2.0	0.0	0.0	72.06809482306257	28329.1319761274	Q13561	O75935	0.6865246060507245
1351	Q13561-Q9UJW0												401.0	460.0	861.0	70.0	64.34049500082342	72.68817817761543	HuMap2.0	0.0	0.0	72.68817817761543	4503.83465005764	Q13561	Q9UJW0	0.04993023145919616
1352	Q13561-Q9NZ32												401.0	417.0	818.0	7.0	54.06131745823385	72.93026468160863	HuMap2.0	0.0	0.0	72.93026468160863	378.42922220763694	Q13561	Q9NZ32	0.03141437522712347
1353	Q13561-Q9BTE1												401.0	182.0	583.0	0.0	0.0	76.93663249842447	HuMap2.0	0.0	0.0	76.93663249842447	0.0	Q13561	Q9BTE1	0.03132179523211253
1354	Q99832-P78371												543.0	535.0	1078.0	346.0	76.70127821782579	83.82299570816896	HuMap2.0	0.0	0.0	83.82299570816896	26538.64226336772	Q99832	P78371	0.6464664045646146
1355	Q99832-Q92526												543.0	530.0	1073.0	274.0	80.06665127557062	85.05060224746566	HuMap2.0	0.0	0.0	85.05060224746566	21938.26244950635	Q99832	Q92526	0.6489439320784881
1356	P50991-Q92526												539.0	530.0	1069.0	315.0	75.0553887382726	83.87539722974161	HuMap2.0	0.0	0.0	83.87539722974161	23642.44745255587	P50991	Q92526	0.5958068225071494
1357	P50991-P50990												539.0	548.0	1087.0	321.0	81.43803163619668	83.24023331722654	HuMap2.0	0.0	0.0	83.24023331722654	26141.608155219135	P50991	P50990	0.6886313619661204
1358	P50991-P40227												539.0	531.0	1070.0	300.0	74.77196052336923	83.58280109133153	HuMap2.0	0.0	0.0	83.58280109133153	22431.58815701077	P50991	P40227	0.5759477999269621
1359	P78371-Q92526												535.0	530.0	1065.0	317.0	73.87456013432516	83.14036753851423	HuMap2.0	0.0	0.0	83.14036753851423	23418.235562581078	P78371	Q92526	0.5717875703407507
1360	P78371-P50990												535.0	548.0	1083.0	345.0	76.64029716711224	81.96378255984703	HuMap2.0	0.0	0.0	81.96378255984703	26440.902522653723	P78371	P50990	0.6449997608244302
1364	Q9H074-Q4VXU2												479.0	614.0	1093.0	216.0	72.22198266104373	68.65419994580601	HuMap2.0	0.0	0.0	68.65419994580601	15599.948254785444	Q9H074	Q4VXU2	0.38572923304349027
1365	Q12788-Q8NI36												808.0	951.0	1759.0	209.0	56.65593478637985	78.80734877438567	HuMap2.0	0.0	0.0	78.80734877438567	11841.09037035339	Q12788	Q8NI36	0.07636489976199481
1366	O95361-Q309B1												564.0	348.0	912.0	413.0	86.55591617077633	81.83063647621289	HuMap2.0	0.0	0.0	81.83063647621289	35747.593378530626	O95361	Q309B1	0.7279693083342084
1367	Q7L523-Q9NQL2												313.0	400.0	713.0	157.0	87.97029048319608	80.84979861280323	HuMap2.0	0.0	0.0	80.84979861280323	13811.335605861785	Q7L523	Q9NQL2	0.6369302697858984
1368	O00399-O75935												190.0	186.0	376.0	0.0	0.0	77.26742288137352	HuMap2.0	0.0	0.0	77.26742288137352	0.0	O00399	O75935	0.03132179523211253
1369	O00399-Q14203												190.0	1278.0	1468.0	14.0	82.59348151473179	74.17343732732131	HuMap2.0	0.0	0.0	74.17343732732131	1156.308741206245	O00399	Q14203	0.03464683360677163
1370	O00399-Q9UJW0												190.0	460.0	650.0	83.0	85.4909985420218	79.54363722465365	HuMap2.0	0.0	0.0	79.54363722465365	7095.75287898781	O00399	Q9UJW0	0.32811815273175005
1371	O00399-Q9BTE1												190.0	182.0	372.0	145.0	83.27998792988808	82.27008502051822	HuMap2.0	0.0	0.0	82.27008502051822	12075.59824983377	O00399	Q9BTE1	0.5238869478486837
1372	Q92526-P50990												530.0	548.0	1078.0	332.0	79.2585505316083	83.4644454144973	HuMap2.0	0.0	0.0	83.4644454144973	26313.838776493954	Q92526	P50990	0.6721063274176415
1373	Q92526-P48643												530.0	541.0	1071.0	343.0	74.24086194933591	83.84559666086135	HuMap2.0	0.0	0.0	83.84559666086135	25464.615648622217	Q92526	P48643	0.6015828913366437
1374	P50990-P48643												548.0	541.0	1089.0	348.0	76.62221221605652	82.68923741161503	HuMap2.0	0.0	0.0	82.68923741161503	26664.52985118767	P50990	P48643	0.6464144350152856
1375	O75679-O75678												317.0	378.0	695.0	266.0	66.90812832831664	72.89426415198041	HuMap2.0	0.0	0.0	72.89426415198041	17797.562135332224	O75679	O75678	0.30567469585982765
1376	O75679-O75677												317.0	317.0	634.0	244.0	76.17626618895062	77.94929118739509	HuMap2.0	0.0	0.0	77.94929118739509	18587.00895010395	O75679	O75677	0.5435251054542563
1377	Q9UKX7-P49790												468.0	1475.0	1943.0	335.0	57.07224284785582	44.52456855847317	HuMap2.0	4.0	32.99294074175547	44.52456855847317	19119.2013540317	Q9UKX7	P49790	0.134224256945223
1378	Q9UHD8-Q9NVA2												586.0	429.0	1015.0	305.0	77.422194509959	69.67868445906757	HuMap2.0	0.0	0.0	69.67868445906757	23613.769325537494	Q9UHD8	Q9NVA2	0.6315604115361794
1379	Q9UHD8-Q16181												586.0	437.0	1023.0	321.0	75.23992453432028	68.15052079322179	HuMap2.0	0.0	0.0	68.15052079322179	24152.01577551681	Q9UHD8	Q16181	0.6044937163979208
1380	Q9BSJ2-Q6NZ67												902.0	158.0	1060.0	197.0	81.08416843755624	74.6059867042993	HuMap2.0	0.0	0.0	74.6059867042993	15973.58118219858	Q9BSJ2	Q6NZ67	0.5833166147648106
1381	Q9NP92-Q8N5N7												439.0	158.0	597.0	13.0	65.66958860105585	79.52730621230269	HuMap2.0	0.0	0.0	79.52730621230269	853.7046518137261	Q9NP92	Q8N5N7	0.032021025466942965
1382	Q9NP92-Q9BYD2												439.0	267.0	706.0	53.0	68.09117205357039	80.68937077991517	HuMap2.0	0.0	0.0	80.68937077991517	3608.8321188392306	Q9NP92	Q9BYD2	0.0482889829572515
1384	Q15311-Q96D71												655.0	796.0	1451.0	294.0	74.94369445511022	57.603620873311044	HuMap2.0	0.0	0.0	57.603620873311044	22033.446169802406	Q15311	Q96D71	0.5738323160875458
1385	Q99848-Q8TDN6												306.0	353.0	659.0	255.0	89.52025778989069	77.12518640658999	HuMap2.0	0.0	0.0	77.12518640658999	22827.66573642213	Q99848	Q8TDN6	0.7156049825268034
1386	Q13637-P57729												225.0	211.0	436.0	104.0	79.84275853822169	80.1950104322936	HuMap2.0	0.0	0.0	80.1950104322936	8303.646887975056	Q13637	P57729	0.2912352564682895
1389	Q16186-Q15008												407.0	389.0	796.0	21.0	59.62485454585742	65.67682403693023	HuMap2.0	0.0	0.0	65.67682403693023	1252.1219454630057	Q16186	Q15008	0.0323787998191416
1390	O95684-Q969Q6												399.0	453.0	852.0	264.0	62.560207548284346	67.27252661024312	HuMap2.0	0.0	0.0	67.27252661024312	16515.89479274707	O95684	Q969Q6	0.19066452939296816
1391	P78410-O00481												334.0	513.0	847.0	206.0	82.99405868359594	83.53203171632859	HuMap2.0	0.0	0.0	83.53203171632859	17096.776088820763	P78410	O00481	0.6295543376867239
1392	P62312-O95777												80.0	96.0	176.0	109.0	87.78970295495421	90.16379281850487	HuMap2.0	0.0	0.0	90.16379281850487	9569.077622090008	P62312	O95777	0.5114121226620857
1393	P62312-Q9Y333												80.0	95.0	175.0	107.0	87.5051689225498	87.93849188445508	HuMap2.0	0.0	0.0	87.93849188445508	9363.053074712829	P62312	Q9Y333	0.4968405596806409
1394	Q9Y651-P48431												276.0	317.0	593.0	100.0	79.41597500486426	55.02466348958848	HuMap2.0	0.0	0.0	55.02466348958848	7941.597500486427	Q9Y651	P48431	0.2654656871435698
1395	P09001-Q9BYD3												348.0	311.0	659.0	34.0	61.77307557051032	77.55100393128566	HuMap2.0	0.0	0.0	77.55100393128566	2100.284569397351	P09001	Q9BYD3	0.034632806623876654
1396	P09001-Q9BYD2												348.0	267.0	615.0	55.0	63.71718536352692	78.03324550786803	HuMap2.0	0.0	0.0	78.03324550786803	3504.4451949939807	P09001	Q9BYD2	0.04199675452387343
1397	P42766-P40429												123.0	203.0	326.0	16.0	84.99287352507866	90.22007350303801	HuMap2.0	0.0	0.0	90.22007350303801	1359.8859764012586	P42766	P40429	0.03710513151030394
1398	P42766-Q9Y3U8												123.0	105.0	228.0	17.0	87.24803557105271	88.40917561723094	HuMap2.0	0.0	0.0	88.40917561723094	1483.216604707896	P42766	Q9Y3U8	0.03961046924776305
1399	P42766-P50914												123.0	215.0	338.0	0.0	0.0	79.21470133508544	HuMap2.0	0.0	0.0	79.21470133508544	0.0	P42766	P50914	0.03132179523211253
1400	P42766-P62829												123.0	140.0	263.0	18.0	67.82102548544187	87.38407488955437	HuMap2.0	0.0	0.0	87.38407488955437	1220.7784587379535	P42766	P62829	0.03299068407206541
1401	Q8NHQ8-Q8TEW0												419.0	1356.0	1775.0	231.0	75.26212412802731	57.30528037120144	HuMap2.0	0.0	0.0	57.30528037120144	17385.550673574307	Q8NHQ8	Q8TEW0	0.500388820783675
1402	O75935-Q14203												186.0	1278.0	1464.0	127.0	78.99466586883766	73.96991019647317	HuMap2.0	0.0	0.0	73.96991019647317	10032.322565342383	O75935	Q14203	0.3549269867703827
[truncated: 9,157 more rows]
