# Supplementary material for: Towards a structurally resolved human protein interaction network
Source: Nat Struct Mol Biol. 2023 Jan 23;30(2):216–25. doi: 10.1038/s41594-022-00910-8 (PMC9935395; doi:10.1038/s41594-022-00910-8)
Supplement: Source Data Fig. 2 — Source data. [file 41594_2022_910_MOESM7_ESM.zip › pdbcomplex-contacts.csv]

Chain1	Chain2	Contacts
1a8r_A	1a8r_A	80
1avo_A	1avo_B	85
1avo_A	1avo_A	28
1avo_B	1avo_A	85
1avo_B	1avo_B	81
1bcf_A	1bcf_A	53
1bhc_A	1bhc_A	34
1d0i_H	1d0i_H	76
1dps_A	1dps_A	78
1dw9_A	1dw9_A	224
1f1h_A	1f1h_A	212
1g0u_A	1g0u_B	93
1g0u_A	1g0u_C	1
1g0u_A	1g0u_D	0
1g0u_A	1g0u_E	0
1g0u_A	1g0u_F	0
1g0u_A	1g0u_G	89
1g0u_A	1g0u_H	39
1g0u_A	1g0u_I	21
1g0u_A	1g0u_J	0
1g0u_A	1g0u_K	0
1g0u_A	1g0u_L	0
1g0u_A	1g0u_1	0
1g0u_A	1g0u_2	0
1g0u_A	1g0u_A	0
1g0u_B	1g0u_A	93
1g0u_B	1g0u_C	94
1g0u_B	1g0u_D	0
1g0u_B	1g0u_E	0
1g0u_B	1g0u_F	0
1g0u_B	1g0u_G	0
1g0u_B	1g0u_H	1
1g0u_B	1g0u_I	17
1g0u_B	1g0u_J	19
1g0u_B	1g0u_K	0
1g0u_B	1g0u_L	0
1g0u_B	1g0u_1	0
1g0u_B	1g0u_2	0
1g0u_B	1g0u_B	0
1g0u_C	1g0u_A	1
1g0u_C	1g0u_B	94
1g0u_C	1g0u_D	81
1g0u_C	1g0u_E	0
1g0u_C	1g0u_F	0
1g0u_C	1g0u_G	0
1g0u_C	1g0u_H	0
1g0u_C	1g0u_I	0
1g0u_C	1g0u_J	23
1g0u_C	1g0u_K	16
1g0u_C	1g0u_L	0
1g0u_C	1g0u_1	0
1g0u_C	1g0u_2	0
1g0u_C	1g0u_C	0
1g0u_D	1g0u_A	0
1g0u_D	1g0u_B	0
1g0u_D	1g0u_C	81
1g0u_D	1g0u_E	60
1g0u_D	1g0u_F	0
1g0u_D	1g0u_G	0
1g0u_D	1g0u_H	0
1g0u_D	1g0u_I	0
1g0u_D	1g0u_J	0
1g0u_D	1g0u_K	16
1g0u_D	1g0u_L	26
1g0u_D	1g0u_1	0
1g0u_D	1g0u_2	0
1g0u_D	1g0u_D	0
1g0u_E	1g0u_A	0
1g0u_E	1g0u_B	0
1g0u_E	1g0u_C	0
1g0u_E	1g0u_D	60
1g0u_E	1g0u_F	91
1g0u_E	1g0u_G	0
1g0u_E	1g0u_H	0
1g0u_E	1g0u_I	0
1g0u_E	1g0u_J	0
1g0u_E	1g0u_K	0
1g0u_E	1g0u_L	6
1g0u_E	1g0u_1	28
1g0u_E	1g0u_2	0
1g0u_E	1g0u_E	0
1g0u_F	1g0u_A	0
1g0u_F	1g0u_B	0
1g0u_F	1g0u_C	0
1g0u_F	1g0u_D	0
1g0u_F	1g0u_E	91
1g0u_F	1g0u_G	86
1g0u_F	1g0u_H	0
1g0u_F	1g0u_I	0
1g0u_F	1g0u_J	0
1g0u_F	1g0u_K	0
1g0u_F	1g0u_L	0
1g0u_F	1g0u_1	15
1g0u_F	1g0u_2	22
1g0u_F	1g0u_F	0
1g0u_G	1g0u_A	89
1g0u_G	1g0u_B	0
1g0u_G	1g0u_C	0
1g0u_G	1g0u_D	0
1g0u_G	1g0u_E	0
1g0u_G	1g0u_F	86
1g0u_G	1g0u_H	25
1g0u_G	1g0u_I	0
1g0u_G	1g0u_J	0
1g0u_G	1g0u_K	0
1g0u_G	1g0u_L	0
1g0u_G	1g0u_1	2
1g0u_G	1g0u_2	24
1g0u_G	1g0u_G	0
1g0u_H	1g0u_A	39
1g0u_H	1g0u_B	1
1g0u_H	1g0u_C	0
1g0u_H	1g0u_D	0
1g0u_H	1g0u_E	0
1g0u_H	1g0u_F	0
1g0u_H	1g0u_G	25
1g0u_H	1g0u_I	92
1g0u_H	1g0u_J	0
1g0u_H	1g0u_K	3
1g0u_H	1g0u_L	72
1g0u_H	1g0u_1	54
1g0u_H	1g0u_2	27
1g0u_H	1g0u_H	0
1g0u_I	1g0u_A	21
1g0u_I	1g0u_B	17
1g0u_I	1g0u_C	0
1g0u_I	1g0u_D	0
1g0u_I	1g0u_E	0
1g0u_I	1g0u_F	0
1g0u_I	1g0u_G	0
1g0u_I	1g0u_H	92
1g0u_I	1g0u_J	32
1g0u_I	1g0u_K	57
1g0u_I	1g0u_L	53
1g0u_I	1g0u_1	0
1g0u_I	1g0u_2	0
1g0u_I	1g0u_I	0
1g0u_J	1g0u_A	0
1g0u_J	1g0u_B	19
1g0u_J	1g0u_C	23
1g0u_J	1g0u_D	0
1g0u_J	1g0u_E	0
1g0u_J	1g0u_F	0
1g0u_J	1g0u_G	0
1g0u_J	1g0u_H	0
1g0u_J	1g0u_I	32
1g0u_J	1g0u_K	54
1g0u_J	1g0u_L	0
1g0u_J	1g0u_1	0
1g0u_J	1g0u_2	0
1g0u_J	1g0u_J	38
1g0u_K	1g0u_A	0
1g0u_K	1g0u_B	0
1g0u_K	1g0u_C	16
1g0u_K	1g0u_D	16
1g0u_K	1g0u_E	0
1g0u_K	1g0u_F	0
1g0u_K	1g0u_G	0
1g0u_K	1g0u_H	3
1g0u_K	1g0u_I	57
1g0u_K	1g0u_J	54
1g0u_K	1g0u_L	28
1g0u_K	1g0u_1	0
1g0u_K	1g0u_2	0
1g0u_K	1g0u_K	0
1g0u_L	1g0u_A	0
1g0u_L	1g0u_B	0
1g0u_L	1g0u_C	0
1g0u_L	1g0u_D	26
1g0u_L	1g0u_E	6
1g0u_L	1g0u_F	0
1g0u_L	1g0u_G	0
1g0u_L	1g0u_H	72
1g0u_L	1g0u_I	53
1g0u_L	1g0u_J	0
1g0u_L	1g0u_K	28
1g0u_L	1g0u_1	51
1g0u_L	1g0u_2	0
1g0u_L	1g0u_L	0
1g0u_1	1g0u_A	0
1g0u_1	1g0u_B	0
1g0u_1	1g0u_C	0
1g0u_1	1g0u_D	0
1g0u_1	1g0u_E	28
1g0u_1	1g0u_F	15
1g0u_1	1g0u_G	2
1g0u_1	1g0u_H	54
1g0u_1	1g0u_I	0
1g0u_1	1g0u_J	0
1g0u_1	1g0u_K	0
1g0u_1	1g0u_L	51
1g0u_1	1g0u_2	72
1g0u_1	1g0u_1	0
1g0u_2	1g0u_A	0
1g0u_2	1g0u_B	0
1g0u_2	1g0u_C	0
1g0u_2	1g0u_D	0
1g0u_2	1g0u_E	0
1g0u_2	1g0u_F	22
1g0u_2	1g0u_G	24
1g0u_2	1g0u_H	27
1g0u_2	1g0u_I	0
1g0u_2	1g0u_J	0
1g0u_2	1g0u_K	0
1g0u_2	1g0u_L	0
1g0u_2	1g0u_1	72
1g0u_2	1g0u_2	40
1g63_B	1g63_B	53
1gh0_A	1gh0_B	97
1gh0_A	1gh0_A	77
1gh0_B	1gh0_A	97
1gh0_B	1gh0_B	12
1h2i_A	1h2i_A	184
1hkx_E	1hkx_E	96
1i50_A	1i50_B	615
1i50_A	1i50_C	9
1i50_A	1i50_E	147
1i50_A	1i50_F	136
1i50_A	1i50_H	99
1i50_A	1i50_I	99
1i50_A	1i50_J	0
1i50_A	1i50_K	43
1i50_A	1i50_L	0
1i50_B	1i50_A	615
1i50_B	1i50_C	88
1i50_B	1i50_E	0
1i50_B	1i50_F	7
1i50_B	1i50_H	0
1i50_B	1i50_I	77
1i50_B	1i50_J	95
1i50_B	1i50_K	16
1i50_B	1i50_L	49
1i50_C	1i50_A	9
1i50_C	1i50_B	88
1i50_C	1i50_E	0
1i50_C	1i50_F	0
1i50_C	1i50_H	5
1i50_C	1i50_I	0
1i50_C	1i50_J	64
1i50_C	1i50_K	121
1i50_C	1i50_L	37
1i50_E	1i50_A	147
1i50_E	1i50_B	0
1i50_E	1i50_C	0
1i50_E	1i50_F	5
1i50_E	1i50_H	0
1i50_E	1i50_I	0
1i50_E	1i50_J	0
1i50_E	1i50_K	0
1i50_E	1i50_L	0
1i50_F	1i50_A	136
1i50_F	1i50_B	7
1i50_F	1i50_C	0
1i50_F	1i50_E	5
1i50_F	1i50_H	0
1i50_F	1i50_I	0
1i50_F	1i50_J	0
1i50_F	1i50_K	0
1i50_F	1i50_L	0
1i50_H	1i50_A	99
1i50_H	1i50_B	0
1i50_H	1i50_C	5
1i50_H	1i50_E	0
1i50_H	1i50_F	0
1i50_H	1i50_I	0
1i50_H	1i50_J	0
1i50_H	1i50_K	7
1i50_H	1i50_L	0
1i50_I	1i50_A	99
1i50_I	1i50_B	77
1i50_I	1i50_C	0
1i50_I	1i50_E	0
1i50_I	1i50_F	0
1i50_I	1i50_H	0
1i50_I	1i50_J	0
1i50_I	1i50_K	0
1i50_I	1i50_L	0
1i50_J	1i50_A	0
1i50_J	1i50_B	95
1i50_J	1i50_C	64
1i50_J	1i50_E	0
1i50_J	1i50_F	0
1i50_J	1i50_H	0
1i50_J	1i50_I	0
1i50_J	1i50_K	0
1i50_J	1i50_L	4
1i50_K	1i50_A	43
1i50_K	1i50_B	16
1i50_K	1i50_C	121
1i50_K	1i50_E	0
1i50_K	1i50_F	0
1i50_K	1i50_H	7
1i50_K	1i50_I	0
1i50_K	1i50_J	0
1i50_K	1i50_L	0
1i50_L	1i50_A	0
1i50_L	1i50_B	49
1i50_L	1i50_C	37
1i50_L	1i50_E	0
1i50_L	1i50_F	0
1i50_L	1i50_H	0
1i50_L	1i50_I	0
1i50_L	1i50_J	4
1i50_L	1i50_K	0
1ijg_A	1ijg_A	181
1iru_A	1iru_B	97
1iru_A	1iru_C	6
1iru_A	1iru_D	0
1iru_A	1iru_E	0
1iru_A	1iru_F	0
1iru_A	1iru_G	96
1iru_A	1iru_H	20
1iru_A	1iru_I	25
1iru_A	1iru_J	0
1iru_A	1iru_K	0
1iru_A	1iru_L	0
1iru_A	1iru_1	0
1iru_A	1iru_2	0
1iru_A	1iru_A	0
1iru_B	1iru_A	97
1iru_B	1iru_C	102
1iru_B	1iru_D	5
1iru_B	1iru_E	1
1iru_B	1iru_F	2
1iru_B	1iru_G	11
1iru_B	1iru_H	0
1iru_B	1iru_I	14
1iru_B	1iru_J	19
1iru_B	1iru_K	0
1iru_B	1iru_L	0
1iru_B	1iru_1	0
1iru_B	1iru_2	0
1iru_B	1iru_B	0
1iru_C	1iru_A	6
1iru_C	1iru_B	102
1iru_C	1iru_D	96
1iru_C	1iru_E	5
1iru_C	1iru_F	2
1iru_C	1iru_G	3
1iru_C	1iru_H	0
1iru_C	1iru_I	0
1iru_C	1iru_J	20
1iru_C	1iru_K	21
1iru_C	1iru_L	0
1iru_C	1iru_1	0
1iru_C	1iru_2	0
1iru_C	1iru_C	0
1iru_D	1iru_A	0
1iru_D	1iru_B	5
1iru_D	1iru_C	96
1iru_D	1iru_E	103
1iru_D	1iru_F	0
1iru_D	1iru_G	0
1iru_D	1iru_H	0
1iru_D	1iru_I	0
1iru_D	1iru_J	0
1iru_D	1iru_K	20
1iru_D	1iru_L	20
1iru_D	1iru_1	0
1iru_D	1iru_2	0
1iru_D	1iru_D	0
1iru_E	1iru_A	0
1iru_E	1iru_B	1
1iru_E	1iru_C	5
1iru_E	1iru_D	103
1iru_E	1iru_F	94
1iru_E	1iru_G	1
1iru_E	1iru_H	0
1iru_E	1iru_I	0
1iru_E	1iru_J	0
1iru_E	1iru_K	0
1iru_E	1iru_L	18
1iru_E	1iru_1	23
1iru_E	1iru_2	0
1iru_E	1iru_E	0
1iru_F	1iru_A	0
1iru_F	1iru_B	2
1iru_F	1iru_C	2
1iru_F	1iru_D	0
1iru_F	1iru_E	94
1iru_F	1iru_G	96
1iru_F	1iru_H	0
1iru_F	1iru_I	0
1iru_F	1iru_J	0
1iru_F	1iru_K	0
1iru_F	1iru_L	0
1iru_F	1iru_1	16
1iru_F	1iru_2	30
1iru_F	1iru_F	0
1iru_G	1iru_A	96
1iru_G	1iru_B	11
1iru_G	1iru_C	3
1iru_G	1iru_D	0
1iru_G	1iru_E	1
1iru_G	1iru_F	96
1iru_G	1iru_H	20
1iru_G	1iru_I	0
1iru_G	1iru_J	0
1iru_G	1iru_K	0
1iru_G	1iru_L	0
1iru_G	1iru_1	0
1iru_G	1iru_2	19
1iru_G	1iru_G	0
1iru_H	1iru_A	20
1iru_H	1iru_B	0
1iru_H	1iru_C	0
1iru_H	1iru_D	0
1iru_H	1iru_E	0
1iru_H	1iru_F	0
1iru_H	1iru_G	20
1iru_H	1iru_I	31
1iru_H	1iru_J	0
1iru_H	1iru_K	0
1iru_H	1iru_L	0
1iru_H	1iru_1	0
1iru_H	1iru_2	58
1iru_H	1iru_H	62
1iru_I	1iru_A	25
1iru_I	1iru_B	14
1iru_I	1iru_C	0
1iru_I	1iru_D	0
1iru_I	1iru_E	0
1iru_I	1iru_F	0
1iru_I	1iru_G	0
1iru_I	1iru_H	31
1iru_I	1iru_J	88
1iru_I	1iru_K	0
1iru_I	1iru_L	0
1iru_I	1iru_1	74
1iru_I	1iru_2	49
1iru_I	1iru_I	0
1iru_J	1iru_A	0
1iru_J	1iru_B	19
1iru_J	1iru_C	20
1iru_J	1iru_D	0
1iru_J	1iru_E	0
1iru_J	1iru_F	0
1iru_J	1iru_G	0
1iru_J	1iru_H	0
1iru_J	1iru_I	88
1iru_J	1iru_K	37
1iru_J	1iru_L	47
1iru_J	1iru_1	56
1iru_J	1iru_2	0
1iru_J	1iru_J	0
1iru_K	1iru_A	0
1iru_K	1iru_B	0
1iru_K	1iru_C	21
1iru_K	1iru_D	20
1iru_K	1iru_E	0
1iru_K	1iru_F	0
1iru_K	1iru_G	0
1iru_K	1iru_H	0
1iru_K	1iru_I	0
1iru_K	1iru_J	37
1iru_K	1iru_L	40
1iru_K	1iru_1	0
1iru_K	1iru_2	0
1iru_K	1iru_K	72
1iru_L	1iru_A	0
1iru_L	1iru_B	0
1iru_L	1iru_C	0
1iru_L	1iru_D	20
1iru_L	1iru_E	18
1iru_L	1iru_F	0
1iru_L	1iru_G	0
1iru_L	1iru_H	0
1iru_L	1iru_I	0
1iru_L	1iru_J	47
1iru_L	1iru_K	40
1iru_L	1iru_1	32
1iru_L	1iru_2	0
1iru_L	1iru_L	0
1iru_1	1iru_A	0
1iru_1	1iru_B	0
1iru_1	1iru_C	0
1iru_1	1iru_D	0
1iru_1	1iru_E	23
1iru_1	1iru_F	16
1iru_1	1iru_G	0
1iru_1	1iru_H	0
1iru_1	1iru_I	74
1iru_1	1iru_J	56
1iru_1	1iru_K	0
1iru_1	1iru_L	32
1iru_1	1iru_2	47
1iru_1	1iru_1	0
1iru_2	1iru_A	0
1iru_2	1iru_B	0
1iru_2	1iru_C	0
1iru_2	1iru_D	0
1iru_2	1iru_E	0
1iru_2	1iru_F	30
1iru_2	1iru_G	19
1iru_2	1iru_H	58
1iru_2	1iru_I	49
1iru_2	1iru_J	0
1iru_2	1iru_K	0
1iru_2	1iru_L	0
1iru_2	1iru_1	47
1iru_2	1iru_2	0
1is7_A	1is7_A	121
1is7_A	1is7_K	18
1is7_K	1is7_A	18
1is7_K	1is7_K	73
1iwa_A	1iwa_B	103
1iwa_A	1iwa_A	396
1iwa_B	1iwa_A	103
1iwa_B	1iwa_B	31
1jym_A	1jym_A	34
1kb9_A	1kb9_B	114
1kb9_A	1kb9_C	19
1kb9_A	1kb9_D	4
1kb9_A	1kb9_E	33
1kb9_A	1kb9_F	0
1kb9_A	1kb9_G	0
1kb9_A	1kb9_H	65
1kb9_A	1kb9_I	14
1kb9_A	1kb9_J	0
1kb9_A	1kb9_K	0
1kb9_B	1kb9_A	114
1kb9_B	1kb9_C	0
1kb9_B	1kb9_D	0
1kb9_B	1kb9_E	0
1kb9_B	1kb9_F	0
1kb9_B	1kb9_G	0
1kb9_B	1kb9_H	0
1kb9_B	1kb9_I	0
1kb9_B	1kb9_J	0
1kb9_B	1kb9_K	0
1kb9_C	1kb9_A	19
1kb9_C	1kb9_B	0
1kb9_C	1kb9_D	72
1kb9_C	1kb9_E	32
1kb9_C	1kb9_F	0
1kb9_C	1kb9_G	112
1kb9_C	1kb9_H	73
1kb9_C	1kb9_I	0
1kb9_C	1kb9_J	0
1kb9_C	1kb9_K	0
1kb9_D	1kb9_A	4
1kb9_D	1kb9_B	0
1kb9_D	1kb9_C	72
1kb9_D	1kb9_E	35
1kb9_D	1kb9_F	80
1kb9_D	1kb9_G	18
1kb9_D	1kb9_H	44
1kb9_D	1kb9_I	43
1kb9_D	1kb9_J	0
1kb9_D	1kb9_K	0
1kb9_E	1kb9_A	33
1kb9_E	1kb9_B	0
1kb9_E	1kb9_C	32
1kb9_E	1kb9_D	35
1kb9_E	1kb9_F	0
1kb9_E	1kb9_G	0
1kb9_E	1kb9_H	28
1kb9_E	1kb9_I	41
1kb9_E	1kb9_J	39
1kb9_E	1kb9_K	13
1kb9_F	1kb9_A	0
1kb9_F	1kb9_B	0
1kb9_F	1kb9_C	0
1kb9_F	1kb9_D	80
1kb9_F	1kb9_E	0
1kb9_F	1kb9_G	0
1kb9_F	1kb9_H	3
1kb9_F	1kb9_I	0
1kb9_F	1kb9_J	0
1kb9_F	1kb9_K	0
1kb9_G	1kb9_A	0
1kb9_G	1kb9_B	0
1kb9_G	1kb9_C	112
1kb9_G	1kb9_D	18
1kb9_G	1kb9_E	0
1kb9_G	1kb9_F	0
1kb9_G	1kb9_H	19
1kb9_G	1kb9_I	0
1kb9_G	1kb9_J	0
1kb9_G	1kb9_K	0
1kb9_H	1kb9_A	65
1kb9_H	1kb9_B	0
1kb9_H	1kb9_C	73
1kb9_H	1kb9_D	44
1kb9_H	1kb9_E	28
1kb9_H	1kb9_F	3
1kb9_H	1kb9_G	19
1kb9_H	1kb9_I	0
1kb9_H	1kb9_J	0
1kb9_H	1kb9_K	0
1kb9_I	1kb9_A	14
1kb9_I	1kb9_B	0
1kb9_I	1kb9_C	0
1kb9_I	1kb9_D	43
1kb9_I	1kb9_E	41
1kb9_I	1kb9_F	0
1kb9_I	1kb9_G	0
1kb9_I	1kb9_H	0
1kb9_I	1kb9_J	0
1kb9_I	1kb9_K	0
1kb9_J	1kb9_A	0
1kb9_J	1kb9_B	0
1kb9_J	1kb9_C	0
1kb9_J	1kb9_D	0
1kb9_J	1kb9_E	39
1kb9_J	1kb9_F	0
1kb9_J	1kb9_G	0
1kb9_J	1kb9_H	0
1kb9_J	1kb9_I	0
1kb9_J	1kb9_K	60
1kb9_K	1kb9_A	0
1kb9_K	1kb9_B	0
1kb9_K	1kb9_C	0
1kb9_K	1kb9_D	0
1kb9_K	1kb9_E	13
1kb9_K	1kb9_F	0
1kb9_K	1kb9_G	0
1kb9_K	1kb9_H	0
1kb9_K	1kb9_I	0
1kb9_K	1kb9_J	60
1kp8_A	1kp8_A	102
1kyo_A	1kyo_B	105
1kyo_A	1kyo_C	21
1kyo_A	1kyo_D	5
1kyo_A	1kyo_E	26
1kyo_A	1kyo_F	0
1kyo_A	1kyo_G	10
1kyo_A	1kyo_H	66
1kyo_A	1kyo_I	9
1kyo_A	1kyo_J	0
1kyo_A	1kyo_K	0
1kyo_A	1kyo_A	0
1kyo_A	1kyo_W	0
1kyo_B	1kyo_A	105
1kyo_B	1kyo_C	0
1kyo_B	1kyo_D	0
1kyo_B	1kyo_E	0
1kyo_B	1kyo_F	0
1kyo_B	1kyo_G	15
1kyo_B	1kyo_H	0
1kyo_B	1kyo_I	0
1kyo_B	1kyo_J	0
1kyo_B	1kyo_K	0
1kyo_B	1kyo_B	46
1kyo_B	1kyo_W	0
1kyo_C	1kyo_A	21
1kyo_C	1kyo_B	0
1kyo_C	1kyo_D	78
1kyo_C	1kyo_E	80
1kyo_C	1kyo_F	0
1kyo_C	1kyo_G	112
1kyo_C	1kyo_H	74
1kyo_C	1kyo_I	0
1kyo_C	1kyo_J	0
1kyo_C	1kyo_K	0
1kyo_C	1kyo_C	53
1kyo_C	1kyo_W	0
1kyo_D	1kyo_A	5
1kyo_D	1kyo_B	0
1kyo_D	1kyo_C	78
1kyo_D	1kyo_E	37
1kyo_D	1kyo_F	83
1kyo_D	1kyo_G	16
1kyo_D	1kyo_H	44
1kyo_D	1kyo_I	41
1kyo_D	1kyo_J	0
1kyo_D	1kyo_K	0
1kyo_D	1kyo_D	31
1kyo_D	1kyo_W	23
1kyo_E	1kyo_A	26
1kyo_E	1kyo_B	0
1kyo_E	1kyo_C	80
1kyo_E	1kyo_D	37
1kyo_E	1kyo_F	0
1kyo_E	1kyo_G	0
1kyo_E	1kyo_H	27
1kyo_E	1kyo_I	42
1kyo_E	1kyo_J	39
1kyo_E	1kyo_K	13
1kyo_E	1kyo_E	0
1kyo_E	1kyo_W	0
1kyo_F	1kyo_A	0
1kyo_F	1kyo_B	0
1kyo_F	1kyo_C	0
1kyo_F	1kyo_D	83
1kyo_F	1kyo_E	0
1kyo_F	1kyo_G	0
1kyo_F	1kyo_H	3
1kyo_F	1kyo_I	0
1kyo_F	1kyo_J	0
1kyo_F	1kyo_K	0
1kyo_F	1kyo_F	0
1kyo_F	1kyo_W	0
1kyo_G	1kyo_A	10
1kyo_G	1kyo_B	15
1kyo_G	1kyo_C	112
1kyo_G	1kyo_D	16
1kyo_G	1kyo_E	0
1kyo_G	1kyo_F	0
1kyo_G	1kyo_H	23
1kyo_G	1kyo_I	0
1kyo_G	1kyo_J	0
1kyo_G	1kyo_K	0
1kyo_G	1kyo_G	0
1kyo_G	1kyo_W	0
1kyo_H	1kyo_A	66
1kyo_H	1kyo_B	0
1kyo_H	1kyo_C	74
1kyo_H	1kyo_D	44
1kyo_H	1kyo_E	27
1kyo_H	1kyo_F	3
1kyo_H	1kyo_G	23
1kyo_H	1kyo_I	0
1kyo_H	1kyo_J	0
1kyo_H	1kyo_K	0
1kyo_H	1kyo_H	8
1kyo_H	1kyo_W	0
1kyo_I	1kyo_A	9
1kyo_I	1kyo_B	0
1kyo_I	1kyo_C	0
1kyo_I	1kyo_D	41
1kyo_I	1kyo_E	42
1kyo_I	1kyo_F	0
1kyo_I	1kyo_G	0
1kyo_I	1kyo_H	0
1kyo_I	1kyo_J	0
1kyo_I	1kyo_K	0
1kyo_I	1kyo_I	0
1kyo_I	1kyo_W	0
1kyo_J	1kyo_A	0
1kyo_J	1kyo_B	0
1kyo_J	1kyo_C	0
1kyo_J	1kyo_D	0
1kyo_J	1kyo_E	39
1kyo_J	1kyo_F	0
1kyo_J	1kyo_G	0
1kyo_J	1kyo_H	0
1kyo_J	1kyo_I	0
1kyo_J	1kyo_K	64
1kyo_J	1kyo_J	0
1kyo_J	1kyo_W	0
1kyo_K	1kyo_A	0
1kyo_K	1kyo_B	0
1kyo_K	1kyo_C	0
1kyo_K	1kyo_D	0
1kyo_K	1kyo_E	13
1kyo_K	1kyo_F	0
1kyo_K	1kyo_G	0
1kyo_K	1kyo_H	0
1kyo_K	1kyo_I	0
1kyo_K	1kyo_J	64
1kyo_K	1kyo_K	0
1kyo_K	1kyo_W	0
1kyo_W	1kyo_A	0
1kyo_W	1kyo_B	0
1kyo_W	1kyo_C	0
1kyo_W	1kyo_D	23
1kyo_W	1kyo_E	0
1kyo_W	1kyo_F	0
1kyo_W	1kyo_G	0
1kyo_W	1kyo_H	0
1kyo_W	1kyo_I	0
1kyo_W	1kyo_J	0
1kyo_W	1kyo_K	0
1l0l_A	1l0l_B	155
1l0l_A	1l0l_C	12
1l0l_A	1l0l_D	5
1l0l_A	1l0l_E	63
1l0l_A	1l0l_F	0
1l0l_A	1l0l_G	61
1l0l_A	1l0l_H	0
1l0l_A	1l0l_I	101
1l0l_A	1l0l_J	9
1l0l_A	1l0l_K	19
1l0l_B	1l0l_A	155
1l0l_B	1l0l_C	0
1l0l_B	1l0l_D	0
1l0l_B	1l0l_E	0
1l0l_B	1l0l_F	0
1l0l_B	1l0l_G	0
1l0l_B	1l0l_H	0
1l0l_B	1l0l_I	168
1l0l_B	1l0l_J	0
1l0l_B	1l0l_K	0
1l0l_C	1l0l_A	12
1l0l_C	1l0l_B	0
1l0l_C	1l0l_D	73
1l0l_C	1l0l_E	27
1l0l_C	1l0l_F	67
1l0l_C	1l0l_G	68
1l0l_C	1l0l_H	0
1l0l_C	1l0l_I	0
1l0l_C	1l0l_J	0
1l0l_C	1l0l_K	0
1l0l_D	1l0l_A	5
1l0l_D	1l0l_B	0
1l0l_D	1l0l_C	73
1l0l_D	1l0l_E	29
1l0l_D	1l0l_F	12
1l0l_D	1l0l_G	46
1l0l_D	1l0l_H	75
1l0l_D	1l0l_I	0
1l0l_D	1l0l_J	37
1l0l_D	1l0l_K	0
1l0l_E	1l0l_A	63
1l0l_E	1l0l_B	0
1l0l_E	1l0l_C	27
1l0l_E	1l0l_D	29
1l0l_E	1l0l_F	0
1l0l_E	1l0l_G	27
1l0l_E	1l0l_H	0
1l0l_E	1l0l_I	0
1l0l_E	1l0l_J	44
1l0l_E	1l0l_K	1
1l0l_F	1l0l_A	0
1l0l_F	1l0l_B	0
1l0l_F	1l0l_C	67
1l0l_F	1l0l_D	12
1l0l_F	1l0l_E	0
1l0l_F	1l0l_G	15
1l0l_F	1l0l_H	0
1l0l_F	1l0l_I	0
1l0l_F	1l0l_J	0
1l0l_F	1l0l_K	0
1l0l_G	1l0l_A	61
1l0l_G	1l0l_B	0
1l0l_G	1l0l_C	68
1l0l_G	1l0l_D	46
1l0l_G	1l0l_E	27
1l0l_G	1l0l_F	15
1l0l_G	1l0l_H	7
1l0l_G	1l0l_I	0
1l0l_G	1l0l_J	0
1l0l_G	1l0l_K	0
1l0l_H	1l0l_A	0
1l0l_H	1l0l_B	0
1l0l_H	1l0l_C	0
1l0l_H	1l0l_D	75
1l0l_H	1l0l_E	0
1l0l_H	1l0l_F	0
1l0l_H	1l0l_G	7
1l0l_H	1l0l_I	0
1l0l_H	1l0l_J	0
1l0l_H	1l0l_K	0
1l0l_I	1l0l_A	101
1l0l_I	1l0l_B	168
1l0l_I	1l0l_C	0
1l0l_I	1l0l_D	0
1l0l_I	1l0l_E	0
1l0l_I	1l0l_F	0
1l0l_I	1l0l_G	0
1l0l_I	1l0l_H	0
1l0l_I	1l0l_J	0
1l0l_I	1l0l_K	0
1l0l_J	1l0l_A	9
1l0l_J	1l0l_B	0
1l0l_J	1l0l_C	0
1l0l_J	1l0l_D	37
1l0l_J	1l0l_E	44
1l0l_J	1l0l_F	0
1l0l_J	1l0l_G	0
1l0l_J	1l0l_H	0
1l0l_J	1l0l_I	0
1l0l_J	1l0l_K	31
1l0l_K	1l0l_A	19
1l0l_K	1l0l_B	0
1l0l_K	1l0l_C	0
1l0l_K	1l0l_D	0
1l0l_K	1l0l_E	1
1l0l_K	1l0l_F	0
1l0l_K	1l0l_G	0
1l0l_K	1l0l_H	0
1l0l_K	1l0l_I	0
1l0l_K	1l0l_J	31
1l6w_A	1l6w_A	113
1m3u_D	1m3u_D	87
1m5q_H	1m5q_H	62
1mfr_A	1mfr_A	79
1n8j_A	1n8j_A	190
1ngk_E	1ngk_E	39
1nlx_A	1nlx_A	64
1pcq_A	1pcq_A	119
1pcq_A	1pcq_O	39
1pcq_O	1pcq_A	39
1pcq_O	1pcq_O	47
1q5q_A	1q5q_A	42
1q5q_A	1q5q_H	24
1q5q_H	1q5q_A	24
1q5q_H	1q5q_H	18
1q95_A	1q95_A	75
1q95_A	1q95_G	62
1q95_G	1q95_A	62
1q95_G	1q95_G	62
1qaw_B	1qaw_B	82
1rbl_A	1rbl_I	93
1rbl_A	1rbl_A	386
1rbl_I	1rbl_A	93
1rbl_I	1rbl_I	10
1rvv_1	1rvv_1	88
1s3q_G	1s3q_G	48
1th7_A	1th7_A	69
1tr0_A	1tr0_A	103
1tyf_A	1tyf_A	107
1vdm_G	1vdm_G	59
1vf7_E	1vf7_E	98
1x0p_A	1x0p_A	55
1x0r_A	1x0r_A	281
1x9f_A	1x9f_B	34
1x9f_A	1x9f_C	44
1x9f_A	1x9f_D	83
1x9f_A	1x9f_A	0
1x9f_B	1x9f_A	34
1x9f_B	1x9f_C	83
1x9f_B	1x9f_D	0
1x9f_B	1x9f_B	0
1x9f_C	1x9f_A	44
1x9f_C	1x9f_B	83
1x9f_C	1x9f_D	34
1x9f_C	1x9f_C	0
1x9f_D	1x9f_A	83
1x9f_D	1x9f_B	0
1x9f_D	1x9f_C	34
1x9f_D	1x9f_D	22
1ykk_A	1ykk_B	263
1ykk_A	1ykk_A	5
1ykk_B	1ykk_A	263
1ykk_B	1ykk_B	103
1z6o_A	1z6o_A	100
1z6o_A	1z6o_M	98
1z6o_M	1z6o_A	98
1z6o_M	1z6o_M	55
2a3w_A	2a3w_A	52
2bl2_A	2bl2_A	149
2bx9_A	2bx9_A	43
2c41_C	2c41_C	67
2d3a_A	2d3a_A	132
2dd4_G	2dd4_H	50
2dd4_G	2dd4_C	103
2dd4_G	2dd4_G	11
2dd4_H	2dd4_G	50
2dd4_H	2dd4_C	196
2dd4_H	2dd4_H	91
2dd4_C	2dd4_G	103
2dd4_C	2dd4_H	196
2dd4_C	2dd4_C	21
2djw_A	2djw_A	79
2e6g_E	2e6g_E	163
2ewc_E	2ewc_E	81
2fkd_A	2fkd_A	69
2g9t_B	2g9t_B	31
2gre_A	2gre_A	61
2nv2_W	2nv2_J	116
2nv2_W	2nv2_W	69
2nv2_J	2nv2_W	116
2nv2_J	2nv2_J	0
2obx_A	2obx_A	81
2p1b_A	2p1b_A	94
2qjg_A	2qjg_A	109
2v18_A	2v18_A	39
2v5h_B	2v5h_B	101
2v5h_B	2v5h_G	58
2v5h_G	2v5h_B	58
2v5h_G	2v5h_G	82
2v7q_A	2v7q_A	0
2v7q_A	2v7q_D	155
2v7q_A	2v7q_G	34
2v7q_A	2v7q_H	0
2v7q_A	2v7q_I	0
2v7q_A	2v7q_J	22
2v7q_D	2v7q_A	155
2v7q_D	2v7q_D	0
2v7q_D	2v7q_G	38
2v7q_D	2v7q_H	0
2v7q_D	2v7q_I	0
2v7q_D	2v7q_J	70
2v7q_G	2v7q_A	34
2v7q_G	2v7q_D	38
2v7q_G	2v7q_H	72
2v7q_G	2v7q_I	72
2v7q_G	2v7q_J	25
2v7q_H	2v7q_A	0
2v7q_H	2v7q_D	0
2v7q_H	2v7q_G	72
2v7q_H	2v7q_I	82
2v7q_H	2v7q_J	0
2v7q_I	2v7q_A	0
2v7q_I	2v7q_D	0
2v7q_I	2v7q_G	72
2v7q_I	2v7q_H	82
2v7q_I	2v7q_J	0
2v7q_J	2v7q_A	22
2v7q_J	2v7q_D	70
2v7q_J	2v7q_G	25
2v7q_J	2v7q_H	0
2v7q_J	2v7q_I	0
2vyc_A	2vyc_A	72
2vyr_A	2vyr_A	19
2vyr_A	2vyr_H	34
2vyr_H	2vyr_A	34
2vyr_H	2vyr_H	51
2wcv_B	2wcv_B	49
2wyr_A	2wyr_A	166
2x2v_A	2x2v_A	143
2ymd_F	2ymd_F	90
3a2c_F	3a2c_F	47
3bfj_A	3bfj_A	112
3bjq_B	3bjq_B	81
3dtd_B	3dtd_B	46
3fp9_A	3fp9_A	73
3fp9_A	3fp9_L	69
3fp9_L	3fp9_A	69
3fp9_L	3fp9_L	0
3hhw_A	3hhw_A	18
3hhw_A	3hhw_K	50
3hhw_K	3hhw_A	50
3hhw_K	3hhw_K	144
3jvo_E	3jvo_E	82
3k6c_D	3k6c_D	143
3kif_I	3kif_I	89
3lay_J	3lay_J	51
3m0w_H	3m0w_H	97
3m1a_B	3m1a_B	267
3mq7_A	3mq7_A	105
3n99_g	3n99_g	111
3oj5_A	3oj5_A	51
3onr_A	3onr_A	45
3ooq_C	3ooq_C	96
3r90_I	3r90_I	61
3tos_B	3tos_B	185
3txq_A	3txq_A	112
3u6x_A	3u6x_A	191
3u6x_A	3u6x_S	45
3u6x_S	3u6x_A	45
3u6x_S	3u6x_S	17
3vg8_B	3vg8_B	112
3zia_A	3zia_A	10
3zia_A	3zia_P	158
3zia_A	3zia_Q	26
3zia_A	3zia_H	0
3zia_A	3zia_I	0
3zia_A	3zia_J	23
3zia_P	3zia_A	158
3zia_P	3zia_P	0
3zia_P	3zia_Q	35
3zia_P	3zia_H	0
3zia_P	3zia_I	0
3zia_P	3zia_J	61
3zia_Q	3zia_A	26
3zia_Q	3zia_P	35
3zia_Q	3zia_H	70
3zia_Q	3zia_I	87
3zia_Q	3zia_J	20
3zia_Q	3zia_Q	0
3zia_H	3zia_A	0
3zia_H	3zia_P	0
3zia_H	3zia_Q	70
3zia_H	3zia_I	80
3zia_H	3zia_J	0
3zia_H	3zia_H	0
3zia_I	3zia_A	0
3zia_I	3zia_P	0
3zia_I	3zia_Q	87
3zia_I	3zia_H	80
3zia_I	3zia_J	0
3zia_I	3zia_I	0
3zia_J	3zia_A	23
3zia_J	3zia_P	61
3zia_J	3zia_Q	20
3zia_J	3zia_H	0
3zia_J	3zia_I	0
3zia_J	3zia_J	0
3zk1_A	3zk1_A	211
3znu_A	3znu_A	83
3zqm_A	3zqm_A	78
4bhu_A	4bhu_A	40
4c2m_1	4c2m_M	0
4c2m_1	4c2m_3	0
4c2m_1	4c2m_4	0
4c2m_1	4c2m_A	0
4c2m_1	4c2m_B	68
4c2m_1	4c2m_C	46
4c2m_1	4c2m_S	0
4c2m_1	4c2m_E	0
4c2m_1	4c2m_F	0
4c2m_1	4c2m_V	0
4c2m_1	4c2m_H	0
4c2m_1	4c2m_I	0
4c2m_1	4c2m_J	11
4c2m_1	4c2m_K	0
4c2m_1	4c2m_1	0
4c2m_M	4c2m_1	0
4c2m_M	4c2m_3	166
4c2m_M	4c2m_4	0
4c2m_M	4c2m_A	0
4c2m_M	4c2m_B	67
4c2m_M	4c2m_C	0
4c2m_M	4c2m_S	0
4c2m_M	4c2m_E	0
4c2m_M	4c2m_F	0
4c2m_M	4c2m_V	0
4c2m_M	4c2m_H	0
4c2m_M	4c2m_I	25
4c2m_M	4c2m_J	0
4c2m_M	4c2m_K	0
4c2m_M	4c2m_M	0
4c2m_3	4c2m_1	0
4c2m_3	4c2m_M	166
4c2m_3	4c2m_4	0
4c2m_3	4c2m_A	0
4c2m_3	4c2m_B	105
4c2m_3	4c2m_C	27
4c2m_3	4c2m_S	0
4c2m_3	4c2m_E	0
4c2m_3	4c2m_F	0
4c2m_3	4c2m_V	0
4c2m_3	4c2m_H	0
4c2m_3	4c2m_I	0
4c2m_3	4c2m_J	5
4c2m_3	4c2m_K	0
4c2m_3	4c2m_3	0
4c2m_4	4c2m_1	0
4c2m_4	4c2m_M	0
4c2m_4	4c2m_3	0
4c2m_4	4c2m_A	120
4c2m_4	4c2m_B	36
4c2m_4	4c2m_C	0
4c2m_4	4c2m_S	0
4c2m_4	4c2m_E	0
4c2m_4	4c2m_F	0
4c2m_4	4c2m_V	6
4c2m_4	4c2m_H	0
4c2m_4	4c2m_I	0
4c2m_4	4c2m_J	0
4c2m_4	4c2m_K	0
4c2m_4	4c2m_4	0
4c2m_A	4c2m_1	0
4c2m_A	4c2m_M	0
4c2m_A	4c2m_3	0
4c2m_A	4c2m_4	120
4c2m_A	4c2m_B	726
4c2m_A	4c2m_C	0
4c2m_A	4c2m_S	19
4c2m_A	4c2m_E	180
4c2m_A	4c2m_F	144
4c2m_A	4c2m_V	83
4c2m_A	4c2m_H	94
4c2m_A	4c2m_I	184
4c2m_A	4c2m_J	0
4c2m_A	4c2m_K	57
4c2m_A	4c2m_A	11
4c2m_B	4c2m_1	68
4c2m_B	4c2m_M	67
4c2m_B	4c2m_3	105
4c2m_B	4c2m_4	36
4c2m_B	4c2m_A	726
4c2m_B	4c2m_C	77
4c2m_B	4c2m_S	7
4c2m_B	4c2m_E	0
4c2m_B	4c2m_F	4
4c2m_B	4c2m_V	42
4c2m_B	4c2m_H	0
4c2m_B	4c2m_I	75
4c2m_B	4c2m_J	113
4c2m_B	4c2m_K	10
4c2m_B	4c2m_B	0
4c2m_C	4c2m_1	46
4c2m_C	4c2m_M	0
4c2m_C	4c2m_3	27
4c2m_C	4c2m_4	0
4c2m_C	4c2m_A	0
4c2m_C	4c2m_B	77
4c2m_C	4c2m_S	0
4c2m_C	4c2m_E	0
4c2m_C	4c2m_F	0
4c2m_C	4c2m_V	0
4c2m_C	4c2m_H	0
4c2m_C	4c2m_I	0
4c2m_C	4c2m_J	68
4c2m_C	4c2m_K	112
4c2m_C	4c2m_C	0
4c2m_S	4c2m_1	0
4c2m_S	4c2m_M	0
4c2m_S	4c2m_3	0
4c2m_S	4c2m_4	0
4c2m_S	4c2m_A	19
4c2m_S	4c2m_B	7
4c2m_S	4c2m_C	0
4c2m_S	4c2m_E	0
4c2m_S	4c2m_F	14
4c2m_S	4c2m_V	108
4c2m_S	4c2m_H	0
4c2m_S	4c2m_I	0
4c2m_S	4c2m_J	0
4c2m_S	4c2m_K	0
4c2m_S	4c2m_S	0
4c2m_E	4c2m_1	0
4c2m_E	4c2m_M	0
4c2m_E	4c2m_3	0
4c2m_E	4c2m_4	0
4c2m_E	4c2m_A	180
4c2m_E	4c2m_B	0
4c2m_E	4c2m_C	0
4c2m_E	4c2m_S	0
4c2m_E	4c2m_F	7
4c2m_E	4c2m_V	0
4c2m_E	4c2m_H	0
4c2m_E	4c2m_I	0
4c2m_E	4c2m_J	0
4c2m_E	4c2m_K	0
4c2m_E	4c2m_E	0
4c2m_F	4c2m_1	0
4c2m_F	4c2m_M	0
4c2m_F	4c2m_3	0
4c2m_F	4c2m_4	0
4c2m_F	4c2m_A	144
4c2m_F	4c2m_B	4
4c2m_F	4c2m_C	0
4c2m_F	4c2m_S	14
4c2m_F	4c2m_E	7
4c2m_F	4c2m_V	44
4c2m_F	4c2m_H	0
4c2m_F	4c2m_I	0
4c2m_F	4c2m_J	0
4c2m_F	4c2m_K	0
4c2m_F	4c2m_F	0
4c2m_V	4c2m_1	0
4c2m_V	4c2m_M	0
4c2m_V	4c2m_3	0
4c2m_V	4c2m_4	6
4c2m_V	4c2m_A	83
4c2m_V	4c2m_B	42
4c2m_V	4c2m_C	0
4c2m_V	4c2m_S	108
4c2m_V	4c2m_E	0
4c2m_V	4c2m_F	44
4c2m_V	4c2m_H	0
4c2m_V	4c2m_I	0
4c2m_V	4c2m_J	0
4c2m_V	4c2m_K	0
4c2m_V	4c2m_V	0
4c2m_H	4c2m_1	0
4c2m_H	4c2m_M	0
4c2m_H	4c2m_3	0
4c2m_H	4c2m_4	0
4c2m_H	4c2m_A	94
4c2m_H	4c2m_B	0
4c2m_H	4c2m_C	0
4c2m_H	4c2m_S	0
4c2m_H	4c2m_E	0
4c2m_H	4c2m_F	0
4c2m_H	4c2m_V	0
4c2m_H	4c2m_I	0
4c2m_H	4c2m_J	0
4c2m_H	4c2m_K	4
4c2m_H	4c2m_H	0
4c2m_I	4c2m_1	0
4c2m_I	4c2m_M	25
4c2m_I	4c2m_3	0
4c2m_I	4c2m_4	0
4c2m_I	4c2m_A	184
4c2m_I	4c2m_B	75
4c2m_I	4c2m_C	0
4c2m_I	4c2m_S	0
4c2m_I	4c2m_E	0
4c2m_I	4c2m_F	0
4c2m_I	4c2m_V	0
4c2m_I	4c2m_H	0
4c2m_I	4c2m_J	0
4c2m_I	4c2m_K	0
4c2m_I	4c2m_I	0
4c2m_J	4c2m_1	11
4c2m_J	4c2m_M	0
4c2m_J	4c2m_3	5
4c2m_J	4c2m_4	0
4c2m_J	4c2m_A	0
4c2m_J	4c2m_B	113
4c2m_J	4c2m_C	68
4c2m_J	4c2m_S	0
4c2m_J	4c2m_E	0
4c2m_J	4c2m_F	0
4c2m_J	4c2m_V	0
4c2m_J	4c2m_H	0
4c2m_J	4c2m_I	0
4c2m_J	4c2m_K	0
4c2m_J	4c2m_J	0
4c2m_K	4c2m_1	0
4c2m_K	4c2m_M	0
4c2m_K	4c2m_3	0
4c2m_K	4c2m_4	0
4c2m_K	4c2m_A	57
4c2m_K	4c2m_B	10
4c2m_K	4c2m_C	112
4c2m_K	4c2m_S	0
4c2m_K	4c2m_E	0
4c2m_K	4c2m_F	0
4c2m_K	4c2m_V	0
4c2m_K	4c2m_H	4
4c2m_K	4c2m_I	0
4c2m_K	4c2m_J	0
4c2m_K	4c2m_K	0
4ej0_A	4ej0_A	46
4f4s_C	4f4s_C	153
4ic1_D	4ic1_D	105
4jpn_C	4jpn_C	101
4k2j_A	4k2j_A	155
4rap_E	4rap_E	81
4rdq_A	4rdq_A	290
4rdq_A	4rdq_F	25
4rdq_A	4rdq_G	16
4rdq_F	4rdq_A	25
4rdq_F	4rdq_G	115
4rdq_F	4rdq_F	0
4rdq_G	4rdq_A	16
4rdq_G	4rdq_F	115
4rdq_G	4rdq_G	0
4rsu_G	4rsu_G	76
4rsu_G	4rsu_J	46
4rsu_J	4rsu_G	46
4rsu_J	4rsu_J	14
5aa5_A	5aa5_A	231
5aa5_A	5aa5_C	242
5aa5_C	5aa5_A	242
5aa5_C	5aa5_C	0
5b04_B	5b04_B	240
5b04_B	5b04_C	71
5b04_B	5b04_E	0
5b04_B	5b04_G	41
5b04_B	5b04_I	3
5b04_C	5b04_B	71
5b04_C	5b04_C	10
5b04_C	5b04_E	0
5b04_C	5b04_G	188
5b04_C	5b04_I	79
5b04_E	5b04_B	0
5b04_E	5b04_C	0
5b04_E	5b04_E	0
5b04_E	5b04_G	41
5b04_E	5b04_I	68
5b04_G	5b04_B	41
5b04_G	5b04_C	188
5b04_G	5b04_E	41
5b04_G	5b04_G	0
5b04_G	5b04_I	2
5b04_I	5b04_B	3
5b04_I	5b04_C	79
5b04_I	5b04_E	68
5b04_I	5b04_G	2
5b04_I	5b04_I	0
5bse_H	5bse_H	451
5cw7_G	5cw7_F	85
5cw7_G	5cw7_G	0
5cw7_F	5cw7_G	85
5cw7_F	5cw7_F	27
5f2q_B	5f2q_B	29
5j09_A	5j09_A	63
5jql_A	5jql_D	85
5jql_A	5jql_A	127
5jql_D	5jql_A	85
5jql_D	5jql_D	0
5jyx_B	5jyx_B	57
5k2m_A	5k2m_A	111
5k2m_A	5k2m_F	54
5k2m_A	5k2m_K	35
5k2m_A	5k2m_N	53
5k2m_A	5k2m_M	30
5k2m_F	5k2m_A	54
5k2m_F	5k2m_F	0
5k2m_F	5k2m_K	0
5k2m_F	5k2m_N	0
5k2m_F	5k2m_M	0
5k2m_K	5k2m_A	35
5k2m_K	5k2m_F	0
5k2m_K	5k2m_N	14
5k2m_K	5k2m_M	0
5k2m_N	5k2m_A	53
5k2m_N	5k2m_F	0
5k2m_N	5k2m_K	14
5k2m_N	5k2m_M	8
5k2m_N	5k2m_N	0
5k2m_M	5k2m_A	30
5k2m_M	5k2m_F	0
5k2m_M	5k2m_K	0
5k2m_M	5k2m_N	8
5lk5_A	5lk5_A	34
5n5e_c	5n5e_c	119
5nfr_A	5nfr_A	143
5odc_A	5odc_B	5
5odc_A	5odc_C	57
5odc_A	5odc_D	143
5odc_A	5odc_E	96
5odc_A	5odc_F	0
5odc_A	5odc_A	274
5odc_B	5odc_A	5
5odc_B	5odc_C	228
5odc_B	5odc_D	0
5odc_B	5odc_E	0
5odc_B	5odc_F	0
5odc_B	5odc_B	0
5odc_C	5odc_A	57
5odc_C	5odc_B	228
5odc_C	5odc_D	0
5odc_C	5odc_E	0
5odc_C	5odc_F	0
5odc_C	5odc_C	4
5odc_D	5odc_A	143
5odc_D	5odc_B	0
5odc_D	5odc_C	0
5odc_D	5odc_E	94
5odc_D	5odc_F	0
5odc_D	5odc_D	0
5odc_E	5odc_A	96
5odc_E	5odc_B	0
5odc_E	5odc_C	0
5odc_E	5odc_D	94
5odc_E	5odc_F	255
5odc_E	5odc_E	0
5odc_F	5odc_A	0
5odc_F	5odc_B	0
5odc_F	5odc_C	0
5odc_F	5odc_D	0
5odc_F	5odc_E	255
5odc_F	5odc_F	0
5ovs_K	5ovs_K	71
5t11_B	5t11_B	92
5trm_G	5trm_G	40
5uk3_I	5uk3_I	205
5xpb_B	5xpb_B	43
6e7d_E	6e7d_E	61
6e7d_E	6e7d_S	57
6e7d_S	6e7d_E	57
6e7d_S	6e7d_S	2
6esq_A	6esq_A	200
6esq_A	6esq_F	85
6esq_A	6esq_J	16
6esq_F	6esq_A	85
6esq_F	6esq_F	0
6esq_F	6esq_J	43
6esq_J	6esq_A	16
6esq_J	6esq_F	43
6esq_J	6esq_J	216
6fwh_A	6fwh_A	45
6g94_S	6g94_L	324
6g94_S	6g94_S	37
6g94_S	6g94_A	133
6g94_L	6g94_S	324
6g94_L	6g94_L	49
6g94_L	6g94_A	2
6g94_A	6g94_S	133
6g94_A	6g94_L	2
6g94_A	6g94_A	16
6grj_E	6grj_E	229
6j0b_A	6j0b_A	104
6j0b_A	6j0b_a	38
6j0b_a	6j0b_A	38
6j0b_a	6j0b_a	113
6jcv_A	6jcv_A	340
6krb_A	6krb_A	23
6kwy_O	6kwy_P	104
6kwy_O	6kwy_Q	5
6kwy_O	6kwy_R	0
6kwy_O	6kwy_S	0
6kwy_O	6kwy_F	3
6kwy_O	6kwy_U	96
6kwy_O	6kwy_H	16
6kwy_O	6kwy_I	20
6kwy_O	6kwy_X	0
6kwy_O	6kwy_Y	0
6kwy_O	6kwy_L	0
6kwy_O	6kwy_a	0
6kwy_O	6kwy_b	0
6kwy_O	6kwy_O	0
6kwy_O	6kwy_c	40
6kwy_P	6kwy_O	104
6kwy_P	6kwy_Q	96
6kwy_P	6kwy_R	3
6kwy_P	6kwy_S	1
6kwy_P	6kwy_F	4
6kwy_P	6kwy_U	6
6kwy_P	6kwy_H	0
6kwy_P	6kwy_I	23
6kwy_P	6kwy_X	22
6kwy_P	6kwy_Y	0
6kwy_P	6kwy_L	0
6kwy_P	6kwy_a	0
6kwy_P	6kwy_b	0
6kwy_P	6kwy_P	0
6kwy_P	6kwy_c	46
6kwy_Q	6kwy_O	5
6kwy_Q	6kwy_P	96
6kwy_Q	6kwy_R	96
6kwy_Q	6kwy_S	0
6kwy_Q	6kwy_F	0
6kwy_Q	6kwy_U	0
6kwy_Q	6kwy_H	0
6kwy_Q	6kwy_I	0
6kwy_Q	6kwy_X	23
6kwy_Q	6kwy_Y	20
6kwy_Q	6kwy_L	0
6kwy_Q	6kwy_a	0
6kwy_Q	6kwy_b	0
6kwy_Q	6kwy_Q	0
6kwy_Q	6kwy_c	49
6kwy_R	6kwy_O	0
6kwy_R	6kwy_P	3
6kwy_R	6kwy_Q	96
6kwy_R	6kwy_S	87
6kwy_R	6kwy_F	0
6kwy_R	6kwy_U	0
6kwy_R	6kwy_H	0
6kwy_R	6kwy_I	0
6kwy_R	6kwy_X	0
6kwy_R	6kwy_Y	19
6kwy_R	6kwy_L	23
6kwy_R	6kwy_a	0
6kwy_R	6kwy_b	0
6kwy_R	6kwy_R	0
6kwy_R	6kwy_c	127
6kwy_S	6kwy_O	0
6kwy_S	6kwy_P	1
6kwy_S	6kwy_Q	0
6kwy_S	6kwy_R	87
6kwy_S	6kwy_F	93
6kwy_S	6kwy_U	0
6kwy_S	6kwy_H	0
6kwy_S	6kwy_I	0
6kwy_S	6kwy_X	0
6kwy_S	6kwy_Y	0
6kwy_S	6kwy_L	14
6kwy_S	6kwy_a	30
6kwy_S	6kwy_b	0
6kwy_S	6kwy_S	0
6kwy_S	6kwy_c	75
6kwy_F	6kwy_O	3
6kwy_F	6kwy_P	4
6kwy_F	6kwy_Q	0
6kwy_F	6kwy_R	0
6kwy_F	6kwy_S	93
6kwy_F	6kwy_U	96
6kwy_F	6kwy_H	0
6kwy_F	6kwy_I	0
6kwy_F	6kwy_X	0
6kwy_F	6kwy_Y	0
6kwy_F	6kwy_L	0
6kwy_F	6kwy_a	19
6kwy_F	6kwy_b	21
6kwy_F	6kwy_F	0
6kwy_F	6kwy_c	42
6kwy_U	6kwy_O	96
6kwy_U	6kwy_P	6
6kwy_U	6kwy_Q	0
6kwy_U	6kwy_R	0
6kwy_U	6kwy_S	0
6kwy_U	6kwy_F	96
6kwy_U	6kwy_H	26
6kwy_U	6kwy_I	0
6kwy_U	6kwy_X	0
6kwy_U	6kwy_Y	0
6kwy_U	6kwy_L	0
6kwy_U	6kwy_a	0
6kwy_U	6kwy_b	20
6kwy_U	6kwy_U	0
6kwy_U	6kwy_c	30
6kwy_H	6kwy_O	16
6kwy_H	6kwy_P	0
6kwy_H	6kwy_Q	0
6kwy_H	6kwy_R	0
6kwy_H	6kwy_S	0
6kwy_H	6kwy_F	0
6kwy_H	6kwy_U	26
6kwy_H	6kwy_I	91
6kwy_H	6kwy_X	0
6kwy_H	6kwy_Y	0
6kwy_H	6kwy_L	68
6kwy_H	6kwy_a	50
6kwy_H	6kwy_b	33
6kwy_H	6kwy_H	0
6kwy_H	6kwy_c	0
6kwy_I	6kwy_O	20
6kwy_I	6kwy_P	23
6kwy_I	6kwy_Q	0
6kwy_I	6kwy_R	0
6kwy_I	6kwy_S	0
6kwy_I	6kwy_F	0
6kwy_I	6kwy_U	0
6kwy_I	6kwy_H	91
6kwy_I	6kwy_X	38
6kwy_I	6kwy_Y	52
6kwy_I	6kwy_L	51
6kwy_I	6kwy_a	0
6kwy_I	6kwy_b	0
6kwy_I	6kwy_I	0
6kwy_I	6kwy_c	0
6kwy_X	6kwy_O	0
6kwy_X	6kwy_P	22
6kwy_X	6kwy_Q	23
6kwy_X	6kwy_R	0
6kwy_X	6kwy_S	0
6kwy_X	6kwy_F	0
6kwy_X	6kwy_U	0
6kwy_X	6kwy_H	0
6kwy_X	6kwy_I	38
6kwy_X	6kwy_Y	41
6kwy_X	6kwy_L	0
6kwy_X	6kwy_a	0
6kwy_X	6kwy_b	0
6kwy_X	6kwy_X	50
6kwy_X	6kwy_c	0
6kwy_Y	6kwy_O	0
6kwy_Y	6kwy_P	0
6kwy_Y	6kwy_Q	20
6kwy_Y	6kwy_R	19
6kwy_Y	6kwy_S	0
6kwy_Y	6kwy_F	0
6kwy_Y	6kwy_U	0
6kwy_Y	6kwy_H	0
6kwy_Y	6kwy_I	52
6kwy_Y	6kwy_X	41
6kwy_Y	6kwy_L	34
6kwy_Y	6kwy_a	0
6kwy_Y	6kwy_b	0
6kwy_Y	6kwy_Y	0
6kwy_Y	6kwy_c	0
6kwy_L	6kwy_O	0
6kwy_L	6kwy_P	0
6kwy_L	6kwy_Q	0
6kwy_L	6kwy_R	23
6kwy_L	6kwy_S	14
6kwy_L	6kwy_F	0
6kwy_L	6kwy_U	0
6kwy_L	6kwy_H	68
6kwy_L	6kwy_I	51
6kwy_L	6kwy_X	0
6kwy_L	6kwy_Y	34
6kwy_L	6kwy_a	46
6kwy_L	6kwy_b	0
6kwy_L	6kwy_L	0
6kwy_L	6kwy_c	0
6kwy_a	6kwy_O	0
6kwy_a	6kwy_P	0
6kwy_a	6kwy_Q	0
6kwy_a	6kwy_R	0
6kwy_a	6kwy_S	30
6kwy_a	6kwy_F	19
6kwy_a	6kwy_U	0
6kwy_a	6kwy_H	50
6kwy_a	6kwy_I	0
6kwy_a	6kwy_X	0
6kwy_a	6kwy_Y	0
6kwy_a	6kwy_L	46
6kwy_a	6kwy_b	61
6kwy_a	6kwy_a	0
6kwy_a	6kwy_c	0
6kwy_b	6kwy_O	0
6kwy_b	6kwy_P	0
6kwy_b	6kwy_Q	0
6kwy_b	6kwy_R	0
6kwy_b	6kwy_S	0
6kwy_b	6kwy_F	21
6kwy_b	6kwy_U	20
6kwy_b	6kwy_H	33
6kwy_b	6kwy_I	0
6kwy_b	6kwy_X	0
6kwy_b	6kwy_Y	0
6kwy_b	6kwy_L	0
6kwy_b	6kwy_a	61
6kwy_b	6kwy_b	71
6kwy_b	6kwy_c	0
6kwy_c	6kwy_O	40
6kwy_c	6kwy_P	46
6kwy_c	6kwy_Q	49
6kwy_c	6kwy_R	127
6kwy_c	6kwy_S	75
6kwy_c	6kwy_F	42
6kwy_c	6kwy_U	30
6kwy_c	6kwy_H	0
6kwy_c	6kwy_I	0
6kwy_c	6kwy_X	0
6kwy_c	6kwy_Y	0
6kwy_c	6kwy_L	0
6kwy_c	6kwy_a	0
6kwy_c	6kwy_b	0
6lni_A	6lni_A	203
6lqh_A	6lqh_A	198
6lqh_A	6lqh_a	57
6lqh_a	6lqh_A	57
6lqh_a	6lqh_a	35
6m3x_A	6m3x_A	153
6mrt_A	6mrt_A	121
6mst_A	6mst_A	198
6n3p_D	6n3p_D	94
6n3p_D	6n3p_K	24
6n3p_K	6n3p_D	24
6n3p_K	6n3p_K	1
6nht_A	6nht_A	45
6nht_A	6nht_E	45
6nht_E	6nht_A	45
6nht_E	6nht_E	100
6ofg_A	6ofg_A	59
6osj_A	6osj_A	266
6ovh_A	6ovh_A	25
6pyt_a	6pyt_A	26
6pyt_a	6pyt_a	147
6pyt_A	6pyt_a	26
6pyt_A	6pyt_A	145
6qlv_D	6qlv_D	117
6qsu_A	6qsu_B	212
6qsu_A	6qsu_A	23
6qsu_B	6qsu_A	212
6qsu_B	6qsu_B	183
6rd7_0	6rd7_1	21
6rd7_0	6rd7_3	0
6rd7_0	6rd7_5	26
6rd7_0	6rd7_6	39
6rd7_0	6rd7_8	13
6rd7_0	6rd7_9	25
6rd7_0	6rd7_A	0
6rd7_0	6rd7_M	8
6rd7_1	6rd7_0	21
6rd7_1	6rd7_3	54
6rd7_1	6rd7_5	217
6rd7_1	6rd7_6	110
6rd7_1	6rd7_8	90
6rd7_1	6rd7_9	5
6rd7_1	6rd7_A	0
6rd7_1	6rd7_M	66
6rd7_3	6rd7_0	0
6rd7_3	6rd7_1	54
6rd7_3	6rd7_5	0
6rd7_3	6rd7_6	0
6rd7_3	6rd7_8	5
6rd7_3	6rd7_9	0
6rd7_3	6rd7_A	0
6rd7_3	6rd7_M	76
6rd7_5	6rd7_0	26
6rd7_5	6rd7_1	217
6rd7_5	6rd7_3	0
6rd7_5	6rd7_6	48
6rd7_5	6rd7_8	44
6rd7_5	6rd7_9	0
6rd7_5	6rd7_A	5
6rd7_5	6rd7_M	66
6rd7_6	6rd7_0	39
6rd7_6	6rd7_1	110
6rd7_6	6rd7_3	0
6rd7_6	6rd7_5	48
6rd7_6	6rd7_8	31
6rd7_6	6rd7_9	46
6rd7_6	6rd7_A	0
6rd7_6	6rd7_M	72
6rd7_8	6rd7_0	13
6rd7_8	6rd7_1	90
6rd7_8	6rd7_3	5
6rd7_8	6rd7_5	44
6rd7_8	6rd7_6	31
6rd7_8	6rd7_9	1
6rd7_8	6rd7_A	0
6rd7_8	6rd7_M	51
6rd7_9	6rd7_0	25
6rd7_9	6rd7_1	5
6rd7_9	6rd7_3	0
6rd7_9	6rd7_5	0
6rd7_9	6rd7_6	46
6rd7_9	6rd7_8	1
6rd7_9	6rd7_A	7
6rd7_9	6rd7_M	59
6rd7_A	6rd7_0	0
6rd7_A	6rd7_1	0
6rd7_A	6rd7_3	0
6rd7_A	6rd7_5	5
6rd7_A	6rd7_6	0
6rd7_A	6rd7_8	0
6rd7_A	6rd7_9	7
6rd7_A	6rd7_A	158
6rd7_A	6rd7_M	31
6rd7_M	6rd7_0	8
6rd7_M	6rd7_1	66
6rd7_M	6rd7_3	76
6rd7_M	6rd7_5	66
6rd7_M	6rd7_6	72
6rd7_M	6rd7_8	51
6rd7_M	6rd7_9	59
6rd7_M	6rd7_A	31
6rdb_A	6rdb_A	158
6rdb_A	6rdb_P	0
6rdb_A	6rdb_Q	11
6rdb_A	6rdb_R	18
6rdb_A	6rdb_S	12
6rdb_A	6rdb_U	0
6rdb_A	6rdb_X	0
6rdb_P	6rdb_A	0
6rdb_P	6rdb_Q	0
6rdb_P	6rdb_R	0
6rdb_P	6rdb_S	0
6rdb_P	6rdb_U	88
6rdb_P	6rdb_X	5
6rdb_Q	6rdb_A	11
6rdb_Q	6rdb_P	0
6rdb_Q	6rdb_R	82
6rdb_Q	6rdb_S	106
6rdb_Q	6rdb_U	0
6rdb_Q	6rdb_X	0
6rdb_R	6rdb_A	18
6rdb_R	6rdb_P	0
6rdb_R	6rdb_Q	82
6rdb_R	6rdb_S	157
6rdb_R	6rdb_U	1
6rdb_R	6rdb_X	0
6rdb_S	6rdb_A	12
6rdb_S	6rdb_P	0
6rdb_S	6rdb_Q	106
6rdb_S	6rdb_R	157
6rdb_S	6rdb_U	28
6rdb_S	6rdb_X	33
6rdb_U	6rdb_A	0
6rdb_U	6rdb_P	88
6rdb_U	6rdb_Q	0
6rdb_U	6rdb_R	1
6rdb_U	6rdb_S	28
6rdb_U	6rdb_U	5
6rdb_U	6rdb_X	259
6rdb_X	6rdb_A	0
6rdb_X	6rdb_P	5
6rdb_X	6rdb_Q	0
6rdb_X	6rdb_R	0
6rdb_X	6rdb_S	33
6rdb_X	6rdb_U	259
6rdb_X	6rdb_X	0
6rke_B	6rke_K	251
6rke_B	6rke_B	48
6rke_K	6rke_B	251
6rke_K	6rke_K	52
6ro0_A	6ro0_H	14
6ro0_A	6ro0_C	20
6ro0_A	6ro0_D	50
6ro0_A	6ro0_F	45
6ro0_A	6ro0_A	0
6ro0_H	6ro0_A	14
6ro0_H	6ro0_C	0
6ro0_H	6ro0_D	93
6ro0_H	6ro0_F	57
6ro0_H	6ro0_H	3
6ro0_C	6ro0_A	20
6ro0_C	6ro0_H	0
6ro0_C	6ro0_D	87
6ro0_C	6ro0_F	0
6ro0_C	6ro0_C	0
6ro0_D	6ro0_A	50
6ro0_D	6ro0_H	93
6ro0_D	6ro0_C	87
6ro0_D	6ro0_D	4
6ro0_D	6ro0_F	52
6ro0_F	6ro0_A	45
6ro0_F	6ro0_H	57
6ro0_F	6ro0_C	0
6ro0_F	6ro0_D	52
6ro0_F	6ro0_F	0
6s5l_D	6s5l_D	92
6sdz_A	6sdz_A	370
6sqr_A	6sqr_K	30
6sqr_A	6sqr_F	21
6sqr_A	6sqr_A	100
6sqr_K	6sqr_A	30
6sqr_K	6sqr_F	75
6sqr_K	6sqr_K	16
6sqr_F	6sqr_A	21
6sqr_F	6sqr_K	75
6sqr_F	6sqr_F	0
6ssi_B	6ssi_B	147
6ssi_B	6ssi_H	48
6ssi_H	6ssi_B	48
6ssi_H	6ssi_H	0
6uiw_A	6uiw_A	200
6uwr_A	6uwr_A	289
6w6m_A	6w6m_A	307
6wbn_A	6wbn_A	140
6x04_A	6x04_B	51
6x04_A	6x04_A	18
6x04_A	6x04_K	0
6x04_A	6x04_I	24
6x04_B	6x04_A	51
6x04_B	6x04_B	25
6x04_B	6x04_K	51
6x04_B	6x04_I	50
6x04_K	6x04_A	0
6x04_K	6x04_B	51
6x04_K	6x04_I	0
6x04_K	6x04_K	22
6x04_I	6x04_A	24
6x04_I	6x04_B	50
6x04_I	6x04_K	0
6ybq_A	6ybq_A	334
6ybq_A	6ybq_H	99
6ybq_H	6ybq_A	99
6ybq_H	6ybq_H	0
6z16_a	6z16_b	96
6z16_a	6z16_c	257
6z16_a	6z16_d	246
6z16_a	6z16_e	0
6z16_a	6z16_f	37
6z16_a	6z16_g	0
6z16_a	6z16_a	0
6z16_b	6z16_a	96
6z16_b	6z16_c	9
6z16_b	6z16_d	37
6z16_b	6z16_e	34
6z16_b	6z16_f	47
6z16_b	6z16_g	15
6z16_b	6z16_b	0
6z16_c	6z16_a	257
6z16_c	6z16_b	9
6z16_c	6z16_d	77
6z16_c	6z16_e	0
6z16_c	6z16_f	7
6z16_c	6z16_g	0
6z16_c	6z16_c	0
6z16_d	6z16_a	246
6z16_d	6z16_b	37
6z16_d	6z16_c	77
6z16_d	6z16_e	0
6z16_d	6z16_f	0
6z16_d	6z16_g	0
6z16_d	6z16_d	0
6z16_e	6z16_a	0
6z16_e	6z16_b	34
6z16_e	6z16_c	0
6z16_e	6z16_d	0
6z16_e	6z16_f	0
6z16_e	6z16_g	85
6z16_e	6z16_e	10
6z16_f	6z16_a	37
6z16_f	6z16_b	47
6z16_f	6z16_c	7
6z16_f	6z16_d	0
6z16_f	6z16_e	0
6z16_f	6z16_g	145
6z16_f	6z16_f	0
6z16_g	6z16_a	0
6z16_g	6z16_b	15
6z16_g	6z16_c	0
6z16_g	6z16_d	0
6z16_g	6z16_e	85
6z16_g	6z16_f	145
6z16_g	6z16_g	0
6z1f_3	6z1f_3	169
6z1f_3	6z1f_A	31
6z1f_3	6z1f_I	15
6z1f_A	6z1f_3	31
6z1f_A	6z1f_A	346
6z1f_A	6z1f_I	86
6z1f_I	6z1f_3	15
6z1f_I	6z1f_A	86
6z1f_I	6z1f_I	8
6zee_A	6zee_A	46
6zee_A	6zee_C	146
6zee_C	6zee_A	146
6zee_C	6zee_C	7
6zk9_1	6zk9_2	233
6zk9_1	6zk9_3	83
6zk9_1	6zk9_4	0
6zk9_1	6zk9_5	0
6zk9_1	6zk9_6	0
6zk9_1	6zk9_9	0
6zk9_1	6zk9_a	62
6zk9_1	6zk9_b	0
6zk9_1	6zk9_c	28
6zk9_1	6zk9_d	0
6zk9_1	6zk9_e	0
6zk9_1	6zk9_f	0
6zk9_1	6zk9_g	0
6zk9_1	6zk9_h	12
6zk9_1	6zk9_i	0
6zk9_1	6zk9_j	0
6zk9_1	6zk9_q	0
6zk9_2	6zk9_1	233
6zk9_2	6zk9_3	43
6zk9_2	6zk9_4	0
6zk9_2	6zk9_5	0
6zk9_2	6zk9_6	0
6zk9_2	6zk9_9	0
6zk9_2	6zk9_a	64
6zk9_2	6zk9_b	2
6zk9_2	6zk9_c	7
6zk9_2	6zk9_d	0
6zk9_2	6zk9_e	0
6zk9_2	6zk9_f	0
6zk9_2	6zk9_g	0
6zk9_2	6zk9_h	0
6zk9_2	6zk9_i	0
6zk9_2	6zk9_j	0
6zk9_2	6zk9_q	0
6zk9_3	6zk9_1	83
6zk9_3	6zk9_2	43
6zk9_3	6zk9_4	58
6zk9_3	6zk9_5	34
6zk9_3	6zk9_6	0
6zk9_3	6zk9_9	27
6zk9_3	6zk9_a	3
6zk9_3	6zk9_b	28
6zk9_3	6zk9_c	116
[truncated: 1,223 more rows]
