# Supplementary material for: Towards a structurally resolved human protein interaction network
Source: Nat Struct Mol Biol. 2023 Jan 23;30(2):216–25. doi: 10.1038/s41594-022-00910-8 (PMC9935395; doi:10.1038/s41594-022-00910-8)
Supplement: Source Data Fig. 2 — Source data. [file 41594_2022_910_MOESM7_ESM.zip › pdbcomplex-Meff.csv]

Name	Meff
1g0u_2-1g0u_1_1	14056
1g0u_A-1g0u_1_1	10668
1g0u_A-1g0u_2_1	10308
1g0u_B-1g0u_1_1	11095
1g0u_B-1g0u_2_1	10736
1g0u_B-1g0u_A_1	12589
1g0u_C-1g0u_1_1	12802
1g0u_C-1g0u_2_1	12777
1g0u_C-1g0u_A_1	10044
1g0u_C-1g0u_B_1	10471
1g0u_D-1g0u_1_1	10921
1g0u_D-1g0u_2_1	10573
1g0u_D-1g0u_A_1	12574
1g0u_D-1g0u_B_1	12816
1g0u_D-1g0u_C_1	10308
1g0u_E-1g0u_1_1	9748
1g0u_E-1g0u_2_1	9412
1g0u_E-1g0u_A_1	11194
1g0u_E-1g0u_B_1	11183
1g0u_E-1g0u_C_1	9149
1g0u_E-1g0u_D_1	11190
1g0u_F-1g0u_1_1	10618
1g0u_F-1g0u_2_1	10257
1g0u_F-1g0u_A_1	12461
1g0u_F-1g0u_B_1	12454
1g0u_F-1g0u_C_1	9932
1g0u_F-1g0u_D_1	12462
1g0u_F-1g0u_E_1	11212
1g0u_G-1g0u_1_1	9760
1g0u_G-1g0u_2_1	9412
1g0u_G-1g0u_A_1	11668
1g0u_G-1g0u_B_1	11658
1g0u_G-1g0u_C_1	9148
1g0u_G-1g0u_D_1	11687
1g0u_G-1g0u_E_1	11199
1g0u_G-1g0u_F_1	11687
1g0u_H-1g0u_1_1	14862
1g0u_H-1g0u_2_1	13962
1g0u_H-1g0u_A_1	10505
1g0u_H-1g0u_B_1	10931
1g0u_H-1g0u_C_1	12690
1g0u_H-1g0u_D_1	10757
1g0u_H-1g0u_E_1	9585
1g0u_H-1g0u_F_1	10454
1g0u_H-1g0u_G_1	9596
1g0u_I-1g0u_1_1	14944
1g0u_I-1g0u_2_1	13986
1g0u_I-1g0u_A_1	10606
1g0u_I-1g0u_B_1	11033
1g0u_I-1g0u_C_1	12788
1g0u_I-1g0u_D_1	10859
1g0u_I-1g0u_E_1	9685
1g0u_I-1g0u_F_1	10495
1g0u_I-1g0u_G_1	9698
1g0u_I-1g0u_H_1	14789
1g0u_J-1g0u_1_1	11983
1g0u_J-1g0u_2_1	11549
1g0u_J-1g0u_A_1	12532
1g0u_J-1g0u_B_1	12962
1g0u_J-1g0u_C_1	11236
1g0u_J-1g0u_D_1	12780
1g0u_J-1g0u_E_1	11126
1g0u_J-1g0u_F_1	12399
1g0u_J-1g0u_G_1	11619
1g0u_J-1g0u_H_1	11817
1g0u_J-1g0u_I_1	11926
1g0u_K-1g0u_1_1	14639
1g0u_K-1g0u_2_1	13679
1g0u_K-1g0u_A_1	10915
1g0u_K-1g0u_B_1	11342
1g0u_K-1g0u_C_1	12453
1g0u_K-1g0u_D_1	11168
1g0u_K-1g0u_E_1	9988
1g0u_K-1g0u_F_1	10815
1g0u_K-1g0u_G_1	10007
1g0u_K-1g0u_H_1	14580
1g0u_K-1g0u_I_1	14572
1g0u_K-1g0u_J_1	12233
1g0u_L-1g0u_1_1	14201
1g0u_L-1g0u_2_1	13963
1g0u_L-1g0u_A_1	10411
1g0u_L-1g0u_B_1	10837
1g0u_L-1g0u_C_1	12794
1g0u_L-1g0u_D_1	10658
1g0u_L-1g0u_E_1	9497
1g0u_L-1g0u_F_1	10284
1g0u_L-1g0u_G_1	9497
1g0u_L-1g0u_H_1	14085
1g0u_L-1g0u_I_1	14201
1g0u_L-1g0u_J_1	11633
1g0u_L-1g0u_K_1	13851
1i50_B-1i50_A_1	23430
1i50_C-1i50_A_1	10534
1i50_C-1i50_B_1	10341
1i50_E-1i50_A_1	2601
1i50_E-1i50_B_1	2585
1i50_E-1i50_C_1	2428
1i50_F-1i50_A_1	3052
1i50_F-1i50_B_1	3008
1i50_F-1i50_C_1	2820
1i50_F-1i50_E_1	2099
1i50_H-1i50_A_1	1535
1i50_H-1i50_B_1	1527
1i50_H-1i50_C_1	1495
1i50_H-1i50_E_1	1337
1i50_H-1i50_F_1	1327
1i50_I-1i50_A_1	3387
1i50_I-1i50_B_1	3322
1i50_I-1i50_C_1	3094
1i50_I-1i50_E_1	2487
1i50_I-1i50_F_1	2403
1i50_I-1i50_H_1	1542
1i50_J-1i50_A_1	1820
1i50_J-1i50_B_1	1791
1i50_J-1i50_C_1	1756
1i50_J-1i50_E_1	1607
1i50_J-1i50_F_1	1568
1i50_J-1i50_H_1	860
1i50_J-1i50_I_1	1764
1i50_K-1i50_A_1	2978
1i50_K-1i50_B_1	2921
1i50_K-1i50_C_1	2853
1i50_K-1i50_E_1	2355
1i50_K-1i50_F_1	2296
1i50_K-1i50_H_1	1477
1i50_K-1i50_I_1	2957
1i50_K-1i50_J_1	1672
1i50_L-1i50_A_1	1723
1i50_L-1i50_B_1	1730
1i50_L-1i50_C_1	1654
1i50_L-1i50_E_1	1411
1i50_L-1i50_F_1	1437
1i50_L-1i50_H_1	941
1i50_L-1i50_I_1	1631
1i50_L-1i50_J_1	1112
1i50_L-1i50_K_1	1564
1kb9_B-1kb9_A_1	21731
1kb9_C-1kb9_A_1	2087
1kb9_C-1kb9_B_1	2149
1kb9_D-1kb9_A_1	7369
1kb9_D-1kb9_B_1	7513
1kb9_D-1kb9_C_1	2436
1kb9_E-1kb9_A_1	15410
1kb9_E-1kb9_B_1	15738
1kb9_E-1kb9_C_1	2423
1kb9_E-1kb9_D_1	8621
1kb9_F-1kb9_A_1	1768
1kb9_F-1kb9_B_1	1765
1kb9_F-1kb9_C_1	436
1kb9_F-1kb9_D_1	1559
1kb9_F-1kb9_E_1	1628
1kb9_G-1kb9_A_1	1721
1kb9_G-1kb9_B_1	1720
1kb9_G-1kb9_C_1	445
1kb9_G-1kb9_D_1	1567
1kb9_G-1kb9_E_1	1641
1kb9_G-1kb9_F_1	1500
1kb9_H-1kb9_A_1	1401
1kb9_H-1kb9_B_1	1402
1kb9_H-1kb9_C_1	352
1kb9_H-1kb9_D_1	1261
1kb9_H-1kb9_E_1	1312
1kb9_H-1kb9_F_1	1251
1kb9_H-1kb9_G_1	1244
1kb9_I-1kb9_A_1	1307
1kb9_I-1kb9_B_1	1308
1kb9_I-1kb9_C_1	321
1kb9_I-1kb9_D_1	1197
1kb9_I-1kb9_E_1	1233
1kb9_I-1kb9_F_1	1180
1kb9_I-1kb9_G_1	1163
1kb9_I-1kb9_H_1	984
1kb9_J-1kb9_A_1	434
1kb9_J-1kb9_B_1	433
1kb9_J-1kb9_C_1	220
1kb9_J-1kb9_D_1	301
1kb9_J-1kb9_E_1	391
1kb9_J-1kb9_F_1	340
1kb9_J-1kb9_G_1	337
1kb9_J-1kb9_H_1	305
1kb9_J-1kb9_I_1	245
1kb9_K-1kb9_A_1	428
1kb9_K-1kb9_B_1	426
1kb9_K-1kb9_C_1	220
1kb9_K-1kb9_D_1	300
1kb9_K-1kb9_E_1	387
1kb9_K-1kb9_F_1	338
1kb9_K-1kb9_G_1	335
1kb9_K-1kb9_H_1	303
1kb9_K-1kb9_I_1	243
1kb9_K-1kb9_J_1	502
1kyo_B-1kyo_A_1	21653
1kyo_C-1kyo_A_1	2103
1kyo_C-1kyo_B_1	2149
1kyo_D-1kyo_A_1	7398
1kyo_D-1kyo_B_1	7513
1kyo_D-1kyo_C_1	2436
1kyo_E-1kyo_A_1	15438
1kyo_E-1kyo_B_1	15738
1kyo_E-1kyo_C_1	2423
1kyo_E-1kyo_D_1	8621
1kyo_F-1kyo_A_1	1769
1kyo_F-1kyo_B_1	1765
1kyo_F-1kyo_C_1	436
1kyo_F-1kyo_D_1	1559
1kyo_F-1kyo_E_1	1628
1kyo_G-1kyo_A_1	1723
1kyo_G-1kyo_B_1	1720
1kyo_G-1kyo_C_1	445
1kyo_G-1kyo_D_1	1567
1kyo_G-1kyo_E_1	1641
1kyo_G-1kyo_F_1	1500
1kyo_H-1kyo_A_1	1401
1kyo_H-1kyo_B_1	1402
1kyo_H-1kyo_C_1	352
1kyo_H-1kyo_D_1	1261
1kyo_H-1kyo_E_1	1312
1kyo_H-1kyo_F_1	1251
1kyo_H-1kyo_G_1	1244
1kyo_I-1kyo_A_1	1308
1kyo_I-1kyo_B_1	1308
1kyo_I-1kyo_C_1	321
1kyo_I-1kyo_D_1	1197
1kyo_I-1kyo_E_1	1233
1kyo_I-1kyo_F_1	1180
1kyo_I-1kyo_G_1	1163
1kyo_I-1kyo_H_1	984
1kyo_J-1kyo_A_1	437
1kyo_J-1kyo_B_1	433
1kyo_J-1kyo_C_1	220
1kyo_J-1kyo_D_1	301
1kyo_J-1kyo_E_1	391
1kyo_J-1kyo_F_1	340
1kyo_J-1kyo_G_1	337
1kyo_J-1kyo_H_1	305
1kyo_J-1kyo_I_1	245
1kyo_K-1kyo_A_1	431
1kyo_K-1kyo_B_1	426
1kyo_K-1kyo_C_1	220
1kyo_K-1kyo_D_1	300
1kyo_K-1kyo_E_1	387
1kyo_K-1kyo_F_1	338
1kyo_K-1kyo_G_1	335
1kyo_K-1kyo_H_1	303
1kyo_K-1kyo_I_1	243
1kyo_K-1kyo_J_1	502
1kyo_W-1kyo_A_1	13519
1kyo_W-1kyo_B_1	13939
1kyo_W-1kyo_C_1	2342
1kyo_W-1kyo_D_1	7778
1kyo_W-1kyo_E_1	13814
1kyo_W-1kyo_F_1	1520
1kyo_W-1kyo_G_1	1546
1kyo_W-1kyo_H_1	1247
1kyo_W-1kyo_I_1	1180
1kyo_W-1kyo_J_1	368
1kyo_W-1kyo_K_1	364
1l0l_B-1l0l_A_1	21942
1l0l_C-1l0l_A_1	1818
1l0l_C-1l0l_B_1	1747
1l0l_D-1l0l_A_1	7793
1l0l_D-1l0l_B_1	7466
1l0l_D-1l0l_C_1	1843
1l0l_E-1l0l_A_1	16064
1l0l_E-1l0l_B_1	15531
1l0l_E-1l0l_C_1	1855
1l0l_E-1l0l_D_1	8629
1l0l_F-1l0l_A_1	1721
1l0l_F-1l0l_B_1	1721
1l0l_F-1l0l_C_1	431
1l0l_F-1l0l_D_1	1564
1l0l_F-1l0l_E_1	1640
1l0l_G-1l0l_A_1	1419
1l0l_G-1l0l_B_1	1421
1l0l_G-1l0l_C_1	358
1l0l_G-1l0l_D_1	1274
1l0l_G-1l0l_E_1	1330
1l0l_G-1l0l_F_1	1251
1l0l_H-1l0l_A_1	1775
1l0l_H-1l0l_B_1	1776
1l0l_H-1l0l_C_1	422
1l0l_H-1l0l_D_1	1565
1l0l_H-1l0l_E_1	1635
1l0l_H-1l0l_F_1	1498
1l0l_H-1l0l_G_1	1261
1l0l_I-1l0l_A_1	670
1l0l_I-1l0l_B_1	672
1l0l_I-1l0l_C_1	303
1l0l_I-1l0l_D_1	578
1l0l_I-1l0l_E_1	702
1l0l_I-1l0l_F_1	590
1l0l_I-1l0l_G_1	539
1l0l_I-1l0l_H_1	579
1l0l_J-1l0l_A_1	1311
1l0l_J-1l0l_B_1	1313
1l0l_J-1l0l_C_1	309
1l0l_J-1l0l_D_1	1197
1l0l_J-1l0l_E_1	1235
1l0l_J-1l0l_F_1	1163
1l0l_J-1l0l_G_1	994
1l0l_J-1l0l_H_1	1180
1l0l_J-1l0l_I_1	434
1l0l_K-1l0l_A_1	600
1l0l_K-1l0l_B_1	601
1l0l_K-1l0l_C_1	235
1l0l_K-1l0l_D_1	529
1l0l_K-1l0l_E_1	563
1l0l_K-1l0l_F_1	545
1l0l_K-1l0l_G_1	523
1l0l_K-1l0l_H_1	547
1l0l_K-1l0l_I_1	361
1l0l_K-1l0l_J_1	458
4c2m_3-4c2m_1_1	374
4c2m_4-4c2m_1_1	53
4c2m_4-4c2m_3_1	94
4c2m_A-4c2m_1_1	1729
4c2m_A-4c2m_3_1	626
4c2m_A-4c2m_4_1	97
4c2m_B-4c2m_1_1	1733
4c2m_B-4c2m_3_1	620
4c2m_B-4c2m_4_1	96
4c2m_B-4c2m_A_1	23975
4c2m_C-4c2m_1_1	1663
4c2m_C-4c2m_3_1	589
4c2m_C-4c2m_4_1	96
4c2m_C-4c2m_A_1	10523
4c2m_C-4c2m_B_1	10434
4c2m_E-4c2m_1_1	1424
4c2m_E-4c2m_3_1	463
4c2m_E-4c2m_4_1	83
4c2m_E-4c2m_A_1	2596
4c2m_E-4c2m_B_1	2590
4c2m_E-4c2m_C_1	2429
4c2m_F-4c2m_1_1	1447
4c2m_F-4c2m_3_1	460
4c2m_F-4c2m_4_1	86
4c2m_F-4c2m_A_1	2993
4c2m_F-4c2m_B_1	2960
4c2m_F-4c2m_C_1	2776
4c2m_F-4c2m_E_1	2098
4c2m_H-4c2m_1_1	942
4c2m_H-4c2m_3_1	428
4c2m_H-4c2m_4_1	86
4c2m_H-4c2m_A_1	1532
4c2m_H-4c2m_B_1	1529
4c2m_H-4c2m_C_1	1495
4c2m_H-4c2m_E_1	1338
4c2m_H-4c2m_F_1	1327
4c2m_I-4c2m_1_1	1647
4c2m_I-4c2m_3_1	605
4c2m_I-4c2m_4_1	97
4c2m_I-4c2m_A_1	3503
4c2m_I-4c2m_B_1	3479
4c2m_I-4c2m_C_1	3110
4c2m_I-4c2m_E_1	2489
4c2m_I-4c2m_F_1	2397
4c2m_I-4c2m_H_1	1538
4c2m_J-4c2m_1_1	1120
4c2m_J-4c2m_3_1	255
4c2m_J-4c2m_4_1	38
4c2m_J-4c2m_A_1	1817
4c2m_J-4c2m_B_1	1794
4c2m_J-4c2m_C_1	1756
4c2m_J-4c2m_E_1	1607
4c2m_J-4c2m_F_1	1566
4c2m_J-4c2m_H_1	859
4c2m_J-4c2m_I_1	1767
4c2m_K-4c2m_1_1	1576
4c2m_K-4c2m_3_1	584
4c2m_K-4c2m_4_1	96
4c2m_K-4c2m_A_1	2980
4c2m_K-4c2m_B_1	2934
4c2m_K-4c2m_C_1	2857
4c2m_K-4c2m_E_1	2360
4c2m_K-4c2m_F_1	2299
4c2m_K-4c2m_H_1	1478
4c2m_K-4c2m_I_1	2957
4c2m_K-4c2m_J_1	1674
4c2m_M-4c2m_1_1	805
4c2m_M-4c2m_3_1	574
4c2m_M-4c2m_4_1	93
4c2m_M-4c2m_A_1	1467
4c2m_M-4c2m_B_1	1459
4c2m_M-4c2m_C_1	1381
4c2m_M-4c2m_E_1	1081
4c2m_M-4c2m_F_1	1061
4c2m_M-4c2m_H_1	980
4c2m_M-4c2m_I_1	1446
4c2m_M-4c2m_J_1	666
4c2m_M-4c2m_K_1	1347
4c2m_S-4c2m_1_1	53
4c2m_S-4c2m_3_1	95
4c2m_S-4c2m_4_1	89
4c2m_S-4c2m_A_1	99
4c2m_S-4c2m_B_1	100
4c2m_S-4c2m_C_1	98
4c2m_S-4c2m_E_1	87
4c2m_S-4c2m_F_1	88
4c2m_S-4c2m_H_1	89
4c2m_S-4c2m_I_1	96
4c2m_S-4c2m_J_1	38
4c2m_S-4c2m_K_1	97
4c2m_S-4c2m_M_1	96
4c2m_V-4c2m_1_1	1469
4c2m_V-4c2m_3_1	608
4c2m_V-4c2m_4_1	98
4c2m_V-4c2m_A_1	2734
4c2m_V-4c2m_B_1	2690
4c2m_V-4c2m_C_1	2569
4c2m_V-4c2m_E_1	2048
4c2m_V-4c2m_F_1	2025
4c2m_V-4c2m_H_1	1454
4c2m_V-4c2m_I_1	2665
4c2m_V-4c2m_J_1	1438
4c2m_V-4c2m_K_1	2518
4c2m_V-4c2m_M_1	1438
4c2m_V-4c2m_S_1	98
5odc_B-5odc_A_1	6767
5odc_C-5odc_A_1	6582
5odc_C-5odc_B_1	15510
5odc_D-5odc_A_1	1890
5odc_D-5odc_B_1	1932
5odc_D-5odc_C_1	1961
5odc_E-5odc_A_1	6519
5odc_E-5odc_B_1	11946
5odc_E-5odc_C_1	11645
5odc_E-5odc_D_1	1718
5odc_F-5odc_A_1	7021
5odc_F-5odc_B_1	13705
5odc_F-5odc_C_1	13044
5odc_F-5odc_D_1	1747
5odc_F-5odc_E_1	18212
6rdb_P-6rdb_A_1	11610
6rdb_Q-6rdb_A_1	1372
6rdb_Q-6rdb_P_1	1339
6rdb_R-6rdb_A_1	12429
6rdb_R-6rdb_P_1	18494
6rdb_R-6rdb_Q_1	1311
6rdb_S-6rdb_A_1	8229
6rdb_S-6rdb_P_1	11546
6rdb_S-6rdb_Q_1	1344
6rdb_S-6rdb_R_1	11734
6rdb_U-6rdb_A_1	10370
6rdb_U-6rdb_P_1	14491
6rdb_U-6rdb_Q_1	1037
6rdb_U-6rdb_R_1	16384
6rdb_U-6rdb_S_1	11866
6rdb_X-6rdb_A_1	9786
6rdb_X-6rdb_P_1	13165
6rdb_X-6rdb_Q_1	988
6rdb_X-6rdb_R_1	14720
6rdb_X-6rdb_S_1	11338
6rdb_X-6rdb_U_1	21759
6ro0_C-6ro0_A_1	9
6ro0_D-6ro0_A_1	8
6ro0_D-6ro0_C_1	9
6ro0_F-6ro0_A_1	6
6ro0_F-6ro0_C_1	7
6ro0_F-6ro0_D_1	7
6ro0_H-6ro0_A_1	28
6ro0_H-6ro0_C_1	16
6ro0_H-6ro0_D_1	9
6ro0_H-6ro0_F_1	7
6zk9_2-6zk9_1_1	17486
6zk9_3-6zk9_1_1	18868
6zk9_3-6zk9_2_1	16959
6zk9_4-6zk9_1_1	15886
6zk9_4-6zk9_2_1	14539
6zk9_4-6zk9_3_1	16506
6zk9_5-6zk9_1_1	15891
6zk9_5-6zk9_2_1	14805
6zk9_5-6zk9_3_1	16520
6zk9_5-6zk9_4_1	19417
6zk9_6-6zk9_1_1	14349
6zk9_6-6zk9_2_1	13323
6zk9_6-6zk9_3_1	14485
6zk9_6-6zk9_4_1	18279
6zk9_6-6zk9_5_1	17071
6zk9_9-6zk9_1_1	16979
6zk9_9-6zk9_2_1	15074
6zk9_9-6zk9_3_1	16537
6zk9_9-6zk9_4_1	17772
6zk9_9-6zk9_5_1	17333
6zk9_9-6zk9_6_1	16867
6zk9_a-6zk9_1_1	532
6zk9_a-6zk9_2_1	530
6zk9_a-6zk9_3_1	565
6zk9_a-6zk9_4_1	459
6zk9_a-6zk9_5_1	544
6zk9_a-6zk9_6_1	545
6zk9_a-6zk9_9_1	501
6zk9_b-6zk9_1_1	5783
6zk9_b-6zk9_2_1	5794
6zk9_b-6zk9_3_1	5580
6zk9_b-6zk9_4_1	5295
6zk9_b-6zk9_5_1	5700
6zk9_b-6zk9_6_1	5018
6zk9_b-6zk9_9_1	5287
6zk9_b-6zk9_a_1	526
6zk9_c-6zk9_1_1	4351
6zk9_c-6zk9_2_1	4398
6zk9_c-6zk9_3_1	4235
6zk9_c-6zk9_4_1	4106
6zk9_c-6zk9_5_1	4225
6zk9_c-6zk9_6_1	3970
6zk9_c-6zk9_9_1	3778
6zk9_c-6zk9_a_1	515
6zk9_c-6zk9_b_1	3874
6zk9_d-6zk9_1_1	16179
6zk9_d-6zk9_2_1	14081
6zk9_d-6zk9_3_1	16056
6zk9_d-6zk9_4_1	14767
6zk9_d-6zk9_5_1	14823
6zk9_d-6zk9_6_1	13007
6zk9_d-6zk9_9_1	14024
6zk9_d-6zk9_a_1	565
6zk9_d-6zk9_b_1	5629
6zk9_d-6zk9_c_1	4433
6zk9_e-6zk9_1_1	1698
6zk9_e-6zk9_2_1	1733
6zk9_e-6zk9_3_1	1693
6zk9_e-6zk9_4_1	1541
6zk9_e-6zk9_5_1	1646
6zk9_e-6zk9_6_1	1725
6zk9_e-6zk9_9_1	1655
6zk9_e-6zk9_a_1	560
6zk9_e-6zk9_b_1	1631
6zk9_e-6zk9_c_1	1676
6zk9_e-6zk9_d_1	1742
6zk9_f-6zk9_1_1	1608
6zk9_f-6zk9_2_1	1641
6zk9_f-6zk9_3_1	1623
6zk9_f-6zk9_4_1	1446
6zk9_f-6zk9_5_1	1542
6zk9_f-6zk9_6_1	1635
6zk9_f-6zk9_9_1	1570
6zk9_f-6zk9_a_1	531
6zk9_f-6zk9_b_1	1569
6zk9_f-6zk9_c_1	1596
6zk9_f-6zk9_d_1	1673
6zk9_f-6zk9_e_1	1695
6zk9_g-6zk9_1_1	1641
6zk9_g-6zk9_2_1	1674
6zk9_g-6zk9_3_1	1650
6zk9_g-6zk9_4_1	1480
6zk9_g-6zk9_5_1	1578
6zk9_g-6zk9_6_1	1687
6zk9_g-6zk9_9_1	1579
6zk9_g-6zk9_a_1	566
6zk9_g-6zk9_b_1	1583
6zk9_g-6zk9_c_1	1617
6zk9_g-6zk9_d_1	1701
6zk9_g-6zk9_e_1	1744
6zk9_g-6zk9_f_1	1652
6zk9_h-6zk9_1_1	636
6zk9_h-6zk9_2_1	627
6zk9_h-6zk9_3_1	640
6zk9_h-6zk9_4_1	546
6zk9_h-6zk9_5_1	638
6zk9_h-6zk9_6_1	621
6zk9_h-6zk9_9_1	613
6zk9_h-6zk9_a_1	505
6zk9_h-6zk9_b_1	611
6zk9_h-6zk9_c_1	609
6zk9_h-6zk9_d_1	648
6zk9_h-6zk9_e_1	664
6zk9_h-6zk9_f_1	622
6zk9_h-6zk9_g_1	638
6zk9_i-6zk9_1_1	4571
6zk9_i-6zk9_2_1	4622
6zk9_i-6zk9_3_1	4472
6zk9_i-6zk9_4_1	4313
6zk9_i-6zk9_5_1	4422
6zk9_i-6zk9_6_1	4179
6zk9_i-6zk9_9_1	3943
6zk9_i-6zk9_a_1	572
6zk9_i-6zk9_b_1	4013
6zk9_i-6zk9_c_1	4235
6zk9_i-6zk9_d_1	4627
6zk9_i-6zk9_e_1	1811
6zk9_i-6zk9_f_1	1713
6zk9_i-6zk9_g_1	1762
6zk9_i-6zk9_h_1	660
6zk9_j-6zk9_1_1	16094
6zk9_j-6zk9_2_1	14264
6zk9_j-6zk9_3_1	15606
6zk9_j-6zk9_4_1	14329
6zk9_j-6zk9_5_1	14328
6zk9_j-6zk9_6_1	13421
6zk9_j-6zk9_9_1	15411
6zk9_j-6zk9_a_1	508
6zk9_j-6zk9_b_1	5267
6zk9_j-6zk9_c_1	3953
6zk9_j-6zk9_d_1	14890
6zk9_j-6zk9_e_1	1747
6zk9_j-6zk9_f_1	1589
6zk9_j-6zk9_g_1	1629
6zk9_j-6zk9_h_1	603
6zk9_j-6zk9_i_1	4104
6zk9_q-6zk9_1_1	1385
6zk9_q-6zk9_2_1	1406
6zk9_q-6zk9_3_1	1362
6zk9_q-6zk9_4_1	1254
6zk9_q-6zk9_5_1	1332
6zk9_q-6zk9_6_1	1395
6zk9_q-6zk9_9_1	1370
6zk9_q-6zk9_a_1	457
6zk9_q-6zk9_b_1	1352
6zk9_q-6zk9_c_1	1382
6zk9_q-6zk9_d_1	1430
6zk9_q-6zk9_e_1	1456
6zk9_q-6zk9_f_1	1380
6zk9_q-6zk9_g_1	1413
6zk9_q-6zk9_h_1	553
6zk9_q-6zk9_i_1	1462
6zk9_q-6zk9_j_1	1378
6zkb_A-6zkb_4_1	117
6zkb_H-6zkb_4_1	160
6zkb_H-6zkb_A_1	24383
6zkb_J-6zkb_4_1	37
6zkb_J-6zkb_A_1	5741
6zkb_J-6zkb_H_1	6649
6zkb_k-6zkb_4_1	209
6zkb_K-6zkb_4_1	120
6zkb_k-6zkb_A_1	11304
6zkb_K-6zkb_A_1	20859
6zkb_k-6zkb_H_1	13030
6zkb_K-6zkb_H_1	22426
6zkb_k-6zkb_J_1	341
6zkb_K-6zkb_J_1	5220
6zkb_K-6zkb_k_1	10369
6zkb_l-6zkb_4_1	127
6zkb_L-6zkb_4_1	152
6zkb_l-6zkb_A_1	601
6zkb_L-6zkb_A_1	22613
6zkb_l-6zkb_H_1	682
6zkb_L-6zkb_H_1	25848
6zkb_l-6zkb_J_1	240
6zkb_L-6zkb_J_1	5472
6zkb_l-6zkb_k_1	1273
6zkb_l-6zkb_K_1	539
6zkb_L-6zkb_k_1	15428
6zkb_L-6zkb_K_1	20436
6zkb_L-6zkb_l_1	563
6zkb_m-6zkb_4_1	33
6zkb_M-6zkb_4_1	133
6zkb_m-6zkb_A_1	178
6zkb_M-6zkb_A_1	19902
6zkb_m-6zkb_H_1	234
6zkb_M-6zkb_H_1	23780
6zkb_m-6zkb_J_1	207
6zkb_M-6zkb_J_1	3995
6zkb_m-6zkb_k_1	305
6zkb_m-6zkb_K_1	206
6zkb_M-6zkb_k_1	12762
6zkb_M-6zkb_K_1	17750
6zkb_m-6zkb_l_1	256
6zkb_m-6zkb_L_1	187
6zkb_M-6zkb_l_1	557
6zkb_M-6zkb_L_1	22514
6zkb_M-6zkb_m_1	152
6zkb_n-6zkb_4_1	141
6zkb_N-6zkb_4_1	116
6zkb_n-6zkb_A_1	552
6zkb_N-6zkb_A_1	18277
6zkb_n-6zkb_H_1	641
6zkb_N-6zkb_H_1	20446
6zkb_n-6zkb_J_1	232
6zkb_N-6zkb_J_1	4926
6zkb_n-6zkb_k_1	1240
6zkb_n-6zkb_K_1	498
6zkb_N-6zkb_k_1	11086
6zkb_N-6zkb_K_1	15538
6zkb_n-6zkb_l_1	1096
6zkb_n-6zkb_L_1	519
6zkb_N-6zkb_l_1	358
6zkb_N-6zkb_L_1	20452
6zkb_n-6zkb_m_1	213
6zkb_n-6zkb_M_1	519
6zkb_N-6zkb_m_1	189
6zkb_N-6zkb_M_1	18928
6zkb_N-6zkb_n_1	306
6zkb_o-6zkb_4_1	135
6zkb_o-6zkb_A_1	380
6zkb_o-6zkb_H_1	478
6zkb_o-6zkb_J_1	261
6zkb_o-6zkb_k_1	654
6zkb_o-6zkb_K_1	379
6zkb_o-6zkb_l_1	532
6zkb_o-6zkb_L_1	403
6zkb_o-6zkb_m_1	235
6zkb_o-6zkb_M_1	356
6zkb_o-6zkb_n_1	528
6zkb_o-6zkb_N_1	286
6zkb_p-6zkb_4_1	148
6zkb_p-6zkb_A_1	473
6zkb_p-6zkb_H_1	572
6zkb_p-6zkb_J_1	267
6zkb_p-6zkb_k_1	1048
6zkb_p-6zkb_K_1	442
6zkb_p-6zkb_l_1	899
6zkb_p-6zkb_L_1	464
6zkb_p-6zkb_m_1	243
6zkb_p-6zkb_M_1	418
6zkb_p-6zkb_n_1	923
6zkb_p-6zkb_N_1	291
6zkb_p-6zkb_o_1	580
6zkb_q-6zkb_4_1	148
6zkb_q-6zkb_A_1	658
6zkb_q-6zkb_H_1	731
6zkb_q-6zkb_J_1	246
6zkb_q-6zkb_k_1	1421
6zkb_q-6zkb_K_1	570
6zkb_q-6zkb_l_1	1224
6zkb_q-6zkb_L_1	608
6zkb_q-6zkb_m_1	265
6zkb_q-6zkb_M_1	593
6zkb_q-6zkb_n_1	1153
6zkb_q-6zkb_N_1	360
6zkb_q-6zkb_o_1	551
6zkb_q-6zkb_p_1	978
6zkb_r-6zkb_4_1	145
6zkb_r-6zkb_A_1	378
6zkb_r-6zkb_H_1	472
6zkb_r-6zkb_J_1	237
6zkb_r-6zkb_k_1	649
6zkb_r-6zkb_K_1	373
6zkb_r-6zkb_l_1	547
6zkb_r-6zkb_L_1	381
6zkb_r-6zkb_m_1	231
6zkb_r-6zkb_M_1	344
6zkb_r-6zkb_n_1	541
6zkb_r-6zkb_N_1	264
6zkb_r-6zkb_o_1	544
6zkb_r-6zkb_p_1	575
6zkb_r-6zkb_q_1	570
6zkb_s-6zkb_4_1	144
6zkb_s-6zkb_A_1	625
6zkb_s-6zkb_H_1	713
6zkb_s-6zkb_J_1	221
6zkb_s-6zkb_k_1	1340
6zkb_s-6zkb_K_1	553
6zkb_s-6zkb_l_1	1189
6zkb_s-6zkb_L_1	583
6zkb_s-6zkb_m_1	258
6zkb_s-6zkb_M_1	575
6zkb_s-6zkb_n_1	1105
6zkb_s-6zkb_N_1	358
6zkb_s-6zkb_o_1	532
6zkb_s-6zkb_p_1	927
6zkb_s-6zkb_q_1	1292
6zkb_s-6zkb_r_1	560
6zkb_t-6zkb_4_1	166
6zkb_t-6zkb_A_1	753
6zkb_t-6zkb_H_1	869
6zkb_t-6zkb_J_1	319
6zkb_t-6zkb_k_1	1705
6zkb_t-6zkb_K_1	679
6zkb_t-6zkb_l_1	1363
6zkb_t-6zkb_L_1	724
6zkb_t-6zkb_m_1	306
6zkb_t-6zkb_M_1	708
6zkb_t-6zkb_n_1	1315
6zkb_t-6zkb_N_1	447
6zkb_t-6zkb_o_1	645
6zkb_t-6zkb_p_1	1095
6zkb_t-6zkb_q_1	1493
6zkb_t-6zkb_r_1	647
6zkb_t-6zkb_s_1	1441
6zkb_u-6zkb_4_1	129
6zkb_u-6zkb_A_1	499
6zkb_u-6zkb_H_1	587
6zkb_u-6zkb_J_1	241
6zkb_u-6zkb_k_1	904
6zkb_u-6zkb_K_1	475
6zkb_u-6zkb_l_1	795
6zkb_u-6zkb_L_1	472
6zkb_u-6zkb_m_1	245
6zkb_u-6zkb_M_1	459
6zkb_u-6zkb_n_1	746
6zkb_u-6zkb_N_1	329
6zkb_u-6zkb_o_1	521
6zkb_u-6zkb_p_1	665
6zkb_u-6zkb_q_1	825
6zkb_u-6zkb_r_1	544
6zkb_u-6zkb_s_1	828
6zkb_u-6zkb_t_1	922
6zkb_v-6zkb_4_1	153
6zkb_V-6zkb_4_1	171
6zkb_v-6zkb_A_1	552
6zkb_V-6zkb_A_1	781
6zkb_v-6zkb_H_1	661
6zkb_V-6zkb_H_1	889
6zkb_v-6zkb_J_1	277
6zkb_V-6zkb_J_1	320
6zkb_v-6zkb_k_1	1366
6zkb_v-6zkb_K_1	490
6zkb_V-6zkb_k_1	1820
6zkb_V-6zkb_K_1	694
6zkb_v-6zkb_l_1	1104
6zkb_v-6zkb_L_1	548
6zkb_V-6zkb_l_1	1400
6zkb_V-6zkb_L_1	741
6zkb_v-6zkb_m_1	254
6zkb_v-6zkb_M_1	497
6zkb_V-6zkb_m_1	303
6zkb_V-6zkb_M_1	727
6zkb_v-6zkb_n_1	1137
6zkb_v-6zkb_N_1	297
6zkb_V-6zkb_n_1	1355
6zkb_V-6zkb_N_1	463
6zkb_v-6zkb_o_1	605
6zkb_V-6zkb_o_1	649
6zkb_v-6zkb_p_1	1056
6zkb_V-6zkb_p_1	1138
6zkb_v-6zkb_q_1	1222
6zkb_V-6zkb_q_1	1542
6zkb_v-6zkb_r_1	597
6zkb_V-6zkb_r_1	654
6zkb_v-6zkb_s_1	1151
6zkb_V-6zkb_s_1	1458
6zkb_v-6zkb_t_1	1418
6zkb_V-6zkb_t_1	1846
6zkb_v-6zkb_u_1	740
6zkb_V-6zkb_u_1	944
6zkb_V-6zkb_v_1	1463
6zkb_w-6zkb_4_1	138
6zkb_W-6zkb_4_1	155
6zkb_w-6zkb_A_1	347
6zkb_W-6zkb_A_1	424
6zkb_w-6zkb_H_1	447
6zkb_W-6zkb_H_1	533
6zkb_w-6zkb_J_1	211
6zkb_W-6zkb_J_1	279
6zkb_w-6zkb_k_1	610
6zkb_w-6zkb_K_1	336
6zkb_W-6zkb_k_1	739
6zkb_W-6zkb_K_1	411
6zkb_w-6zkb_l_1	512
6zkb_w-6zkb_L_1	374
6zkb_W-6zkb_l_1	569
6zkb_W-6zkb_L_1	437
6zkb_w-6zkb_m_1	238
6zkb_w-6zkb_M_1	328
6zkb_W-6zkb_m_1	247
6zkb_W-6zkb_M_1	393
6zkb_w-6zkb_n_1	497
6zkb_w-6zkb_N_1	255
6zkb_W-6zkb_n_1	578
6zkb_W-6zkb_N_1	308
6zkb_w-6zkb_o_1	511
6zkb_W-6zkb_o_1	610
6zkb_w-6zkb_p_1	538
6zkb_W-6zkb_p_1	620
6zkb_w-6zkb_q_1	530
6zkb_W-6zkb_q_1	592
6zkb_w-6zkb_r_1	534
6zkb_W-6zkb_r_1	606
6zkb_w-6zkb_s_1	536
6zkb_W-6zkb_s_1	577
6zkb_w-6zkb_t_1	598
6zkb_W-6zkb_t_1	706
6zkb_w-6zkb_u_1	509
6zkb_W-6zkb_u_1	562
6zkb_w-6zkb_v_1	556
6zkb_w-6zkb_V_1	602
6zkb_W-6zkb_v_1	658
6zkb_W-6zkb_V_1	703
6zkb_W-6zkb_w_1	572
6zkb_x-6zkb_4_1	24
6zkb_X-6zkb_4_1	194
6zkb_x-6zkb_A_1	157
6zkb_X-6zkb_A_1	10689
6zkb_x-6zkb_H_1	212
6zkb_X-6zkb_H_1	11813
6zkb_x-6zkb_J_1	198
6zkb_X-6zkb_J_1	267
6zkb_x-6zkb_k_1	273
6zkb_x-6zkb_K_1	179
6zkb_X-6zkb_k_1	17865
6zkb_X-6zkb_K_1	9820
6zkb_x-6zkb_l_1	223
6zkb_x-6zkb_L_1	165
6zkb_X-6zkb_l_1	1289
6zkb_X-6zkb_L_1	13374
6zkb_x-6zkb_m_1	214
6zkb_x-6zkb_M_1	135
6zkb_X-6zkb_m_1	268
6zkb_X-6zkb_M_1	11174
6zkb_x-6zkb_n_1	211
6zkb_x-6zkb_N_1	174
6zkb_X-6zkb_n_1	1236
6zkb_X-6zkb_N_1	9975
6zkb_x-6zkb_o_1	225
6zkb_X-6zkb_o_1	573
6zkb_x-6zkb_p_1	235
6zkb_X-6zkb_p_1	1020
6zkb_x-6zkb_q_1	229
6zkb_X-6zkb_q_1	1443
6zkb_x-6zkb_r_1	234
6zkb_X-6zkb_r_1	597
6zkb_x-6zkb_s_1	212
6zkb_X-6zkb_s_1	1378
6zkb_x-6zkb_t_1	267
6zkb_X-6zkb_t_1	1672
6zkb_x-6zkb_u_1	228
6zkb_X-6zkb_u_1	872
6zkb_x-6zkb_v_1	236
6zkb_x-6zkb_V_1	267
6zkb_X-6zkb_v_1	1332
6zkb_X-6zkb_V_1	1762
6zkb_x-6zkb_w_1	222
6zkb_x-6zkb_W_1	248
6zkb_X-6zkb_w_1	549
6zkb_X-6zkb_W_1	636
6zkb_X-6zkb_x_1	237
6zkb_y-6zkb_4_1	91
6zkb_Y-6zkb_4_1	155
6zkb_y-6zkb_A_1	222
6zkb_Y-6zkb_A_1	679
6zkb_y-6zkb_H_1	300
6zkb_Y-6zkb_H_1	764
6zkb_y-6zkb_J_1	201
6zkb_Y-6zkb_J_1	268
6zkb_y-6zkb_k_1	403
6zkb_y-6zkb_K_1	262
6zkb_Y-6zkb_k_1	1513
6zkb_Y-6zkb_K_1	601
6zkb_y-6zkb_l_1	347
6zkb_y-6zkb_L_1	240
6zkb_Y-6zkb_l_1	1266
6zkb_Y-6zkb_L_1	643
6zkb_y-6zkb_m_1	203
6zkb_y-6zkb_M_1	205
6zkb_Y-6zkb_m_1	273
6zkb_Y-6zkb_M_1	617
6zkb_y-6zkb_n_1	345
6zkb_y-6zkb_N_1	190
6zkb_Y-6zkb_n_1	1214
6zkb_Y-6zkb_N_1	402
6zkb_y-6zkb_o_1	360
6zkb_Y-6zkb_o_1	600
6zkb_y-6zkb_p_1	370
6zkb_Y-6zkb_p_1	1033
6zkb_y-6zkb_q_1	339
6zkb_Y-6zkb_q_1	1384
6zkb_y-6zkb_r_1	349
6zkb_Y-6zkb_r_1	596
6zkb_y-6zkb_s_1	330
6zkb_Y-6zkb_s_1	1328
6zkb_y-6zkb_t_1	405
6zkb_Y-6zkb_t_1	1579
6zkb_y-6zkb_u_1	345
6zkb_Y-6zkb_u_1	866
6zkb_y-6zkb_v_1	374
6zkb_y-6zkb_V_1	403
6zkb_Y-6zkb_v_1	1317
6zkb_Y-6zkb_V_1	1638
6zkb_y-6zkb_w_1	320
6zkb_y-6zkb_W_1	384
6zkb_Y-6zkb_w_1	559
6zkb_Y-6zkb_W_1	649
6zkb_y-6zkb_x_1	203
6zkb_y-6zkb_X_1	357
6zkb_Y-6zkb_x_1	239
6zkb_Y-6zkb_X_1	1487
6zkb_Y-6zkb_y_1	382
6zkb_z-6zkb_4_1	120
6zkb_Z-6zkb_4_1	148
6zkb_z-6zkb_A_1	498
6zkb_Z-6zkb_A_1	623
6zkb_z-6zkb_H_1	583
6zkb_Z-6zkb_H_1	713
6zkb_z-6zkb_J_1	230
6zkb_Z-6zkb_J_1	269
6zkb_z-6zkb_k_1	1098
6zkb_z-6zkb_K_1	460
6zkb_Z-6zkb_k_1	1351
6zkb_Z-6zkb_K_1	564
6zkb_z-6zkb_l_1	967
6zkb_z-6zkb_L_1	470
6zkb_Z-6zkb_l_1	1167
6zkb_Z-6zkb_L_1	589
6zkb_z-6zkb_m_1	240
6zkb_z-6zkb_M_1	487
6zkb_Z-6zkb_m_1	252
6zkb_Z-6zkb_M_1	585
6zkb_z-6zkb_n_1	937
6zkb_z-6zkb_N_1	309
6zkb_Z-6zkb_n_1	1162
6zkb_Z-6zkb_N_1	357
6zkb_z-6zkb_o_1	450
6zkb_Z-6zkb_o_1	598
6zkb_z-6zkb_p_1	809
6zkb_Z-6zkb_p_1	969
6zkb_z-6zkb_q_1	1027
6zkb_Z-6zkb_q_1	1253
6zkb_z-6zkb_r_1	455
6zkb_Z-6zkb_r_1	604
6zkb_z-6zkb_s_1	992
6zkb_Z-6zkb_s_1	1208
6zkb_z-6zkb_t_1	1161
6zkb_Z-6zkb_t_1	1411
6zkb_z-6zkb_u_1	698
6zkb_Z-6zkb_u_1	807
6zkb_z-6zkb_v_1	973
6zkb_z-6zkb_V_1	1200
6zkb_Z-6zkb_v_1	1187
6zkb_Z-6zkb_V_1	1485
6zkb_z-6zkb_w_1	426
6zkb_z-6zkb_W_1	483
6zkb_Z-6zkb_w_1	547
6zkb_Z-6zkb_W_1	645
6zkb_z-6zkb_x_1	222
6zkb_z-6zkb_X_1	1081
6zkb_Z-6zkb_x_1	238
6zkb_Z-6zkb_X_1	1329
6zkb_z-6zkb_y_1	320
6zkb_z-6zkb_Y_1	1058
6zkb_Z-6zkb_y_1	369
6zkb_Z-6zkb_Y_1	1322
6zkb_Z-6zkb_z_1	968
7c4j_C-7c4j_A_1	80
7c4j_D-7c4j_A_1	2075
7c4j_D-7c4j_C_1	81
7c4j_E-7c4j_A_1	894
7c4j_E-7c4j_C_1	77
7c4j_E-7c4j_D_1	884
7c4j_F-7c4j_A_1	1658
7c4j_F-7c4j_C_1	79
7c4j_F-7c4j_D_1	1666
7c4j_F-7c4j_E_1	894
7c4j_G-7c4j_A_1	1
7c4j_G-7c4j_C_1	1
7c4j_G-7c4j_D_1	1
7c4j_G-7c4j_E_1	1
7c4j_G-7c4j_F_1	1
7c4j_H-7c4j_A_1	1900
7c4j_H-7c4j_C_1	79
7c4j_H-7c4j_D_1	1931
7c4j_H-7c4j_E_1	875
7c4j_H-7c4j_F_1	1592
7c4j_H-7c4j_G_1	1
7c4j_I-7c4j_A_1	1717
7c4j_I-7c4j_C_1	75
7c4j_I-7c4j_D_1	1757
7c4j_I-7c4j_E_1	856
7c4j_I-7c4j_F_1	1454
7c4j_I-7c4j_G_1	1
7c4j_I-7c4j_H_1	1713
7c4j_J-7c4j_A_1	35
7c4j_J-7c4j_C_1	34
7c4j_J-7c4j_D_1	38
7c4j_J-7c4j_E_1	37
7c4j_J-7c4j_F_1	38
7c4j_J-7c4j_G_1	1
7c4j_J-7c4j_H_1	37
7c4j_J-7c4j_I_1	34
7c4j_K-7c4j_A_1	2987
7c4j_K-7c4j_C_1	81
7c4j_K-7c4j_D_1	2253
7c4j_K-7c4j_E_1	948
7c4j_K-7c4j_F_1	1778
7c4j_K-7c4j_G_1	1
7c4j_K-7c4j_H_1	2001
7c4j_K-7c4j_I_1	1812
7c4j_K-7c4j_J_1	38
7c4j_L-7c4j_A_1	2985
7c4j_L-7c4j_C_1	81
7c4j_L-7c4j_D_1	2253
7c4j_L-7c4j_E_1	948
7c4j_L-7c4j_F_1	1778
7c4j_L-7c4j_G_1	1
7c4j_L-7c4j_H_1	2001
7c4j_L-7c4j_I_1	1812
7c4j_L-7c4j_J_1	38
7c4j_L-7c4j_K_1	16529
