# Supplementary material for: Towards a structurally resolved human protein interaction network
Source: Nat Struct Mol Biol. 2023 Jan 23;30(2):216–25. doi: 10.1038/s41594-022-00910-8 (PMC9935395; doi:10.1038/s41594-022-00910-8)
Supplement: Source Data Fig. 2 — Source data. [file 41594_2022_910_MOESM7_ESM.zip › pdbcomplex-pdockq.csv]

Name	pDockQ	NumRes	IF_plDDT	plDDT1	plDDT2	NumDiso1+90	NumDiso1-70-90	NumDiso1-50-70	NumDiso1-50	NumDiso2+90	NumDiso2-70-90	NumDiso2-50-70	NumDiso2-50	NumOverlap	len1	len2
1g0u_2-1g0u_1_1	0.638768	141	90.017730	95.480459	91.504936	188	8	0	0	179	40	14	0	4	196	233
1g0u_A-1g0u_1_1	0.530774	112	88.150893	90.973618	86.295665	177	57	12	0	136	66	22	9	0	246	233
1g0u_A-1g0u_2_1	0.582243	122	89.113525	91.559024	93.485459	183	58	5	0	165	27	4	0	0	246	196
1g0u_B-1g0u_1_1	0.470973	96	88.479063	91.069234	89.213090	172	49	13	1	154	60	17	2	0	235	233
1g0u_B-1g0u_2_1	0.414250	91	87.200879	90.968596	93.188214	169	53	12	1	153	42	1	0	0	235	196
1g0u_B-1g0u_A_1	0.673508	158	91.031203	92.583957	89.792927	190	39	6	0	180	48	12	6	0	235	246
1g0u_C-1g0u_1_1	0.423059	100	85.762000	90.554916	85.508155	181	40	16	1	123	77	27	6	2	238	233
1g0u_C-1g0u_2_1	0.580792	123	88.883902	91.168655	93.280459	181	42	14	1	163	32	1	0	0	238	196
1g0u_C-1g0u_A_1	0.680120	165	90.990121	93.314664	92.521951	191	42	5	0	190	53	3	0	0	238	246
1g0u_C-1g0u_B_1	0.701359	162	94.346111	94.359076	93.188340	206	28	4	0	194	36	5	0	0	238	235
1g0u_D-1g0u_1_1	0.077479	47	78.829362	91.096000	83.915322	155	71	4	0	122	70	23	18	0	230	233
1g0u_D-1g0u_2_1	0.033315	13	78.625385	91.182478	92.096990	162	64	4	0	145	47	4	0	0	230	196
1g0u_D-1g0u_A_1	0.647324	151	89.445099	92.804174	92.082114	188	36	6	0	187	53	4	2	0	230	246
1g0u_D-1g0u_B_1	0.677591	144	93.186319	94.317043	92.410298	197	29	4	0	190	37	8	0	2	230	235
1g0u_D-1g0u_C_1	0.671602	159	90.717987	93.771174	93.172731	186	44	0	0	189	43	6	0	0	230	238
1g0u_E-1g0u_1_1	0.448958	87	89.501264	92.308130	86.657983	172	52	6	0	136	67	23	7	0	230	233
1g0u_E-1g0u_2_1	0.606268	112	92.140446	92.434696	93.455765	172	57	1	0	162	34	0	0	0	230	196
1g0u_E-1g0u_A_1	0.693153	159	93.364277	94.988696	93.212317	205	25	0	0	194	49	3	0	2	230	246
1g0u_E-1g0u_B_1	0.668149	152	91.178355	94.446826	92.450043	200	29	1	0	189	39	7	0	2	230	235
1g0u_E-1g0u_C_1	0.689181	165	92.126606	94.456522	93.330294	205	25	0	0	195	37	6	0	2	230	238
1g0u_E-1g0u_D_1	0.670709	153	91.319150	94.529174	93.523826	199	29	2	0	192	32	6	0	0	230	230
1g0u_F-1g0u_1_1	0.066720	26	90.408846	93.440537	85.049142	193	49	0	0	128	66	29	10	0	242	233
1g0u_F-1g0u_2_1	0.572578	99	92.627374	94.922273	94.194745	211	31	0	0	170	26	0	0	0	242	196
1g0u_F-1g0u_A_1	0.701931	166	93.997831	95.581405	91.310854	222	20	0	0	189	43	8	6	4	242	246
1g0u_F-1g0u_B_1	0.689375	159	92.826478	95.703140	92.926766	227	15	0	0	191	37	7	0	2	242	235
1g0u_F-1g0u_C_1	0.693039	167	92.452096	95.326198	93.619874	222	20	0	0	196	39	3	0	2	242	238
1g0u_F-1g0u_D_1	0.683358	161	91.817702	95.246281	94.008522	219	23	0	0	194	31	5	0	2	242	230
1g0u_F-1g0u_E_1	0.707554	165	95.201091	96.296694	95.670957	234	8	0	0	211	19	0	0	0	242	230
1g0u_G-1g0u_1_1	0.572390	113	90.025752	93.211792	86.950000	193	43	4	0	144	57	29	3	2	240	233
1g0u_G-1g0u_2_1	0.601699	132	88.766970	92.241125	93.894745	188	44	6	2	163	32	1	0	0	240	196
1g0u_G-1g0u_A_1	0.695225	166	92.887831	94.897375	93.368049	214	26	0	0	193	51	2	0	2	240	246
1g0u_G-1g0u_B_1	0.676290	161	90.995031	93.948208	92.870851	209	28	3	0	192	36	7	0	2	240	235
1g0u_G-1g0u_C_1	0.687940	171	91.321287	94.317000	93.687353	213	25	2	0	196	39	3	0	2	240	238
1g0u_G-1g0u_D_1	0.667585	155	90.769097	94.182083	93.396435	204	32	4	0	195	28	7	0	2	240	230
1g0u_G-1g0u_E_1	0.694863	159	93.621572	95.056542	95.419826	217	23	0	0	205	25	0	0	2	240	230
1g0u_G-1g0u_F_1	0.705050	159	95.385283	95.838708	95.359339	224	16	0	0	215	27	0	0	4	240	242
1g0u_H-1g0u_1_1	0.586741	128	88.476328	92.224775	89.577639	189	20	12	1	163	47	20	3	0	222	233
1g0u_H-1g0u_2_1	0.540738	93	92.249355	92.560946	94.508061	186	29	6	1	174	22	0	0	0	222	196
1g0u_H-1g0u_A_1	0.392398	89	86.755056	91.712838	89.632764	168	51	2	1	174	57	14	1	0	222	246
1g0u_H-1g0u_B_1	0.490494	102	88.138235	91.971982	90.551149	175	42	4	1	167	52	16	0	0	222	235
1g0u_H-1g0u_C_1	0.440135	99	86.629394	91.584009	90.752185	173	43	5	1	181	41	15	1	0	222	238
1g0u_H-1g0u_D_1	0.402315	85	88.054706	92.009865	91.652957	169	52	0	1	169	58	3	0	0	222	230
1g0u_H-1g0u_E_1	0.466470	95	88.494211	91.513018	92.255478	169	45	7	1	182	39	8	1	0	222	230
1g0u_H-1g0u_F_1	0.470702	83	91.380843	91.662162	94.104380	173	41	8	0	204	37	1	0	0	222	242
1g0u_H-1g0u_G_1	0.514894	74	95.856486	92.998153	92.404958	187	28	6	1	184	51	3	2	0	222	240
1g0u_I-1g0u_1_1	0.480407	98	88.477041	94.004020	87.529571	180	23	1	0	147	56	24	6	0	204	233
1g0u_I-1g0u_2_1	0.438640	68	94.275735	95.491176	95.568010	193	10	1	0	188	8	0	0	0	204	196
1g0u_I-1g0u_A_1	0.506330	101	89.014059	92.491814	88.881626	159	41	4	0	167	59	17	3	0	204	246
1g0u_I-1g0u_B_1	0.044626	20	87.607500	92.368725	89.508936	155	46	3	0	155	63	14	3	0	204	235
1g0u_I-1g0u_C_1	0.310162	65	89.696462	93.119118	91.113193	164	38	2	0	183	42	12	1	0	204	238
1g0u_I-1g0u_D_1	0.450228	96	87.622708	92.569951	90.655565	156	47	1	0	168	46	14	2	0	204	230
1g0u_I-1g0u_E_1	0.444364	85	89.778118	93.886716	91.651957	173	30	1	0	179	42	8	1	0	204	230
1g0u_I-1g0u_F_1	0.600970	104	93.278558	93.098137	95.090620	169	33	2	0	213	29	0	0	0	204	242
1g0u_I-1g0u_G_1	0.556780	124	87.505806	94.173824	91.769375	177	26	1	0	185	43	10	2	0	204	240
1g0u_I-1g0u_H_1	0.714995	197	93.729188	94.899706	94.990360	194	9	1	0	200	20	1	1	6	204	222
1g0u_J-1g0u_1_1	0.552947	120	87.918000	91.722778	87.806567	144	50	4	0	148	57	24	4	2	198	233
1g0u_J-1g0u_2_1	0.526667	97	90.728247	91.779040	94.349541	143	53	1	1	170	26	0	0	0	198	196
1g0u_J-1g0u_A_1	0.509486	85	92.614941	92.033838	92.183252	150	45	2	1	182	61	3	0	0	198	246
1g0u_J-1g0u_B_1	0.498138	103	88.280485	91.563535	90.997745	148	48	1	1	168	52	15	0	0	198	235
1g0u_J-1g0u_C_1	0.458472	101	86.992673	90.695808	91.063571	135	59	3	1	180	43	14	1	0	198	238
1g0u_J-1g0u_D_1	0.524016	79	94.860886	92.586061	93.024478	155	40	2	1	181	48	1	0	0	198	230
1g0u_J-1g0u_E_1	0.514254	117	86.607436	90.298182	91.624261	133	57	7	1	172	53	5	0	0	198	230
1g0u_J-1g0u_F_1	0.592571	109	91.842752	90.892677	94.720909	140	50	7	1	210	32	0	0	0	198	242
1g0u_J-1g0u_G_1	0.427441	68	93.789706	92.181768	93.140708	153	42	2	1	195	41	4	0	0	198	240
1g0u_J-1g0u_H_1	0.380266	66	92.425606	92.424293	91.593559	153	42	2	1	179	28	14	1	0	198	222
1g0u_J-1g0u_I_1	0.601215	103	93.488155	93.306061	95.525196	160	36	2	0	193	10	1	0	0	198	204
1g0u_K-1g0u_1_1	0.583901	108	91.526204	94.016604	87.929914	180	31	1	0	152	57	13	11	0	212	233
1g0u_K-1g0u_2_1	0.444621	92	88.217391	92.486462	95.043367	180	24	3	5	181	15	0	0	0	212	196
1g0u_K-1g0u_A_1	0.469422	114	85.206140	90.937123	89.365528	156	44	10	2	172	59	10	5	0	212	246
1g0u_K-1g0u_B_1	0.493306	111	86.673874	91.187170	89.952468	162	37	9	4	166	50	19	0	0	212	235
1g0u_K-1g0u_C_1	0.485029	112	86.163839	91.167972	91.155798	161	39	10	2	187	34	16	1	0	212	238
1g0u_K-1g0u_D_1	0.462866	112	85.262143	90.527500	91.649043	148	52	10	2	176	43	11	0	0	212	230
1g0u_K-1g0u_E_1	0.547106	116	88.262586	91.252689	92.868957	162	38	9	3	182	48	0	0	0	212	230
1g0u_K-1g0u_F_1	0.575179	118	89.355763	91.753302	94.061570	166	35	9	2	206	36	0	0	0	212	242
1g0u_K-1g0u_G_1	0.540512	127	86.305276	91.109245	92.076708	161	37	11	3	185	43	10	2	0	212	240
1g0u_K-1g0u_H_1	0.545316	90	93.150111	92.937217	92.812658	178	27	4	3	186	34	1	1	0	212	222
1g0u_K-1g0u_I_1	0.559456	95	92.763895	93.106415	94.969265	176	29	5	2	191	12	1	0	0	212	204
1g0u_K-1g0u_J_1	0.528711	101	90.028911	93.383443	93.214293	192	12	6	2	159	37	2	0	0	212	198
1g0u_L-1g0u_1_1	0.582911	111	90.938559	92.947477	90.118841	181	32	8	1	175	36	18	4	0	222	233
1g0u_L-1g0u_2_1	0.514199	99	89.753535	93.285090	94.812704	189	25	8	0	178	18	0	0	0	222	196
1g0u_L-1g0u_A_1	0.530441	110	88.473455	91.693559	89.054268	161	53	8	0	168	55	20	3	0	222	246
1g0u_L-1g0u_B_1	0.500028	106	87.818302	91.871306	90.714511	164	49	7	2	168	52	15	0	0	222	235
1g0u_L-1g0u_C_1	0.197112	58	86.312931	92.389865	90.993445	178	36	6	2	182	42	13	1	0	222	238
1g0u_L-1g0u_D_1	0.551686	112	89.141607	92.056171	92.307957	162	53	7	0	176	50	4	0	0	222	230
1g0u_L-1g0u_E_1	0.430800	90	88.083667	91.357117	92.123957	159	55	8	0	179	45	6	0	0	222	230
1g0u_L-1g0u_F_1	0.635522	121	92.641240	92.722928	95.015083	175	43	4	0	212	30	0	0	0	222	242
1g0u_L-1g0u_G_1	0.503306	99	89.267879	93.266261	92.328542	182	37	3	0	188	47	3	2	0	222	240
1g0u_L-1g0u_H_1	0.552401	118	88.201186	91.701712	91.254640	164	50	8	0	175	28	18	1	0	222	222
1g0u_L-1g0u_I_1	0.615415	107	93.635794	94.302117	95.308824	199	22	1	0	192	11	1	0	0	222	204
1g0u_L-1g0u_J_1	0.506569	104	88.463558	92.904820	91.648434	179	40	3	0	138	58	1	1	0	222	198
1g0u_L-1g0u_K_1	0.620667	121	91.583306	93.162117	92.930896	186	28	8	0	179	26	5	2	0	222	212
1i50_B-1i50_A_1	0.733846	813	81.742153	80.726161	80.030070	71	881	124	18	69	1180	149	21	14	1094	1419
1i50_C-1i50_A_1	0.031646	6	80.458333	85.036917	83.181050	86	166	12	2	292	989	126	12	0	266	1419
1i50_C-1i50_B_1	0.189330	75	80.715467	83.453083	82.603336	63	178	22	3	226	736	112	20	0	266	1094
1i50_E-1i50_A_1	0.031322	0	0.000000	85.472372	83.350120	41	166	7	1	297	1000	109	13	0	215	1419
1i50_E-1i50_B_1	0.031337	2	75.720000	84.630698	83.180356	36	165	13	1	250	720	111	13	0	215	1094
1i50_E-1i50_C_1	0.281102	59	90.457966	91.708698	92.489060	174	40	1	0	206	58	2	0	0	215	266
1i50_F-1i50_A_1	0.680070	209	86.958469	85.916071	82.869965	23	59	1	1	256	1023	129	11	4	84	1419
1i50_F-1i50_B_1	0.031760	7	78.981429	84.341190	82.311910	6	76	1	1	188	775	122	9	0	84	1094
1i50_F-1i50_C_1	0.041999	19	86.720000	90.994167	91.493910	62	21	1	0	201	63	2	0	0	84	266
1i50_F-1i50_E_1	0.473645	84	91.260952	92.865357	94.356326	73	10	1	0	192	22	1	0	0	84	215
1i50_H-1i50_A_1	0.034145	17	75.094706	83.546391	83.589845	40	77	16	0	324	980	101	14	0	133	1419
1i50_H-1i50_B_1	0.033094	14	75.003571	83.487895	82.895009	41	74	18	0	229	738	112	15	0	133	1094
1i50_H-1i50_C_1	0.066382	33	84.152727	88.987444	92.676128	84	40	9	0	215	49	2	0	0	133	266
1i50_H-1i50_E_1	0.068079	32	85.356250	88.847594	93.147209	79	47	6	1	180	30	5	0	0	133	215
1i50_H-1i50_F_1	0.230902	64	86.179219	89.352857	91.595238	86	40	7	0	61	22	1	0	0	133	84
1i50_I-1i50_A_1	0.201955	117	73.846325	67.027295	83.796575	0	75	20	27	353	945	109	12	5	122	1419
1i50_I-1i50_B_1	0.042825	67	61.299701	67.240164	82.425320	0	68	25	29	215	746	119	14	0	122	1094
1i50_I-1i50_C_1	0.359281	95	84.203474	72.075328	90.639624	0	81	22	19	177	87	2	0	0	122	266
1i50_I-1i50_E_1	0.205430	76	81.398684	72.570410	92.881070	8	70	26	18	178	32	5	0	0	122	215
1i50_I-1i50_F_1	0.267491	63	88.371270	76.997951	93.241190	27	61	26	8	78	5	1	0	0	122	84
1i50_I-1i50_H_1	0.067895	46	77.221522	73.669672	89.764662	17	61	25	19	82	47	4	0	0	122	133
1i50_J-1i50_A_1	0.056523	46	73.992174	72.516462	83.551494	0	46	13	6	326	962	121	10	0	65	1419
1i50_J-1i50_B_1	0.031969	8	79.817500	76.030769	83.013245	0	48	14	3	237	735	106	16	0	65	1094
1i50_J-1i50_C_1	0.651586	136	91.704338	90.092308	92.172895	49	14	2	0	203	61	2	0	0	65	266
1i50_J-1i50_E_1	0.036329	25	71.776800	84.914462	93.135442	37	16	12	0	179	32	4	0	0	65	215
1i50_J-1i50_F_1	0.034955	14	83.665000	89.186615	93.033333	48	13	4	0	75	8	1	0	0	65	84
1i50_J-1i50_H_1	0.274566	60	89.770833	88.174615	91.175940	42	20	3	0	94	37	2	0	0	65	133
1i50_J-1i50_I_1	0.327531	89	84.137528	89.447385	78.793033	48	14	3	0	37	54	23	8	0	65	122
1i50_K-1i50_A_1	0.031333	2	64.805000	83.563596	83.488682	37	65	10	2	308	987	113	11	0	114	1419
1i50_K-1i50_B_1	0.031357	3	69.126667	82.413158	82.592660	29	68	14	3	207	752	122	13	0	114	1094
1i50_K-1i50_C_1	0.703705	178	93.053146	91.569737	92.800414	87	22	4	1	208	56	2	0	0	114	266
1i50_K-1i50_E_1	0.201821	61	85.538033	86.745263	92.916558	74	28	4	8	177	35	3	0	0	114	215
1i50_K-1i50_F_1	0.371935	62	93.462742	91.781667	94.246667	86	25	2	1	73	10	1	0	0	114	84
1i50_K-1i50_H_1	0.170748	63	82.897619	88.227544	90.823684	80	21	6	7	96	31	6	0	0	114	133
1i50_K-1i50_I_1	0.032070	11	71.141818	89.948158	76.448279	85	19	9	1	30	56	27	9	0	114	122
1i50_K-1i50_J_1	0.069822	37	82.354865	91.571842	89.665846	88	19	7	0	41	23	1	0	0	114	65
1i50_L-1i50_A_1	0.038973	37	67.744595	69.976522	83.361663	0	32	5	9	311	981	114	13	0	46	1419
1i50_L-1i50_B_1	0.399899	115	82.353391	73.288913	83.636234	0	29	14	3	267	712	108	7	4	46	1094
1i50_L-1i50_C_1	0.295715	62	90.058548	82.908261	91.106466	1	41	4	0	189	75	2	0	4	46	266
1i50_L-1i50_E_1	0.080270	45	80.255111	79.126304	94.222326	9	24	11	2	193	19	3	0	0	46	215
1i50_L-1i50_F_1	0.032135	7	89.024286	81.380435	92.068690	0	43	3	0	75	8	1	0	0	46	84
1i50_L-1i50_H_1	0.396659	99	84.911414	79.695870	90.080150	4	34	8	0	91	36	6	0	0	46	133
1i50_L-1i50_I_1	0.102190	48	82.231875	84.125652	77.776393	14	28	4	0	38	49	26	9	0	46	122
1i50_L-1i50_J_1	0.054151	28	84.040357	88.290435	92.057385	20	25	1	0	52	9	4	0	0	46	65
1i50_L-1i50_K_1	0.031322	0	0.000000	85.539130	91.994123	16	28	2	0	87	24	3	0	0	46	114
1kb9_B-1kb9_A_1	0.719030	237	91.691013	93.178097	91.805638	303	44	5	0	339	83	9	0	0	352	431
1kb9_C-1kb9_A_1	0.046945	20	89.347000	90.576623	91.220696	227	156	2	0	326	98	7	0	0	385	431
1kb9_C-1kb9_B_1	0.081530	31	89.217742	91.108857	92.110057	242	141	2	0	279	67	6	0	0	385	352
1kb9_D-1kb9_A_1	0.096815	37	87.391351	90.642033	92.535360	184	48	11	3	352	73	5	1	0	246	431
1kb9_D-1kb9_B_1	0.037076	12	94.766667	91.282602	93.790909	183	57	3	3	311	35	6	0	0	246	352
1kb9_D-1kb9_C_1	0.700941	199	90.608593	91.203008	91.268779	185	52	5	4	259	122	4	0	0	246	385
1kb9_E-1kb9_A_1	0.591743	239	78.634644	73.653838	90.954292	107	16	2	60	316	105	10	0	0	185	431
1kb9_E-1kb9_B_1	0.129365	34	93.590588	84.767351	93.553210	117	26	40	2	313	32	7	0	0	185	352
1kb9_E-1kb9_C_1	0.506549	131	84.274580	83.737568	91.053091	77	83	23	2	236	147	2	0	0	185	385
1kb9_E-1kb9_D_1	0.040606	17	88.535294	87.339243	91.093008	113	53	18	1	176	64	5	1	0	185	246
1kb9_F-1kb9_A_1	0.031402	3	91.633333	91.145811	93.212784	52	21	1	0	359	69	2	1	0	74	431
1kb9_F-1kb9_B_1	0.031322	0	0.000000	92.920405	93.011591	61	13	0	0	302	45	5	0	0	74	352
1kb9_F-1kb9_C_1	0.150087	48	87.111250	89.550405	92.531299	41	32	1	0	273	109	3	0	0	74	385
1kb9_F-1kb9_D_1	0.031343	2	90.295000	91.697432	93.028862	53	20	1	0	199	42	5	0	0	74	246
1kb9_F-1kb9_E_1	0.031322	0	0.000000	93.611892	92.171459	62	11	1	0	143	34	8	0	0	74	185
1kb9_G-1kb9_A_1	0.470828	94	88.882979	86.890640	92.925220	41	80	4	0	353	76	2	0	0	125	431
1kb9_G-1kb9_B_1	0.343311	65	91.164462	89.866720	94.092670	86	37	2	0	318	32	2	0	0	125	352
1kb9_G-1kb9_C_1	0.696266	169	92.724083	93.423680	93.072727	113	11	1	0	289	93	3	0	0	125	385
1kb9_G-1kb9_D_1	0.031322	0	0.000000	92.988400	93.528455	115	8	2	0	204	37	5	0	0	125	246
1kb9_G-1kb9_E_1	0.033246	12	80.709167	92.876480	90.450757	108	15	2	0	136	37	12	0	0	125	185
1kb9_G-1kb9_F_1	0.259031	52	92.226538	94.172080	91.532568	113	11	1	0	55	18	1	0	0	125	74
1kb9_H-1kb9_A_1	0.124771	62	79.539677	69.568710	93.380673	13	40	16	24	364	65	2	0	0	93	431
1kb9_H-1kb9_B_1	0.031322	0	0.000000	70.694301	94.118409	17	36	20	20	316	31	5	0	0	93	352
1kb9_H-1kb9_C_1	0.570130	141	85.885035	76.147849	92.350468	31	28	21	13	270	113	2	0	0	93	385
1kb9_H-1kb9_D_1	0.061210	26	88.679615	77.193548	92.247195	16	53	21	3	191	51	4	0	0	93	246
1kb9_H-1kb9_E_1	0.070741	35	83.865143	78.506237	90.538432	19	52	19	3	138	37	9	1	0	93	185
1kb9_H-1kb9_F_1	0.031322	0	0.000000	83.665054	91.332297	38	37	17	1	52	21	1	0	0	93	74
1kb9_H-1kb9_G_1	0.158120	59	83.320169	81.437097	92.830240	25	49	18	1	112	12	1	0	0	93	125
1kb9_I-1kb9_A_1	0.031322	0	0.000000	83.563818	93.758376	13	37	5	0	369	58	3	1	0	55	431
1kb9_I-1kb9_B_1	0.031322	0	0.000000	86.446909	94.337813	23	31	1	0	318	29	5	0	0	55	352
1kb9_I-1kb9_C_1	0.481534	120	84.779917	74.218000	91.818987	0	38	17	0	261	121	3	0	0	55	385
1kb9_I-1kb9_D_1	0.575231	89	94.973483	91.096727	92.747276	36	19	0	0	194	48	4	0	0	55	246
1kb9_I-1kb9_E_1	0.125713	55	82.009273	84.967455	90.636595	14	41	0	0	133	47	5	0	0	55	185
1kb9_I-1kb9_F_1	0.036046	16	82.658125	92.658909	94.733378	42	12	1	0	68	4	2	0	0	55	74
1kb9_I-1kb9_G_1	0.032548	8	89.561250	89.042000	94.113360	28	27	0	0	118	6	1	0	0	55	125
1kb9_I-1kb9_H_1	0.040153	23	79.486957	85.890545	83.913118	18	35	2	0	37	45	11	0	0	55	93
1kb9_J-1kb9_A_1	0.282650	85	83.092235	86.859370	91.883782	76	38	7	6	339	83	8	1	0	127	431
1kb9_J-1kb9_B_1	0.529676	130	85.403077	85.323071	92.670398	67	46	7	7	286	59	7	0	0	127	352
1kb9_J-1kb9_C_1	0.048122	24	84.964167	86.080315	92.029429	63	52	10	2	261	122	2	0	0	127	385
1kb9_J-1kb9_D_1	0.031547	8	63.855000	89.555827	91.504228	95	22	9	1	197	30	18	1	0	127	246
1kb9_J-1kb9_E_1	0.167472	109	73.010550	84.559134	77.714919	57	55	7	8	110	13	8	54	0	127	185
1kb9_J-1kb9_F_1	0.391021	95	85.457789	89.433465	87.550405	90	25	8	4	30	43	1	0	0	127	74
1kb9_J-1kb9_G_1	0.376647	101	83.763960	88.151890	88.850000	81	33	10	3	73	50	2	0	0	127	125
1kb9_J-1kb9_H_1	0.060397	55	71.871455	88.678425	65.242151	92	24	9	2	8	30	34	21	0	127	93
1kb9_J-1kb9_I_1	0.265718	66	87.304394	91.484567	83.724182	101	18	8	0	16	33	6	0	2	127	55
1kb9_K-1kb9_A_1	0.152435	40	91.619750	93.857664	92.545940	90	17	0	0	351	77	3	0	0	107	431
1kb9_K-1kb9_B_1	0.437050	86	89.239767	91.893925	93.266165	82	25	0	0	306	40	6	0	0	107	352
1kb9_K-1kb9_C_1	0.048222	23	86.178696	93.326449	92.301169	93	14	0	0	273	110	2	0	0	107	385
1kb9_K-1kb9_D_1	0.031322	0	0.000000	94.858505	92.375528	102	5	0	0	195	45	5	1	0	107	246
1kb9_K-1kb9_E_1	0.040090	21	81.786667	95.010093	88.191135	99	8	0	0	117	44	23	1	0	107	185
1kb9_K-1kb9_F_1	0.176904	39	94.218462	96.280748	92.980946	103	4	0	0	60	13	1	0	0	107	74
1kb9_K-1kb9_G_1	0.340426	83	86.002048	92.227570	89.217040	77	29	1	0	70	53	2	0	0	107	125
1kb9_K-1kb9_H_1	0.036603	17	82.148824	94.731682	71.258925	100	7	0	0	14	26	44	9	0	107	93
1kb9_K-1kb9_I_1	0.031322	0	0.000000	97.183458	85.538727	106	1	0	0	25	26	4	0	0	107	55
1kb9_K-1kb9_J_1	0.641407	113	94.442478	96.573364	92.933071	105	2	0	0	106	17	4	0	0	107	127
1kyo_B-1kyo_A_1	0.719156	238	91.659202	93.028523	92.506860	297	50	5	0	350	77	3	0	0	352	430
1kyo_C-1kyo_A_1	0.045734	20	88.472500	90.746026	91.434023	234	147	4	0	333	91	5	1	0	385	430
1kyo_C-1kyo_B_1	0.058733	26	87.800385	91.209117	92.493409	242	141	2	0	292	53	6	1	0	385	352
1kyo_D-1kyo_A_1	0.049307	22	88.073636	90.369918	92.593791	175	57	10	3	348	77	4	1	0	245	430
1kyo_D-1kyo_B_1	0.096905	39	86.148718	90.468735	93.008210	178	56	8	3	306	40	6	0	0	245	352
1kyo_D-1kyo_C_1	0.696940	198	90.050152	90.742980	91.097610	184	50	7	4	258	123	4	0	0	245	385
1kyo_E-1kyo_A_1	0.205611	54	88.383333	84.367081	92.649488	113	24	45	3	348	79	3	0	0	185	430
1kyo_E-1kyo_B_1	0.172641	39	93.895128	85.353784	93.358097	117	28	38	2	313	33	6	0	0	185	352
1kyo_E-1kyo_C_1	0.519831	133	84.575714	83.337622	90.330364	85	74	19	7	232	151	2	0	0	185	385
1kyo_E-1kyo_D_1	0.038475	15	89.534000	87.570324	90.676612	115	48	21	1	169	69	6	1	0	185	245
1kyo_F-1kyo_A_1	0.031344	2	91.905000	91.318784	93.157558	52	21	1	0	355	72	3	0	0	74	430
1kyo_F-1kyo_B_1	0.031322	0	0.000000	92.857027	94.020653	59	14	1	0	315	32	5	0	0	74	352
1kyo_F-1kyo_C_1	0.231965	53	90.332075	90.165000	93.108390	43	30	1	0	295	88	2	0	0	74	385
1kyo_F-1kyo_D_1	0.031396	3	89.776667	91.450946	93.033306	51	22	1	0	198	42	5	0	0	74	245
1kyo_F-1kyo_E_1	0.031322	0	0.000000	93.288108	92.361459	60	13	1	0	143	36	6	0	0	74	185
1kyo_G-1kyo_A_1	0.186537	49	89.356735	87.426160	92.835953	56	64	5	0	351	76	3	0	0	125	430
1kyo_G-1kyo_B_1	0.340312	65	91.033385	90.534560	93.503551	91	31	3	0	309	38	5	0	0	125	352
1kyo_G-1kyo_C_1	0.701224	169	93.544260	93.699680	93.356779	114	10	1	0	298	86	1	0	0	125	385
1kyo_G-1kyo_D_1	0.031322	0	0.000000	93.128080	93.154449	114	10	1	0	202	38	4	1	0	125	245
1kyo_G-1kyo_E_1	0.032311	9	81.661111	93.526800	91.116541	113	11	1	0	139	37	9	0	0	125	185
1kyo_G-1kyo_F_1	0.282483	54	92.534074	94.089280	91.523919	112	12	1	0	54	18	2	0	0	125	74
1kyo_H-1kyo_A_1	0.127635	66	78.617121	71.719355	93.223070	16	39	24	14	362	65	2	1	0	93	430
1kyo_H-1kyo_B_1	0.031322	0	0.000000	77.282796	93.180511	24	35	32	2	304	43	5	0	0	93	352
1kyo_H-1kyo_C_1	0.590154	154	85.410195	74.149570	92.435013	28	28	16	21	274	109	2	0	0	93	385
1kyo_H-1kyo_D_1	0.049479	28	81.792857	78.051720	91.793510	16	54	22	1	189	51	5	0	0	93	245
1kyo_H-1kyo_E_1	0.057938	28	85.556071	80.960215	90.115676	30	44	18	1	139	34	11	1	0	93	185
1kyo_H-1kyo_F_1	0.031322	0	0.000000	84.477204	91.728243	42	33	18	0	53	20	1	0	0	93	74
1kyo_H-1kyo_G_1	0.031343	2	90.155000	82.842473	93.488640	22	58	13	0	116	8	1	0	0	93	125
1kyo_I-1kyo_A_1	0.031322	0	0.000000	81.995660	92.828791	8	37	8	0	352	75	2	1	0	53	430
1kyo_I-1kyo_B_1	0.031322	0	0.000000	84.635472	94.222330	16	35	2	0	313	34	5	0	0	53	352
1kyo_I-1kyo_C_1	0.561587	133	86.485414	77.316604	92.176701	2	38	13	0	269	113	3	0	0	53	385
1kyo_I-1kyo_D_1	0.577285	91	94.621319	90.720755	92.617714	36	17	0	0	193	47	5	0	0	53	245
1kyo_I-1kyo_E_1	0.124561	52	83.059615	86.935849	90.860703	19	34	0	0	133	45	7	0	0	53	185
1kyo_I-1kyo_F_1	0.127516	37	91.204865	93.038113	95.327973	42	11	0	0	69	4	1	0	0	53	74
1kyo_I-1kyo_G_1	0.032073	7	87.737143	88.908868	94.063840	27	25	1	0	118	6	1	0	0	53	125
1kyo_I-1kyo_H_1	0.048806	29	80.574828	87.030000	83.738172	20	32	1	0	39	44	10	0	0	53	93
1kyo_J-1kyo_A_1	0.283212	73	86.065342	87.417087	92.263140	82	33	8	4	342	83	4	1	0	127	430
1kyo_J-1kyo_B_1	0.425619	102	85.495490	85.663858	92.687756	69	45	5	8	286	58	7	1	0	127	352
1kyo_J-1kyo_C_1	0.042882	21	84.711905	85.634488	91.930078	62	52	10	3	260	123	2	0	0	127	385
1kyo_J-1kyo_D_1	0.041973	18	88.315000	88.307638	92.015061	90	25	7	5	191	48	5	1	0	127	245
1kyo_J-1kyo_E_1	0.161746	109	72.652018	86.184331	79.423946	66	49	6	6	115	9	21	40	0	127	185
1kyo_J-1kyo_F_1	0.111545	64	77.603906	87.373386	84.765135	77	36	10	4	22	49	3	0	0	127	74
1kyo_J-1kyo_G_1	0.367213	100	83.576300	87.829449	88.538320	79	35	9	4	68	55	2	0	2	127	125
1kyo_J-1kyo_H_1	0.071343	62	72.369839	88.111811	66.098602	85	31	11	0	6	34	33	20	0	127	93
1kyo_J-1kyo_I_1	0.241500	60	88.102833	91.622677	82.481887	104	13	10	0	16	26	11	0	0	127	53
1kyo_K-1kyo_A_1	0.124439	38	90.208421	94.103178	91.655116	96	11	0	0	339	86	4	1	0	107	430
1kyo_K-1kyo_B_1	0.440563	88	88.925909	91.598972	92.770625	79	28	0	0	297	48	7	0	0	107	352
1kyo_K-1kyo_C_1	0.047283	23	85.586087	93.162430	92.041844	92	15	0	0	257	126	2	0	0	107	385
1kyo_K-1kyo_D_1	0.031566	5	84.084000	94.975888	91.823959	98	9	0	0	190	49	4	2	0	107	245
1kyo_K-1kyo_E_1	0.041859	19	86.575789	94.920280	88.555351	99	8	0	0	123	43	18	1	0	107	185
1kyo_K-1kyo_F_1	0.343483	59	93.337458	96.069252	91.311081	103	4	0	0	55	18	1	0	0	107	74
1kyo_K-1kyo_G_1	0.311672	65	89.764462	93.429439	90.797120	87	20	0	0	92	31	2	0	0	107	125
1kyo_K-1kyo_H_1	0.031339	2	80.605000	94.899159	71.803763	101	6	0	0	16	27	39	11	0	107	93
1kyo_K-1kyo_I_1	0.031322	0	0.000000	97.197196	84.541132	106	1	0	0	21	28	4	0	0	107	53
1kyo_K-1kyo_J_1	0.642400	113	94.522478	96.716542	92.837402	105	2	0	0	104	19	4	0	0	107	127
1kyo_W-1kyo_A_1	0.359917	67	91.223582	93.350280	93.100372	91	15	1	0	355	73	2	0	0	107	430
1kyo_W-1kyo_B_1	0.240546	47	93.637447	94.408598	94.468295	99	7	1	0	319	27	6	0	0	107	352
1kyo_W-1kyo_C_1	0.227536	57	88.462632	91.066449	92.153117	76	30	1	0	259	124	2	0	0	107	385
1kyo_W-1kyo_D_1	0.377679	75	89.581333	89.343084	91.537061	65	37	5	0	179	60	5	1	0	107	245
1kyo_W-1kyo_E_1	0.225021	51	90.821176	92.388411	89.599459	82	24	1	0	135	36	14	0	0	107	185
1kyo_W-1kyo_F_1	0.037911	13	93.502308	94.253458	94.580541	94	12	1	0	65	8	1	0	0	107	74
1kyo_W-1kyo_G_1	0.031322	0	0.000000	94.248037	94.437120	95	11	1	0	118	6	1	0	0	107	125
1kyo_W-1kyo_H_1	0.031747	8	73.433750	92.381121	78.934301	91	15	1	0	32	37	20	4	0	107	93
1kyo_W-1kyo_I_1	0.031322	0	0.000000	94.383832	89.467170	96	10	1	0	32	21	0	0	0	107	53
1kyo_W-1kyo_J_1	0.126394	35	92.509143	94.942523	90.884567	100	6	1	0	102	15	8	2	0	107	127
1kyo_W-1kyo_K_1	0.490225	79	93.280380	93.939907	95.784019	91	15	1	0	103	4	0	0	0	107	107
1l0l_B-1l0l_A_1	0.726867	307	90.475603	92.303570	93.540336	353	59	10	1	373	70	3	0	2	423	446
1l0l_C-1l0l_A_1	0.042452	18	88.806667	91.165279	91.699372	259	116	2	0	348	84	12	2	0	377	446
1l0l_C-1l0l_B_1	0.035730	14	86.004286	91.856180	92.547754	272	103	2	0	366	48	9	0	0	377	423
1l0l_D-1l0l_A_1	0.031348	3	61.486667	90.076292	92.682287	175	50	12	3	365	75	5	1	0	240	446
1l0l_D-1l0l_B_1	0.031322	0	0.000000	90.637375	93.325154	179	47	12	2	373	40	10	0	0	240	423
1l0l_D-1l0l_C_1	0.709503	204	91.809216	92.573667	92.942838	198	38	3	1	297	78	2	0	0	240	377
1l0l_E-1l0l_A_1	0.142401	46	87.416739	87.541429	92.965112	118	61	16	1	372	69	4	1	0	196	446
1l0l_E-1l0l_B_1	0.253577	92	80.339891	85.459949	92.670473	114	56	23	3	366	46	8	3	0	196	423
1l0l_E-1l0l_C_1	0.548257	133	85.847970	87.141786	92.156923	106	83	7	0	266	110	1	0	0	196	377
1l0l_E-1l0l_D_1	0.042386	18	88.739444	88.726224	91.427042	129	60	7	0	180	57	2	1	0	196	240
1l0l_F-1l0l_A_1	0.031322	0	0.000000	85.207156	92.932892	70	27	1	11	380	58	6	2	0	109	446
1l0l_F-1l0l_B_1	0.452203	72	93.602917	87.573578	94.180615	73	26	5	5	385	36	2	0	0	109	423
1l0l_F-1l0l_C_1	0.669022	133	93.758120	91.739358	94.336499	97	6	4	2	330	47	0	0	0	109	377
1l0l_F-1l0l_D_1	0.031322	0	0.000000	89.470367	92.172875	78	25	4	2	195	43	1	1	0	109	240
1l0l_F-1l0l_E_1	0.032581	9	85.144444	89.553486	90.487398	79	22	5	3	139	54	3	0	0	109	196
1l0l_G-1l0l_A_1	0.240947	72	84.319028	66.724684	92.611883	2	36	27	14	375	63	6	2	2	79	446
1l0l_G-1l0l_B_1	0.545666	150	83.669467	64.479367	93.096123	10	31	15	23	374	36	13	0	0	79	423
1l0l_G-1l0l_C_1	0.577847	145	85.792621	76.941646	93.321538	29	23	17	10	305	70	2	0	0	79	377
1l0l_G-1l0l_D_1	0.228236	75	82.875867	74.322785	91.346333	3	47	26	3	187	48	5	0	0	79	240
1l0l_G-1l0l_E_1	0.139753	61	81.194426	81.548608	90.868520	29	32	16	2	137	56	3	0	0	79	196
1l0l_G-1l0l_F_1	0.052518	24	87.350833	83.235063	90.586330	18	54	6	1	80	25	3	1	0	79	109
1l0l_H-1l0l_A_1	0.031322	0	0.000000	83.590128	93.825964	44	21	4	9	393	48	4	1	0	78	446
1l0l_H-1l0l_B_1	0.032204	8	84.538750	83.278205	94.437258	44	21	3	10	385	36	2	0	0	78	423
1l0l_H-1l0l_C_1	0.046012	26	81.538462	80.310385	92.741538	29	35	4	10	301	70	6	0	0	78	377
1l0l_H-1l0l_D_1	0.666464	133	93.496917	89.229487	94.405417	61	6	9	2	222	16	1	1	0	78	240
1l0l_H-1l0l_E_1	0.031336	2	74.705000	85.102051	91.717449	45	20	8	5	143	50	3	0	0	78	196
1l0l_H-1l0l_F_1	0.373240	92	85.357391	85.176795	91.616789	53	13	3	9	83	21	3	2	0	78	109
1l0l_H-1l0l_G_1	0.167403	84	77.299048	82.122564	78.661013	17	45	16	0	19	34	25	1	0	78	79
1l0l_I-1l0l_A_1	0.538637	147	83.692585	29.304211	94.067287	0	0	0	57	394	45	6	1	0	57	446
1l0l_I-1l0l_B_1	0.688680	241	85.700166	49.771754	91.936005	5	9	5	38	352	59	11	1	6	57	423
1l0l_I-1l0l_C_1	0.094011	62	76.090161	35.399298	93.903899	0	0	0	57	312	64	1	0	0	57	377
1l0l_I-1l0l_D_1	0.035196	28	66.875714	52.776316	92.372792	0	0	39	18	190	48	2	0	0	57	240
1l0l_I-1l0l_E_1	0.031372	3	78.866667	52.873860	91.775000	0	0	41	16	143	51	2	0	0	57	196
1l0l_I-1l0l_F_1	0.119638	55	81.403636	54.177018	87.703486	0	0	40	17	53	51	4	1	0	57	109
1l0l_I-1l0l_G_1	0.044341	41	70.484146	51.671930	84.861392	0	0	35	22	28	45	6	0	0	57	79
1l0l_I-1l0l_H_1	0.105492	47	83.100213	57.811579	86.161410	0	0	51	6	44	21	13	0	0	57	78
1l0l_J-1l0l_A_1	0.031322	0	0.000000	83.332500	93.677780	13	44	3	0	389	50	6	1	0	60	446
1l0l_J-1l0l_B_1	0.031322	0	0.000000	79.796833	94.227470	2	48	10	0	383	37	3	0	0	60	423
1l0l_J-1l0l_C_1	0.216022	81	80.790494	74.991500	92.289867	0	46	14	0	286	90	1	0	0	60	377
1l0l_J-1l0l_D_1	0.581538	92	94.635000	89.321333	93.015250	34	25	1	0	199	39	2	0	0	60	240
1l0l_J-1l0l_E_1	0.037406	14	89.908571	85.304667	91.896173	12	47	1	0	143	50	3	0	0	60	196
1l0l_J-1l0l_F_1	0.031344	2	91.995000	86.829500	91.511009	25	34	1	0	92	12	4	1	0	60	109
1l0l_J-1l0l_G_1	0.036996	22	76.039091	79.542000	78.354684	0	59	1	0	4	65	10	0	0	60	79
1l0l_J-1l0l_H_1	0.054700	31	81.776452	91.567500	91.561795	44	15	1	0	57	19	2	0	0	60	78
1l0l_J-1l0l_I_1	0.031541	6	73.650000	93.197000	56.891404	51	9	0	0	0	0	51	6	0	60	57
1l0l_K-1l0l_A_1	0.031339	2	80.950000	68.107547	93.474372	0	25	26	2	390	49	5	2	0	53	446
1l0l_K-1l0l_B_1	0.031564	8	64.947500	67.078868	93.734279	0	19	31	3	383	30	10	0	0	53	423
1l0l_K-1l0l_C_1	0.105731	54	80.236481	64.943208	93.372281	0	20	30	3	308	68	1	0	0	53	377
1l0l_K-1l0l_D_1	0.420426	87	88.329195	81.358302	92.270542	1	47	5	0	186	52	2	0	0	53	240
1l0l_K-1l0l_E_1	0.061152	28	86.688214	76.430755	91.345918	1	39	13	0	137	56	3	0	0	53	196
1l0l_K-1l0l_F_1	0.031337	2	77.320000	75.272075	89.216422	8	23	22	0	66	38	4	1	0	53	109
1l0l_K-1l0l_G_1	0.039933	19	84.369474	75.381132	81.862658	4	31	18	0	10	66	3	0	0	53	79
1l0l_K-1l0l_H_1	0.037057	19	79.940526	78.935472	83.535897	16	23	14	0	31	33	14	0	0	53	78
1l0l_K-1l0l_I_1	0.034521	14	82.127143	76.856792	53.052281	12	21	20	0	0	0	34	23	0	53	57
1l0l_K-1l0l_J_1	0.045661	26	81.298077	81.882642	91.202167	13	34	6	0	39	21	0	0	0	53	60
4c2m_3-4c2m_1_1	0.044600	22	84.885909	79.298276	88.658182	0	123	21	1	25	18	1	0	0	145	44
4c2m_4-4c2m_1_1	0.035924	24	71.851250	64.667778	91.819545	0	7	47	0	34	10	0	0	0	54	44
4c2m_4-4c2m_3_1	0.043150	40	70.115500	52.092037	82.316828	0	1	34	19	11	119	15	0	0	54	145
4c2m_A-4c2m_1_1	0.047280	41	72.261707	82.663550	74.307955	413	951	102	55	5	27	3	9	0	1521	44
4c2m_A-4c2m_3_1	0.034126	31	61.893871	82.553379	61.704552	401	959	104	57	0	39	86	20	0	1521	145
4c2m_A-4c2m_4_1	0.039290	63	59.357143	82.733307	33.914259	412	951	106	52	0	0	0	54	0	1521	54
4c2m_B-4c2m_1_1	0.504548	135	83.674889	88.691937	78.159091	706	425	43	8	5	30	6	3	2	1182	44
4c2m_B-4c2m_3_1	0.087094	67	73.722687	88.311261	64.145793	676	445	56	5	0	54	72	19	0	1182	145
4c2m_B-4c2m_4_1	0.054385	66	66.920455	88.579188	32.611481	695	431	50	6	0	0	0	54	0	1182	54
4c2m_B-4c2m_A_1	0.734857	916	81.471889	83.122428	78.144379	236	837	100	9	66	1194	187	74	14	1182	1521
4c2m_C-4c2m_1_1	0.329567	68	89.592941	90.268852	83.791136	184	118	2	1	2	40	2	0	4	305	44
4c2m_C-4c2m_3_1	0.031339	2	82.185000	92.559016	70.227931	253	49	2	1	0	81	63	1	0	305	145
4c2m_C-4c2m_4_1	0.162333	64	81.995781	92.095311	43.275370	238	64	2	1	0	0	7	47	0	305	54
4c2m_C-4c2m_A_1	0.031532	5	81.158000	87.019967	81.145858	120	179	3	3	259	1079	121	62	0	305	1521
4c2m_C-4c2m_B_1	0.038768	19	82.783684	87.429705	86.901354	119	180	4	2	571	530	74	7	0	305	1182
4c2m_E-4c2m_1_1	0.098289	50	80.864400	94.243113	78.934773	192	18	2	0	7	26	8	3	0	212	44
4c2m_E-4c2m_3_1	0.113929	55	80.801091	94.430283	75.981793	192	20	0	0	0	120	20	5	0	212	145
4c2m_E-4c2m_4_1	0.117483	66	77.647576	95.324906	44.031667	199	13	0	0	0	0	13	41	0	212	54
4c2m_E-4c2m_A_1	0.031437	5	69.520000	87.917877	81.813432	86	120	6	0	311	1042	114	54	0	212	1521
4c2m_E-4c2m_B_1	0.031583	5	85.384000	89.158113	87.891058	118	88	6	0	648	465	64	5	0	212	1182
4c2m_E-4c2m_C_1	0.119004	41	87.772683	88.842500	90.097475	111	96	5	0	177	125	2	1	0	212	305
4c2m_F-4c2m_1_1	0.032411	10	79.254000	92.181700	87.012273	78	21	1	0	17	27	0	0	0	100	44
4c2m_F-4c2m_3_1	0.039270	26	75.456154	92.156400	76.771724	74	26	0	0	0	118	23	4	0	100	145
4c2m_F-4c2m_4_1	0.031322	0	0.000000	93.859800	62.978704	82	18	0	0	0	5	48	1	0	100	54
4c2m_F-4c2m_A_1	0.670468	225	84.793556	80.012700	82.822360	29	53	5	13	421	940	106	54	4	100	1521
4c2m_F-4c2m_B_1	0.033435	13	79.350769	84.941500	88.360711	50	33	16	1	690	427	59	6	0	100	1182
4c2m_F-4c2m_C_1	0.031628	5	88.454000	85.321200	90.677639	48	36	16	0	192	110	2	1	0	100	305
4c2m_F-4c2m_E_1	0.082587	36	85.693889	87.147500	94.006415	69	17	14	0	190	19	3	0	0	100	212
4c2m_H-4c2m_1_1	0.256473	79	83.278608	89.444733	80.330682	89	33	9	0	4	36	4	0	0	131	44
4c2m_H-4c2m_3_1	0.091298	51	79.478431	90.575573	77.287379	92	34	5	0	0	121	18	6	0	131	145
4c2m_H-4c2m_4_1	0.031322	0	0.000000	93.320305	56.682037	107	24	0	0	0	0	48	6	0	131	54
4c2m_H-4c2m_A_1	0.032573	22	60.454545	85.030382	82.393169	54	63	14	0	373	986	106	56	0	131	1521
4c2m_H-4c2m_B_1	0.031342	2	87.910000	85.383740	88.278266	56	61	13	1	677	442	56	7	0	131	1182
4c2m_H-4c2m_C_1	0.040190	20	83.240500	87.591908	90.851475	76	45	10	0	203	99	2	1	0	131	305
4c2m_H-4c2m_E_1	0.083069	37	85.132432	87.554504	93.402783	77	43	9	2	184	23	5	0	0	131	212
4c2m_H-4c2m_F_1	0.255222	56	90.333036	89.277405	89.538900	91	31	7	2	69	24	7	0	2	131	100
4c2m_I-4c2m_1_1	0.151965	49	86.803878	79.630161	87.460000	9	94	15	6	24	19	1	0	0	124	44
4c2m_I-4c2m_3_1	0.033900	24	66.033750	79.863387	75.370897	38	51	34	1	0	108	32	5	0	124	145
4c2m_I-4c2m_4_1	0.038429	30	71.227000	80.819274	53.103519	41	61	18	4	0	0	41	13	0	124	54
4c2m_I-4c2m_A_1	0.247987	112	76.741875	73.778065	82.948271	2	80	34	8	440	922	103	56	4	124	1521
4c2m_I-4c2m_B_1	0.092243	79	71.642658	70.684839	88.068553	16	58	22	28	663	449	64	6	0	124	1182
4c2m_I-4c2m_C_1	0.121603	65	78.337692	72.691855	90.536000	1	81	28	14	209	93	2	1	0	124	305
4c2m_I-4c2m_E_1	0.389544	113	82.265044	74.271371	93.480943	0	82	34	8	180	31	1	0	0	124	212
4c2m_I-4c2m_F_1	0.138687	46	87.083043	75.494677	88.864000	0	85	31	8	71	26	3	0	0	124	100
4c2m_I-4c2m_H_1	0.058935	27	86.868889	76.385161	89.302519	4	83	27	10	90	32	9	0	0	124	131
4c2m_J-4c2m_1_1	0.082839	39	83.867436	90.967826	89.590000	52	12	5	0	23	21	0	0	0	69	44
4c2m_J-4c2m_3_1	0.067367	40	80.015250	90.187971	78.548000	46	21	2	0	0	122	21	2	0	69	145
4c2m_J-4c2m_4_1	0.031322	0	0.000000	91.742754	60.293519	51	17	1	0	0	1	49	4	0	69	54
4c2m_J-4c2m_A_1	0.031984	10	72.401000	82.003768	82.774425	28	27	11	3	412	951	103	55	0	69	1521
4c2m_J-4c2m_B_1	0.205389	70	82.972000	75.299275	88.350059	7	38	20	4	691	427	58	6	0	69	1182
4c2m_J-4c2m_C_1	0.653182	138	91.568768	89.033478	91.628557	46	20	3	0	218	85	1	1	0	69	305
4c2m_J-4c2m_E_1	0.044628	33	75.061515	83.897826	93.185189	39	14	15	1	178	31	3	0	0	69	212
4c2m_J-4c2m_F_1	0.037454	14	90.004286	90.871449	92.022300	50	17	2	0	80	18	2	0	0	69	100
4c2m_J-4c2m_H_1	0.376678	88	86.342955	86.028696	90.730687	41	20	7	1	93	30	8	0	0	69	131
4c2m_J-4c2m_I_1	0.212353	96	77.594896	85.556957	79.998952	36	25	7	1	25	77	11	11	0	69	124
4c2m_K-4c2m_1_1	0.267275	60	89.413667	92.071089	86.947045	83	15	2	1	15	29	0	0	0	101	44
4c2m_K-4c2m_3_1	0.031322	0	0.000000	92.592079	76.026276	82	16	2	1	0	114	27	4	0	101	145
4c2m_K-4c2m_4_1	0.031322	0	0.000000	93.486634	56.648148	86	13	1	1	0	0	46	8	0	101	54
4c2m_K-4c2m_A_1	0.031322	0	0.000000	87.163366	82.976312	54	43	3	1	414	956	94	57	0	101	1521
4c2m_K-4c2m_B_1	0.074630	34	85.454706	85.864950	88.125220	42	53	5	1	677	439	60	6	0	101	1182
4c2m_K-4c2m_C_1	0.682479	162	91.598704	90.645842	92.132262	77	21	2	1	227	77	1	0	2	101	305
4c2m_K-4c2m_E_1	0.243554	61	87.855738	90.223069	93.751226	73	25	2	1	188	20	4	0	0	101	212
4c2m_K-4c2m_F_1	0.433700	71	93.108169	92.920000	91.989400	86	12	2	1	75	25	0	0	0	101	100
4c2m_K-4c2m_H_1	0.127858	59	80.799661	87.786733	87.291221	51	43	6	1	80	36	9	6	0	101	131
4c2m_K-4c2m_I_1	0.124383	50	83.874400	89.910297	73.353387	67	31	2	1	1	78	33	12	0	101	124
4c2m_K-4c2m_J_1	0.186625	54	87.185926	91.044653	86.930435	80	18	2	1	48	11	9	1	0	101	69
4c2m_M-4c2m_1_1	0.045681	26	81.311538	85.293611	89.441136	46	52	10	0	27	16	1	0	0	108	44
4c2m_M-4c2m_3_1	0.658258	180	87.308722	87.378426	82.266276	61	38	9	0	37	93	8	7	18	108	145
4c2m_M-4c2m_4_1	0.031449	6	64.170000	90.121296	52.343519	72	31	5	0	0	0	39	15	0	108	54
4c2m_M-4c2m_A_1	0.031326	2	38.535000	69.544722	82.762137	0	61	38	9	423	937	102	59	0	108	1521
4c2m_M-4c2m_B_1	0.031992	9	76.058889	75.186944	88.543629	0	76	31	1	693	431	53	5	0	108	1182
4c2m_M-4c2m_C_1	0.099303	50	80.999200	72.400185	92.066754	0	67	41	0	241	62	1	1	0	108	305
4c2m_M-4c2m_E_1	0.034120	18	73.510556	74.479907	94.705472	1	70	32	5	194	18	0	0	0	108	212
4c2m_M-4c2m_F_1	0.090548	58	76.853448	77.508796	89.809400	1	82	25	0	78	15	7	0	0	108	100
4c2m_M-4c2m_H_1	0.043992	24	82.084583	75.442778	89.547557	0	78	26	4	90	33	8	0	0	108	131
4c2m_M-4c2m_I_1	0.040354	33	71.486970	77.392963	77.865887	0	80	28	0	15	71	31	7	0	108	124
4c2m_M-4c2m_J_1	0.042010	19	86.732105	84.624537	90.879420	41	56	11	0	50	17	2	0	0	108	69
4c2m_M-4c2m_K_1	0.244404	67	85.938657	74.637963	92.001881	0	72	35	1	83	15	2	1	0	108	101
4c2m_S-4c2m_1_1	0.105186	35	89.949429	86.056441	89.750227	23	35	1	0	23	21	0	0	0	59	44
4c2m_S-4c2m_3_1	0.040242	39	68.117436	77.271186	80.751586	7	35	15	2	3	124	17	1	0	59	145
4c2m_S-4c2m_4_1	0.033666	16	74.598125	90.856441	64.900370	36	22	1	0	0	13	39	2	0	59	54
4c2m_S-4c2m_A_1	0.032565	37	51.694865	63.073559	82.862656	0	35	3	21	442	920	99	60	0	59	1521
4c2m_S-4c2m_B_1	0.037173	30	69.394000	68.193898	88.577225	1	35	9	14	705	416	55	6	0	59	1182
4c2m_S-4c2m_C_1	0.031322	0	0.000000	75.763051	92.421770	0	45	9	5	243	60	1	1	0	59	305
4c2m_S-4c2m_E_1	0.212931	60	86.535500	76.601017	94.761698	0	43	16	0	197	14	1	0	0	59	212
4c2m_S-4c2m_F_1	0.123368	39	89.453333	82.514915	93.558800	14	39	6	0	77	23	0	0	0	59	100
4c2m_S-4c2m_H_1	0.235309	72	84.032778	80.290508	91.275649	6	44	9	0	99	24	8	0	0	59	131
4c2m_S-4c2m_I_1	0.031508	8	60.973750	80.233729	81.177984	14	35	6	4	49	51	18	6	0	59	124
4c2m_S-4c2m_J_1	0.096475	38	86.700526	84.167458	92.052609	17	38	4	0	50	18	1	0	0	59	69
4c2m_S-4c2m_K_1	0.098267	40	85.752750	82.044915	94.106634	18	31	9	1	91	7	2	1	0	59	101
4c2m_S-4c2m_M_1	0.038397	42	64.775714	68.933898	77.274537	0	34	11	14	3	81	24	0	0	59	108
4c2m_V-4c2m_1_1	0.058719	26	87.795385	89.540761	85.498636	143	40	14	0	11	31	2	0	0	197	44
4c2m_V-4c2m_3_1	0.222987	93	78.681613	88.309645	73.449655	131	48	18	0	0	107	31	7	0	197	145
4c2m_V-4c2m_4_1	0.209475	80	80.667625	89.745635	41.828889	148	37	10	2	0	0	7	47	0	197	54
4c2m_V-4c2m_A_1	0.115503	99	70.613333	78.031015	82.055128	8	150	28	11	338	1015	107	61	4	197	1521
4c2m_V-4c2m_B_1	0.032453	10	79.767000	79.724416	88.205169	28	127	29	13	678	431	68	5	0	197	1182
4c2m_V-4c2m_C_1	0.036899	20	78.274000	84.842944	90.423869	91	79	22	5	191	109	3	2	0	197	305
4c2m_V-4c2m_E_1	0.038200	17	85.134118	87.953706	93.357925	125	53	17	2	186	24	2	0	0	197	212
4c2m_V-4c2m_F_1	0.589514	117	90.302051	89.175330	91.621100	144	39	14	0	82	12	5	1	0	197	100
4c2m_V-4c2m_H_1	0.045108	21	86.581905	89.968020	89.940305	137	49	11	0	90	32	8	1	0	197	131
4c2m_V-4c2m_I_1	0.111708	61	78.527869	86.527310	74.561129	127	47	15	8	1	81	33	9	2	197	124
4c2m_V-4c2m_J_1	0.140364	39	91.165641	89.145228	89.596957	132	52	8	5	47	20	2	0	0	197	69
4c2m_V-4c2m_K_1	0.043053	18	89.393333	88.266701	91.946931	135	41	21	0	80	18	2	1	0	197	101
4c2m_V-4c2m_M_1	0.039695	29	73.506207	89.715685	76.211574	141	43	13	0	1	75	32	0	0	197	108
4c2m_V-4c2m_S_1	0.661159	156	90.043718	89.195736	86.220000	142	42	5	8	31	21	7	0	4	197	59
5odc_B-5odc_A_1	0.042985	18	89.328889	94.694502	94.326172	261	29	1	0	585	64	2	2	0	291	653
5odc_C-5odc_A_1	0.139130	42	89.243810	88.549239	94.503813	116	59	8	1	590	60	1	2	0	184	653
5odc_C-5odc_B_1	0.730927	296	93.495574	92.908641	95.766804	166	12	6	0	274	14	3	0	2	184	291
5odc_D-5odc_A_1	0.714799	226	91.304159	92.119420	94.409234	102	36	0	0	583	66	2	2	0	138	653
5odc_D-5odc_B_1	0.126053	35	92.472000	94.923478	95.790653	125	13	0	0	271	20	0	0	0	138	291
5odc_D-5odc_C_1	0.369535	57	95.299649	96.168623	93.984783	131	7	0	0	167	17	0	0	0	138	184
5odc_E-5odc_A_1	0.032054	7	87.311429	90.299329	94.122527	199	92	6	1	587	62	2	2	0	298	653
5odc_E-5odc_B_1	0.508204	86	92.312791	90.578591	94.977595	204	88	3	3	261	29	1	0	0	298	291
5odc_E-5odc_C_1	0.109868	38	88.517368	91.117953	91.131576	205	88	4	1	135	46	3	0	0	298	184
5odc_E-5odc_D_1	0.694326	141	95.810709	94.260872	96.615797	258	40	0	0	135	3	0	0	0	298	138
5odc_F-5odc_A_1	0.098021	34	89.668235	92.922774	93.684380	346	98	3	0	557	92	2	2	0	447	653
5odc_F-5odc_B_1	0.318806	78	86.314103	93.221790	93.590344	343	101	3	0	244	45	2	0	0	447	291
5odc_F-5odc_C_1	0.171192	50	87.827200	93.983221	89.925924	358	86	3	0	115	65	4	0	0	447	184
5odc_F-5odc_D_1	0.295585	77	85.560649	93.649239	92.834565	355	89	3	0	109	29	0	0	0	447	138
5odc_F-5odc_E_1	0.734836	396	92.863737	94.667808	90.670906	376	70	1	0	212	73	13	0	4	447	298
6rdb_P-6rdb_A_1	0.087607	34	87.993529	90.218496	92.174865	62	50	1	0	61	13	0	0	0	113	74
6rdb_Q-6rdb_A_1	0.032199	7	90.250000	82.561111	93.901081	10	57	5	0	71	3	0	0	0	72	74
6rdb_Q-6rdb_P_1	0.042356	24	80.679583	80.255417	86.113717	3	58	11	0	32	80	1	0	0	72	113
6rdb_R-6rdb_A_1	0.094823	33	89.942121	85.967458	91.850811	105	49	13	10	59	15	0	0	0	177	74
6rdb_R-6rdb_P_1	0.113278	47	84.025957	84.679944	81.954956	95	57	13	12	0	110	2	1	0	177	113
6rdb_R-6rdb_Q_1	0.629498	115	93.186261	87.165650	82.486250	128	21	17	11	29	30	12	1	0	177	72
6rdb_S-6rdb_A_1	0.031322	0	0.000000	89.887617	92.107838	179	94	4	0	63	11	0	0	0	277	74
6rdb_S-6rdb_P_1	0.173968	81	78.362963	88.559097	83.704248	163	99	14	1	18	93	1	1	0	277	113
6rdb_S-6rdb_Q_1	0.593413	138	87.492536	91.440397	82.580278	206	67	4	0	25	35	10	2	4	277	72
6rdb_S-6rdb_R_1	0.578571	195	81.007538	89.731300	78.283672	171	100	6	0	84	47	16	30	4	277	177
6rdb_U-6rdb_A_1	0.098206	39	86.336667	90.377820	90.328108	392	97	32	2	52	22	0	0	0	523	74
6rdb_U-6rdb_P_1	0.246021	131	74.189771	89.760899	83.178761	386	93	25	19	22	84	6	1	0	523	113
6rdb_U-6rdb_Q_1	0.144485	100	72.828800	90.176272	61.312222	402	78	33	10	0	9	56	7	0	523	72
6rdb_U-6rdb_R_1	0.115040	52	82.069808	89.207801	76.768305	384	100	14	25	46	83	23	25	0	523	177
6rdb_U-6rdb_S_1	0.050868	26	84.391538	89.228528	85.628520	376	105	27	15	114	141	22	0	0	523	277
6rdb_X-6rdb_A_1	0.035953	14	86.602143	86.638395	88.567432	334	147	34	27	26	48	0	0	0	542	74
6rdb_X-6rdb_P_1	0.157793	143	68.436783	85.777085	84.702743	329	141	33	39	30	80	2	1	0	542	113
6rdb_X-6rdb_Q_1	0.384619	101	84.074455	87.199465	66.820139	355	130	30	27	0	30	38	4	0	542	72
6rdb_X-6rdb_R_1	0.361196	121	80.028099	85.804686	77.285141	314	163	31	34	34	100	30	13	0	542	177
6rdb_X-6rdb_S_1	0.250253	145	72.855862	84.445609	84.018556	319	155	14	54	69	179	29	0	0	542	277
6rdb_X-6rdb_U_1	0.703109	277	85.634946	83.831863	87.398432	277	183	45	37	298	181	40	4	0	542	523
6ro0_C-6ro0_A_1	0.057123	84	64.111190	71.423807	77.514420	2	107	78	10	96	69	25	34	0	197	224
6ro0_D-6ro0_A_1	0.069095	86	66.617209	65.003091	78.862098	0	44	58	8	102	65	22	35	0	110	224
6ro0_D-6ro0_C_1	0.330109	106	81.085660	76.393818	84.831320	2	74	33	1	75	103	19	0	0	110	197
6ro0_F-6ro0_A_1	0.094086	103	67.765825	67.951531	79.122723	0	53	30	15	105	62	23	34	0	98	224
6ro0_F-6ro0_C_1	0.404761	98	85.417653	87.460408	87.095025	46	48	4	0	107	74	14	2	2	98	197
6ro0_F-6ro0_D_1	0.076040	75	70.047600	82.565918	68.102545	20	72	6	0	0	50	57	3	0	98	110
6ro0_H-6ro0_A_1	0.051324	86	61.896628	73.399146	76.973795	8	118	63	10	95	71	23	35	0	199	224
6ro0_H-6ro0_C_1	0.194619	92	77.367935	83.292010	83.029137	51	124	22	2	42	131	20	4	0	199	197
6ro0_H-6ro0_D_1	0.143633	98	73.087449	79.032462	72.134091	37	120	36	6	0	67	40	3	0	199	110
6ro0_H-6ro0_F_1	0.455939	104	86.342115	79.741307	87.507755	45	115	34	5	51	42	5	0	4	199	98
6zk9_2-6zk9_1_1	0.735342	341	96.068035	93.721502	96.291047	194	13	4	2	413	17	0	0	0	213	430
6zk9_3-6zk9_1_1	0.690914	174	91.415000	92.650087	93.878140	541	145	2	0	383	42	2	3	0	688	430
6zk9_3-6zk9_2_1	0.408018	91	86.951209	93.008939	88.026103	562	123	3	0	140	55	14	4	0	688	213
6zk9_4-6zk9_1_1	0.031652	5	89.922000	89.161900	91.453326	211	165	3	0	339	84	4	3	0	379	430
6zk9_4-6zk9_2_1	0.157396	69	80.186812	87.057942	82.105258	102	272	5	0	21	171	17	4	0	379	213
6zk9_4-6zk9_3_1	0.031339	2	81.015000	89.702111	90.393997	238	138	3	0	431	252	5	0	0	379	688
6zk9_5-6zk9_1_1	0.033778	11	86.877273	81.525481	93.690465	103	58	26	21	380	44	2	4	0	208	430
6zk9_5-6zk9_2_1	0.054676	35	78.975714	83.369038	88.191831	107	61	31	9	127	78	6	2	0	208	213
6zk9_5-6zk9_3_1	0.036035	21	75.252857	81.473462	91.613852	98	66	27	17	508	174	6	0	0	208	688
6zk9_5-6zk9_4_1	0.695606	243	86.498436	81.763077	88.970633	92	76	26	14	192	184	3	0	0	208	379
6zk9_6-6zk9_1_1	0.255270	75	84.223067	87.388846	93.512163	66	86	4	0	363	62	2	3	0	156	430
6zk9_6-6zk9_2_1	0.595711	146	86.631027	89.594423	85.710516	78	78	0	0	91	106	13	3	0	156	213
6zk9_6-6zk9_3_1	0.336383	75	87.849733	88.852308	92.404637	86	68	2	0	527	159	2	0	0	156	688
6zk9_6-6zk9_4_1	0.636288	163	87.276626	88.234038	88.541504	58	98	0	0	148	228	3	0	0	156	379
6zk9_6-6zk9_5_1	0.163491	93	75.310968	87.778077	79.996923	63	93	0	0	105	51	27	25	0	156	208
6zk9_9-6zk9_1_1	0.249461	73	84.470548	84.430341	94.347814	71	86	14	5	384	41	2	3	0	176	430
6zk9_9-6zk9_2_1	0.046403	26	81.800385	87.037898	86.811643	96	69	5	6	113	88	10	2	0	176	213
6zk9_9-6zk9_3_1	0.472371	117	84.859658	82.824545	91.077093	46	112	13	5	477	205	6	0	0	176	688
6zk9_9-6zk9_4_1	0.696880	258	85.748953	82.588523	88.897018	49	103	20	4	164	212	3	0	6	176	379
6zk9_9-6zk9_5_1	0.136410	57	82.266667	85.949375	83.279519	85	75	10	6	107	65	21	15	0	176	208
6zk9_9-6zk9_6_1	0.653327	131	92.559084	87.399318	92.044936	103	57	14	2	125	31	0	0	4	176	156
6zk9_a-6zk9_1_1	0.561867	165	82.846727	56.679091	94.604651	0	0	40	4	381	45	4	0	0	44	430
6zk9_a-6zk9_2_1	0.031334	2	68.005000	78.126818	88.173803	4	33	6	1	123	83	5	2	0	44	213
6zk9_a-6zk9_3_1	0.051501	39	75.335641	52.757273	92.480247	0	5	19	20	540	146	2	0	0	44	688
6zk9_a-6zk9_4_1	0.033340	16	72.882500	54.982045	86.864301	0	6	19	19	91	284	4	0	0	44	379
6zk9_a-6zk9_5_1	0.061553	44	76.451136	62.256591	83.854038	0	10	29	5	83	95	30	0	0	44	208
6zk9_a-6zk9_6_1	0.252357	85	81.713647	60.623182	89.363846	0	10	27	7	80	76	0	0	0	44	156
6zk9_a-6zk9_9_1	0.058982	36	79.910556	63.502727	91.987784	0	10	33	1	133	37	6	0	0	44	176
6zk9_b-6zk9_1_1	0.595350	155	85.583548	75.278526	94.468721	0	66	28	1	375	50	2	3	2	95	430
6zk9_b-6zk9_2_1	0.092616	45	82.290222	84.577474	89.327418	12	82	1	0	143	63	5	2	0	95	213
6zk9_b-6zk9_3_1	0.403246	93	86.344301	77.656105	92.970392	0	82	13	0	556	130	2	0	2	95	688
6zk9_b-6zk9_4_1	0.039555	21	81.121905	75.906105	86.890660	0	75	20	0	93	283	3	0	0	95	379
6zk9_b-6zk9_5_1	0.274114	100	79.793500	77.270947	82.122500	0	79	16	0	76	97	29	6	0	95	208
6zk9_b-6zk9_6_1	0.186209	48	89.810417	84.628526	91.672756	16	78	1	0	120	36	0	0	0	95	156
6zk9_b-6zk9_9_1	0.054826	28	84.327143	81.185579	88.256307	6	84	5	0	103	65	7	1	0	95	176
6zk9_b-6zk9_a_1	0.063914	35	82.074857	86.570947	80.402955	30	64	1	0	9	29	5	1	0	95	44
6zk9_c-6zk9_1_1	0.160439	60	83.149833	75.211587	94.386442	24	52	45	5	378	48	3	1	0	126	430
6zk9_c-6zk9_2_1	0.031322	0	0.000000	82.333651	89.159624	34	76	15	1	138	68	5	2	0	126	213
6zk9_c-6zk9_3_1	0.139334	74	77.516216	75.095714	92.231599	22	62	38	4	527	159	2	0	0	126	688
6zk9_c-6zk9_4_1	0.034333	18	74.318889	74.044206	87.580079	5	79	36	6	115	261	3	0	0	126	379
6zk9_c-6zk9_5_1	0.031322	0	0.000000	80.621270	83.740288	29	77	18	2	96	75	37	0	0	126	208
6zk9_c-6zk9_6_1	0.076796	35	85.223143	81.814444	90.776538	33	79	13	1	106	50	0	0	0	126	156
6zk9_c-6zk9_9_1	0.031322	0	0.000000	80.356825	90.313636	34	69	18	5	124	44	7	1	0	126	176
6zk9_c-6zk9_a_1	0.063479	33	83.328182	85.462937	78.125682	45	72	9	0	0	38	5	1	0	126	44
6zk9_c-6zk9_b_1	0.064638	40	79.302500	82.641667	83.538526	40	72	12	2	18	75	2	0	0	126	95
6zk9_d-6zk9_1_1	0.074560	32	86.933750	74.965118	94.296140	85	105	69	38	387	38	2	3	0	297	430
6zk9_d-6zk9_2_1	0.031322	0	0.000000	80.661751	86.942207	89	150	40	18	148	46	7	12	0	297	213
6zk9_d-6zk9_3_1	0.108370	66	76.689394	79.073973	92.131366	89	138	42	28	523	161	4	0	0	297	688
6zk9_d-6zk9_4_1	0.031579	6	76.386667	66.027980	88.690923	2	140	84	71	169	207	3	0	0	297	379
6zk9_d-6zk9_5_1	0.031539	18	45.552778	75.270808	81.949471	57	146	55	39	104	62	23	19	0	297	208
6zk9_d-6zk9_6_1	0.031338	2	79.790000	79.509832	90.615833	91	134	60	12	103	53	0	0	0	297	156
6zk9_d-6zk9_9_1	0.108384	102	69.472549	71.987003	82.951193	71	100	66	60	71	75	24	6	0	297	176
6zk9_d-6zk9_a_1	0.049783	84	61.634524	78.918586	57.279773	95	129	57	16	0	3	35	6	0	297	44
6zk9_d-6zk9_b_1	0.042363	50	65.547400	79.723232	78.327895	93	135	49	20	10	66	19	0	0	297	95
6zk9_d-6zk9_c_1	0.037238	37	65.462162	84.108182	75.427778	131	128	28	10	24	60	36	6	0	297	126
6zk9_e-6zk9_1_1	0.466400	84	90.949048	87.659419	95.030372	38	44	3	1	396	29	5	0	0	86	430
6zk9_e-6zk9_2_1	0.031322	0	0.000000	86.825233	89.443944	31	51	3	1	144	62	5	2	0	86	213
6zk9_e-6zk9_3_1	0.680763	151	92.674503	91.507791	93.441991	70	12	4	0	579	107	2	0	0	86	688
6zk9_e-6zk9_4_1	0.037540	18	82.333333	82.406047	87.334776	2	80	2	2	107	271	1	0	0	86	379
6zk9_e-6zk9_5_1	0.264093	69	86.309855	84.403256	84.768750	12	70	3	1	104	73	28	3	0	86	208
6zk9_e-6zk9_6_1	0.197736	58	86.351379	86.386744	91.099679	29	53	3	1	111	45	0	0	0	86	156
6zk9_e-6zk9_9_1	0.054886	26	86.271154	87.860930	90.502500	40	42	3	1	127	42	6	1	0	86	176
6zk9_e-6zk9_a_1	0.031322	0	0.000000	90.224651	84.114091	66	17	2	1	17	23	3	1	0	86	44
6zk9_e-6zk9_b_1	0.240322	54	90.366296	91.964535	89.665789	72	11	2	1	52	43	0	0	0	86	95
6zk9_e-6zk9_c_1	0.112061	40	87.553750	89.250000	83.573333	53	30	2	1	42	70	11	3	0	86	126
6zk9_e-6zk9_d_1	0.036776	32	67.452500	86.590814	77.557845	36	44	4	2	90	99	92	16	0	86	297
6zk9_f-6zk9_1_1	0.289439	64	89.080000	88.732655	95.410465	76	30	5	2	398	30	2	0	0	113	430
6zk9_f-6zk9_2_1	0.032277	9	81.157778	87.230796	88.604085	56	52	4	1	131	75	5	2	0	113	213
6zk9_f-6zk9_3_1	0.131237	44	87.398636	86.307699	92.415174	57	49	5	2	539	147	2	0	0	113	688
6zk9_f-6zk9_4_1	0.031322	0	0.000000	83.051947	87.787704	37	62	13	1	121	255	3	0	0	113	379
6zk9_f-6zk9_5_1	0.038414	26	74.334615	84.730177	83.357356	42	63	7	1	90	84	27	7	0	113	208
6zk9_f-6zk9_6_1	0.047969	26	82.785000	87.071858	90.663974	54	52	6	1	105	51	0	0	0	113	156
6zk9_f-6zk9_9_1	0.033378	11	84.516364	88.604602	89.808352	65	42	5	1	124	42	9	1	0	113	176
6zk9_f-6zk9_a_1	0.213279	90	78.756222	82.496460	72.598864	35	59	18	1	0	27	16	1	0	113	44
6zk9_f-6zk9_b_1	0.031322	0	0.000000	88.219735	82.628421	61	49	2	1	2	92	1	0	0	113	95
6zk9_f-6zk9_c_1	0.033828	14	79.179286	87.590973	83.408175	60	48	5	0	37	75	12	2	0	113	126
6zk9_f-6zk9_d_1	0.032058	13	66.312308	82.991504	82.490808	40	57	9	7	110	140	35	12	0	113	297
6zk9_f-6zk9_e_1	0.031322	0	0.000000	87.491239	86.990581	58	51	3	1	33	49	3	1	0	113	86
6zk9_g-6zk9_1_1	0.459799	108	85.800926	81.404474	95.057930	46	45	14	9	395	32	3	0	0	114	430
6zk9_g-6zk9_2_1	0.031322	0	0.000000	85.129561	89.055399	65	30	15	4	137	69	6	1	0	114	213
6zk9_g-6zk9_3_1	0.369313	65	92.291692	83.725526	92.827980	37	61	12	4	556	129	3	0	0	114	688
6zk9_g-6zk9_4_1	0.031801	11	65.254545	79.329035	87.197520	22	66	16	10	99	277	3	0	0	114	379
6zk9_g-6zk9_5_1	0.099039	36	88.386389	83.306579	84.061779	52	43	16	3	94	79	35	0	0	114	208
6zk9_g-6zk9_6_1	0.418864	107	84.357196	83.268070	90.181090	58	36	15	5	105	51	0	0	0	114	156
6zk9_g-6zk9_9_1	0.044114	17	92.184706	85.129912	90.000852	65	31	15	3	125	39	11	1	0	114	176
6zk9_g-6zk9_a_1	0.031390	4	69.052500	86.429123	81.909545	80	13	19	2	11	28	4	1	0	114	44
6zk9_g-6zk9_b_1	0.132699	59	81.242881	86.586404	84.753895	79	18	15	2	24	68	3	0	0	114	95
6zk9_g-6zk9_c_1	0.031322	0	0.000000	87.290000	84.100556	77	24	11	2	47	65	9	5	0	114	126
6zk9_g-6zk9_d_1	0.091821	60	76.397333	78.782193	84.875387	34	52	17	11	151	107	28	11	0	114	297
6zk9_g-6zk9_e_1	0.366160	81	87.540741	86.189825	89.175581	70	29	12	3	55	28	2	1	0	114	86
6zk9_g-6zk9_f_1	0.044243	21	85.893333	84.479474	84.658319	56	37	19	2	41	64	7	1	0	114	113
6zk9_h-6zk9_1_1	0.137352	68	78.905294	53.405684	95.471442	0	15	39	41	405	23	2	0	0	95	430
6zk9_h-6zk9_2_1	0.031351	3	64.953333	63.839474	90.514930	0	27	57	11	158	48	7	0	0	95	213
6zk9_h-6zk9_3_1	0.084743	63	74.460159	56.883684	92.464186	0	13	59	23	544	142	2	0	0	95	688
6zk9_h-6zk9_4_1	0.038552	34	68.855000	49.462526	87.335778	0	11	28	56	106	270	3	0	0	95	379
6zk9_h-6zk9_5_1	0.182681	90	77.056556	62.371789	85.994183	0	33	36	26	130	48	29	1	6	95	208
6zk9_h-6zk9_6_1	0.063645	48	75.307083	64.640211	91.186795	0	37	44	14	110	46	0	0	0	95	156
6zk9_h-6zk9_9_1	0.091586	61	76.057213	58.431158	91.075114	0	18	45	32	123	47	6	0	0	95	176
6zk9_h-6zk9_a_1	0.039925	45	65.251111	72.759158	75.952500	0	55	40	0	6	22	16	0	0	95	44
6zk9_h-6zk9_b_1	0.057210	30	83.551667	76.864316	87.982421	0	80	14	1	38	56	1	0	0	95	95
6zk9_h-6zk9_c_1	0.031322	0	0.000000	72.727474	85.208571	0	61	30	4	55	58	10	3	0	95	126
6zk9_h-6zk9_d_1	0.082947	79	70.334937	55.865895	83.560269	0	15	48	32	133	116	34	14	0	95	297
6zk9_h-6zk9_e_1	0.123585	47	85.140638	72.668000	90.306744	0	62	29	4	62	21	2	1	0	95	86
6zk9_h-6zk9_f_1	0.176154	82	78.282439	69.408737	85.450708	0	45	49	1	49	57	7	0	0	95	113
6zk9_h-6zk9_g_1	0.031322	0	0.000000	72.577789	87.171930	0	55	39	1	77	24	12	1	0	95	114
6zk9_i-6zk9_1_1	0.113802	39	88.367949	80.040345	94.346000	18	105	21	1	391	34	4	1	0	145	430
6zk9_i-6zk9_2_1	0.031322	0	0.000000	85.081931	89.145869	26	115	4	0	141	65	5	2	0	145	213
6zk9_i-6zk9_3_1	0.033333	11	84.220909	81.282414	91.596047	17	111	17	0	508	178	2	0	0	145	688
6zk9_i-6zk9_4_1	0.070183	37	82.441622	80.173448	88.878628	1	131	13	0	179	197	3	0	0	145	379
6zk9_i-6zk9_5_1	0.046722	30	78.558000	84.856000	86.507788	27	116	2	0	130	46	32	0	0	145	208
6zk9_i-6zk9_6_1	0.031917	7	83.931429	85.101241	91.044038	23	120	2	0	110	46	0	0	0	145	156
6zk9_i-6zk9_9_1	0.229634	56	88.968036	84.413172	89.599830	24	116	5	0	119	51	4	2	0	145	176
6zk9_i-6zk9_a_1	0.137003	51	84.647255	89.354552	77.433636	72	71	2	0	0	34	9	1	0	145	44
6zk9_i-6zk9_b_1	0.425681	104	85.140481	87.532828	85.982000	51	91	3	0	32	62	1	0	0	145	95
6zk9_i-6zk9_c_1	0.164256	47	88.718723	88.356552	85.292698	50	94	1	0	44	68	13	1	0	145	126
6zk9_i-6zk9_d_1	0.032454	24	57.802500	79.378621	76.411178	8	121	16	0	85	118	60	34	0	145	297
6zk9_i-6zk9_e_1	0.144302	49	86.162245	88.703172	89.991744	67	76	2	0	64	19	3	0	0	145	86
6zk9_i-6zk9_f_1	0.038014	20	80.222000	87.892207	88.921327	43	100	2	0	67	40	5	1	0	145	113
6zk9_i-6zk9_g_1	0.158781	57	84.080702	86.954276	87.479211	40	100	5	0	77	27	8	2	0	145	114
6zk9_i-6zk9_h_1	0.031469	4	86.252500	89.983034	73.218842	84	59	2	0	0	59	35	1	0	145	95
6zk9_j-6zk9_1_1	0.411748	90	87.314444	85.969512	94.974465	28	51	3	0	392	34	3	1	0	82	430
6zk9_j-6zk9_2_1	0.031322	0	0.000000	86.612927	89.066714	13	67	2	0	146	60	5	2	0	82	213
6zk9_j-6zk9_3_1	0.183978	49	89.183265	90.269146	92.979433	49	32	1	0	563	123	2	0	0	82	688
6zk9_j-6zk9_4_1	0.032492	9	84.081111	80.028049	87.486913	0	77	5	0	115	260	4	0	0	82	379
6zk9_j-6zk9_5_1	0.031322	0	0.000000	83.526585	83.703606	0	78	4	0	96	78	31	3	0	82	208
6zk9_j-6zk9_6_1	0.052085	24	87.138333	84.395976	91.822372	0	80	2	0	121	35	0	0	0	82	156
6zk9_j-6zk9_9_1	0.031322	0	0.000000	85.340610	89.286932	1	79	2	0	117	48	10	1	0	82	176
6zk9_j-6zk9_a_1	0.031322	0	0.000000	86.854512	73.172045	9	71	2	0	0	26	18	0	0	82	44
6zk9_j-6zk9_b_1	0.031322	0	0.000000	92.074390	90.646737	72	9	1	0	57	37	1	0	0	82	95
6zk9_j-6zk9_c_1	0.031322	0	0.000000	87.623780	84.380873	31	49	2	0	39	75	11	1	0	82	126
6zk9_j-6zk9_d_1	0.079783	75	70.680667	84.363659	81.344983	20	57	5	0	124	110	37	26	0	82	297
6zk9_j-6zk9_e_1	0.126816	44	86.957727	90.864268	89.867326	64	17	1	0	61	21	3	1	0	82	86
6zk9_j-6zk9_f_1	0.031322	0	0.000000	86.050366	87.337788	8	72	2	0	55	54	3	1	0	82	113
6zk9_j-6zk9_g_1	0.460785	73	93.676849	91.776341	85.291842	70	11	1	0	74	18	18	4	0	82	114
6zk9_j-6zk9_h_1	0.031322	0	0.000000	90.436829	70.170947	67	13	2	0	0	49	38	8	0	82	95
6zk9_j-6zk9_i_1	0.057170	33	81.259697	87.828415	86.729586	23	57	2	0	48	90	7	0	0	82	145
6zk9_q-6zk9_1_1	0.348265	94	83.960426	47.568387	95.352186	0	0	11	20	399	27	4	0	0	31	430
6zk9_q-6zk9_2_1	0.059575	32	82.828750	65.410323	88.580329	0	12	17	2	123	83	5	2	0	31	213
6zk9_q-6zk9_3_1	0.036826	21	76.880952	59.708065	93.327078	0	6	17	8	572	114	2	0	0	31	688
6zk9_q-6zk9_4_1	0.033105	18	68.552222	63.126452	87.179340	0	10	17	4	105	270	4	0	0	31	379
6zk9_q-6zk9_5_1	0.034957	17	77.936471	65.517097	85.868846	0	10	19	2	111	70	27	0	0	31	208
6zk9_q-6zk9_6_1	0.312224	82	85.055366	65.745484	90.520641	0	14	14	3	104	52	0	0	0	31	156
6zk9_q-6zk9_9_1	0.078170	65	72.827385	58.338065	90.882670	0	5	18	8	117	57	2	0	0	31	176
6zk9_q-6zk9_a_1	0.065889	45	77.171778	70.319677	80.965909	0	18	13	0	6	29	8	1	0	31	44
6zk9_q-6zk9_b_1	0.031322	0	0.000000	75.665484	87.155053	0	24	7	0	37	57	1	0	0	31	95
6zk9_q-6zk9_c_1	0.032017	15	62.132000	72.493226	85.136667	0	19	12	0	58	54	11	3	0	31	126
6zk9_q-6zk9_d_1	0.044101	69	61.676812	49.654194	79.859663	0	0	14	17	110	113	51	23	0	31	297
6zk9_q-6zk9_e_1	0.031322	0	0.000000	72.838065	90.472907	0	18	13	0	68	15	2	1	0	31	86
6zk9_q-6zk9_f_1	0.051863	44	73.087955	66.443548	86.866814	0	11	19	1	57	51	5	0	0	31	113
6zk9_q-6zk9_g_1	0.031322	0	0.000000	65.098387	86.719474	0	12	18	1	80	12	20	2	0	31	114
6zk9_q-6zk9_h_1	0.043374	50	66.270600	64.883548	74.825474	0	5	24	2	0	69	25	1	0	31	95
6zk9_q-6zk9_i_1	0.086167	50	79.090400	74.240323	88.282276	0	20	11	0	55	88	2	0	0	31	145
6zk9_q-6zk9_j_1	0.031322	0	0.000000	71.660000	87.382561	0	17	14	0	20	60	2	0	0	31	82
6zkb_A-6zkb_4_1	0.032983	31	57.043548	82.978348	50.942000	48	40	27	0	0	0	22	18	0	115	40
6zkb_H-6zkb_4_1	0.032491	17	65.204706	88.231761	51.993250	160	152	6	0	0	0	24	16	0	318	40
6zkb_H-6zkb_A_1	0.713859	289	87.115709	89.493962	84.351304	177	139	2	0	31	77	7	0	0	318	115
6zkb_J-6zkb_4_1	0.031769	10	67.027000	74.863714	62.068000	13	111	29	22	0	3	35	2	0	175	40
6zkb_J-6zkb_A_1	0.403760	232	71.869957	69.778629	71.189391	2	103	44	26	8	51	50	6	0	175	115
6zkb_J-6zkb_H_1	0.089553	145	62.585586	52.272971	83.099057	0	0	123	52	78	217	22	1	0	175	318
6zkb_k-6zkb_4_1	0.040644	60	61.297167	87.775799	51.104500	179	120	16	4	0	0	19	21	0	319	40
6zkb_K-6zkb_4_1	0.031322	0	0.000000	86.143918	62.510500	60	25	11	1	0	4	33	3	0	97	40
6zkb_k-6zkb_A_1	0.038268	28	72.480357	85.458213	77.664957	128	170	20	1	11	70	34	0	0	319	115
6zkb_K-6zkb_A_1	0.418405	173	76.476069	78.978041	74.336783	2	77	13	5	5	71	37	2	0	97	115
6zkb_k-6zkb_H_1	0.033537	16	73.950625	82.704326	87.864686	77	200	38	4	131	182	5	0	0	319	318
6zkb_K-6zkb_H_1	0.595553	160	85.059312	81.030206	88.652044	17	63	16	1	148	168	2	0	0	97	318
6zkb_k-6zkb_J_1	0.042070	45	67.134222	86.690157	60.823543	150	151	17	1	0	36	107	32	0	319	175
6zkb_K-6zkb_J_1	0.577547	247	77.484170	78.684742	72.865543	14	62	13	8	14	108	28	25	0	97	175
6zkb_K-6zkb_k_1	0.039095	20	81.826500	82.071959	85.376708	27	55	13	2	136	152	30	1	0	97	319
6zkb_l-6zkb_4_1	0.147304	74	78.140541	82.425143	70.378250	47	39	18	1	0	22	18	0	0	105	40
6zkb_L-6zkb_4_1	0.047485	41	72.372927	88.600413	47.651250	336	239	27	3	0	0	15	25	0	605	40
6zkb_l-6zkb_A_1	0.033917	24	66.100417	79.975048	81.386087	41	33	29	2	32	54	29	0	0	105	115
6zkb_L-6zkb_A_1	0.583315	240	78.163083	86.767835	67.740696	259	313	29	4	1	65	24	25	0	605	115
6zkb_l-6zkb_H_1	0.045583	48	68.376250	71.276571	88.364497	8	55	19	23	157	158	3	0	0	105	318
6zkb_L-6zkb_H_1	0.157890	78	77.965000	85.658959	85.906792	255	297	47	6	72	240	5	1	0	605	318
6zkb_l-6zkb_J_1	0.033671	26	63.505769	76.550667	68.422514	22	46	35	2	0	97	54	24	0	105	175
6zkb_L-6zkb_J_1	0.195254	120	73.107583	86.308678	57.262229	257	307	36	5	0	24	114	37	0	605	175
6zkb_l-6zkb_k_1	0.280329	110	78.437455	70.216476	85.624922	5	59	20	21	142	152	22	3	0	105	319
6zkb_l-6zkb_K_1	0.034650	20	72.768500	77.016762	83.938144	26	39	37	3	43	41	12	1	0	105	97
6zkb_L-6zkb_k_1	0.031654	8	69.701250	88.081240	83.022539	327	243	32	3	101	173	34	11	0	605	319
6zkb_L-6zkb_K_1	0.200777	101	76.136535	85.776017	71.549175	249	304	47	5	0	57	36	4	0	605	97
6zkb_L-6zkb_l_1	0.285302	129	76.066434	87.380645	68.845333	302	271	31	1	2	58	27	18	0	605	105
6zkb_m-6zkb_4_1	0.038374	50	61.862600	75.893875	56.047000	28	18	29	5	0	0	30	10	0	80	40
6zkb_M-6zkb_4_1	0.054041	47	72.693617	90.313079	47.550750	332	109	12	5	0	0	12	28	0	458	40
6zkb_m-6zkb_A_1	0.103384	82	72.372805	69.723000	81.177130	0	43	37	0	35	49	31	0	0	80	115
6zkb_M-6zkb_A_1	0.417079	192	74.914583	88.202271	62.167391	233	209	13	3	0	32	64	19	0	458	115
6zkb_m-6zkb_H_1	0.405002	172	76.091512	53.562375	87.359434	0	9	36	35	130	184	4	0	0	80	318
6zkb_M-6zkb_H_1	0.031541	5	81.990000	88.870480	88.462233	289	150	16	3	153	158	6	1	0	458	318
6zkb_m-6zkb_J_1	0.060503	68	68.285882	59.016125	72.865143	0	0	74	6	0	120	35	20	0	80	175
6zkb_M-6zkb_J_1	0.464316	191	76.649372	88.941550	65.364571	264	176	15	3	0	81	69	25	0	458	175
6zkb_m-6zkb_k_1	0.031578	8	65.761250	60.735750	88.376050	0	32	18	30	165	145	9	0	0	80	319
6zkb_m-6zkb_K_1	0.110590	88	71.988523	60.797750	80.992371	0	1	76	3	8	73	15	1	0	80	97
6zkb_M-6zkb_k_1	0.042938	25	80.172000	89.535568	85.410282	318	123	15	2	143	144	28	4	0	458	319
6zkb_M-6zkb_K_1	0.222425	68	84.489559	89.977860	82.879691	325	116	15	2	30	52	13	2	0	458	97
6zkb_m-6zkb_l_1	0.101355	118	66.639915	64.764500	73.251810	1	32	20	27	0	64	35	6	0	80	105
6zkb_m-6zkb_L_1	0.154433	119	70.850336	47.428125	88.617372	0	0	39	41	339	237	27	2	0	80	605
6zkb_M-6zkb_l_1	0.064926	49	75.240816	90.266572	68.083143	333	107	15	3	1	61	12	31	0	458	105
6zkb_M-6zkb_L_1	0.648205	201	84.687761	87.390502	85.770926	235	201	15	7	248	320	29	8	0	458	605
6zkb_M-6zkb_m_1	0.330185	138	76.747029	89.834105	55.467875	313	128	14	3	0	11	43	26	0	458	80
6zkb_n-6zkb_4_1	0.153362	79	77.416329	83.880633	72.525250	28	40	11	0	0	21	19	0	0	79	40
6zkb_N-6zkb_4_1	0.043946	34	73.943529	89.978646	50.653750	249	76	22	0	0	0	21	19	0	347	40
6zkb_n-6zkb_A_1	0.081714	58	75.483793	78.946582	83.759391	12	53	14	0	36	62	17	0	0	79	115
6zkb_N-6zkb_A_1	0.597678	259	77.793707	86.029337	63.797304	128	196	22	1	0	32	70	13	0	347	115
6zkb_n-6zkb_H_1	0.128911	71	77.383944	70.217215	88.551667	0	44	34	1	155	160	3	0	0	79	318
6zkb_N-6zkb_H_1	0.591309	163	84.519509	86.824870	86.743428	158	166	23	0	115	198	5	0	0	347	318
6zkb_n-6zkb_J_1	0.031335	2	72.205000	75.156835	74.991600	2	56	21	0	10	118	27	20	0	79	175
6zkb_N-6zkb_J_1	0.576328	280	75.704607	86.898991	62.912686	157	168	22	0	0	78	64	33	0	347	175
6zkb_n-6zkb_k_1	0.172199	138	69.788623	64.646962	82.976991	0	27	42	10	92	181	43	3	0	79	319
6zkb_n-6zkb_K_1	0.039068	26	75.203462	80.596203	83.694227	13	49	17	0	50	33	11	3	0	79	97
6zkb_N-6zkb_k_1	0.066962	67	70.109552	87.453545	82.903072	206	117	12	12	94	182	38	5	0	347	319
6zkb_N-6zkb_K_1	0.674424	191	87.838272	89.097579	84.301134	231	95	21	0	52	32	11	2	0	347	97
6zkb_n-6zkb_l_1	0.331945	85	85.191412	84.938228	80.802667	26	47	3	3	39	36	30	0	0	79	105
6zkb_n-6zkb_L_1	0.056052	65	67.714769	55.823671	88.495140	0	14	32	33	340	235	28	2	0	79	605
6zkb_N-6zkb_l_1	0.040514	35	70.462571	89.421037	76.042190	246	79	22	0	12	54	35	4	0	347	105
6zkb_N-6zkb_L_1	0.400686	119	81.793866	86.479049	86.493917	159	163	23	2	291	273	35	6	0	347	605
6zkb_n-6zkb_m_1	0.271346	103	79.165243	82.477089	78.320875	10	61	8	0	0	62	18	0	2	79	80
6zkb_n-6zkb_M_1	0.406790	138	79.558116	58.732152	90.033122	0	17	38	24	317	125	13	3	2	79	458
6zkb_N-6zkb_m_1	0.040733	45	66.009556	89.784813	59.493000	253	73	21	0	0	18	38	24	0	347	80
6zkb_N-6zkb_M_1	0.635382	187	84.922193	87.259597	88.688406	211	110	16	10	277	162	17	2	0	347	458
6zkb_N-6zkb_n_1	0.037622	21	78.302381	89.724611	73.794557	242	84	21	0	2	53	23	1	0	347	79
6zkb_o-6zkb_4_1	0.075166	89	67.227640	82.296583	52.697750	39	70	5	6	0	0	23	17	0	120	40
6zkb_o-6zkb_A_1	0.041807	27	77.297037	82.553917	82.698261	36	71	8	5	44	44	27	0	0	120	115
6zkb_o-6zkb_H_1	0.031671	8	70.482500	77.647750	88.797421	16	79	14	11	167	148	3	0	0	120	318
6zkb_o-6zkb_J_1	0.069628	38	81.704474	79.233750	74.116571	6	98	8	8	1	121	32	21	0	120	175
6zkb_o-6zkb_k_1	0.031373	3	79.353333	81.348583	88.114326	31	75	3	11	168	139	11	1	0	120	319
6zkb_o-6zkb_K_1	0.275113	83	83.203133	79.692500	84.518660	19	83	10	8	47	37	9	4	0	120	97
6zkb_o-6zkb_l_1	0.254038	85	81.792588	82.806250	78.757714	41	65	7	7	38	31	32	4	0	120	105
6zkb_o-6zkb_L_1	0.032137	11	72.263636	75.258750	89.455174	8	79	17	16	377	201	24	3	0	120	605
6zkb_o-6zkb_m_1	0.256374	92	80.468370	82.981167	75.043125	55	40	20	5	10	36	34	0	0	120	80
6zkb_o-6zkb_M_1	0.075378	35	84.921143	77.090250	90.469651	20	66	22	12	338	103	14	3	0	120	458
6zkb_o-6zkb_n_1	0.150915	87	75.570460	83.751250	81.642025	48	61	4	7	24	38	16	1	0	120	79
6zkb_o-6zkb_N_1	0.036525	15	85.769333	78.837250	89.842968	17	78	16	9	252	74	21	0	0	120	347
6zkb_p-6zkb_4_1	0.104429	85	71.902118	84.484297	56.356750	39	81	8	0	0	1	32	7	0	128	40
6zkb_p-6zkb_A_1	0.096635	60	77.049333	80.586172	81.724087	10	109	7	2	24	67	24	0	0	128	115
6zkb_p-6zkb_H_1	0.060868	35	81.158000	71.005625	87.843742	0	72	50	6	147	165	6	0	0	128	318
6zkb_p-6zkb_J_1	0.074759	69	71.194493	74.944766	69.830800	6	86	32	4	0	106	43	26	0	128	175
6zkb_p-6zkb_k_1	0.442543	120	83.241167	77.604219	87.249624	1	94	31	2	158	146	15	0	0	128	319
6zkb_p-6zkb_K_1	0.145498	77	77.288571	77.606875	83.090000	6	91	28	3	41	40	13	3	0	128	97
6zkb_p-6zkb_l_1	0.147576	70	79.183571	84.278750	80.710095	49	70	7	2	42	33	28	2	0	128	105
6zkb_p-6zkb_L_1	0.125379	84	74.141786	65.700781	88.526810	0	60	58	10	347	229	29	0	0	128	605
6zkb_p-6zkb_m_1	0.143540	63	80.874127	86.307344	71.899750	51	70	6	1	0	45	35	0	0	128	80
6zkb_p-6zkb_M_1	0.614791	185	83.777676	75.648984	90.014039	5	82	39	2	322	119	14	3	0	128	458
6zkb_p-6zkb_n_1	0.286255	84	83.473214	86.479297	86.117468	54	62	11	1	30	45	4	0	0	128	79
6zkb_p-6zkb_N_1	0.064373	69	69.027826	71.593359	88.491758	0	81	37	10	231	91	19	6	2	128	347
6zkb_p-6zkb_o_1	0.388851	87	87.053793	89.375000	86.438167	73	53	2	0	62	47	7	4	0	128	120
6zkb_q-6zkb_4_1	0.067081	56	73.260714	88.080940	60.304500	60	55	2	0	0	4	33	3	0	117	40
6zkb_q-6zkb_A_1	0.083454	53	77.490566	85.492906	80.884435	39	71	6	1	31	53	31	0	0	117	115
6zkb_q-6zkb_H_1	0.380117	98	84.450918	82.059487	88.438774	14	93	7	3	161	151	6	0	0	117	318
6zkb_q-6zkb_J_1	0.075456	77	69.520519	82.203761	69.348114	37	68	9	3	0	104	46	25	0	117	175
6zkb_q-6zkb_k_1	0.035804	17	80.298235	85.528803	86.600282	43	67	5	2	155	139	24	1	0	117	319
6zkb_q-6zkb_K_1	0.081667	42	81.993810	85.964444	82.671134	49	60	6	2	35	49	12	1	0	117	97
6zkb_q-6zkb_l_1	0.630003	164	86.735000	89.628376	82.259905	66	49	2	0	53	21	30	1	0	117	105
6zkb_q-6zkb_L_1	0.042140	23	81.571304	76.433504	88.654628	0	96	17	4	339	237	26	3	0	117	605
6zkb_q-6zkb_m_1	0.395397	123	81.034146	86.350769	72.701750	32	82	3	0	0	54	26	0	0	117	80
6zkb_q-6zkb_M_1	0.195371	81	79.653086	77.692821	89.991223	3	97	11	6	321	119	15	3	0	117	458
6zkb_q-6zkb_n_1	0.364983	83	87.009518	90.187094	84.951899	74	41	2	0	19	55	5	0	0	117	79
6zkb_q-6zkb_N_1	0.143919	71	78.635915	81.599915	88.823458	15	94	4	4	233	90	23	1	0	117	347
6zkb_q-6zkb_o_1	0.081317	60	74.792667	87.005128	81.795000	53	57	6	1	43	55	15	7	0	117	120
6zkb_q-6zkb_p_1	0.119302	50	83.351600	88.708376	86.226875	58	57	2	0	50	71	6	1	0	117	128
6zkb_r-6zkb_4_1	0.044467	59	64.268983	79.878788	62.219750	36	32	29	2	0	4	35	1	0	99	40
6zkb_r-6zkb_A_1	0.032228	16	63.708750	74.128687	83.003391	17	43	37	2	44	47	24	0	0	99	115
6zkb_r-6zkb_H_1	0.036315	28	69.309286	68.153131	88.337013	4	45	37	13	164	151	3	0	0	99	318
6zkb_r-6zkb_J_1	0.139276	87	74.702529	72.436667	74.960171	5	52	39	3	5	122	28	20	0	99	175
6zkb_r-6zkb_k_1	0.044722	54	65.851667	67.978182	83.305141	9	35	42	13	109	164	42	4	0	99	319
6zkb_r-6zkb_K_1	0.082684	53	77.362075	69.883535	84.264948	11	31	54	3	48	35	13	1	0	99	97
6zkb_r-6zkb_l_1	0.395630	83	88.256867	80.711515	82.298857	33	51	14	1	43	39	23	0	0	99	105
6zkb_r-6zkb_L_1	0.245003	131	74.145344	51.164747	88.345669	0	18	24	57	329	248	26	2	0	99	605
6zkb_r-6zkb_m_1	0.194872	88	78.150341	80.704040	73.454500	22	65	11	1	0	48	32	0	0	99	80
6zkb_r-6zkb_M_1	0.124694	86	73.690000	60.192424	90.152118	0	31	35	33	321	120	11	6	0	99	458
6zkb_r-6zkb_n_1	0.073788	64	72.298281	79.741010	79.887975	21	62	15	1	8	54	17	0	0	99	79
6zkb_r-6zkb_N_1	0.048308	31	78.735806	70.966162	89.779337	11	46	33	9	252	73	22	0	0	99	347
6zkb_r-6zkb_o_1	0.346849	103	82.248544	79.368081	84.726167	10	74	15	0	44	65	6	5	0	99	120
6zkb_r-6zkb_p_1	0.198341	104	75.526731	74.068788	81.564531	1	66	31	1	9	110	6	3	0	99	128
6zkb_r-6zkb_q_1	0.071316	54	74.870370	78.050404	86.606752	21	58	17	3	43	68	6	0	0	99	117
6zkb_s-6zkb_4_1	0.132636	72	77.454722	86.794426	60.985000	46	75	1	0	0	6	29	5	0	122	40
6zkb_s-6zkb_A_1	0.041546	25	78.892800	85.605984	82.964435	62	46	12	2	34	62	19	0	0	122	115
6zkb_s-6zkb_H_1	0.031342	2	87.810000	82.346639	88.451572	42	61	14	5	163	150	5	0	0	122	318
6zkb_s-6zkb_J_1	0.044496	31	76.334516	84.455410	70.855029	38	78	6	0	0	109	42	24	0	122	175
6zkb_s-6zkb_k_1	0.034116	23	67.747391	82.042049	84.072100	45	58	10	9	106	178	34	1	0	122	319
6zkb_s-6zkb_K_1	0.055912	38	77.656316	83.730246	82.952577	41	64	16	1	44	37	15	1	0	122	97
6zkb_s-6zkb_l_1	0.034534	22	70.159091	84.739508	76.228952	39	78	5	0	28	39	30	8	0	122	105
6zkb_s-6zkb_L_1	0.053352	38	76.663421	80.413197	88.129802	28	71	19	4	327	250	26	2	0	122	605
6zkb_s-6zkb_m_1	0.243134	125	74.782640	84.277787	70.439750	40	76	6	0	3	36	40	1	0	122	80
6zkb_s-6zkb_M_1	0.088399	55	77.552727	78.824918	90.500611	27	68	18	9	332	110	13	3	0	122	458
6zkb_s-6zkb_n_1	0.259151	106	78.147075	86.656639	77.919494	51	65	6	0	16	47	16	0	0	122	79
6zkb_s-6zkb_N_1	0.046165	59	65.234576	77.084590	89.146167	15	76	21	10	241	85	15	6	0	122	347
6zkb_s-6zkb_o_1	0.208776	53	88.991132	89.844262	84.640250	72	49	1	0	50	58	8	4	0	122	120
6zkb_s-6zkb_p_1	0.280222	64	88.647031	90.710410	85.247344	74	47	1	0	53	69	5	1	0	122	128
6zkb_s-6zkb_q_1	0.099038	35	89.086571	90.760492	90.825470	74	47	1	0	72	43	2	0	0	122	117
6zkb_s-6zkb_r_1	0.190918	90	77.536111	86.378689	78.006364	42	79	1	0	27	46	22	4	0	122	99
6zkb_t-6zkb_4_1	0.038658	30	71.526000	82.576667	63.258500	67	75	29	6	0	7	32	1	0	177	40
6zkb_t-6zkb_A_1	0.064304	60	71.367000	79.490904	80.185391	42	93	30	12	28	59	28	0	0	177	115
6zkb_t-6zkb_H_1	0.031338	3	49.516667	75.334802	89.121635	34	95	31	17	180	134	4	0	0	177	318
6zkb_t-6zkb_J_1	0.031639	8	69.003750	81.160226	71.071886	64	72	32	9	0	115	35	25	0	177	175
6zkb_t-6zkb_k_1	0.031322	0	0.000000	76.707119	88.320596	49	74	38	16	167	138	13	1	0	177	319
6zkb_t-6zkb_K_1	0.048103	52	68.328654	74.522090	83.545567	34	87	26	30	52	30	11	4	0	177	97
6zkb_t-6zkb_l_1	0.253084	84	81.966190	79.278644	78.062095	48	84	36	9	5	76	21	3	0	177	105
6zkb_t-6zkb_L_1	0.033272	23	64.098261	66.924746	89.222066	15	80	37	45	359	220	23	3	0	177	605
6zkb_t-6zkb_m_1	0.069016	103	64.009417	78.857740	62.499375	55	77	37	8	1	32	20	27	0	177	80
6zkb_t-6zkb_M_1	0.038946	29	72.612759	71.085254	90.690568	28	78	36	35	344	98	13	3	0	177	458
6zkb_t-6zkb_n_1	0.268122	52	92.695192	83.359605	85.903671	84	60	26	7	32	39	8	0	0	177	79
6zkb_t-6zkb_N_1	0.031561	8	64.742500	73.825254	89.710605	35	75	50	17	254	72	17	4	0	177	347
6zkb_t-6zkb_o_1	0.036374	35	65.063714	79.939266	80.044750	56	80	33	8	40	52	18	10	0	177	120
6zkb_t-6zkb_p_1	0.386903	150	77.519933	81.385424	81.826406	62	80	20	15	30	71	24	3	0	177	128
6zkb_t-6zkb_q_1	0.201571	96	77.026250	77.727401	85.006410	67	63	29	18	33	80	4	0	0	177	117
6zkb_t-6zkb_r_1	0.416874	97	86.087629	86.739605	80.721717	102	58	10	7	36	45	17	1	0	177	99
6zkb_t-6zkb_s_1	0.031322	0	0.000000	82.878927	89.806885	82	63	24	8	75	46	1	0	0	177	122
6zkb_u-6zkb_4_1	0.035897	24	71.791667	79.775692	69.265750	19	31	15	0	0	16	23	1	0	65	40
6zkb_u-6zkb_A_1	0.038644	31	70.825161	78.470154	84.249130	13	37	15	0	47	52	16	0	0	65	115
6zkb_u-6zkb_H_1	0.035618	25	70.256000	69.469385	88.551509	0	29	30	6	164	151	3	0	0	65	318
6zkb_u-6zkb_J_1	0.101311	78	72.966923	69.655385	74.290343	0	29	34	2	1	126	27	21	0	65	175
6zkb_u-6zkb_k_1	0.032042	11	70.643636	78.188769	86.328777	12	35	18	0	152	132	34	1	0	65	319
6zkb_u-6zkb_K_1	0.074195	42	80.532143	72.569538	83.685258	0	37	26	2	46	37	13	1	0	65	97
6zkb_u-6zkb_l_1	0.088175	74	72.174459	75.397846	79.134095	13	23	29	0	26	55	19	5	0	65	105
6zkb_u-6zkb_L_1	0.535638	141	84.263688	70.319077	89.154545	12	20	24	9	367	211	25	2	0	65	605
6zkb_u-6zkb_m_1	0.075684	53	76.104906	77.663538	74.223875	10	36	19	0	4	42	34	0	0	65	80
6zkb_u-6zkb_M_1	0.313748	125	77.687760	61.130308	90.228930	0	22	31	12	314	127	14	3	0	65	458
6zkb_u-6zkb_n_1	0.185723	69	82.082609	82.522308	83.835949	6	57	2	0	18	54	7	0	0	65	79
6zkb_u-6zkb_N_1	0.098806	54	79.371852	67.274154	89.733170	1	28	28	8	249	79	18	1	0	65	347
6zkb_u-6zkb_o_1	0.094170	73	73.214247	78.526615	84.208417	15	27	23	0	42	65	11	2	0	65	120
6zkb_u-6zkb_p_1	0.145547	67	79.849552	79.277077	84.934141	12	41	8	4	36	86	3	3	0	65	128
6zkb_u-6zkb_q_1	0.124262	54	82.244259	79.591846	88.784359	12	47	6	0	55	59	3	0	0	65	117
6zkb_u-6zkb_r_1	0.179454	112	73.301161	72.382769	76.690707	1	29	35	0	3	68	28	0	0	65	99
6zkb_u-6zkb_s_1	0.261547	70	85.895286	83.431385	88.282623	18	39	8	0	66	55	1	0	0	65	122
6zkb_u-6zkb_t_1	0.032909	13	75.802308	80.522462	82.101808	16	38	11	0	75	65	29	8	0	65	177
6zkb_v-6zkb_4_1	0.041139	32	72.895313	86.253290	63.380500	52	99	4	0	0	12	27	1	0	155	40
6zkb_V-6zkb_4_1	0.031322	0	0.000000	90.742158	66.024500	104	34	1	0	0	13	27	0	0	139	40
6zkb_v-6zkb_A_1	0.196603	85	78.858588	81.433290	81.055304	26	106	23	0	26	64	25	0	0	155	115
6zkb_V-6zkb_A_1	0.095524	35	88.561429	88.268633	80.938783	83	47	9	0	21	68	26	0	0	139	115
6zkb_v-6zkb_H_1	0.078972	66	72.700000	74.796194	87.193113	0	113	40	2	126	186	5	1	0	155	318
6zkb_V-6zkb_H_1	0.098718	53	79.733962	84.239712	87.666541	34	94	9	2	141	172	5	0	0	139	318
6zkb_v-6zkb_J_1	0.144343	95	73.638737	79.978903	70.427600	2	130	23	0	0	110	39	26	0	155	175
6zkb_V-6zkb_J_1	0.031337	2	75.645000	84.919065	70.773029	49	78	12	0	0	111	38	26	0	139	175
6zkb_v-6zkb_k_1	0.041366	36	70.704722	78.579548	85.578056	22	94	39	0	149	136	30	4	0	155	319
6zkb_v-6zkb_K_1	0.071673	54	74.945556	81.573032	84.064742	41	84	30	0	46	36	13	2	0	155	97
6zkb_V-6zkb_k_1	0.073543	35	84.516286	86.133741	84.501066	65	64	10	0	136	138	41	4	0	139	319
6zkb_V-6zkb_K_1	0.270342	67	87.214030	86.218201	82.536392	55	75	9	0	30	53	12	2	0	139	97
6zkb_v-6zkb_l_1	0.042383	31	74.689677	84.947613	81.070667	40	105	10	0	41	39	23	2	0	155	105
6zkb_v-6zkb_L_1	0.566053	210	79.299476	72.516581	87.723405	11	81	46	17	308	262	32	3	0	155	605
6zkb_V-6zkb_l_1	0.031596	5	86.342000	89.059209	80.386286	88	44	7	0	45	31	27	2	0	139	105
6zkb_V-6zkb_L_1	0.167932	75	79.363467	80.974676	88.361901	24	94	14	7	330	246	29	0	0	139	605
6zkb_v-6zkb_m_1	0.357681	115	80.752087	84.833032	71.635625	43	106	6	0	3	42	29	6	0	155	80
6zkb_v-6zkb_M_1	0.435871	174	77.007989	73.650581	89.300393	15	88	35	17	292	147	16	3	0	155	458
6zkb_V-6zkb_m_1	0.144095	85	75.463647	86.450935	62.958500	61	68	10	0	0	22	49	9	0	139	80
6zkb_V-6zkb_M_1	0.050340	33	78.381212	84.942158	90.372707	56	70	7	6	336	106	13	3	0	139	458
6zkb_v-6zkb_n_1	0.116374	65	77.819385	83.866903	80.357722	43	97	14	1	12	56	11	0	0	155	79
6zkb_v-6zkb_N_1	0.031322	0	0.000000	78.659677	89.611729	12	110	32	1	246	79	22	0	0	155	347
6zkb_V-6zkb_n_1	0.044641	20	87.620000	89.729640	81.769114	87	51	1	0	14	53	12	0	0	139	79
6zkb_V-6zkb_N_1	0.454406	105	86.102952	85.802374	89.286888	52	80	6	1	222	105	20	0	0	139	347
6zkb_v-6zkb_o_1	0.251345	83	82.106024	87.208710	85.219917	64	85	6	0	44	65	7	4	0	155	120
6zkb_V-6zkb_o_1	0.336711	87	84.943563	89.553309	82.166167	94	38	7	0	32	74	3	11	0	139	120
6zkb_v-6zkb_p_1	0.626567	158	87.141709	86.632774	85.101250	73	78	4	0	67	41	18	2	0	155	128
6zkb_V-6zkb_p_1	0.275801	70	86.571429	89.936259	83.296953	94	38	7	0	30	91	5	2	0	139	128
6zkb_v-6zkb_q_1	0.060660	29	85.621034	84.822968	88.988718	43	108	4	0	62	52	3	0	0	155	117
6zkb_V-6zkb_q_1	0.088361	40	84.241500	89.411151	89.672222	92	43	4	0	68	46	3	0	0	139	117
6zkb_v-6zkb_r_1	0.491086	151	81.269868	84.238452	79.558889	29	123	3	0	19	59	20	1	0	155	99
6zkb_V-6zkb_r_1	0.081229	43	81.401395	90.010000	76.954040	100	31	8	0	19	54	23	3	0	139	99
6zkb_v-6zkb_s_1	0.524171	115	87.361130	87.443419	89.461967	45	109	1	0	71	50	1	0	2	155	122
6zkb_V-6zkb_s_1	0.047810	21	88.490000	87.808201	88.728852	68	67	4	0	61	60	1	0	0	139	122
6zkb_v-6zkb_t_1	0.060559	37	79.812432	85.137032	81.237232	51	91	13	0	70	70	28	9	0	155	177
6zkb_V-6zkb_t_1	0.035396	22	72.613182	89.430360	81.379774	90	44	5	0	73	65	29	10	0	139	177
6zkb_v-6zkb_u_1	0.390301	125	80.573680	84.444323	77.539538	56	81	18	0	12	26	27	0	0	155	65
6zkb_V-6zkb_u_1	0.033756	10	90.347000	91.399353	80.341846	104	34	1	0	9	50	6	0	0	139	65
6zkb_V-6zkb_v_1	0.107968	37	88.929189	89.799568	84.254774	86	52	1	0	32	118	5	0	0	139	155
6zkb_w-6zkb_4_1	0.033516	24	64.420417	81.292178	69.380000	27	57	15	2	0	18	22	0	0	101	40
6zkb_W-6zkb_4_1	0.158235	73	79.193425	88.837842	67.226250	69	67	3	0	0	17	22	1	0	139	40
6zkb_w-6zkb_A_1	0.036250	22	74.580000	74.750594	80.295826	4	72	21	4	19	65	31	0	0	101	115
6zkb_W-6zkb_A_1	0.252140	55	90.578909	88.274748	83.691043	73	63	3	0	38	63	14	0	0	139	115
6zkb_w-6zkb_H_1	0.366188	133	78.664812	64.349901	87.377390	2	31	50	18	128	186	4	0	0	101	318
6zkb_W-6zkb_H_1	0.032133	9	78.797778	78.286978	88.591604	14	104	20	1	164	150	4	0	0	139	318
6zkb_w-6zkb_J_1	0.037169	39	64.419231	68.301881	71.826857	0	42	54	5	0	117	36	22	0	101	175
6zkb_W-6zkb_J_1	0.033545	18	70.976667	80.013957	72.675371	20	92	27	0	1	122	29	23	0	139	175
6zkb_w-6zkb_k_1	0.051524	43	73.389767	71.107921	85.595047	0	58	38	5	149	130	37	3	0	101	319
6zkb_w-6zkb_K_1	0.080913	47	79.464468	71.981584	82.997113	2	62	33	4	22	62	12	1	0	101	97
6zkb_W-6zkb_k_1	0.295539	104	80.021250	77.317410	86.747931	0	119	19	1	157	143	15	4	0	139	319
6zkb_W-6zkb_K_1	0.064175	32	84.273750	83.758561	83.730206	29	94	15	1	48	34	12	3	0	139	97
6zkb_w-6zkb_l_1	0.111686	60	78.842500	79.885446	81.541524	12	69	18	2	37	43	24	1	0	101	105
6zkb_w-6zkb_L_1	0.379554	102	83.698529	68.695347	88.905041	0	54	34	13	347	231	27	0	0	101	605
6zkb_W-6zkb_l_1	0.174021	45	90.466889	88.824532	83.071524	74	62	3	0	57	25	17	6	0	139	105
6zkb_W-6zkb_L_1	0.329382	149	75.541208	72.108993	87.315636	0	81	52	6	313	246	42	4	0	139	605
6zkb_w-6zkb_m_1	0.225520	123	74.229431	75.645941	70.921875	0	80	18	3	0	47	33	0	0	101	80
6zkb_w-6zkb_M_1	0.520545	147	82.909660	68.187525	90.296834	0	58	25	18	327	116	12	3	0	101	458
6zkb_W-6zkb_m_1	0.188161	103	75.125146	85.931367	64.708000	51	79	8	1	0	27	47	6	0	139	80
6zkb_W-6zkb_M_1	0.278455	91	81.652747	76.672734	90.029869	8	99	27	5	320	121	14	3	0	139	458
6zkb_w-6zkb_n_1	0.097260	71	74.084930	79.412673	79.376709	4	80	16	1	19	41	18	1	0	101	79
6zkb_w-6zkb_N_1	0.221320	66	85.031364	71.814752	89.758127	2	62	32	5	245	83	19	0	0	101	347
6zkb_W-6zkb_n_1	0.522845	119	86.677227	87.408058	83.852025	51	84	4	0	13	64	2	0	0	139	79
6zkb_W-6zkb_N_1	0.037942	16	86.555000	83.072878	89.453112	18	116	4	1	241	84	22	0	0	139	347
6zkb_w-6zkb_o_1	0.521932	139	83.909209	80.051584	84.084583	6	79	14	2	35	73	12	0	0	101	120
6zkb_W-6zkb_o_1	0.569500	151	84.681060	87.227770	85.656500	70	63	6	0	65	43	4	8	0	139	120
6zkb_w-6zkb_p_1	0.178649	74	80.308378	76.880198	84.419453	6	70	19	6	36	86	4	2	0	101	128
6zkb_W-6zkb_p_1	0.196212	55	87.400545	87.474388	87.740859	81	47	11	0	63	60	4	1	0	139	128
6zkb_w-6zkb_q_1	0.443361	107	85.316075	79.738119	87.861368	18	65	14	4	54	57	5	1	0	101	117
6zkb_W-6zkb_q_1	0.145887	82	76.214390	82.044245	83.224615	44	68	23	4	41	64	9	3	0	139	117
6zkb_w-6zkb_r_1	0.291768	113	78.462743	77.983960	76.446263	3	77	17	4	17	51	30	1	0	101	99
6zkb_W-6zkb_r_1	0.165887	75	79.226133	87.983237	78.181414	67	62	10	0	21	56	22	0	0	139	99
6zkb_w-6zkb_s_1	0.119574	58	80.332414	80.293663	88.081639	18	63	17	3	59	60	3	0	0	101	122
6zkb_W-6zkb_s_1	0.259780	82	82.729024	86.806835	88.530082	83	44	9	3	56	65	1	0	0	139	122
6zkb_w-6zkb_t_1	0.063677	34	82.680588	79.614158	82.620056	17	63	18	3	62	84	25	6	0	101	177
6zkb_W-6zkb_t_1	0.191266	47	90.642553	88.297194	80.537514	86	49	4	0	64	73	26	14	0	139	177
6zkb_w-6zkb_u_1	0.162248	91	75.592198	76.963168	73.227692	6	72	20	3	0	37	28	0	0	101	65
6zkb_W-6zkb_u_1	0.319553	79	86.094304	88.647842	80.415538	68	68	3	0	12	47	6	0	0	139	65
6zkb_w-6zkb_v_1	0.428302	115	83.437130	80.246238	84.116774	10	74	13	4	35	115	5	0	0	101	155
6zkb_w-6zkb_V_1	0.130159	46	86.279130	81.235248	89.839137	14	76	10	1	89	49	1	0	0	101	139
6zkb_W-6zkb_v_1	0.191539	65	83.618769	86.699640	86.591806	74	58	5	2	59	93	3	0	0	139	155
6zkb_W-6zkb_V_1	0.273932	76	84.841579	83.546331	89.026259	38	86	15	0	94	36	9	0	0	139	139
6zkb_W-6zkb_w_1	0.472069	108	86.298056	83.655468	76.813762	49	75	15	0	24	47	26	4	0	139	101
6zkb_x-6zkb_4_1	0.032181	16	63.105625	84.496122	67.612750	30	7	11	1	0	12	28	0	0	49	40
6zkb_X-6zkb_4_1	0.031355	4	54.067500	85.504023	57.071000	16	64	6	1	0	0	34	6	0	87	40
6zkb_x-6zkb_A_1	0.145719	64	80.742813	76.569184	81.097826	4	32	10	3	32	51	32	0	0	49	115
6zkb_X-6zkb_A_1	0.073245	47	77.982766	85.334598	80.010174	16	65	5	1	29	54	31	1	0	87	115
6zkb_x-6zkb_H_1	0.340675	134	77.600522	59.893673	87.106635	0	16	23	10	129	180	9	0	0	49	318
6zkb_X-6zkb_H_1	0.172457	64	82.699844	78.252299	88.658113	0	78	8	1	156	159	3	0	0	87	318
6zkb_x-6zkb_J_1	0.031745	12	61.414167	65.283878	71.267943	0	22	21	6	0	111	44	20	0	49	175
6zkb_X-6zkb_J_1	0.034580	17	76.706471	83.646437	66.174914	1	79	6	1	0	88	61	26	0	87	175
6zkb_x-6zkb_k_1	0.034403	21	70.797619	73.417755	87.568213	0	36	10	3	163	140	14	2	0	49	319
6zkb_x-6zkb_K_1	0.240314	115	75.969043	67.481837	80.687732	0	23	23	3	13	68	15	1	0	49	97
6zkb_X-6zkb_k_1	0.034003	12	84.955000	84.516667	83.887053	11	70	5	1	123	153	39	4	0	87	319
6zkb_X-6zkb_K_1	0.035349	18	77.527222	80.969540	83.041856	0	77	7	3	42	41	12	2	0	87	97
6zkb_x-6zkb_l_1	0.058147	35	80.259143	80.654286	79.077619	15	21	13	0	41	32	29	3	0	49	105
6zkb_x-6zkb_L_1	0.138411	62	80.761452	63.721224	88.717372	0	21	18	10	347	234	22	2	0	49	605
6zkb_X-6zkb_l_1	0.031369	3	77.516667	84.772069	84.044381	6	75	5	1	52	37	16	0	0	87	105
6zkb_X-6zkb_L_1	0.106481	55	79.958000	79.755632	88.508760	0	77	6	4	334	242	26	3	0	87	605
6zkb_x-6zkb_m_1	0.069746	50	75.999000	75.244286	70.420750	0	35	14	0	0	33	47	0	0	49	80
6zkb_x-6zkb_M_1	0.350592	136	77.733824	60.590204	89.966397	0	11	28	10	315	125	15	3	0	49	458
6zkb_X-6zkb_m_1	0.031322	0	0.000000	86.139540	75.371750	26	54	6	1	3	47	30	0	0	87	80
6zkb_X-6zkb_M_1	0.209947	75	81.899467	79.087586	90.070153	0	74	10	3	330	113	12	3	0	87	458
6zkb_x-6zkb_n_1	0.037094	29	69.963448	81.775306	83.243291	29	7	9	4	23	45	11	0	0	49	79
6zkb_x-6zkb_N_1	0.290962	98	80.866020	69.032857	89.115533	0	27	17	5	227	99	21	0	0	49	347
6zkb_X-6zkb_n_1	0.031322	0	0.000000	88.281034	83.567975	44	39	3	1	19	52	8	0	0	87	79
6zkb_X-6zkb_N_1	0.416704	92	87.088370	83.858506	89.141268	4	76	6	1	234	90	23	0	0	87	347
6zkb_x-6zkb_o_1	0.465574	93	88.872151	84.847755	85.940167	29	8	12	0	63	46	7	4	0	49	120
6zkb_X-6zkb_o_1	0.031322	0	0.000000	85.927586	86.800417	15	67	4	1	69	40	8	3	0	87	120
6zkb_x-6zkb_p_1	0.069634	44	78.540455	77.468367	86.111328	6	30	9	4	49	72	6	1	0	49	128
6zkb_X-6zkb_p_1	0.031342	2	87.695000	89.387011	83.628672	59	26	1	1	34	82	11	1	0	87	128
6zkb_x-6zkb_q_1	0.088750	30	91.436000	84.795102	91.027265	26	12	11	0	78	36	3	0	0	49	117
6zkb_X-6zkb_q_1	0.031322	0	0.000000	85.249770	90.785385	9	73	4	1	78	35	4	0	0	87	117
6zkb_x-6zkb_r_1	0.091312	75	72.380933	75.420816	75.077374	0	36	11	2	18	42	38	1	0	49	99
6zkb_X-6zkb_r_1	0.031322	0	0.000000	88.251379	80.983939	48	35	3	1	31	51	15	2	0	87	99
6zkb_x-6zkb_s_1	0.047241	25	83.342400	79.609184	87.596230	15	21	12	1	51	68	3	0	0	49	122
6zkb_X-6zkb_s_1	0.057340	28	85.331071	85.431724	85.360574	11	70	5	1	57	51	13	1	0	87	122
6zkb_x-6zkb_t_1	0.153300	55	84.407091	80.869388	80.544068	17	20	10	2	60	76	29	12	0	49	177
6zkb_X-6zkb_t_1	0.538503	110	88.848909	91.117586	82.471808	72	13	1	1	71	74	19	13	0	87	177
6zkb_x-6zkb_u_1	0.074738	68	71.436765	71.099388	69.617692	0	30	16	3	0	29	36	0	0	49	65
6zkb_X-6zkb_u_1	0.031322	0	0.000000	86.368391	79.261385	22	60	4	1	14	40	11	0	0	87	65
6zkb_x-6zkb_v_1	0.086433	48	79.967500	76.518367	85.266323	1	36	8	4	54	92	9	0	0	49	155
6zkb_x-6zkb_V_1	0.184684	74	80.684730	74.625714	86.858273	1	33	14	1	59	71	9	0	0	49	139
6zkb_X-6zkb_v_1	0.031322	0	0.000000	85.579540	84.120000	12	71	3	1	50	98	7	0	0	87	155
6zkb_X-6zkb_V_1	0.226710	56	88.805536	86.788161	90.369712	29	53	4	1	93	39	7	0	0	87	139
6zkb_x-6zkb_w_1	0.125221	66	78.394697	77.275306	78.004950	0	36	13	0	1	78	21	1	0	49	101
6zkb_x-6zkb_W_1	0.455722	109	85.469266	82.471837	88.406259	21	17	11	0	67	70	2	0	0	49	139
6zkb_X-6zkb_w_1	0.031322	0	0.000000	86.745977	79.713762	30	53	3	1	32	46	20	3	0	87	101
6zkb_X-6zkb_W_1	0.031322	0	0.000000	88.084828	87.679784	41	42	3	1	84	45	9	1	0	87	139
6zkb_X-6zkb_x_1	0.060515	39	78.652051	84.415632	68.453673	3	77	6	1	0	27	20	2	0	87	49
6zkb_y-6zkb_4_1	0.031987	13	65.053077	75.296200	70.115000	13	14	23	0	0	19	21	0	0	50	40
6zkb_Y-6zkb_4_1	0.241067	124	74.815161	83.440468	65.955000	80	60	27	4	0	14	24	2	2	171	40
6zkb_y-6zkb_A_1	0.177829	82	78.386829	75.132000	83.868087	8	22	19	1	47	47	21	0	0	50	115
6zkb_Y-6zkb_A_1	0.049260	34	77.177059	84.743392	82.426696	76	76	15	4	34	56	25	0	0	171	115
6zkb_y-6zkb_H_1	0.342265	111	80.764955	61.133600	87.958585	0	11	33	6	142	171	5	0	0	50	318
6zkb_Y-6zkb_H_1	0.031344	4	46.050000	78.601930	88.666478	52	76	30	13	167	148	3	0	0	171	318
6zkb_y-6zkb_J_1	0.031689	11	61.760000	61.542200	68.900971	0	16	24	10	0	97	54	24	0	50	175
6zkb_Y-6zkb_J_1	0.032780	19	65.122105	80.761520	68.542400	68	65	30	8	0	103	46	26	0	171	175
6zkb_y-6zkb_k_1	0.038117	28	72.268571	66.656800	87.389592	0	20	29	1	165	135	17	2	0	50	319
6zkb_y-6zkb_K_1	0.169085	84	77.408333	69.735400	83.453608	0	27	22	1	32	51	13	1	0	50	97
6zkb_Y-6zkb_k_1	0.399431	189	74.531852	78.280292	85.317273	66	61	17	27	150	131	35	3	2	171	319
6zkb_Y-6zkb_K_1	0.032340	16	65.041250	80.591754	83.969072	68	66	29	8	45	38	12	2	0	171	97
6zkb_y-6zkb_l_1	0.119253	80	74.406875	69.210800	77.238857	4	17	24	5	14	58	29	4	0	50	105
6zkb_y-6zkb_L_1	0.089475	57	77.027368	60.103400	88.365207	0	11	32	7	338	238	26	3	0	50	605
6zkb_Y-6zkb_l_1	0.405855	124	81.288710	84.052982	79.202667	73	80	12	6	35	46	16	8	2	171	105
6zkb_Y-6zkb_L_1	0.034513	24	68.175000	76.840234	87.816248	49	73	31	18	322	251	30	2	0	171	605
6zkb_y-6zkb_m_1	0.047720	50	68.821600	70.013600	79.155000	1	23	23	3	17	42	21	0	0	50	80
6zkb_y-6zkb_M_1	0.293993	108	79.312778	56.349800	90.120306	0	8	25	17	318	124	14	2	0	50	458
6zkb_Y-6zkb_m_1	0.128486	110	70.142273	82.564678	74.061500	83	53	28	7	2	46	32	0	2	171	80
6zkb_Y-6zkb_M_1	0.031529	5	80.834000	78.487135	90.453231	61	67	27	16	332	109	14	3	0	171	458
6zkb_y-6zkb_n_1	0.282348	100	80.147000	77.549800	84.024810	1	38	11	0	14	61	4	0	0	50	79
6zkb_y-6zkb_N_1	0.297184	90	82.662444	58.821800	89.678530	0	12	26	12	234	93	20	0	0	50	347
6zkb_Y-6zkb_n_1	0.053470	41	75.141951	84.440058	82.213291	96	42	27	6	22	45	12	0	2	171	79
6zkb_Y-6zkb_N_1	0.033219	23	63.817391	78.545322	88.739827	49	78	33	11	234	91	18	4	0	171	347
6zkb_y-6zkb_o_1	0.246875	82	82.118049	76.089000	84.567417	1	38	11	0	46	63	6	5	0	50	120
6zkb_Y-6zkb_o_1	0.216139	99	77.268283	86.140994	84.094083	87	62	19	3	41	67	6	6	0	171	120
6zkb_y-6zkb_p_1	0.287832	103	79.866893	73.788600	85.211328	9	19	19	3	34	88	5	1	0	50	128
6zkb_Y-6zkb_p_1	0.155651	42	90.693333	86.818304	85.626563	93	61	13	4	53	69	5	1	0	171	128
6zkb_y-6zkb_q_1	0.167005	55	85.439091	79.459200	90.259060	8	33	9	0	68	47	2	0	0	50	117
6zkb_Y-6zkb_q_1	0.679152	166	90.771024	88.286959	91.264103	106	52	10	3	81	34	2	0	0	171	117
6zkb_y-6zkb_r_1	0.122186	79	74.894177	73.348200	78.867576	0	33	16	1	20	61	17	1	0	50	99
6zkb_Y-6zkb_r_1	0.287747	78	84.959744	86.807193	80.226970	88	70	10	3	19	64	15	1	0	171	99
6zkb_y-6zkb_s_1	0.232928	106	76.951226	71.643400	84.855492	7	20	22	1	42	76	4	0	0	50	122
6zkb_Y-6zkb_s_1	0.032125	10	75.059000	82.964912	87.391230	83	53	26	9	43	78	1	0	0	171	122
6zkb_y-6zkb_t_1	0.153734	72	79.123194	70.166600	81.526723	9	15	21	5	48	96	26	7	0	50	177
6zkb_Y-6zkb_t_1	0.115489	106	69.577547	81.027135	75.301582	73	59	25	14	59	63	26	29	0	171	177
6zkb_y-6zkb_u_1	0.069130	43	78.902326	73.377400	78.511692	0	33	17	0	2	52	11	0	0	50	65
6zkb_Y-6zkb_u_1	0.082679	53	77.361321	85.365322	77.028154	80	75	12	4	15	29	21	0	0	171	65
6zkb_y-6zkb_v_1	0.133953	70	78.081143	68.460400	85.805677	0	21	28	1	61	86	8	0	0	50	155
6zkb_y-6zkb_V_1	0.152668	66	80.686364	70.596800	86.831511	0	26	24	0	62	68	9	0	0	50	139
6zkb_Y-6zkb_v_1	0.160443	71	79.866479	83.173918	84.393871	80	61	22	8	56	81	18	0	0	171	155
6zkb_Y-6zkb_V_1	0.032232	10	76.781000	84.419415	89.322086	79	69	19	4	92	39	8	0	0	171	139
6zkb_y-6zkb_w_1	0.092686	65	75.050615	70.271600	77.212871	0	24	25	1	2	76	22	1	0	50	101
6zkb_y-6zkb_W_1	0.171680	64	82.647188	72.667000	87.160072	0	34	16	0	58	74	7	0	0	50	139
6zkb_Y-6zkb_w_1	0.057746	38	78.307895	84.124269	78.396436	78	68	21	4	8	74	15	4	0	171	101
6zkb_Y-6zkb_W_1	0.123891	46	85.650435	84.748012	87.969281	89	58	15	9	82	54	3	0	2	171	139
6zkb_y-6zkb_x_1	0.054655	48	72.524375	66.751600	77.895714	0	18	29	3	7	29	12	1	0	50	49
6zkb_y-6zkb_X_1	0.046152	33	76.066970	64.905600	81.867126	0	17	32	1	0	79	6	2	0	50	87
6zkb_Y-6zkb_x_1	0.191999	57	86.364211	85.607661	81.101837	87	66	14	4	18	18	10	3	0	171	49
6zkb_Y-6zkb_X_1	0.143915	74	77.879459	82.096199	84.724023	73	69	21	8	8	74	4	1	0	171	87
6zkb_Y-6zkb_y_1	0.150843	74	78.406757	85.227836	73.971800	74	82	11	4	7	21	19	3	0	171	50
6zkb_z-6zkb_4_1	0.119717	64	78.445156	87.859000	71.988000	25	45	0	0	0	27	11	2	2	70	40
6zkb_Z-6zkb_4_1	0.067731	42	79.060952	85.007427	59.856500	77	69	23	2	0	4	32	4	0	171	40
6zkb_z-6zkb_A_1	0.094969	46	82.160652	79.358429	81.574174	0	63	7	0	27	65	23	0	0	70	115
6zkb_Z-6zkb_A_1	0.047810	44	71.193864	78.949123	81.405478	40	95	21	15	31	58	26	0	0	171	115
6zkb_z-6zkb_H_1	0.598060	160	85.197875	75.957286	88.513396	10	35	25	0	166	149	3	0	0	70	318
6zkb_Z-6zkb_H_1	0.106108	60	78.215667	78.020936	88.384780	36	97	20	18	163	151	4	0	0	171	318
6zkb_z-6zkb_J_1	0.072588	62	72.620000	70.594429	71.956800	0	33	37	0	0	115	37	23	0	70	175
6zkb_Z-6zkb_J_1	0.043634	44	68.691591	80.406608	66.320857	57	70	38	6	0	80	70	25	0	171	175
6zkb_z-6zkb_k_1	0.072955	49	77.087551	77.244000	86.205956	0	57	13	0	150	145	22	2	0	70	319
6zkb_z-6zkb_K_1	0.137167	59	81.636610	77.764429	84.423711	0	61	9	0	39	45	12	1	0	70	97
6zkb_Z-6zkb_k_1	0.057527	35	80.042000	78.142222	84.833354	33	94	38	6	137	142	37	3	0	171	319
6zkb_Z-6zkb_K_1	0.058820	53	72.077170	80.451871	80.768969	31	108	29	3	35	46	5	11	0	171	97
6zkb_z-6zkb_l_1	0.359688	84	86.558690	85.964000	82.766190	33	31	5	1	43	40	22	0	0	70	105
6zkb_z-6zkb_L_1	0.151721	85	76.023882	67.481571	89.141488	0	27	41	2	363	215	24	3	0	70	605
6zkb_Z-6zkb_l_1	0.070506	56	74.023036	82.987895	75.872476	68	77	19	7	27	41	28	9	0	171	105
6zkb_Z-6zkb_L_1	0.036355	22	74.798182	74.169357	87.829190	15	111	18	27	319	257	27	2	0	171	605
6zkb_z-6zkb_m_1	0.180061	94	76.164043	82.395143	76.183250	11	54	5	0	8	37	35	0	0	70	80
6zkb_z-6zkb_M_1	0.343579	122	79.226230	68.188429	90.036943	0	33	35	2	317	123	15	3	0	70	458
6zkb_Z-6zkb_m_1	0.194269	143	70.474266	80.379766	64.367375	23	118	25	5	0	42	8	30	0	171	80
6zkb_Z-6zkb_M_1	0.306960	113	79.076283	72.400058	89.572860	9	107	30	25	310	130	16	2	0	171	458
6zkb_z-6zkb_n_1	0.440342	113	84.213628	85.383000	84.575316	9	60	1	0	20	51	8	0	0	70	79
6zkb_z-6zkb_N_1	0.352459	91	84.732857	75.755571	89.977608	0	59	11	0	253	75	19	0	0	70	347
6zkb_Z-6zkb_n_1	0.392262	120	81.334333	84.774561	80.686456	87	61	15	8	15	48	15	1	0	171	79
6zkb_Z-6zkb_N_1	0.199320	58	86.448448	78.327018	89.425821	33	100	23	15	243	82	22	0	0	171	347
6zkb_z-6zkb_o_1	0.054661	39	76.637179	77.014714	81.577417	7	51	7	5	34	74	6	6	0	70	120
6zkb_Z-6zkb_o_1	0.327060	65	90.450615	86.612690	86.244000	105	41	25	0	67	42	4	7	0	171	120
6zkb_z-6zkb_p_1	0.388166	111	82.524414	82.104857	85.916875	5	57	8	0	47	76	3	2	0	70	128
6zkb_Z-6zkb_p_1	0.032877	12	77.986667	82.247310	81.462969	47	93	30	1	26	84	16	2	0	171	128
6zkb_z-6zkb_q_1	0.188382	68	82.531471	79.676571	88.050085	2	59	9	0	48	67	2	0	0	70	117
6zkb_Z-6zkb_q_1	0.034659	18	75.451667	82.881404	85.060427	78	62	26	5	37	71	9	0	0	171	117
6zkb_z-6zkb_r_1	0.122463	83	74.082169	80.607429	80.316667	16	46	8	0	30	42	25	2	0	70	99
6zkb_Z-6zkb_r_1	0.363316	148	76.878986	83.634620	74.300505	49	97	22	3	20	42	28	9	0	171	99
6zkb_z-6zkb_s_1	0.129332	84	74.483333	76.761143	85.261639	15	28	26	1	44	69	9	0	0	70	122
6zkb_Z-6zkb_s_1	0.234359	68	85.121765	83.318713	88.794754	78	65	21	7	64	57	1	0	0	171	122
6zkb_z-6zkb_t_1	0.056273	46	73.906522	77.489286	79.494294	18	37	11	4	62	74	29	12	0	70	177
6zkb_Z-6zkb_t_1	0.031322	0	0.000000	84.084094	82.066610	85	57	27	2	76	65	28	8	0	171	177
6zkb_z-6zkb_u_1	0.107841	61	78.099344	83.949571	80.983538	14	55	1	0	18	39	8	0	0	70	65
6zkb_Z-6zkb_u_1	0.155965	85	76.323529	83.616433	76.559538	63	79	25	4	14	28	23	0	0	171	65
6zkb_z-6zkb_v_1	0.031384	3	84.806667	82.963000	86.475097	8	57	5	0	55	97	3	0	0	70	155
6zkb_z-6zkb_V_1	0.106477	56	79.599643	78.493857	87.930432	4	63	3	0	67	65	7	0	0	70	139
6zkb_Z-6zkb_v_1	0.214850	68	84.075294	84.050760	85.478645	73	70	25	3	38	110	7	0	0	171	155
6zkb_Z-6zkb_V_1	0.053883	24	87.994583	82.009591	87.984748	71	71	18	11	74	56	9	0	0	171	139
6zkb_z-6zkb_w_1	0.276763	107	78.750841	78.062714	78.285050	0	56	14	0	4	80	14	3	0	70	101
6zkb_z-6zkb_W_1	0.346756	72	89.130833	87.198286	88.930144	26	44	0	0	78	57	4	0	0	70	139
6zkb_Z-6zkb_w_1	0.613936	139	88.577626	85.763450	81.943267	92	54	23	2	28	54	17	2	0	171	101
6zkb_Z-6zkb_W_1	0.525572	103	89.502816	86.117135	88.099281	96	49	26	0	84	49	6	0	0	171	139
6zkb_z-6zkb_x_1	0.047790	36	75.169444	85.226857	81.641020	13	56	1	0	26	11	9	3	0	70	49
6zkb_z-6zkb_X_1	0.031322	0	0.000000	83.006571	86.576092	17	46	7	0	26	57	3	1	0	70	87
6zkb_Z-6zkb_x_1	0.077383	57	75.050702	83.739006	80.231837	77	69	21	4	18	18	12	1	0	171	49
6zkb_Z-6zkb_X_1	0.031722	6	84.185000	80.582398	86.355057	47	87	26	11	21	62	3	1	0	171	87
6zkb_z-6zkb_y_1	0.148994	68	79.836912	85.844143	77.810200	18	51	1	0	9	28	13	0	0	70	50
6zkb_z-6zkb_Y_1	0.527941	91	92.073077	91.453143	87.563684	54	16	0	0	96	64	10	1	0	70	171
6zkb_Z-6zkb_y_1	0.135193	89	74.003371	82.721228	69.861000	56	86	27	2	0	25	24	1	0	171	50
6zkb_Z-6zkb_Y_1	0.086503	113	65.493717	81.096374	81.763392	64	73	30	4	80	53	27	11	0	171	171
6zkb_Z-6zkb_z_1	0.305002	116	78.562500	84.513509	79.821714	69	77	22	3	11	51	6	2	0	171	70
7c4j_C-7c4j_A_1	0.272743	146	73.679384	65.590844	76.277086	0	61	69	24	22	259	65	28	0	154	374
7c4j_D-7c4j_A_1	0.550616	204	79.044412	74.406912	74.973396	94	185	71	71	34	231	76	33	0	421	374
7c4j_D-7c4j_C_1	0.194424	135	71.309407	76.979549	57.725584	127	166	76	52	0	34	75	45	0	421	154
7c4j_E-7c4j_A_1	0.031361	4	57.260000	60.375313	75.751337	0	80	134	74	26	254	68	26	0	288	374
7c4j_E-7c4j_C_1	0.076399	88	67.607273	69.075451	69.871169	1	164	81	42	2	73	78	1	0	288	154
7c4j_E-7c4j_D_1	0.041226	51	64.326275	61.798750	75.737933	0	84	152	52	135	148	76	62	0	288	421
7c4j_F-7c4j_A_1	0.060061	138	58.374928	75.271123	72.229011	69	180	114	20	15	224	92	43	15	383	374
7c4j_F-7c4j_C_1	0.142937	97	73.200000	81.259661	65.887468	98	209	70	6	0	72	57	25	0	383	154
7c4j_F-7c4j_D_1	0.592258	284	76.258204	76.891410	73.270190	88	174	105	16	89	168	98	66	4	383	421
7c4j_F-7c4j_E_1	0.036038	36	63.938056	78.303029	67.916389	84	199	89	11	0	145	123	20	0	383	288
7c4j_G-7c4j_A_1	0.152748	77	77.828831	50.949286	77.826070	0	1	8	5	52	230	66	26	0	14	374
7c4j_G-7c4j_C_1	0.032367	19	61.533158	30.301429	75.758247	0	0	0	14	20	92	42	0	0	14	154
7c4j_G-7c4j_D_1	0.041647	38	69.898158	26.672857	79.778076	0	0	0	14	173	126	90	32	0	14	421
7c4j_G-7c4j_E_1	0.034935	30	64.866000	28.033571	71.325312	0	0	0	14	2	166	94	26	0	14	288
7c4j_G-7c4j_F_1	0.087193	78	71.164359	24.734286	81.566815	0	0	0	14	102	222	55	4	0	14	383
7c4j_H-7c4j_A_1	0.032680	16	68.344375	75.224132	75.873850	84	79	30	49	18	265	65	26	0	242	374
7c4j_H-7c4j_C_1	0.183763	70	81.682571	81.148967	64.298247	138	33	40	31	1	47	87	19	17	242	154
7c4j_H-7c4j_D_1	0.314070	190	71.499789	74.235331	76.797197	53	113	33	43	135	148	87	51	0	242	421
7c4j_H-7c4j_E_1	0.071655	48	77.221875	79.567479	68.849965	105	69	38	30	0	161	93	34	0	242	288
7c4j_H-7c4j_F_1	0.056484	76	65.401842	75.157975	79.028773	88	74	42	38	71	221	86	5	0	242	383
7c4j_H-7c4j_G_1	0.031523	15	47.719333	81.790909	33.807143	139	29	53	21	0	0	0	14	0	242	14
7c4j_I-7c4j_A_1	0.434266	256	71.592656	77.984656	74.213128	98	297	109	20	17	241	85	31	0	524	374
7c4j_I-7c4j_C_1	0.197474	105	75.324952	79.782118	63.637403	118	306	81	19	0	55	72	27	0	524	154
7c4j_I-7c4j_D_1	0.064289	73	68.101370	77.614351	72.913397	88	304	105	27	107	147	99	68	0	524	421
7c4j_I-7c4j_E_1	0.033490	36	57.025833	78.738492	67.643368	99	319	83	23	0	144	113	31	0	524	288
7c4j_I-7c4j_F_1	0.426087	181	76.079613	78.454389	77.849922	89	323	86	26	59	237	76	11	4	524	383
7c4j_I-7c4j_G_1	0.173349	88	76.873636	81.625420	24.165000	146	294	73	11	0	0	0	14	0	524	14
7c4j_I-7c4j_H_1	0.634349	240	80.988042	77.129637	73.687603	65	328	107	24	44	120	39	39	0	524	242
7c4j_J-7c4j_A_1	0.031939	9	74.857778	70.713019	76.708529	0	27	23	3	31	249	70	24	0	53	374
7c4j_J-7c4j_C_1	0.033950	16	75.914375	69.445849	72.890325	0	24	28	1	13	83	58	0	0	53	154
7c4j_J-7c4j_D_1	0.031528	5	80.782000	74.225283	78.943848	2	33	17	1	171	120	96	34	0	53	421
7c4j_J-7c4j_E_1	0.031432	5	68.616000	62.083774	69.154792	0	14	30	9	0	168	84	36	0	53	288
7c4j_J-7c4j_F_1	0.032841	10	83.841000	71.093774	82.897885	0	28	23	2	124	193	59	7	0	53	383
7c4j_J-7c4j_G_1	0.032267	11	74.231818	74.803585	38.842857	7	23	23	0	0	0	0	14	0	53	14
7c4j_J-7c4j_H_1	0.031322	0	0.000000	72.609057	82.076157	0	29	24	0	139	33	46	24	0	53	242
7c4j_J-7c4j_I_1	0.090534	62	75.609516	68.374528	80.720592	0	24	24	5	130	310	67	17	0	53	524
7c4j_K-7c4j_A_1	0.072592	60	73.202333	85.532795	71.333770	163	191	32	4	11	219	104	40	0	390	374
7c4j_K-7c4j_C_1	0.083377	70	72.404286	87.200590	60.163571	204	156	26	4	0	41	75	38	0	390	154
7c4j_K-7c4j_D_1	0.048524	47	70.332340	84.542923	74.108361	130	219	34	7	94	171	89	67	0	390	421
7c4j_K-7c4j_E_1	0.089239	74	72.323514	86.900462	53.414375	199	159	25	7	0	42	119	127	0	390	288
7c4j_K-7c4j_F_1	0.239647	102	77.908333	85.895385	73.433734	152	208	26	4	66	186	82	49	0	390	383
7c4j_K-7c4j_G_1	0.052486	40	75.241250	85.971564	23.835714	137	227	23	3	0	0	0	14	0	390	14
7c4j_K-7c4j_H_1	0.344023	140	77.036214	84.341923	74.668926	129	214	44	3	71	82	56	33	0	390	242
7c4j_K-7c4j_I_1	0.055725	27	85.632222	84.474026	80.891260	114	242	25	9	136	297	69	22	0	390	524
7c4j_K-7c4j_J_1	0.096720	45	82.884222	87.457000	67.252453	222	138	25	5	0	22	30	1	0	390	53
7c4j_L-7c4j_A_1	0.048398	36	75.498333	88.480992	71.167594	232	142	19	0	9	231	83	51	0	393	374
7c4j_L-7c4j_C_1	0.037209	32	68.158750	88.544249	46.812078	245	123	25	0	0	5	49	100	0	393	154
7c4j_L-7c4j_D_1	0.053995	51	71.166275	86.998677	72.623705	220	141	30	2	86	163	94	78	0	393	421
7c4j_L-7c4j_E_1	0.034085	19	72.022105	88.121578	56.584896	240	126	27	0	0	67	117	104	0	393	288
7c4j_L-7c4j_F_1	0.069904	43	79.083256	87.756667	73.395770	234	131	28	0	52	209	70	52	0	393	383
7c4j_L-7c4j_G_1	0.045553	37	73.286486	86.754809	25.010000	213	148	32	0	0	0	0	14	0	393	14
7c4j_L-7c4j_H_1	0.509316	112	87.193214	88.931908	72.939504	239	137	17	0	75	77	38	52	0	393	242
7c4j_L-7c4j_I_1	0.034352	27	65.237407	87.066870	79.470248	229	130	29	5	112	304	82	26	0	393	524
7c4j_L-7c4j_J_1	0.384543	103	83.715825	88.494478	73.269245	242	128	23	0	0	31	19	3	0	393	53
7c4j_L-7c4j_K_1	0.664567	201	86.042836	88.606056	82.598077	224	150	19	0	90	250	47	3	0	393	390
