# Supplementary material for: Towards a structurally resolved human protein interaction network
Source: Nat Struct Mol Biol. 2023 Jan 23;30(2):216–25. doi: 10.1038/s41594-022-00910-8 (PMC9935395; doi:10.1038/s41594-022-00910-8)
Supplement: Source Data Fig. 2 — Source data. [file 41594_2022_910_MOESM7_ESM.zip › CORUM-Meff.csv]

Name	Meff
A0A0D9QW47-A0A0D9QYM3_1	1699
A0A0D9RFH6-A0A0D9RE31_1	2190
A0A0D9RNP2-A0A0D9RE31_1	3215
A0A0D9RNP2-A0A0D9RFH6_1	2187
A0A0D9S4T5-A0A0D9RE31_1	2579
A0A0D9S4T5-A0A0D9RFH6_1	2128
A0A0D9S4T5-A0A0D9RNP2_1	2439
A0A1U7QTB8-A0A1U7QDJ2_1	823
A0A1U7R8Q6-A0A1U7QDJ2_1	866
A0A1U7R8Q6-A0A1U7QTB8_1	818
A0A1U8CE17-A0A1U7QDJ2_1	942
A0A1U8CE17-A0A1U7QTB8_1	844
A0A1U8CE17-A0A1U7R8Q6_1	889
A0FGR8-Q9BSJ8_1	2204
A0FGR9-Q9BSJ8_1	2211
A1A4S6-P35221_1	931
A4GTP4-D3ZHH8_1	869
A6NED2-Q8N371_1	2349
A8MT69-Q8N2Z9_1	1170
A8YXX8-A7MB24_1	500
B1WC34-D3ZAN3_1	2164
B2RSH2-P06837_1	600
B5DF89-A2AUC9_1	1088
B5DFL0-P49655_1	860
B7ZNG0-P47806_1	1153
B7ZNG0-Q0VGT2_1	908
B7ZNG0-Q61602_1	890
B7ZNG0-Q9Z0P7_1	658
B8QI33-B2RUJ5_1	903
C0JJ15-C0JJ16_1	6666
D3ZB51-Q62888_1	833
D3ZC84-Q5YB86_1	2475
D3ZDX5-D3Z8L7_1	1027
D3ZHL1-M0RBY8_1	4046
D3ZLB7-P24898_1	2467
D3ZM37-A0A0G2K761_1	2
D3ZR10-Q9WV62_1	837
D3ZWV8-O35274_1	877
D3ZWV8-Q6GMN2_1	1963
D3ZYK3-P46101_1	6560
D3ZYK3-Q6Q629_1	6915
D4A560-B5DF99_1	2410
D4A6X1-Q02485_1	1741
D4A6X1-Q38PG1_1	459
D4ACF2-P08050_1	503
D4ACP1-Q6AXZ5_1	2219
E1B7K3-Q05037_1	15261
E1BCW3-A1A4J1_1	12849
E1BGJ0-F1N759_1	841
E1BQ34-E1BB77_1	2326
E2QYC9-E2QY99_1	862
E2R9S7-B6V8E6_1	942
E2RQ08-E2R4X3_1	1483
E9Q6R7-Q99L88_1	906
E9Q7X6-Q8K2Y9_1	452
F1LMY4-P62161_1	764
F1LRS8-D3ZZZ9_1	1742
F1M7Y5-D3ZMS5_1	2009
F1M7Y5-D3ZWV8_1	2024
F1MCK2-E1BM58_1	417
F1MKB0-E1B7K3_1	15107
F1MLD6-F1MKB0_1	15026
F1MLD6-Q05037_1	15150
F1MPB1-Q58CS8_1	1007
F1MPZ9-A7MB24_1	826
F1MPZ9-A8YXX8_1	564
F1MUP3-E1B7B1_1	1933
F1MXH6-E1BB77_1	2304
F1MXH6-E1BQ34_1	8179
F1N206-A7MB35_1	16205
F1PAA3-E2R434_1	841
F1PAA9-B6V8E6_1	849
F1PAA9-E2R9S7_1	827
F1PBL1-E2QY99_1	2034
F1PCT7-E2R4X3_1	1462
F1PCT7-E2RQ08_1	1845
F1PFJ9-Q9XSY1_1	1
F1PFK4-E2QY99_1	908
F1PFK4-E2QYC9_1	863
F1PFK4-F1PBL1_1	758
F1PG28-E2QY99_1	6103
F1PG28-F1PBL1_1	2200
F1PG28-F1PFK4_1	898
F1PGE3-E2RK30_1	703
F1PJZ9-E2R434_1	867
F1PJZ9-F1PAA3_1	804
F1PKR0-B6V8E6_1	924
F1PKR0-E2R9S7_1	890
F1PKR0-F1PAA9_1	831
F1PUU5-E2R434_1	1720
F1PUU5-F1PAA3_1	828
F1PUU5-F1PJZ9_1	855
F1PY05-E2RT60_1	906
F1Q2Q9-E2RD72_1	962
F6R900-A0A0D9RLK8_1	1061
F6RGS5-A0A0D9RLK8_1	965
F6RGS5-F6R900_1	2031
F6UP44-E2RK30_1	603
F6UP44-F1PGE3_1	1792
F6XMN6-F1PFK4_1	897
F8WG29-Q04589_1	829
G1SNT3-G1SGF8_1	1571
G1SPF9-G1SGF8_1	899
G1SPF9-G1SNT3_1	906
G1SR94-G1SFH9_1	867
G1SZG6-P28324_1	1091
G1TAE4-G1U355_1	2744
G1TAE4-P85051_1	2546
G1TNY9-G1SYP2_1	457
G3H672-A0A1U8CU03_1	702
G3HXZ0-A0A061I2H9_1	428
G3IM13-A0A061I2H9_1	430
G3IM13-G3HXZ0_1	1392
G3N1T8-E1B7K3_1	15246
G3N1T8-F1MKB0_1	15031
G5E829-Q9Z0J4_1	7847
H0V6S9-H0V0F7_1	1292
H0VMU3-H0V0F7_1	4529
H0VMU3-H0V6S9_1	1292
J9NS46-O97758_1	910
J9NX43-E2RNP2_1	2202
J9P3Q8-E2RNP2_1	1003
J9P3Q8-F1PFK4_1	907
J9P3Q8-F1PG28_1	1000
J9P3Q8-F6XMN6_1	997
J9P3Q8-J9NX43_1	938
M0R5P8-P10499_1	2591
M0RAD5-Q5U2U0_1	13468
M5FKH8-E1BM58_1	440
M5FKH8-F1MCK2_1	425
O00116-O15228_1	14311
O00141-P27348_1	2182
O00151-P35222_1	1797
O00161-O43752_1	2277
O00161-P32856_1	2249
O00161-Q16623_1	2249
O00165-P98170_1	596
O00212-Q7Z7B0_1	1848
O00212-Q8TF30_1	773
O00219-Q92819_1	19385
O00222-Q14416_1	6383
O00222-Q14832_1	6744
O00268-Q16514_1	922
O00311-Q9UBU7_1	1199
O00327-Q16665_1	10291
O00327-Q99743_1	9935
O00327-Q99814_1	9933
O00401-Q8IZP0_1	1766
O00429-Q9Y3D6_1	3128
O00469-Q96AY3_1	6446
O00482-Q15466_1	1559
O00548-Q04721_1	1003
O00750-O00443_1	2526
O08609-P50538_1	1947
O08609-Q3UPW8_1	300
O08623-Q501R9_1	1793
O08648-O35625_1	2086
O08648-Q80Y83_1	1984
O08734-P02340_1	765
O08734-P70444_1	366
O08773-F1M9C3_1	1493
O08785-B2RWS6_1	827
O09106-O08900_1	682
O09106-Q61502_1	1247
O14593-O00287_1	325
O14617-P59780_1	2346
O14640-P49815_1	1498
O14640-Q9BTU6_1	1487
O14656-O14657_1	21715
O14656-Q5JTV8_1	689
O14682-B5DF89_1	1069
O14713-O00522_1	610
O14727-P99999_1	2867
O14744-P40121_1	2016
O14744-Q9NQ92_1	328
O14745-O43707_1	898
O14745-Q05513_1	1024
O14757-Q13616_1	2439
O14757-Q13619_1	2439
O14786-O43157_1	860
O14786-O43915_1	787
O14786-P05556_1	871
O14786-P49767_1	793
O14786-P51805_1	866
O14786-Q9Y4D7_1	870
O14787-Q9UBU9_1	2399
O14908-P49795_1	851
O14910-Q9NZW5_1	961
O14920-Q99558_1	13750
O14925-O60830_1	2263
O14925-P05067_1	815
O14925-Q3ZCQ8_1	2151
O14936-O14910_1	961
O14965-Q9NRR6_1	5033
O14965-Q9UBN7_1	3568
O14974-Q6WCQ1_1	1653
O14983-O00631_1	30
O14986-O14640_1	1671
O15078-O43303_1	616
O15078-Q15051_1	1862
O15078-Q9P2K1_1	874
O15105-Q9HAU4_1	921
O15105-Q9HCE7_1	922
O15111-O14920_1	14089
O15126-O14828_1	1401
O15127-O14828_1	1401
O15127-O15126_1	1401
O15151-P03372_1	886
O15169-O14640_1	1697
O15169-P84022_1	908
O15169-Q9UER7_1	619
O15259-P98161_1	432
O15259-Q9CZK6_1	1211
O15260-Q5T4F4_1	1686
O15269-Q8N138_1	1485
O15269-Q9NUV7_1	21624
O15270-O15269_1	21608
O15304-O95977_1	570
O15360-O15287_1	452
O15379-Q6UB99_1	417
O15379-Q96EV8_1	742
O15392-O14965_1	1799
O15392-O14980_1	1779
O15503-Q12770_1	1317
O15503-Q6TCH7_1	1373
O15516-O00327_1	9560
O35093-O35092_1	2267
O35094-O35092_1	1994
O35094-O35093_1	1953
O35099-P70196_1	2079
O35129-O09106_1	12836
O35245-Q91ZR4_1	2774
O35254-P0DL28_1	2593
O35261-P08047_1	874
O35303-P53563_1	828
O35309-B2RS91_1	401
O35317-Q60954_1	2630
O35387-P56501_1	597
O35551-P61967_1	1247
O35613-O35625_1	621
O35625-P53349_1	2084
O35625-Q155Q3_1	1870
O35625-Q80Y83_1	1871
O35668-O08788_1	745
O35668-P11881_1	767
O35764-P47972_1	8572
O35846-P53566_1	780
O35878-Q9QZ58_1	19546
O43157-Q92854_1	957
O43196-O15457_1	22176
O43318-O15304_1	627
O43318-Q9Y4K3_1	2022
O43502-O15315_1	20847
O43524-P04637_1	814
O43524-P05067_1	855
O43524-Q92793_1	828
O43524-Q92831_1	1949
O43524-Q96EB6_1	1908
O43525-O43526_1	14251
O43525-Q9NR82_1	13902
O43541-P31269_1	949
O43541-P31273_1	949
O43542-O15315_1	20820
O43542-O43502_1	23776
O43543-O15315_1	20708
O43543-O43502_1	23273
O43543-O43542_1	23041
O43543-Q06609_1	24342
O43561-P16885_1	249
O43561-P62993_1	249
O43581-P63165_1	1527
O43615-O14925_1	1951
O43683-O43684_1	3906
O43687-P12367_1	395
O43707-O14964_1	1778
O43719-O00267_1	1420
O43739-Q7Z6J2_1	933
O43741-P54646_1	2963
O43741-Q13131_1	2931
O43747-Q15276_1	1265
O43752-O14662_1	2406
O43913-Q13415_1	17960
O43915-O60462_1	784
O43929-O43913_1	11693
O46469-A5PJS1_1	2158
O54916-Q3U366_1	2160
O54918-P10417_1	341
O54918-Q64373_1	341
O54941-O35845_1	807
O54943-P97784_1	4383
O54943-Q16526_1	4384
O55042-O88485_1	411
O55057-Q9WUL7_1	942
O60220-O14925_1	1984
O60262-O14775_1	1306
O60264-Q92769_1	7198
O60264-Q9UIF9_1	826
O60264-Q9UIG0_1	1945
O60282-Q5T4F4_1	2338
O60296-O15294_1	3130
O60341-P10275_1	1041
O60447-O15392_1	1784
O60462-P35916_1	900
O60462-P49767_1	790
O60462-Q9UIW2_1	871
O60486-O75326_1	986
O60494-P27352_1	608
O60494-Q9BXJ7_1	670
O60563-O00267_1	1505
O60566-O43684_1	4451
O60583-P50750_1	2663
O60674-Q99665_1	843
O60706-Q14654_1	4759
O60716-Q9BZE0_1	1250
O60826-A8K0Z3_1	912
O60830-O14925_1	2263
O60830-O43615_1	1994
O60884-A0A0D9S330_1	816
O60885-O60563_1	2089
O60895-Q16602_1	423
O60896-Q16602_1	421
O60907-O15379_1	3918
O60921-O60671_1	2703
O60925-O15212_1	2829
O60934-Q13315_1	2190
O60934-Q99986_1	8980
O70237-P17679_1	738
O70239-P18265_1	2096
O70239-Q9WU82_1	1930
O70257-G3V7P1_1	2694
O70404-B2RUP2_1	2147
O70404-O09044_1	2226
O70439-B2RUP2_1	2198
O70439-O70404_1	2414
O70511-F1M7L9_1	1127
O70576-P70281_1	442
O70576-Q8BW22_1	936
O70585-O08614_1	910
O70585-Q61768_1	1160
O70589-B2RUJ5_1	931
O70589-B8QI33_1	1776
O75051-O14786_1	866
O75051-Q96S59_1	974
O75146-Q14247_1	1750
O75161-O14641_1	514
O75161-O15259_1	544
O75161-O95835_1	612
O75161-Q6IE81_1	603
O75175-A5YKK6_1	1239
O75251-O43181_1	3967
O75298-Q9UBP0_1	1806
O75306-O43678_1	1562
O75330-P35222_1	1216
O75340-Q9UBV8_1	3209
O75367-O43791_1	2180
O75376-O15379_1	1439
O75376-O60907_1	1422
O75379-O14662_1	2410
O75379-O43752_1	2360
O75382-O14964_1	907
O75382-O43707_1	915
O75385-O75143_1	1922
O75410-O14965_1	810
O75436-O60749_1	2069
O75473-Q5SSZ7_1	1110
O75489-O43678_1	1672
O75489-O75306_1	19411
O75496-D6RGH6_1	676
O75509-P05067_1	665
O75531-Q9H503_1	673
O75534-O60506_1	769
O75558-O00161_1	2248
O75558-Q5TD97_1	1139
O75578-P05556_1	889
O75581-O75473_1	820
O75586-O43513_1	1680
O75586-O60244_1	1682
O75593-Q15796_1	933
O75694-O15504_1	1498
O75771-O15315_1	20597
O75771-O43502_1	22718
O75771-O43542_1	22763
O75771-O43543_1	22307
O75822-O75821_1	1876
O75879-O43716_1	10125
O75886-O14964_1	2212
O75899-P08908_1	920
O75899-Q9UBS5_1	9488
O75909-P50750_1	2427
O75923-Q9HBI1_1	1634
O75934-O43660_1	1737
O76003-Q9H3K6_1	10326
O76031-Q16740_1	13470
O76064-O60934_1	3820
O88339-O08838_1	1872
O88351-Q60680_1	13988
O88382-D3ZB51_1	794
O88382-F1M386_1	832
O88384-O70404_1	2262
O88384-O70439_1	2280
O88441-P47802_1	11555
O88448-O88447_1	4199
O88457-P61150_1	794
O88485-O08788_1	1901
O88509-O09106_1	9315
O88522-O88351_1	3206
O88572-O54908_1	476
O88574-O09106_1	1301
O88597-P10417_1	716
O88653-Q9JHS3_1	624
O88658-O88382_1	838
O88689-Q91XX6_1	967
O88689-Q91XX7_1	961
O88689-Q91XY5_1	974
O88689-Q91XZ0_1	967
O88848-Q9CQS8_1	1801
O88890-Q9QUM4_1	865
O88895-O88712_1	12587
O88907-Q9Z0Z7_1	1251
O88951-F1MAD2_1	856
O88983-O70404_1	2345
O88983-O70439_1	2385
O88983-O88384_1	2264
O88989-P70581_1	247
O89090-Q61501_1	861
O89109-Q99246_1	1160
O94777-O60762_1	1379
O94829-Q9Y5S9_1	2500
O94875-Q14289_1	974
O94887-O14786_1	882
O94887-O75051_1	948
O94905-O75477_1	21839
O94907-O75581_1	477
O94916-Q9GZV5_1	747
O94992-O60563_1	680
O95149-O14980_1	1211
O95163-O14920_1	3615
O95163-O15111_1	3564
O95197-Q5T4F4_1	1247
O95219-O60749_1	4013
O95229-O14777_1	283
O95292-Q5T4F4_1	2085
O95347-Q9NTJ3_1	21714
O95456-Q969U7_1	935
O95630-Q9Y3C5_1	2393
O95721-Q16623_1	2244
O95747-Q9H4A3_1	11296
O95782-O14617_1	2976
O95786-Q14258_1	625
O95807-Q96S59_1	1655
O95817-Q9UJY1_1	1119
O95831-P62937_1	10375
O95832-P08253_1	879
O95832-P50281_1	895
O95835-O43464_1	2382
O95837-Q92888_1	2012
O95859-O75197_1	853
O95863-O14744_1	878
O95935-Q9UMR3_1	1127
O95970-Q9P0K1_1	905
O95983-O94776_1	1046
O95985-Q9H7E2_1	1672
O95997-Q14674_1	322
O95999-O14920_1	549
O95999-O15111_1	553
O95999-O15117_1	425
O95999-Q9UDY8_1	542
O96007-O96033_1	17215
O96008-P05067_1	821
O96019-Q9Y4A5_1	2310
O97593-O54956_1	9362
O97758-E2R434_1	914
O97758-F1PJZ9_1	859
O97758-F1PUU5_1	895
P00336-P00339_1	25655
P00395-Q8N5G0_1	187
P00403-O15239_1	544
P00450-P05164_1	2065
P00519-P38398_1	872
P00533-O00443_1	1276
P00533-O00750_1	1270
P00533-O14745_1	900
P00533-O60260_1	1346
P00533-O60749_1	1338
P00533-O75886_1	1286
P00533-O95219_1	1337
P00533-Q9Y274_1	892
P00739-O14791_1	479
P00749-P00747_1	3081
P00749-Q03405_1	736
P00813-P27487_1	9951
P01009-P08246_1	1883
P01009-P08311_1	1874
P01011-P08311_1	1874
P01019-P13727_1	952
P01024-O14791_1	498
P01024-P00739_1	2277
P01024-P01019_1	2996
P01096-P00829_1	836
P01106-O96019_1	2238
P01106-Q92754_1	799
P01112-O14965_1	2672
P01112-O95267_1	1979
P01112-P42684_1	1425
P01116-P53778_1	2736
P01127-P09619_1	796
P01137-P00747_1	943
P01137-P00749_1	953
P01138-P04629_1	582
P01236-P16471_1	502
P01270-O75581_1	383
P01563-P48551_1	395
P01588-P19235_1	391
P01732-P06239_1	448
P01871-O14791_1	471
P01871-P00739_1	832
P01871-P12018_1	461
P02545-P23511_1	1245
P02641-P02586_1	892
P02643-P02586_1	844
P02643-P02641_1	826
P02647-O14791_1	389
P02647-P00739_1	491
P02647-P01024_1	573
P02647-P01871_1	459
P02675-P02671_1	1116
P02679-P02671_1	1115
P02679-P02675_1	1247
P02683-G3V7P1_1	384
P02703-P16233_1	353
P02746-P02745_1	1521
P02747-P02745_1	1450
P02747-P02746_1	1604
P02751-O14791_1	237
P02751-P00739_1	458
P02751-P01871_1	431
P02751-P02647_1	193
P02751-P21980_1	680
P02753-P02766_1	4250
P02770-P38438_1	395
P02786-P02787_1	2229
P02786-Q13596_1	2012
P02788-P00450_1	2030
P03372-O15111_1	1005
P03372-P08047_1	1000
P03372-P35222_1	998
P03372-Q00987_1	926
P03372-Q12778_1	1055
P03372-Q9Y3R0_1	858
P03886-O15239_1	612
P03886-O43678_1	871
P03886-O75306_1	16219
P03886-O75489_1	16081
P03886-P00403_1	19784
P03886-Q9Y375_1	2114
P03891-P03886_1	20874
P03892-P03887_1	20729
P03897-P03886_1	24375
P03897-P03891_1	18523
P03898-P03887_1	24388
P03898-P03892_1	18442
P03902-P03887_1	22483
P03902-P03892_1	15696
P03902-P03898_1	20855
P03950-P13489_1	380
P04049-O14965_1	8401
P04049-P01112_1	2457
P04049-Q969H4_1	2048
P04089-A0A0G2K0H3_1	383
P04150-Q00839_1	950
P04156-Q13791_1	255
P04406-O60506_1	2779
P04406-P00403_1	12117
P04441-P15379_1	460
P04626-O00443_1	1183
P04626-O00750_1	1176
P04626-P00533_1	1405
P04626-P32004_1	880
P04626-P97287_1	842
P04626-Q99988_1	961
P04629-O14908_1	846
P04632-P07384_1	3450
P04637-O15169_1	804
P04637-P03372_1	847
P04637-P08047_1	803
P04637-P10415_1	767
P04637-Q07817_1	767
P04637-Q96EB6_1	779
P04695-A5PJS1_1	2536
P04695-O46469_1	2249
P04775-P61150_1	785
P04844-P04843_1	1845
P04897-Q80ZG1_1	1681
P05027-P05024_1	889
P05067-O00213_1	828
P05067-P21796_1	817
P05067-P49768_1	786
P05067-P49810_1	811
P05067-P98177_1	855
P05067-Q12778_1	855
P05067-Q93074_1	707
P05106-A0A1U8CU03_1	925
P05106-G3H672_1	660
P05106-O14495_1	1047
P05106-O43184_1	929
P05106-O75077_1	944
P05106-P00533_1	930
P05106-P02751_1	455
P05106-P04004_1	869
P05107-P63244_1	934
P05132-O43687_1	399
P05141-O00165_1	601
P05141-O76071_1	2320
P05164-P00450_1	2065
P05164-P02788_1	1584
P05165-P05166_1	14512
P05230-P05106_1	811
P05305-P25101_1	428
P05412-P01100_1	2432
P05412-P03372_1	1052
P05480-O88935_1	2955
P05480-P63034_1	1322
P05549-P06400_1	741
P05556-G3GU77_1	918
P05556-O00622_1	728
P05556-O15335_1	917
P05556-O43184_1	918
P05556-O43915_1	789
P05556-P02452_1	8
P05556-P02751_1	457
P05556-P63244_1	972
P05556-Q9UHI5_1	955
P05630-P00829_1	14732
P05630-P01096_1	1205
P05631-P00829_1	11340
P05631-P01096_1	1241
P05631-P05630_1	11752
P05632-P00829_1	972
P05632-P01096_1	965
P05632-P05630_1	1295
P05632-P05631_1	1329
P05696-Q9EP80_1	967
P06211-P10037_1	1108
P06213-O60749_1	1218
P06213-O95219_1	1216
P06239-O43561_1	249
P06239-P49069_1	635
P06241-P02751_1	488
P06241-P06239_1	1576
P06396-Q86TP1_1	1639
P06400-P14373_1	428
P06400-Q16254_1	1094
P06454-P05141_1	357
P06454-Q01105_1	347
P06493-O75293_1	1669
P06493-O95067_1	2572
P06493-O95257_1	1784
P06493-P04637_1	829
P06493-Q14674_1	2028
P06702-P05109_1	3601
P06734-P05106_1	755
P06746-O00764_1	8347
P06746-O60671_1	2279
P06746-O60921_1	1849
P06748-P49711_1	679
P06756-A0A1U8CU03_1	883
P06756-G3H672_1	643
P06756-O00622_1	702
P06756-O14495_1	2948
P06756-O43184_1	1494
P06756-O75077_1	1559
P06756-P00533_1	883
P06756-P01137_1	853
P06756-P04004_1	1010
P06756-P05106_1	938
P06756-P05230_1	786
P06756-P05556_1	927
P06756-P06734_1	770
P06756-P18564_1	927
P06882-P06761_1	7759
P07203-Q13228_1	10655
P07237-P13674_1	7467
P07237-Q60716_1	7484
P07237-Q7Z4N8_1	7556
P07288-P05154_1	1846
P07359-P05106_1	948
P07384-P08238_1	3033
P07550-O14745_1	887
P07550-Q12791_1	1018
P07727-P20781_1	2105
P07737-Q7Z5R6_1	1420
P07814-O60506_1	3034
P07814-P04406_1	17230
P07900-O14920_1	9498
P07900-Q15185_1	2280
P07900-Q9BZQ4_1	17752
P07901-O08915_1	10079
P07901-P06537_1	970
P07942-O15230_1	412
P07947-P06241_1	1599
P07948-P06239_1	1579
P07948-P06241_1	3716
P07948-P07947_1	1577
P07949-O60609_1	706
P07949-Q92529_1	1021
P07992-Q9QYM7_1	12274
P07996-P05106_1	889
P07996-P05556_1	887
P07996-P06756_1	1010
P08047-P49773_1	1049
P08047-P56931_1	860
P08047-Q5U623_1	672
P08050-F1M7L9_1	507
P08050-O70511_1	471
P08069-P03372_1	1021
P08069-P04899_1	1302
P08081-O35303_1	1947
P08133-P01023_1	843
P08138-P01138_1	519
P08138-P20783_1	518
P08183-P07355_1	1725
P08195-P05106_1	933
P08195-P05556_1	859
P08195-P06756_1	2626
P08207-P07356_1	1718
P08238-O14920_1	8219
P08238-O15111_1	7948
P08238-P01116_1	3119
P08238-P07900_1	21686
P08413-O55164_1	864
P08482-P05696_1	959
P08514-P02751_1	465
P08514-P05106_1	918
P08514-P07359_1	1187
P08581-P14210_1	914
P08588-P61073_1	1339
P08648-P02751_1	464
P08648-P05106_1	919
P08648-P05556_1	911
P08661-Q8CHN8_1	1107
P08661-Q9JJS8_1	1104
P08709-P00742_1	3449
P08752-O70293_1	2686
P08753-Q9R080_1	1280
P08908-P21453_1	1383
P08908-P28221_1	1906
P08908-P28222_1	1903
P08908-Q8NDV2_1	1286
P08908-Q99500_1	1358
P08962-P05107_1	937
P08962-P05556_1	963
P08F94-Q13563_1	693
P09038-Q9BZZ5_1	636
P09086-Q04727_1	1496
P09217-D3ZMS5_1	2008
P09217-D3ZWV8_1	2023
P09217-O08623_1	2146
P09429-P04406_1	2167
P09631-O35317_1	2039
P09661-P08621_1	2970
P09759-P34900_1	776
P09874-O75586_1	1673
P09874-P49916_1	2077
P09936-P54821_1	1885
P09936-Q99811_1	1765
P09951-O54960_1	791
P09958-O43747_1	2411
P0C0T2-Q99MQ1_1	1654
P0C0T2-Q9CZK6_1	2696
P0C6T3-D3Z902_1	440
P0CG51-P56819_1	2163
P0DI97-B2RUJ5_1	882
P0DI97-B8QI33_1	891
P0DI97-O70589_1	908
P0DMV8-O60260_1	2702
P0DMV8-Q99933_1	2661
P0DMV9-A0A0D9S330_1	828
P0DMV9-O60884_1	19578
P0DMW0-O35092_1	2221
P0DMW0-O35093_1	2135
P0DMW0-O35094_1	6801
P10071-Q86YF9_1	611
P10103-P20226_1	1979
P10158-P24898_1	2540
P10244-Q5TKA1_1	901
P10275-Q92731_1	1665
P10398-P27986_1	1890
P10415-Q8N5K1_1	727
P10417-P70444_1	366
P10451-P05106_1	375
P10451-P05556_1	375
P10451-P06756_1	372
P10451-P08648_1	372
P10499-P15384_1	15129
P10499-P19024_1	15153
P10499-P21707_1	1147
P10499-P31016_1	916
P10499-P61265_1	1205
P10499-P61765_1	1166
P10499-P63142_1	15035
P10499-P63144_1	9030
P10499-Q62696_1	916
P10499-Q63198_1	875
P10499-Q63494_1	9087
P10499-Q63622_1	916
P10499-Q8K4Y5_1	1059
P10499-Q9Z272_1	3258
P10600-P06756_1	854
P10608-P24587_1	258
P10608-Q62976_1	1015
P10636-O00141_1	781
P10646-P00742_1	936
P10646-P08709_1	919
P10721-Q9NPH3_1	942
P10747-P19338_1	647
P10828-P28702_1	1850
P10911-P62873_1	1888
P11047-O15230_1	415
P11047-P07942_1	1002
P11103-P09405_1	2135
P11142-O43660_1	4422
P11142-O75934_1	1747
P11142-O95817_1	1503
P11142-P04406_1	16715
P11142-P07737_1	1922
P11142-P07900_1	16068
P11142-P09429_1	2471
P11142-P10636_1	757
P11142-P25686_1	19568
P11142-Q99933_1	2661
P11171-P04921_1	773
P11180-A7MB35_1	2
P11180-F1N206_1	1
P11215-P05107_1	874
P11215-P08962_1	912
P11275-D3ZCV0_1	1860
P11275-F1M491_1	676
P11275-O55164_1	864
P11275-P08413_1	4182
P11308-P01100_1	955
P11308-P05412_1	967
P11308-P15036_1	1099
P11362-O35082_1	1054
P11362-P05106_1	933
P11362-P05230_1	866
P11362-P23352_1	886
P11499-O08553_1	15725
P11499-O08915_1	10150
P11499-P07901_1	21948
P11530-P49655_1	847
P11530-P84060_1	904
P11531-Q99L88_1	907
P11531-Q9Z0J4_1	854
P11627-P11688_1	834
P11627-P13595_1	872
P11688-P09055_1	908
P11717-O60664_1	607
P11717-P00747_1	616
P11717-P00749_1	618
P11717-P01137_1	618
P11831-G1SZG6_1	869
P11836-P06239_1	443
P11836-P06241_1	441
P11836-P07948_1	443
P11881-O35668_1	767
P11940-O60506_1	2626
P11940-O75534_1	763
P11940-P11142_1	2404
P11942-P04235_1	452
P11966-A7MB35_1	17391
P11966-F1N206_1	16290
P11966-P11180_1	2
P11980-P04797_1	15521
P11983-P13020_1	1943
P12004-O60870_1	1947
P12004-O75293_1	1539
P12004-O75717_1	3217
P12004-O95067_1	3153
P12004-O95257_1	1638
P12004-P06493_1	5270
P12004-P11802_1	5442
P12004-P38936_1	915
P12004-Q15004_1	407
P12004-Q9UK53_1	2076
P12018-P01871_1	461
P12111-P05106_1	530
P12111-P05556_1	532
P12111-P08648_1	523
P12265-Q64176_1	6086
P12273-P25311_1	396
P12314-O43561_1	248
P12314-P07948_1	875
P12367-O43687_1	395
P12367-P05132_1	3501
P12368-O08661_1	928
P12368-P09217_1	4476
P12369-P12368_1	11772
P12390-P09483_1	1945
P12644-P12643_1	2144
P12644-Q9GZX9_1	617
P12755-O75376_1	743
P12757-P12755_1	877
P12814-Q9HBI1_1	1787
P12830-O00151_1	853
P12830-P26010_1	822
P12830-P61024_1	583
P12830-Q13309_1	834
P12841-P06536_1	1000
P12931-P00533_1	1433
P12931-P03372_1	1007
P12931-P04049_1	4905
P12931-P05106_1	927
P12931-P07355_1	1151
P12931-P08183_1	2301
P12931-P08514_1	972
P12956-O43929_1	8394
P12956-O75398_1	1633
P12956-P04637_1	751
P12956-P09874_1	2047
P12956-P12004_1	5763
P13010-O43929_1	9312
P13010-O75398_1	1634
P13010-P09874_1	2079
P13010-P12004_1	6531
P13010-P12956_1	18691
P13020-O54890_1	1006
P13020-O70400_1	1629
P13086-Q499V7_1	18105
P13135-Q27971_1	3231
P13280-P13834_1	6402
P13521-P05154_1	381
P13521-P07288_1	385
P13569-O14745_1	1067
P13569-O43752_1	2246
P13569-P07550_1	884
P13596-O35346_1	864
P13612-P05556_1	919
P13612-P07996_1	934
P13612-P08962_1	901
P13726-P00742_1	824
P13726-P08709_1	822
P13726-P10646_1	821
P13727-P01019_1	952
P13727-P01024_1	969
P13861-O00429_1	9197
P13861-P08588_1	912
P13864-O09106_1	9822
P13864-O70422_1	1520
P13864-O88509_1	17517
P13984-P35269_1	1611
P14173-P04177_1	11880
P14416-Q9NRI5_1	381
P14423-P08753_1	769
P14618-P07900_1	15834
P14618-P36956_1	1496
P14625-Q5RKH6_1	2125
P14635-O75293_1	1641
P14635-O95067_1	4073
P14635-O95257_1	1754
P14635-O95782_1	2552
P14635-P06493_1	2594
P14635-P12004_1	3169
P14678-O14744_1	2575
P14678-O14893_1	1899
P14719-P05532_1	962
P14780-P01033_1	820
P14784-P01589_1	604
P14859-P09086_1	1148
P14859-P48431_1	1066
P14867-O14764_1	2104
P14921-P15036_1	1101
P14921-P54821_1	997
P15036-P01100_1	955
P15036-P05412_1	968
P15037-O35845_1	742
P15037-O54941_1	1017
P15056-P04049_1	8252
P15056-Q969H4_1	1576
P15116-O70373_1	382
P15116-P09803_1	894
P15169-P22792_1	1465
P15208-P05480_1	1367
P15253-G1SYP2_1	887
P15253-G1TNY9_1	436
P15311-O00592_1	391
P15311-O14745_1	902
P15311-P13569_1	1157
P15314-P23611_1	626
P15382-Q12809_1	414
P15382-Q14721_1	420
P15383-O08962_1	415
P15383-P51787_1	422
P15385-P10499_1	15097
P15387-O08962_1	5787
P15387-P15383_1	421
P15498-P15391_1	881
P15509-P04141_1	135
P15531-Q13131_1	6210
P15531-Q86TP1_1	10904
P15655-P18654_1	858
P15691-Q28197_1	713
P15692-P05556_1	770
P15806-O09100_1	799
P15806-P12979_1	857
P15814-P01871_1	605
P15814-P12018_1	474
P15884-P05412_1	837
P15918-P55895_1	4110
P15923-P06400_1	768
P15927-P12956_1	2098
P15927-P13010_1	2108
P16036-P15999_1	1888
P16070-O75330_1	450
P16070-Q07954_1	440
P16083-P31749_1	3035
P16086-P11507_1	1333
P16104-P12956_1	2011
P16144-A0A1U8CU03_1	904
P16144-G3H672_1	660
P16144-O15230_1	406
P16144-P06241_1	895
P16144-P07942_1	816
P16144-P08581_1	901
P16144-P11047_1	836
P16220-P18848_1	2029
P16220-P61968_1	1671
P16220-Q13643_1	1182
P16220-Q14192_1	1167
P16220-Q5TD97_1	1114
P16234-O60749_1	1283
P16234-O95219_1	1281
P16234-Q06124_1	1024
P16278-P10619_1	5573
P16383-O43143_1	1875
P16402-O15379_1	1955
P16402-O75376_1	1318
P16520-O60262_1	1305
P16615-O00631_1	30
P16885-O43561_1	249
P16885-P07948_1	1288
P16885-P12314_1	872
P16885-Q13094_1	1035
P17156-O09106_1	13478
P17156-P11440_1	5390
P17181-P01563_1	404
P17181-P01574_1	404
P17181-P05000_1	404
P17225-O35737_1	2460
P17252-O95136_1	950
P17252-P16885_1	2268
P17301-O15335_1	863
P17301-P05556_1	885
P17301-P12111_1	530
P17325-D3Z902_1	2264
P17325-P06536_1	1020
P17325-P09416_1	2230
P17325-P0C6T3_1	444
P17325-P12841_1	2430
P17426-Q3U366_1	2236
P17427-O88809_1	946
P17433-O09106_1	932
P17433-P09405_1	944
P17433-Q64287_1	560
P17535-Q03518_1	1619
P17542-P06400_1	822
P17542-P15923_1	851
P17612-P13861_1	3320
P17612-Q02952_1	388
P17659-P10499_1	15216
P17679-P15806_1	799
P17679-Q91ZW3_1	2133
P17706-P05556_1	933
P17844-P09012_1	2795
P17918-O35654_1	3130
P17931-P05556_1	875
P17936-P05019_1	761
P17947-P20226_1	800
P18074-O76071_1	3450
P18074-P05141_1	2280
P18084-O00622_1	726
P18084-P04004_1	911
P18084-P06756_1	1039
P18084-P10451_1	375
P18084-Q05397_1	1013
P18146-Q09472_1	777
P18266-O70239_1	2102
P18484-O08838_1	1964
P18484-O88339_1	2282
P18484-P09951_1	2098
P18507-P14867_1	2104
P18564-P02751_1	454
P18564-P06241_1	917
P18564-P06756_1	927
P18564-P10451_1	376
P18564-P10600_1	908
P18827-O75581_1	742
P18858-O60671_1	2949
P18858-O60921_1	2462
P18887-O00764_1	2100
P18887-P06746_1	1887
P18887-P49917_1	2238
P19022-O00548_1	803
P19024-P63144_1	9021
P19105-O43516_1	1528
P19174-O43561_1	249
P19174-P06239_1	1331
P19174-P06241_1	1287
P19174-P15498_1	1897
P19174-P16234_1	1237
P19182-O09106_1	1694
P19182-O88574_1	1134
P19320-P05556_1	855
P19320-P13612_1	821
P19324-P02463_1	8
P19338-O00267_1	1395
P19338-O43719_1	4803
P19338-O60563_1	2498
P19338-Q8WYQ5_1	2138
P19367-P15336_1	2089
P19397-P05556_1	962
P19397-P13612_1	901
P19404-O43181_1	4397
P19404-O75251_1	13246
P19419-P11831_1	869
P19419-P28324_1	1091
P19438-P01375_1	691
P19483-P00829_1	21683
P19483-P01096_1	1114
P19483-P05630_1	16633
P19483-P05631_1	12112
P19483-P05632_1	1232
P19491-F1LZX9_1	1513
P19491-G3V7P1_1	1143
P19491-O35430_1	909
P19491-P02683_1	382
P19491-P05696_1	3878
P19491-P09216_1	3787
P19491-P19490_1	9106
P19492-P19490_1	8983
P19492-P19491_1	9231
P19493-F1LZX9_1	1489
P19493-P19490_1	8873
P19493-P19491_1	9484
P19493-P19492_1	9009
P19632-P63211_1	1133
P19784-P09429_1	2600
P19793-P10276_1	1883
P19838-P09086_1	1428
P19838-P14859_1	930
P19838-P40763_1	1041
P19969-P18508_1	2109
P19969-P23576_1	2137
P20029-Q99KV1_1	20013
P20065-O55222_1	608
P20073-P30626_1	1842
P20171-F1M9C3_1	1808
P20171-O08773_1	2168
P20236-P18508_1	2104
P20248-P06493_1	2586
P20333-P01375_1	545
P20648-P51164_1	884
P20651-O08661_1	952
P20700-P02545_1	1892
P20717-P06761_1	931
P20717-P06882_1	848
P20749-P03372_1	968
P20781-P22771_1	2102
P20794-P10275_1	1185
P20936-O14965_1	2023
P20936-O15392_1	1729
P20936-P06241_1	1110
P20936-P07947_1	1131
P20936-P07948_1	1074
P20936-Q07666_1	1849
P21279-O46470_1	2286
P21333-Q7Z7B0_1	839
P21453-P08581_1	971
P21453-P16144_1	891
P21453-P17252_1	968
P21453-P28221_1	1389
P21453-P32121_1	924
P21575-P09951_1	5321
P21575-P18484_1	2509
P21675-P20226_1	1796
P21677-O08674_1	729
P21707-P04774_1	992
P21707-P04775_1	996
P21708-F1M9C3_1	3165
P21708-O08773_1	2169
P21708-P20171_1	2740
P21709-P06239_1	1504
P21784-P15919_1	4112
P21793-P04985_1	326
P21796-P03372_1	894
P21796-P15336_1	2007
P21796-P19367_1	2023
P21802-P06241_1	1491
P21802-P07948_1	1461
P21860-P32004_1	881
P21913-P15999_1	14408
P21913-P16036_1	1920
P21926-P05106_1	940
P21926-P05556_1	963
P21926-P07359_1	1420
P21926-P08514_1	904
P21926-P16144_1	907
P21980-P02751_1	400
P21980-P05106_1	807
P21980-P05556_1	792
P21980-P08514_1	1716
P21980-P08648_1	1698
P22002-Q62976_1	1117
P22087-O14744_1	13849
P22091-O09100_1	1144
P22091-P15806_1	858
P22091-P17679_1	1141
P22288-P70552_1	314
P22301-Q13651_1	419
P22366-P05532_1	1154
P22366-P14719_1	1114
P22415-Q15853_1	3156
P22439-A7MB35_1	17480
P22439-F1N206_1	17585
P22439-P11180_1	2
P22439-P11966_1	16459
P22455-O95750_1	839
P22458-G1SGF8_1	826
P22458-G1SNT3_1	843
P22458-G1SPF9_1	1208
P22646-P04235_1	466
P22646-P11942_1	472
P22681-O43561_1	246
P22681-O75955_1	1665
P22681-O94875_1	1418
P22681-P00533_1	1065
P22681-P06241_1	1047
P22681-P07948_1	1050
P22681-P08581_1	1037
P22681-P12931_1	1047
P22681-P19174_1	1735
P22681-P21802_1	1120
P22682-P47941_1	1492
P22682-Q9JLQ0_1	1432
P22756-Q8R4T5_1	911
P22777-P06869_1	1813
P22892-O35551_1	1266
P22892-O35643_1	3703
P22892-O88809_1	947
P22892-P17427_1	3182
P23025-P07992_1	1780
P23229-A0A1U8CU03_1	882
P23229-G3H672_1	642
P23229-O00622_1	702
P23229-O15230_1	433
P23229-P05556_1	906
P23229-P06241_1	935
P23229-P07942_1	807
P23229-P11047_1	829
P23229-P16144_1	862
P23229-P21926_1	901
P23246-P09012_1	2928
P23246-P11387_1	2488
P23246-P17844_1	3182
P23385-Q8R4T5_1	890
P23415-P48167_1	2103
P23438-P16967_1	962
P23458-O14543_1	1034
P23475-P15919_1	1049
P23475-P21784_1	388
P23574-P15431_1	2099
P23576-P15431_1	2100
P23576-P18508_1	2111
P23576-P20236_1	2126
P23576-P23574_1	2138
P23708-P53566_1	1507
P23726-P32871_1	1874
P23760-Q969S8_1	1014
P23763-O00161_1	2227
P23804-P02340_1	792
P23819-Q60598_1	1046
P24161-P04235_1	387
P24161-P11942_1	391
P24161-P22646_1	399
P24385-O95067_1	4063
P24385-P06493_1	2597
P24385-P11802_1	2598
P24385-P11926_1	2691
P24385-P12004_1	3170
P24385-P14635_1	4122
P24386-P20336_1	2874
P24394-P05112_1	226
P24522-P06493_1	1795
P24522-P12004_1	1648
P24522-P14635_1	1765
P24587-Q62976_1	262
P24588-P07550_1	256
P24588-P08588_1	256
P24588-P13861_1	256
P24610-Q62441_1	996
P24863-O43513_1	1855
P24863-O60244_1	1921
P24863-O75586_1	1959
P24928-O00267_1	1485
P24928-O43719_1	3733
P24928-O43809_1	2106
P24928-O60563_1	3313
P24928-P19338_1	3663
P24928-P20226_1	2361
P24928-P24863_1	3318
P24941-P06493_1	8120
P24941-P12004_1	5270
P24941-P20248_1	2581
P24941-P24385_1	2594
P24941-P24864_1	2521
P25025-O14745_1	852
P25025-P46940_1	862
P25025-P50552_1	866
P25025-P61981_1	767
P25054-O15169_1	1772
P25054-P23258_1	2227
P25054-P78352_1	914
P25054-Q14160_1	1219
P25105-O60674_1	1058
P25208-P23511_1	1723
P25322-P17879_1	2982
P25445-O15519_1	738
P25490-O75530_1	1231
P25490-P04637_1	729
P25490-P09086_1	1132
P25490-P12956_1	1154
P25490-P13010_1	1155
P25490-P14859_1	814
P25490-P19838_1	1124
P25490-Q01201_1	741
P25685-P11142_1	19529
P25686-P11142_1	19568
P25786-P06454_1	358
P25787-P25786_1	11161
P25788-P05141_1	2510
P25788-P06454_1	358
P25788-P11142_1	8632
P25788-P25686_1	9133
P25791-P06400_1	899
P25791-P15923_1	841
P25791-P17542_1	1264
P25801-O09100_1	1869
P25801-P15806_1	848
P25801-P17679_1	1863
P25801-P22091_1	1251
P25916-P23798_1	2628
P25961-A0A0G2K0H3_1	842
P25961-P04089_1	402
P25963-O14920_1	3786
P25963-O15111_1	3649
P25963-O95163_1	2672
P25963-P19838_1	5216
P26006-P05556_1	924
P26006-P07996_1	1015
P26006-P08962_1	913
P26006-P17931_1	842
P26010-P12830_1	822
P26012-P01137_1	914
P26012-P06756_1	1203
P26051-O35763_1	469
P26051-Q64294_1	342
P26196-A5YKK6_1	1949
P26358-O43463_1	4291
P26358-P06400_1	905
P26358-P12004_1	6615
P26358-P35222_1	1580
P26358-P49758_1	1665
P26367-P48431_1	1381
P26439-O14925_1	1742
P26572-Q9Y2D2_1	7160
P26583-P04406_1	2167
P26583-P09429_1	3463
P26583-P11142_1	2471
P26651-Q14103_1	2386
P26651-Q9HCK5_1	2141
P26651-Q9UKV8_1	2142
P26678-O00631_1	12
P26678-O14983_1	120
P26678-P16615_1	120
P26718-Q29980_1	499
P26718-Q29983_1	497
P26718-Q9BZM4_1	483
P26718-Q9BZM5_1	486
P26992-P26441_1	416
P27348-O00141_1	2182
P27348-P10636_1	693
P27348-Q9GZV5_1	899
P27361-O75330_1	1358
P27361-O95136_1	967
P27361-P08670_1	2244
P27361-P16070_1	477
P27361-P17252_1	4171
P27361-P21453_1	984
P27361-P56524_1	3401
P27424-P04985_1	305
P27424-P21793_1	410
P27467-Q01887_1	953
P27512-O88522_1	622
P27540-Q16665_1	10049
P27641-P15919_1	1050
P27641-P21784_1	388
P27641-P23475_1	18701
P27671-E9PYG6_1	2000
P27694-O60870_1	2001
P27694-P07992_1	3015
P27694-P12004_1	2887
P27694-P12956_1	2191
P27694-P13010_1	2261
P27694-P15927_1	2248
P27694-P23025_1	1740
P27695-O60671_1	2179
P27695-O60921_1	2013
P27782-P24610_1	1184
P27782-Q62440_1	2231
P27791-B0LPN4_1	902
P27791-O08661_1	946
P27791-P12368_1	3520
P27986-O43561_1	249
P27986-P03372_1	1009
P27986-P06213_1	1023
P27986-P06239_1	1141
P27986-P12931_1	1105
P27986-P15391_1	889
P27986-P15498_1	1889
P27986-P16234_1	1061
P27986-P19174_1	1857
P27986-P21709_1	1128
P27986-P42336_1	1894
P28023-P54256_1	781
P28184-O08553_1	295
P28184-P11499_1	313
P28221-P28222_1	1907
P28324-G1SZG6_1	1091
P28324-P11831_1	869
P28324-P19419_1	1091
P28340-P12004_1	4563
P28360-P55771_1	1054
P28370-Q96T23_1	1661
P28370-Q9BXF3_1	1780
P28471-P18506_1	2004
P28482-O75330_1	1358
P28482-O95136_1	968
P28482-P16070_1	477
P28482-P17252_1	4268
P28482-P21453_1	985
P28482-P27361_1	4516
P28482-P56524_1	3490
P28574-P01108_1	3011
P28676-P30626_1	3402
P28738-Q3TXX3_1	2337
P28741-O35625_1	2047
P28749-O75182_1	1054
P28749-P20248_1	1099
P28749-P24864_1	1097
P28799-O60563_1	758
P29067-O60894_1	416
P29101-P04774_1	995
P29101-P04775_1	999
P29353-P03372_1	1039
P29353-P04626_1	1034
P29353-P08069_1	1016
P29353-P16144_1	912
P29353-P22681_1	813
P29353-P23229_1	867
P29460-P29459_1	363
P29460-P42701_1	859
P29474-O43556_1	751
P29474-P07900_1	11286
P29475-P0DMV8_1	11638
P29476-O54960_1	871
P29476-P09951_1	9828
P29590-O95405_1	779
P29590-Q9UBW7_1	778
P29597-O60674_1	2173
P29597-P25105_1	919
P29975-P08753_1	2812
P29975-P14423_1	1115
P29994-P11507_1	932
P29994-P16086_1	864
P30051-P46938_1	1543
P30101-P04406_1	13796
P30101-P09429_1	2380
P30101-P11142_1	14978
P30101-P26583_1	2381
P30121-P33436_1	779
P30153-O43815_1	2975
P30153-P04049_1	2638
P30153-P35249_1	4139
P30153-P35250_1	3910
P30153-Q9Y5P8_1	2133
P30154-P30153_1	5176
P30273-Q9ULY5_1	396
P30277-P29994_1	946
P30279-P11802_1	2604
P30279-Q00534_1	2584
P30281-P11802_1	2578
P30281-P12004_1	3158
P30281-P24385_1	4107
P30285-P17879_1	7989
P30285-P25322_1	2607
P30285-P30280_1	2609
P30285-Q60772_1	3651
P30405-P21796_1	2197
P30561-O08915_1	5106
P30561-P07901_1	7114
P30561-P11499_1	7180
P30561-P53762_1	9509
P30622-P25054_1	2008
P30658-P23798_1	2085
P30658-P25916_1	2083
P30876-P19387_1	10326
P30926-Q15822_1	1989
P30999-O70373_1	384
P30999-P15116_1	841
P31000-G3V7Q7_1	2040
P31016-M0R5P8_1	897
P31016-O55164_1	870
P31016-O88382_1	850
P31016-O88658_1	936
P31016-O88881_1	729
P31016-P08413_1	967
P31016-P10686_1	937
P31016-P11275_1	967
P31016-P29476_1	874
P31016-P84889_1	760
P31016-Q71RJ2_1	928
P31016-Q8VHW5_1	928
P31153-Q9NZL9_1	8308
P31266-O35516_1	778
P31323-P08588_1	913
P31323-P13861_1	12333
P31323-P24588_1	256
P31323-Q9P0R6_1	957
P31431-O75581_1	742
P31503-P06536_1	985
P31503-P12841_1	1308
P31503-P17325_1	1319
P31596-P47863_1	11915
P31695-P31266_1	778
P31749-O00165_1	595
P31749-O15379_1	4353
P31749-P07900_1	5793
P31749-P10275_1	1333
P31749-P29474_1	4012
P31749-P56279_1	215
P31749-P67809_1	3525
P31750-P05480_1	4832
P31750-P15208_1	1226
P31750-P26450_1	1958
P31751-P56279_1	215
P31751-Q7Z6J0_1	1755
P31785-P05112_1	226
P31785-P24394_1	958
P31809-P09405_1	878
P31809-P17433_1	877
P31938-O54833_1	6649
P31938-P28028_1	8334
P31943-P26599_1	2451
P31976-E1BM58_1	533
P31976-F1MCK2_1	427
P31976-M5FKH8_1	921
P31977-O35763_1	1201
P31977-P26051_1	469
P32120-O14745_1	872
P32198-P18163_1	2391
P32780-P19447_1	1873
P32850-P11023_1	2482
P32851-G3V7P1_1	2693
P32851-O70257_1	2693
P32851-P21707_1	1543
P32851-Q9Z2P6_1	2263
P32927-P04141_1	134
P32927-P15509_1	985
P33151-Q9NPB6_1	859
P33175-O88447_1	1393
P33175-O88448_1	1389
P33175-Q3TXX3_1	2313
P33176-Q5T4F4_1	2335
P33176-Q8IWE5_1	998
P33402-Q02153_1	7829
P33535-P49799_1	918
P33609-P20664_1	3169
P33609-P33611_1	2749
P33610-P20664_1	2764
P33610-P33609_1	2918
P33611-P20664_1	2517
P33611-P33609_1	2749
P33611-P33610_1	2439
P33991-P25205_1	19574
P33992-P25205_1	19139
P33992-P33991_1	20553
P33993-P25205_1	20261
P33993-P33991_1	21155
P33993-P33992_1	20666
P34058-P08050_1	481
P34059-P10619_1	4126
P34059-P16278_1	4136
P34152-E9PYG6_1	1097
P34152-P27671_1	1055
P34741-O75581_1	744
P34896-Q15018_1	684
P34897-Q15018_1	687
P34932-O60260_1	2773
P34932-P0DMV8_1	23244
P35221-P35222_1	942
P35222-O00151_1	1797
P35222-O00548_1	889
P35222-O15169_1	1808
P35222-O60504_1	1680
P35222-O60716_1	2426
P35222-P05412_1	2138
P35222-P10275_1	1097
P35222-P12830_1	846
P35222-P15884_1	830
P35222-P16422_1	827
P35222-P17844_1	2209
P35222-P19022_1	844
P35222-P25054_1	2322
P35222-P33151_1	843
P35222-Q06945_1	2280
P35222-Q9BZE0_1	1251
P35222-Q9NQB0_1	2275
P35222-Q9NWU2_1	2186
P35222-Q9UBT7_1	939
P35226-O00257_1	1878
P35226-O43791_1	2233
P35228-P05109_1	2705
P35228-P06702_1	2710
P35232-O00165_1	527
P35232-P05141_1	2096
P35235-P26450_1	1182
P35235-Q62245_1	1165
P35235-Q8C180_1	826
P35240-Q8IX03_1	927
P35244-P15927_1	1648
P35244-P27694_1	1651
P35249-O60885_1	2008
P35249-O75943_1	19145
P35249-P12004_1	11465
P35250-O60885_1	2011
P35250-O75943_1	19162
P35250-P12004_1	10538
P35250-P35249_1	24610
P35251-O60885_1	2029
P35251-P35249_1	7927
P35251-P35250_1	7928
P35269-P24928_1	1812
P35343-A3KGF7_1	877
P35348-P61073_1	1293
P35355-P51638_1	618
P35436-Q924X6_1	839
P35438-P35436_1	6468
P35439-P10686_1	1144
P35439-P11275_1	1565
P35439-P12368_1	3712
P35439-P12369_1	3333
P35439-P31016_1	916
P35441-P09055_1	895
P35442-P05556_1	893
P35442-P13612_1	939
P35456-P06869_1	686
P35456-P22777_1	661
P35525-P08753_1	2893
P35525-P14423_1	878
P35525-P29975_1	10831
P35546-P26450_1	1132
P35546-P35235_1	1022
P35555-P15502_1	124
P35564-P11942_1	431
P35564-P22646_1	759
P35564-P24161_1	386
P35568-P06213_1	991
P35568-P27986_1	1001
P35569-P15208_1	1182
P35570-P20417_1	1066
P35579-O43516_1	1537
P35579-P19105_1	2441
P35585-O35643_1	2532
P35585-P22892_1	2515
P35612-P11166_1	7578
P35613-P05556_1	886
P35613-P26006_1	851
P35638-Q96RU7_1	299
P35720-P31039_1	11136
P35739-F1M386_1	974
P35739-O88382_1	842
P35739-P07174_1	917
P35858-P05019_1	732
P35858-P17936_1	830
P35869-P27540_1	9638
P35916-P33151_1	852
P35918-O35082_1	1044
P35922-Q80Y17_1	1995
P35968-O95136_1	954
P35968-P17252_1	1437
P35968-P21453_1	969
P35968-P27361_1	1471
P35968-P28482_1	1471
P35968-P33151_1	851
P35968-P35222_1	1382
P35968-P35916_1	1637
P35969-P22682_1	1126
P36404-P07437_1	3596
P36406-Q9BXJ9_1	2866
P36507-P15056_1	7620
P36544-Q05586_1	1195
P36544-Q12879_1	1279
P36894-P12643_1	1014
P36894-P12644_1	1002
P36897-O15105_1	923
P36897-O15169_1	1927
P36897-P01137_1	974
P36897-P10600_1	986
P36941-P01374_1	540
P36956-O95487_1	1495
P36957-P09622_1	18132
P37173-O15105_1	896
P37173-P01137_1	939
P37173-P10600_1	951
P37173-P36897_1	8043
P37230-Q8BYH8_1	889
P37840-Q13509_1	417
P37840-Q99497_1	290
P37913-O35654_1	3068
P37913-P17918_1	7099
P38398-O14867_1	657
P38398-O60934_1	889
P38398-P24928_1	868
P38398-P33240_1	894
P38398-P35249_1	885
P38398-P35250_1	883
P38398-P35251_1	886
P38398-P55072_1	882
P38398-P84022_1	638
P38398-Q92878_1	876
P38398-Q9BX63_1	881
P38432-Q3ZCQ8_1	1055
P38570-P12830_1	809
P38570-P26010_1	886
P38646-O43615_1	7310
P38919-O15234_1	656
P38919-O43310_1	2132
P38936-O95067_1	984
P38936-P04637_1	708
P38936-P06493_1	983
P38936-P07900_1	959
P38936-P11802_1	983
P38936-P12004_1	915
P38936-P14635_1	986
P38936-P24385_1	985
P38936-P24941_1	983
P38936-P30281_1	985
P39053-O08539_1	1934
P39053-O88935_1	6545
P39053-P05480_1	2617
P39060-P05556_1	827
P39060-P08648_1	806
P39087-2-P39087_1	3362
P39429-O88522_1	1522
P39429-P27512_1	713
P39429-P29594_1	890
P39656-P04843_1	1897
P39656-P04844_1	1819
P39687-P05141_1	2301
P39687-P06454_1	347
P39687-P25786_1	2822
P39687-P25788_1	2839
P39688-O88890_1	1009
P39688-Q9JLQ0_1	1008
P39689-P17879_1	953
P39689-P25322_1	989
P39689-P30285_1	987
P39748-O60671_1	3051
P39748-O60921_1	2519
P39748-Q14191_1	15875
P39951-P29994_1	959
P39951-P30277_1	2599
P40189-O14543_1	862
P40189-P15018_1	397
P40189-P23458_1	851
P40189-P26441_1	405
P40189-P26992_1	897
P40189-P50750_1	861
P40337-P17980_1	980
P40425-P09631_1	2096
P40429-O60506_1	2655
P40429-P04406_1	9549
P40429-P07814_1	9280
P40692-O14867_1	818
P40692-P12004_1	10468
P40692-P35249_1	19078
P40692-P35250_1	18847
P40692-P35251_1	5980
P40692-P38398_1	882
P40763-O43318_1	1062
P40763-P27695_1	900
P40763-P40189_1	787
P40763-Q04206_1	754
P40933-Q08431_1	388
P40937-O60885_1	2005
P40937-O75943_1	19159
P40937-P12004_1	10809
P40937-P35249_1	25019
P40937-P35250_1	25146
P40937-P35251_1	7933
P40938-O60885_1	2012
P40938-O75943_1	16242
P40938-P0CG13_1	1706
P40938-P12004_1	10601
P40938-P35249_1	21910
P40938-P35250_1	22000
P40938-P35251_1	7904
P40938-P40937_1	21677
P40939-P55084_1	14920
P41002-P06493_1	2511
P41002-P14635_1	3451
P41182-O94776_1	648
P41182-O95983_1	604
P41182-P56524_1	650
P41182-Q13105_1	531
P41182-Q8WUI4_1	650
P41182-Q9UQL6_1	644
P41231-P06756_1	785
P41235-P53999_1	677
P41241-Q02496_1	342
P41241-Q60749_1	1339
P41279-P19838_1	2848
P41350-P20070_1	607
P41350-P60881_1	627
P41499-P22682_1	966
P41499-P35739_1	1003
P41542-O35254_1	1785
P41542-Q6NYB7_1	2047
P41743-O15066_1	2445
P41970-P11831_1	869
P41970-P19419_1	1091
P42167-O75531_1	407
P42224-Q92793_1	852
P42227-P45481_1	856
P42261-Q9Y698_1	927
P42262-Q96CW1_1	1291
P42262-Q9NRD5_1	917
P42337-P26450_1	1894
P42337-P31750_1	2481
P42566-O60260_1	2445
P42566-P00533_1	1223
P42566-Q8WXE9_1	2214
P42567-O88811_1	2069
P42582-E9Q7E2_1	897
P42684-P01112_1	1425
P42695-O95347_1	1126
P42701-P29459_1	353
P42701-P29460_1	859
P42702-P15018_1	393
P42702-P26441_1	400
P42702-P26992_1	865
P42702-P40189_1	860
P42768-O43516_1	1512
P42768-P19105_1	2151
P42768-P35579_1	2130
P42771-P11802_1	3948
P42771-P30279_1	2158
P42858-P21980_1	164
P42859-O08788_1	212
P42859-O35668_1	217
P42859-P11881_1	228
P43243-P23246_1	2522
P43246-P04637_1	747
P43246-P07992_1	18394
P43246-P12004_1	10024
P43246-P40692_1	19897
P43247-P17918_1	9975
P43351-P07992_1	1841
P43403-O43516_1	808
P43403-P42768_1	1291
P43405-O43561_1	249
P43405-P12314_1	879
P43405-P16885_1	1282
P43406-O54890_1	1063
P43406-P13020_1	1065
P43406-P18418_1	1088
P43407-P54763_1	776
P43487-P49961_1	2145
P43681-P17787_1	1938
P43694-P11831_1	2018
P45880-O00165_1	581
P45880-P05141_1	2196
P45880-P35232_1	1949
P45973-O43463_1	2429
P45973-O95229_1	284
P45985-P32121_1	1799
P46101-Q62897_1	6517
P46108-P16234_1	1043
P46108-Q13905_1	1932
P46109-O43516_1	1527
P46109-P16234_1	1026
P46109-P42768_1	1863
P46109-P43403_1	1098
P46109-P46108_1	2066
P46379-P11441_1	954
P46379-P54652_1	943
P46462-O35987_1	2254
P46462-P29994_1	913
P46527-P24864_1	978
P46527-P24941_1	978
P46531-P06239_1	891
P46531-P25490_1	854
P46531-P27986_1	1011
P46531-P31266_1	777
P46736-P38398_1	889
P46934-Q9BTU6_1	2040
P46937-O15169_1	1811
P46937-P35222_1	1851
P46937-Q9GZV5_1	1084
P46938-P70210_1	1542
P46938-Q62296_1	1544
P46938-Q9R1E0_1	1814
P46939-O43556_1	755
P46939-P29474_1	856
P46940-P23258_1	2252
P46940-P25054_1	2012
P46940-P30622_1	2058
P46977-P04843_1	1964
P46977-P04844_1	1833
P46977-P39656_1	2514
P47239-O08550_1	762
P47756-Q96KX2_1	1671
P47813-O94829_1	1825
P47863-P49655_1	4975
P47863-Q91XP6_1	682
P47870-O14764_1	2098
P47870-P14867_1	2098
P47870-P18507_1	2098
P47941-P22682_1	1492
P47942-P37285_1	4176
P47971-O35764_1	8573
P47972-O35764_1	8572
P47972-P47971_1	10708
P47974-Q14103_1	2237
P48018-P11023_1	1593
P48018-P32850_1	1542
P48039-O76081_1	933
P48281-Q8BUN5_1	957
P48281-Q9CQA5_1	685
P48301-P46938_1	1540
P48307-P08183_1	872
P48357-O60749_1	857
P48357-O95219_1	856
P48382-O00287_1	322
P48382-O14593_1	1566
P48431-Q01860_1	2030
P48431-Q99986_1	2380
P48500-P04797_1	16871
P48500-P11980_1	17834
P48506-P48507_1	7310
P48509-P05556_1	963
P48509-P16144_1	907
P48509-P23229_1	901
P48509-P26006_1	914
P48540-P35546_1	444
P48542-Q61017_1	778
P48551-P01563_1	395
P48551-P01574_1	395
P48551-P05000_1	395
P48551-P17181_1	528
P48556-O43264_1	1856
P48745-P02751_1	357
P48745-P05106_1	725
P48745-P05556_1	729
P48745-P06756_1	703
P48745-P08648_1	703
P48747-G1SGF8_1	940
P48747-G1SNT3_1	935
P48747-G1SPF9_1	1198
P48747-P22458_1	900
P48764-O43707_1	1674
P48799-A8UKE6_1	863
P48995-P29992_1	2579
P49005-P12004_1	3176
P49005-P28340_1	4311
P49006-P06454_1	308
P49023-A0A1U8CRX6_1	911
P49023-P05106_1	906
P49023-P06756_1	919
P49023-P13612_1	904
P49023-P18084_1	1064
P49023-P27361_1	1999
P49023-P28482_1	1998
P49023-Q8WZ75_1	875
P49134-O35346_1	951
P49134-P18614_1	879
P49286-O76081_1	933
P49286-P48039_1	1746
P49336-O43513_1	1856
P49336-O60244_1	1927
[truncated: 3,107 more rows]
