# Supplementary material for: Towards a structurally resolved human protein interaction network
Source: Nat Struct Mol Biol. 2023 Jan 23;30(2):216–25. doi: 10.1038/s41594-022-00910-8 (PMC9935395; doi:10.1038/s41594-022-00910-8)
Supplement: Source Data Fig. 2 — Source data. [file 41594_2022_910_MOESM7_ESM.zip › humap2-Meff.csv]

Name	Meff
1AGS_A-1AGS_A_1	12119
1BLX_A-1BLX_A_1	10539
1DDA_A-1DDA_A_1	18706
1DKF_B-1DKF_A_1	1892
1EGX_A-1EGX_A_1	73
1FQV_K-1FQV_C_1	2670
1FXW_F-1FXW_A_1	21301
1GND_A-1GND_A_1	19473
1H28_B-1H28_B_1	4178
1H28_B-1H28_C_1	2615
1HKC_A-1HKC_A_1	11731
1HNA_A-1HNA_A_1	11979
1HZD_A-1HZD_A_1	19466
1I0Z_A-1I0Z_A_1	25725
1IHK_A-1IHK_A_1	1011
1IRU_B-1IRU_C_1	12415
1IRU_D-1IRU_B_1	11689
1IRU_D-1IRU_C_1	11706
1IRU_D-1IRU_E_1	11720
1IRU_D-1IRU_F_1	11278
1IRU_E-1IRU_B_1	12218
1IRU_E-1IRU_C_1	12218
1IRU_F-1IRU_B_1	11285
1IRU_F-1IRU_C_1	11281
1IRU_F-1IRU_E_1	11258
1IZN_A-1IZN_B_1	1673
1K3Y_B-1K3Y_A_1	12197
1KX5_B-1KX5_A_1	2264
1MZ2_A-1MZ2_A_1	2013
1N1J_A-1N1J_B_1	2989
1N6J_A-1N6J_A_1	3214
1NF7_A-1NF7_A_1	24575
1OKC_A-1OKC_A_1	3059
1QMV_A-1QMV_C_1	24251
1S70_A-1S70_A_1	11689
1SL6_A-1SL6_A_1	1563
1UNL_A-1UNL_B_1	7203
1UNL_A-1UNL_D_1	677
1VQS_A-1VQS_A_1	8094
1XTK_A-1XTK_A_1	20763
2ASS_B-2ASS_B_1	2670
2AZE_A-2AZE_B_1	1069
2C1N_A-2C1N_A_1	2536
2C35_F-2C35_A_1	2588
2C9W_B-2C9W_C_1	1908
2CFH_A-2CFH_C_1	2212
2CFH_D-2CFH_C_1	2257
2E9X_H-2E9X_F_1	1866
2EHO_L-2EHO_F_1	1586
2F5J_A-2F5J_A_1	2030
2F9L_A-2F9L_A_1	3884
2FPZ_A-2FPZ_A_1	3858
2FUE_A-2FUE_A_1	15609
2GJO_A-2GJO_A_1	16251
2H1E_B-2H1E_A_1	2484
2IZZ_E-2IZZ_B_1	27341
2J3W_B-2J3W_A_1	2116
2J3W_B-2J3W_C_1	2111
2J3W_B-2J3W_D_1	2292
2JBH_A-2JBH_A_1	25270
2L0T_A-2L0T_A_1	2892
2NN6_A-2NN6_A_1	17892
2NN6_A-2NN6_B_1	17876
2NN6_A-2NN6_C_1	17873
2NN6_A-2NN6_D_1	17764
2NN6_A-2NN6_E_1	17696
2NN6_A-2NN6_I_1	13555
2NN6_B-2NN6_B_1	20885
2NN6_B-2NN6_D_1	20682
2NN6_B-2NN6_F_1	20588
2NN6_B-2NN6_I_1	14208
2NN6_C-2NN6_B_1	20590
2NN6_E-2NN6_C_1	17699
2NN6_E-2NN6_D_1	17589
2NN6_E-2NN6_I_1	13472
2NN6_F-2NN6_D_1	20525
2NN6_G-2NN6_I_1	3516
2NN8_A-2NN8_A_1	1281
2NPM_B-2NPM_A_1	2532
2NPM_B-2NPM_B_1	2532
2NVU_C-2NVU_A_1	2605
2OBV_A-2OBV_A_1	11590
2OIL_A-2OIL_A_1	3868
2OJI_A-2OJI_A_1	4656
2OZL_A-2OZL_D_1	17381
2P4N_B-2P4N_B_1	15983
2P9L_A-2P9L_B_1	16408
2P9L_A-2P9L_E_1	1684
2PI2_A-2PI2_E_1	1644
2Q8F_A-2Q8F_A_1	19350
2Q9Q_F-2Q9Q_A_1	1866
2Q9Q_F-2Q9Q_F_1	2156
2R83_B-2R83_B_1	1686
2RCY_B-2RCY_B_1	27486
2WA0_A-2WA0_A_1	1803
2ZME_A-2ZME_C_1	1704
2ZME_B-2ZME_C_1	1740
3CUQ_A-3CUQ_B_1	2097
3CUQ_A-3CUQ_C_1	1737
3G33_D-3G33_C_1	2596
3GGR_B-3GGR_A_1	2649
3GGR_B-3GGR_B_1	2793
3GTU_B-3GTU_A_1	11532
3J7Y_6-3J7Y_1_1	4864
3J8B_L-3J8B_H_1	1762
3J8C_F-3J8C_H_1	2665
3JCR_2-3JCR_3_1	3823
3JCR_2-3JCR_4_1	3844
3JCR_2-3JCR_7_1	3792
3JCR_2-3JCR_8_1	3758
3JCR_3-3JCR_4_1	3833
3JCR_3-3JCR_7_1	3845
3JCR_3-3JCR_8_1	3811
3JCR_4-3JCR_5_1	3835
3JCR_4-3JCR_8_1	3767
3JCR_7-3JCR_8_1	3811
3JCR_B-3JCR_G_1	1925
3JCR_B-3JCR_P_1	3152
3JCR_B-3JCR_U_1	3162
3JCR_D-3JCR_P_1	2314
3JCR_F-3JCR_D_1	3291
3JCR_F-3JCR_G_1	1860
3JCR_F-3JCR_J_1	2513
3JCR_F-3JCR_L_1	3376
3JCR_F-3JCR_Q_1	2529
3JCR_G-3JCR_D_1	1846
3JCR_L-3JCR_2_1	2344
3JCR_L-3JCR_4_1	2348
3JCR_L-3JCR_J_1	2231
3JCR_L-3JCR_Q_1	2341
3JCR_P-3JCR_R_1	3721
3JCR_P-3JCR_S_1	3790
3KVH_A-3KVH_A_1	10473
3L4G_F-3L4G_E_1	23848
3lhr_A-3lhr_A_1	441
3LHR_A-3LHR_A_1	441
3lkx_A-3lkx_B_1	1612
3LKX_A-3LKX_B_1	1612
3N9U_B-3N9U_C_1	1853
3NBN_D-3NBN_F_1	532
3P8C_A-3P8C_F_1	976
3P8C_B-3P8C_F_1	916
3P8C_F-3P8C_E_1	543
3pgw_V-3pgw_A_1	2584
3PGW_V-3PGW_A_1	2584
3PL7_A-3PL7_C_1	337
3PUF_D-3PUF_F_1	1622
3PUF_G-3PUF_H_1	1727
3PUF_H-3PUF_I_1	1607
3Q2S_A-3Q2S_D_1	1854
3q90_A-3q90_A_1	2425
3Q90_A-3Q90_A_1	2425
3QB5_K-3QB5_C_1	2681
3R45_A-3R45_C_1	243
3V00_C-3V00_A_1	3479
3v00_C-3v00_C_1	3484
3V00_C-3V00_C_1	3484
3V4Y_A-3V4Y_B_1	683
3W8H_A-3W8H_B_1	483
3WZZ_A-3WZZ_A_1	2445
3ZNG_A-3ZNG_B_1	1562
4A0L_C-4A0L_H_1	2334
4BEH_B-4BEH_A_1	3
4C9Q_B-4C9Q_A_1	3044
4c9q_B-4c9q_B_1	3046
4C9Q_B-4C9Q_B_1	3046
4CFV_C-4CFV_D_1	2614
4CNS_A-4CNS_A_1	24009
4CQM_M-4CQM_N_1	18767
4CZZ_A-4CZZ_B_1	1913
4d10_C-4d10_E_1	2415
4D10_C-4D10_E_1	2415
4D10_C-4D10_F_1	2361
4D10_M-4D10_L_1	2345
4D18_B-4D18_E_1	3740
4D18_D-4D18_F_1	2373
4d18_F-4d18_G_1	2284
4D18_F-4D18_G_1	2284
4D18_M-4D18_P_1	1865
4DDI_A-4DDI_D_1	2796
4dou_A-4dou_A_1	691
4DOU_A-4DOU_A_1	691
4DPG_E-4DPG_L_1	440
4DRW_B-4DRW_A_1	3696
4FME_B-4FME_A_1	2
4GEH_C-4GEH_D_1	472
4GMJ_B-4GMJ_A_1	1986
4HE0_A-4HE0_A_1	23193
4HGA_A-4HGA_C_1	590
4JD2_B-4JD2_E_1	1684
4MD7_E-4MD7_B_1	1928
4MNE_A-4MNE_B_1	9023
4N78_D-4N78_F_1	977
4NDN_B-4NDN_F_1	8323
4nkn_F-4nkn_A_1	554
4NKN_F-4NKN_A_1	554
4OGR_I-4OGR_K_1	2644
4OWT_A-4OWT_B_1	866
4OWT_A-4OWT_C_1	382
4P5O_I-4P5O_K_1	2869
4PJO_A-4PJO_K_1	1783
4PJO_A-4PJO_L_1	2129
4PJO_D-4PJO_C_1	3753
4PJO_D-4PJO_K_1	1807
4PJO_K-4PJO_L_1	1698
4R3Z_B-4R3Z_A_1	628
4R3Z_B-4R3Z_C_1	23575
4R3Z_C-4R3Z_A_1	622
4r8p_L-4r8p_L_1	3320
4R8P_L-4R8P_L_1	3320
4RER_A-4RER_B_1	3043
4RER_A-4RER_G_1	5319
4REW_G-4REW_B_1	1882
4RJF_A-4RJF_B_1	294
4RR2_A-4RR2_B_1	1889
4UEL_A-4UEL_C_1	1774
4UI9_C-4UI9_R_1	3202
4UI9_K-4UI9_R_1	3291
4UV9_A-4UV9_B_1	1870
4WLP_A-4WLP_B_1	890
4WSN_F-4WSN_G_1	2283
4WSN_G-4WSN_H_1	1819
4WSN_h-4WSN_l_1	2463
4WSN_j-4WSN_h_1	2864
4WSN_r-4WSN_u_1	2316
4WSN_s-4WSN_u_1	2329
4XZV_C-4XZV_D_1	433
4YC6_G-4YC6_H_1	1726
4YCU_A-4YCU_A_1	25328
4Z2M_B-4Z2M_I_1	1777
5a34_F-5a34_A_1	12412
5A34_F-5A34_A_1	12412
5A9Q_7-5A9Q_A_1	1924
5A9Q_D-5A9Q_1_1	1835
5A9Q_D-5A9Q_C_1	1841
5A9Q_E-5A9Q_1_1	1810
5A9Q_E-5A9Q_F_1	2013
5aft_J-5aft_B_1	16464
5AFT_J-5AFT_B_1	16464
5afu_B-5afu_B_1	16500
5AFU_B-5AFU_B_1	16500
5B32_C-5B32_E_1	2164
5B40_C-5B40_E_1	2165
5C51_A-5C51_B_1	19174
5CCB_B-5CCB_A_1	7586
5CVO_D-5CVO_E_1	2362
5D1K_A-5D1K_B_1	2508
5D2M_A-5D2M_B_1	2774
5D2M_D-5D2M_F_1	676
5ebz_F-5ebz_F_1	14323
5EBZ_F-5EBZ_F_1	14323
5EXR_C-5EXR_D_1	2748
5EXR_G-5EXR_E_1	3197
5EZV_C-5EZV_D_1	3061
5EZV_F-5EZV_D_1	5101
5F0M_A-5F0M_B_1	1888
5FJ8_C-5FJ8_J_1	1756
5FLX_C-5FLX_W_1	15918
5FLX_D-5FLX_U_1	7229
5FQ2_A-5FQ2_B_1	1983
5FWM_B-5FWM_E_1	1693
5G04_J-5G04_M_1	445
5G04_Y-5G04_E_1	197
5GJQ_j-5GJQ_r_1	12489
5gjq_L-5gjq_L_1	21146
5GJQ_L-5GJQ_L_1	12293
5gjq_O-5gjq_U_1	2345
5GJQ_O-5GJQ_U_1	12985
5gjq_P-5gjq_O_1	2377
5GJQ_P-5GJQ_O_1	11649
5gjq_Q-5gjq_L_1	2847
5GJQ_Q-5GJQ_L_1	10240
5gjq_U-5gjq_T_1	2159
5GJQ_U-5GJQ_T_1	14710
5gjq_U-5gjq_V_1	2736
5GJQ_U-5GJQ_V_1	7481
5GJR_a-5GJR_e_1	12990
5GJR_a-5GJR_Q_1	2826
5GJR_E-5GJR_a_1	9173
5GJR_F-5GJR_a_1	9712
5GJR_F-5GJR_g_1	10443
5GJR_g-5GJR_C_1	10567
5GJR_O-5GJR_T_1	2141
5grh_A-5grh_B_1	22384
5GRH_A-5GRH_B_1	22384
5GT0_C-5GT0_E_1	2112
5GT3_G-5GT3_B_1	2502
5hj0_C-5hj0_C_1	583
5HJ0_C-5HJ0_C_1	583
5HVQ_C-5HVQ_D_1	1703
5HYN_F-5HYN_H_1	1329
5IFW_B-5IFW_A_1	2195
5IJN_L-5IJN_M_1	622
5IJN_L-5IJN_N_1	646
5IJN_M-5IJN_N_1	1624
5INB_A-5INB_B_1	440
5IOH_A-5IOH_B_1	460
5IY7_A-5IY7_1_1	1181
5IY7_A-5IY7_K_1	2980
5IYB_A-5IYB_G_1	14238
5IYB_B-5IYB_K_1	2923
5IYB_C-5IYB_J_1	1759
5IYB_C-5IYB_K_1	2853
5IYC_B-5IYC_J_1	1793
5IYC_C-5IYC_F_1	2784
5IYC_N-5IYC_O_1	1272
5IYC_T-5IYC_S_1	1561
5IYD_G-5IYD_F_1	2651
5JPW_A-5JPW_B_1	3
5K1C_B-5K1C_C_1	4192
5L2W_A-5L2W_B_1	2534
5L4G_4-5L4G_Z_1	13973
5L4G_7-5L4G_3_1	12195
5L4G_8-5L4G_4_1	12195
5L4G_A-5L4G_B_1	12280
5L4G_C-5L4G_B_1	12415
5L4G_D-5L4G_5_1	9437
5L4G_E-5L4G_5_1	9942
5L4G_F-5L4G_4_1	9611
5L4G_H-5L4G_I_1	20597
5L4G_K-5L4G_L_1	19359
5L4G_M-5L4G_H_1	19699
5L4G_M-5L4G_L_1	19638
5L4G_N-5L4G_T_1	12253
5L4G_N-5L4G_Z_1	9971
5L4G_O-5L4G_8_1	12374
5L4G_P-5L4G_Q_1	11706
5L4G_Q-5L4G_R_1	11719
5L4G_S-5L4G_R_1	11258
5L4G_T-5L4G_Z_1	10099
5L4G_W-5L4G_V_1	11506
5L4K_N-5L4K_T_1	2094
5L4K_N-5L4K_V_1	4388
5L4K_P-5L4K_U_1	2385
5L4K_Q-5L4K_V_1	2827
5L4K_R-5L4K_U_1	2407
5L4K_S-5L4K_U_1	2379
5L4K_U-5L4K_T_1	2139
5L4K_V-5L4K_T_1	2168
5L4K_V-5L4K_U_1	2727
5LCW_H-5LCW_E_1	201
5LCW_P-5LCW_M_1	451
5LCW_R-5LCW_S_1	1959
5LCW_Y-5LCW_F_1	8119
5LF1_Y-5LF1_J_1	10820
5LN3_2-5LN3_1_1	14386
5LN3_C-5LN3_B_1	12379
5ln3_C-5ln3_C_1	12509
5LN3_C-5LN3_C_1	12509
5LN3_C-5LN3_D_1	11809
5LN3_C-5LN3_E_1	12225
5LN3_C-5LN3_F_1	11340
5LN3_D-5LN3_1_1	9616
5LN3_D-5LN3_B_1	11682
5LN3_G-5LN3_1_1	10278
5LN3_G-5LN3_7_1	10342
5LN3_M-5LN3_1_1	10609
5LN3_M-5LN3_K_1	19681
5LQF_A-5LQF_B_1	2630
5LS6_A-5LS6_B_1	2863
5LSJ_B-5LSJ_D_1	321
5LSJ_C-5LSJ_G_1	337
5LSJ_E-5LSJ_G_1	340
5LSK_A-5LSK_D_1	330
5LSK_D-5LSK_N_1	334
5MQF_M-5MQF_o_1	3946
5msm_D-5msm_E_1	1518
5MSM_D-5MSM_E_1	1518
5N0Z_A-5N0Z_A_1	1057
5NKS_A-5NKS_A_1	23797
5NPW_C-5NPW_D_1	661
5OF4_A-5OF4_G_1	1118
5OO6_N-5OO6_O_1	1
5T0G_C-5T0G_X_1	2553
5T0G_C-5T0G_Y_1	2361
5T0H_a-5T0H_Z_1	2346
5T0H_c-5T0H_W_1	2372
5T0I_G-5T0I_O_1	12255
5T0J_C-5T0J_B_1	20656
5T0J_D-5T0J_B_1	19377
5T2C_H-5T2C_s_1	2159
5TBK_K-5TBK_A_1	2161
5U1D_A-5U1D_B_1	21528
5UV6_A-5UV6_A_1	951
5VFQ_W-5VFQ_X_1	2864
5VFR_W-5VFR_a_1	2375
5VFS_D-5VFS_c_1	8481
5VFS_W-5VFS_D_1	2381
5VFT_a-5VFT_c_1	2381
5VFT_U-5VFT_C_1	4911
5VFT_U-5VFT_D_1	4946
5VFT_V-5VFT_d_1	2119
5VFT_V-5VFT_Y_1	2455
5VFU_B-5VFU_I_1	8573
5VFU_V-5VFU_C_1	2328
5VFU_Z-5VFU_b_1	2289
5VHI_C-5VHI_c_1	8400
5VHI_D-5VHI_Z_1	2523
5VHM_D-5VHM_G_1	4536
5VHS_Y-5VHS_X_1	2590
5WG6_A-5WG6_B_1	2813
5X1C_A-5X1C_A_1	23979
5XJC_J-5XJC_W_1	2985
5XJC_o-5XJC_h_1	2319
5XTB_J-5XTB_P_1	14463
5XTB_P-5XTB_L_1	4225
5XTD_d-5XTD_e_1	547
5XTD_M-5XTD_A_1	18870
5XTD_M-5XTD_O_1	16974
5XTD_N-5XTD_I_1	661
5XTD_P-5XTD_B_1	17332
5XTD_Q-5XTD_P_1	19423
5XTD_u-5XTD_S_1	1182
5XTH_P-5XTH_C_1	17072
5XTH_P-5XTH_E_1	1587
5XTH_P-5XTH_I_1	639
5XTI_M-5XTI_P_1	16520
5XTI_P-5XTI_H_1	1542
5XTI_Q-5XTI_w_1	16572
5Y6L_A-5Y6L_B_1	11953
5Y6L_B-5Y6L_C_1	11704
5Y6L_B-5Y6L_E_1	2192
5Y6L_D-5Y6L_E_1	2207
5YVT_B-5YVT_A_1	22372
5YVT_B-5YVT_B_1	22395
5YZG_L-5YZG_y_1	1810
5YZG_W-5YZG_R_1	1975
5Z56_1-5Z56_5_1	2786
5Z57_3-5Z57_w_1	2050
5Z57_o-5Z57_A_1	1848
5Z58_U-5Z58_1_1	1968
5Z58_u-5Z58_v_1	1543
5ZQZ_C-5ZQZ_D_1	14962
5ZYA_A-5ZYA_D_1	880
6AHD_N-6AHD_L_1	2148
6AHU_G-6AHU_F_1	1689
6AHU_J-6AHU_D_1	2585
6AHU_L-6AHU_D_1	1242
6AVO_S-6AVO_D_1	13538
6B1U_C-6B1U_F_1	5324
6bp6_A-6bp6_A_1	698
6BP6_A-6BP6_A_1	698
6CES_D-6CES_N_1	1676
6cwx_B-6cwx_A_1	1545
6CWX_B-6CWX_A_1	1545
6D6Q_A-6D6Q_G_1	2900
6D6Q_E-6D6Q_B_1	17700
6D6Q_F-6D6Q_I_1	14066
6D6Q_G-6D6Q_D_1	2874
6D6Q_H-6D6Q_B_1	4512
6D6Q_H-6D6Q_E_1	4428
6D6Q_I-6D6Q_L_1	934
6D6R_G-6D6R_L_1	934
6D6R_K-6D6R_E_1	13320
6DCX_A-6DCX_D_1	4314
6DNH_A-6DNH_C_1	2327
6DNH_B-6DNH_C_1	2326
6DRD_A-6DRD_H_1	1499
6E5B_C-6E5B_J_1	12223
6E5B_C-6E5B_K_1	9950
6E5B_D-6E5B_K_1	9915
6E5B_G-6E5B_N_1	10379
6E5B_H-6E5B_N_1	12331
6E5B_K-6E5B_X_1	11167
6E5B_T-6E5B_b_1	10483
6E5U_E-6E5U_F_1	2344
6EN4_A-6EN4_B_1	1190
6ERF_H-6ERF_T_1	374
6ERG_E-6ERG_D_1	18801
6ezo_D-6ezo_D_1	13749
6EZO_D-6EZO_D_1	13749
6F3T_F-6F3T_B_1	1823
6FEC_7-6FEC_6_1	1584
6FEC_g-6FEC_t_1	1512
6FEC_i-6FEC_j_1	2250
6FEC_K-6FEC_s_1	2390
6FEC_L-6FEC_W_1	1537
6FEC_o-6FEC_G_1	2417
6FF4_C-6FF4_1_1	2000
6FF4_C-6FF4_O_1	1978
6FF4_U-6FF4_1_1	2779
6FF4_u-6FF4_x_1	1228
6FF4_u-6FF4_y_1	908
6FF7_O-6FF7_1_1	4873
6FF7_o-6FF7_w_1	1814
6FF7_U-6FF7_1_1	2779
6FF7_u-6FF7_9_1	2084
6G18_E-6G18_G_1	2481
6G18_w-6G18_t_1	1279
6G4Q_B-6G4Q_A_1	18132
6G5H_C-6G5H_A_1	13296
6GHM_A-6GHM_D_1	4503
6GMH_Z-6GMH_Y_1	2039
6GML_W-6GML_U_1	706
6GU6_A-6GU6_B_1	1718
6gwj_K-6gwj_B_1	1808
6GWJ_K-6GWJ_B_1	1808
6GWS_B-6GWS_E_1	399
6H25_A-6H25_B_1	17715
6H25_C-6H25_D_1	20494
6H25_E-6H25_F_1	17286
6H3C_G-6H3C_F_1	818
6H3C_H-6H3C_I_1	615
6HTS_A-6HTS_F_1	18340
6HTS_E-6HTS_R_1	777
6HTS_F-6HTS_R_1	815
6HTS_G-6HTS_E_1	7822
6HTS_G-6HTS_F_1	8320
6I4Y_A-6I4Y_B_1	592
6IBX_A-6IBX_A_1	22006
6ICZ_L-6ICZ_q_1	2199
6ID0_L-6ID0_R_1	1972
6ID1_J-6ID1_M_1	1923
6IY6_C-6IY6_E_1	12448
6JLQ_C-6JLQ_A_1	2357
6jmg_A-6jmg_A_1	3868
6JMG_A-6JMG_A_1	3868
6JT2_B-6JT2_A_1	7838
6K71_P-6K71_K_1	14566
6K72_D-6K72_A_1	13723
6K72_J-6K72_A_1	11098
6K7Y_W-6K7Y_V_1	4363
6KDY_H-6KDY_G_1	22371
6KIV_N-6KIV_R_1	3883
6L49_M-6L49_O_1	2494
6LQM_r-6LQM_N_1	10526
6LSR_G-6LSR_i_1	2094
6LSS_b-6LSS_S_1	1795
6LSS_Q-6LSS_K_1	1504
6LSS_V-6LSS_S_1	2608
6LTH_M-6LTH_R_1	477
6LTH_O-6LTH_R_1	785
6LTH_P-6LTH_I_1	1796
6LTH_P-6LTH_Q_1	842
6LTJ_I-6LTJ_J_1	5458
6LTJ_I-6LTJ_Q_1	876
6LTJ_O-6LTJ_M_1	1688
6LTJ_O-6LTJ_P_1	2118
6LTJ_O-6LTJ_Q_1	866
6LXE_A-6LXE_C_1	352
6M4D_H-6M4D_F_1	1588
6MSD_E-6MSD_c_1	8394
6MSE_a-6MSE_Z_1	2346
6MSE_B-6MSE_A_1	20597
6MSE_B-6MSE_C_1	20652
6MSE_B-6MSE_I_1	8573
6MSE_B-6MSE_J_1	7967
6MSE_C-6MSE_D_1	19685
6MSE_c-6MSE_Z_1	2728
6MSE_D-6MSE_c_1	8481
6MSE_D-6MSE_G_1	8738
6MSE_D-6MSE_H_1	8855
6MSE_E-6MSE_D_1	19359
6MSE_E-6MSE_M_1	8481
6MSE_f-6MSE_A_1	2495
6MSE_f-6MSE_B_1	2529
6MSE_F-6MSE_c_1	8478
6MSE_g-6MSE_h_1	12282
6MSE_g-6MSE_m_1	12254
6MSE_H-6MSE_P_1	10423
6MSE_V-6MSE_d_1	2119
6MSE_V-6MSE_e_1	1377
6MSE_V-6MSE_Y_1	2455
6MSE_V-6MSE_Z_1	2375
6MSE_W-6MSE_D_1	2381
6MSE_X-6MSE_H_1	2578
6MSE_Y-6MSE_e_1	1390
6MSE_Z-6MSE_d_1	2112
6MSG_X-6MSG_D_1	2600
6MSJ_C-6MSJ_D_1	19685
6MSJ_f-6MSJ_A_1	2495
6MSJ_F-6MSJ_a_1	2316
6MSJ_U-6MSJ_B_1	4874
6MSJ_W-6MSJ_E_1	2346
6MSJ_X-6MSJ_Z_1	2463
6MSK_A-6MSK_C_1	21244
6MSK_f-6MSK_B_1	2529
6MSK_F-6MSK_b_1	11976
6MSK_f-6MSK_U_1	3410
6MZC_H-6MZC_K_1	1851
6MZD_F-6MZD_H_1	1826
6MZM_G-6MZM_K_1	2032
6MZM_K-6MZM_D_1	1134
6n2g_C-6n2g_C_1	2408
6N2G_C-6N2G_C_1	2408
6NMI_A-6NMI_D_1	2091
6NMI_D-6NMI_A_1	2091
6NQ3_F-6NQ3_H_1	484
6NR9_3-6NR9_1_1	2387
6NR9_3-6NR9_2_1	2854
6NR9_5-6NR9_1_1	2413
6NR9_5-6NR9_6_1	2951
6NRA_A-6NRA_O_1	18034
6NRA_C-6NRA_D_1	17635
6NRA_C-6NRA_P_1	17701
6NRA_E-6NRA_F_1	17967
6NRA_E-6NRA_L_1	17999
6NRA_F-6NRA_B_1	18395
6NRA_F-6NRA_G_1	17955
6NRA_G-6NRA_D_1	17936
6NRA_M-6NRA_O_1	17999
6NRB_3-6NRB_1_1	2387
6NRB_3-6NRB_5_1	3277
6NRB_4-6NRB_1_1	1972
6NRB_4-6NRB_6_1	2303
6NRB_5-6NRB_1_1	2413
6NRB_5-6NRB_2_1	2903
6NRD_1-6NRD_1_1	2634
6NRD_1-6NRD_2_1	2523
6NRD_3-6NRD_1_1	2387
6NRD_3-6NRD_4_1	2218
6NTS_A-6NTS_B_1	2129
6NU2_b-6NU2_h_1	709
6NU2_F-6NU2_g_1	2984
6NU2_F-6NU2_i_1	662
6NU2_M-6NU2_q_1	611
6NU2_X-6NU2_Y_1	1694
6NU3_5-6NU3_s_1	808
6NU3_5-6NU3_X_1	723
6NU3_5-6NU3_Y_1	714
6NU3_7-6NU3_0_1	9062
6NU3_7-6NU3_O_1	17870
6NU3_7-6NU3_T_1	13456
6NU3_b-6NU3_R_1	945
6NU3_c-6NU3_b_1	1926
6NU3_c-6NU3_S_1	14835
6NU3_e-6NU3_f_1	5809
6NU3_e-6NU3_m_1	635
6NU3_M-6NU3_F_1	16842
6NU3_P-6NU3_p_1	12174
6NU3_Q-6NU3_O_1	12082
6NU3_S-6NU3_R_1	12143
6NU3_X-6NU3_q_1	624
6NU3_Y-6NU3_U_1	1794
6O60_B-6O60_A_1	2559
6O81_F-6O81_H_1	13735
6O9L_1-6O9L_1_1	1978
6O9L_1-6O9L_2_1	1693
6O9L_1-6O9L_6_1	1907
6O9L_6-6O9L_1_1	1907
6O9L_6-6O9L_4_1	2756
6o9l_6-6o9l_6_1	18413
6O9L_6-6O9L_6_1	18413
6O9L_7-6O9L_1_1	1871
6O9L_8-6O9L_1_1	1965
6O9L_8-6O9L_9_1	2618
6O9L_A-6O9L_1_1	1928
6O9L_A-6O9L_F_1	3000
6O9L_A-6O9L_I_1	4229
6O9L_B-6O9L_1_1	1915
6O9L_B-6O9L_C_1	10326
6O9L_B-6O9L_G_1	13938
6O9L_B-6O9L_I_1	4210
6O9L_Q-6O9L_1_1	1763
6O9L_Q-6O9L_R_1	1627
6O9L_T-6O9L_1_1	1671
6O9L_T-6O9L_R_1	1595
6O9M_1-6O9M_1_1	1972
6O9M_1-6O9M_4_1	1868
6O9M_2-6O9M_1_1	1689
6O9M_2-6O9M_4_1	1955
6O9M_2-6O9M_5_1	1074
6O9M_7-6O9M_1_1	1866
6O9M_7-6O9M_6_1	12499
6OBN_A-6OBN_C_1	2671
6PAI_A-6PAI_E_1	687
6PPL_B-6PPL_C_1	7607
6PW9_B-6PW9_A_1	7376
6PW9_B-6PW9_D_1	1529
6PW9_C-6PW9_D_1	2247
6Q6G_I-6Q6G_O_1	3610
6Q6G_N-6Q6G_K_1	2126
6Q6G_Q-6Q6G_G_1	643
6Q6H_O-6Q6H_V_1	7012
6Q6H_P-6Q6H_L_1	1960
6Q8I_E-6Q8I_G_1	978
6QDV_C-6QDV_d_1	3097
6QDV_J-6QDV_K_1	1945
6QDV_K-6QDV_i_1	1993
6QDV_K-6QDV_y_1	1740
6QDV_O-6QDV_N_1	2181
6QDV_O-6QDV_s_1	1726
6QDV_p-6QDV_r_1	3818
6QDV_S-6QDV_O_1	2277
6QDV_s-6QDV_v_1	1732
6QDV_T-6QDV_O_1	2222
6QDV_T-6QDV_S_1	6947
6QDV_T-6QDV_y_1	1911
6QDV_W-6QDV_Y_1	2997
6QNX_A-6QNX_B_1	1076
6R6H_E-6R6H_G_1	2298
6R6H_G-6R6H_H_1	1799
6R7F_E-6R7F_F_1	2662
6R7F_F-6R7F_H_1	1843
6R7H_A-6R7H_B_1	2574
6R7H_A-6R7H_C_1	2433
6R7H_A-6R7H_F_1	2390
6R7H_C-6R7H_H_1	1840
6R7H_F-6R7H_G_1	2279
6R7H_Q-6R7H_P_1	2004
6R7N_D-6R7N_G_1	2309
6R8Y_G-6R8Y_B_1	2108
6R91_K-6R91_L_1	2266
6RNY_A-6RNY_B_1	2349
6RNY_C-6RNY_F_1	2069
6RW4_4-6RW4_D_1	1058
6RW4_4-6RW4_Y_1	715
6RW5_D-6RW5_G_1	16660
6RW5_G-6RW5_C_1	658
6S1M_A-6S1M_B_1	10023
6S6D_A-6S6D_C_1	3984
6S7O_G-6S7O_F_1	1817
6S7T_A-6S7T_H_1	1769
6SC2_D-6SC2_H_1	1605
6SXB_F-6SXB_G_1	15235
6T41_A-6T41_B_1	2659
6TCA_A-6TCA_B_1	7066
6TED_Q-6TED_V_1	1507
6TED_Q-6TED_W_1	2521
6TED_Q-6TED_X_1	515
6TED_V-6TED_U_1	1720
6TED_V-6TED_X_1	513
6TLJ_F-6TLJ_M_1	436
6TLJ_J-6TLJ_P_1	9878
6TLJ_K-6TLJ_H_1	8669
6TM5_I-6TM5_N_1	2355
6TNZ_B-6TNZ_D_1	1219
6TVO_A-6TVO_B_1	2506
6tyd_A-6tyd_A_1	1879
6TYD_A-6TYD_A_1	1879
6tyd_V-6tyd_A_1	1589
6TYD_V-6TYD_A_1	1589
6TZT_B-6TZT_A_1	1836
6UHC_A-6UHC_E_1	1684
6UHC_B-6UHC_G_1	1801
6UHC_C-6UHC_F_1	1451
6UHC_C-6UHC_G_1	1758
6UHC_D-6UHC_F_1	1244
6UHC_F-6UHC_G_1	1255
6UPK_G-6UPK_H_1	1894
6URG_B-6URG_F_1	1748
6UX9_A-6UX9_A_1	2445
6V0O_A-6V0O_D_1	2
6V0P_A-6V0P_B_1	3366
6V4X_I-6V4X_H_1	23345
6V4X_I-6V4X_J_1	1864
6V6S_K-6V6S_k_1	2319
6v77_B-6v77_B_1	20978
6V77_B-6V77_B_1	20978
6VAX_C-6VAX_D_1	8578
6VVO_A-6VVO_E_1	20257
6VVO_B-6VVO_C_1	24930
6VVO_B-6VVO_D_1	23657
6VVO_C-6VVO_D_1	24522
6VVO_D-6VVO_B_1	23657
6vvo_D-6vvo_C_1	24522
6VVO_D-6VVO_C_1	24522
6VVO_E-6VVO_D_1	21838
6W6L_F-6W6L_U_1	2363
6W6L_H-6W6L_U_1	2430
6W6L_M-6W6L_R_1	1750
6W6W_A-6W6W_C_1	693
6W6W_C-6W6W_D_1	1108
6WCV_B-6WCV_A_1	17358
6WG3_D-6WG3_C_1	1996
6WGE_A-6WGE_C_1	2196
6WGE_B-6WGE_C_1	2212
6WKR_C-6WKR_P_1	2179
6WLW_R-6WLW_Q_1	4591
6WLW_U-6WLW_1_1	1195
6WLW_U-6WLW_V_1	707
6WM2_C-6WM2_1_1	11299
6WM2_C-6WM2_F_1	22073
6WM2_I-6WM2_1_1	5588
6WM2_I-6WM2_L_1	1729
6WM3_E-6WM3_1_1	11056
6WM3_E-6WM3_I_1	6368
6WM4_F-6WM4_1_1	11056
6WM4_F-6WM4_G_1	5372
6WQX_C-6WQX_B_1	2300
6WW7_A-6WW7_G_1	1799
6WW7_A-6WW7_I_1	933
6ww7_B-6ww7_B_1	15978
6WW7_B-6WW7_B_1	15978
6WW7_B-6WW7_C_1	1581
6WW7_B-6WW7_E_1	1451
6ww7_B-6ww7_H_1	1143
6WW7_B-6WW7_H_1	1143
6WW7_C-6WW7_E_1	1352
6WW7_E-6WW7_F_1	1327
6WW7_H-6WW7_E_1	926
6X0U_B-6X0U_A_1	1002
6X0U_D-6X0U_C_1	248
6X0V_F-6X0V_E_1	362
6XT9_A-6XT9_D_1	669
6XT9_I-6XT9_A_1	838
6XTX_2-6XTX_6_1	19334
6XTX_3-6XTX_4_1	20027
6XTX_3-6XTX_5_1	21259
6XTX_4-6XTX_5_1	20028
6XTX_4-6XTX_7_1	21470
6XTX_6-6XTX_4_1	19256
6XTX_7-6XTX_5_1	20166
6XTY_2-6XTY_5_1	19968
6XTY_3-6XTY_7_1	20232
6XTY_A-6XTY_C_1	1749
6XTY_D-6XTY_A_1	2077
6Y4L_A-6Y4L_B_1	1149
6y9b_A-6y9b_A_1	7026
6Y9B_A-6Y9B_A_1	7026
6YBD_y-6YBD_x_1	1542
6YBT_1-6YBT_1_1	11920
6YBT_1-6YBT_2_1	4673
6YBV_t-6YBV_s_1	2994
6YIE_A-6YIE_B_1	489
6YW6_A-6YW6_B_1	16478
6YW6_A-6YW6_D_1	1779
6YW6_A-6YW6_F_1	1533
6YW6_B-6YW6_F_1	1533
6YW6_B-6YW6_G_1	1766
6YW6_C-6YW6_G_1	1725
6YW6_F-6YW6_G_1	1233
6Z2J_E-6Z2J_F_1	2166
6Z2J_F-6Z2J_A_1	585
6ZEJ_D-6ZEJ_A_1	7629
6ZM5_6-6ZM5_j_1	583
6ZM5_6-6ZM5_P_1	7421
6ZM5_8-6ZM5_m_1	625
6ZM5_e-6ZM5_8_1	845
6ZM5_F-6ZM5_q_1	666
6ZM5_Y-6ZM5_2_1	1268
6ZM6_E-6ZM6_7_1	19180
6ZM6_F-6ZM6_h_1	819
6ZM6_f-6ZM6_m_1	682
6ZM6_M-6ZM6_g_1	3358
6ZM6_N-6ZM6_I_1	8302
6ZM6_V-6ZM6_Y_1	1702
6ZM6_Y-6ZM6_9_1	1468
6ZMT_U-6ZMT_T_1	2289
6ZMW_d-6ZMW_Y_1	2503
6ZMW_u-6ZMW_6_1	2026
6ZON_D-6ZON_E_1	1768
6ZON_e-6ZON_g_1	9010
6ZON_H-6ZON_F_1	2698
6ZON_L-6ZON_F_1	1754
6ZVJ_F-6ZVJ_K_1	1893
6ZVJ_H-6ZVJ_K_1	1911
6ZVJ_M-6ZVJ_F_1	2333
6ZVJ_s-6ZVJ_f_1	1596
6ZYM_L-6ZYM_u_1	2153
7A09_E-7A09_F_1	2231
7A09_E-7A09_L_1	1715
7A6H_A-7A6H_N_1	1937
7A6H_O-7A6H_Q_1	1029
7A6H_P-7A6H_Q_1	958
7ADO_A-7ADO_C_1	1599
7ADO_A-7ADO_D_1	1544
7ADO_A-7ADO_E_1	1485
7ADO_C-7ADO_D_1	1423
7ADP_A-7ADP_B_1	7280
7ADP_B-7ADP_D_1	704
7AE3_B-7AE3_N_1	1917
7AEA_A-7AEA_O_1	2719
7AEA_M-7AEA_N_1	1820
7AO9_A-7AO9_C_1	1070
7AO9_B-7AO9_C_1	1085
7AOA_B-7AOA_A_1	2164
7AOA_F-7AOA_D_1	2198
7APK_B-7APK_C_1	2046
7APK_F-7APK_i_1	1826
7APK_F-7APK_o_1	1602
7APK_I-7APK_O_1	1459
7APK_M-7APK_I_1	1623
7APK_M-7APK_N_1	1784
7APK_m-7APK_o_1	1458
7AST_H-7AST_B_1	1757
7AST_M-7AST_J_1	5665
7AST_N-7AST_A_1	3100
7AST_N-7AST_J_1	5923
7B5L_L-7B5L_K_1	1717
7B5Q_I-7B5Q_H_1	693
7B5Q_J-7B5Q_H_1	692
7BBD_C-7BBD_A_1	3368
7BLN_C-7BLN_D_1	1541
7bv5_D-7bv5_D_1	27312
7BV5_D-7BV5_D_1	27312
7CGP_L-7CGP_N_1	2238
7CUN_D-7CUN_I_1	6475
7D43_H-7D43_D_1	13734
7D45_I-7D45_C_1	11108
7D45_I-7D45_G_1	11103
7D58_A-7D58_P_1	2445
7D59_A-7D59_Q_1	1141
7D59_B-7D59_Q_1	1135
7DL2_E-7DL2_D_1	701
7KSO_C-7KSO_E_1	521
7KSO_E-7KSO_F_1	490
7LUM_G-7LUM_F_1	18352
7LUM_L-7LUM_M_1	17985
A0AVF1-Q86WT1_1	9248
A0JLT2-O43513_1	394
A0JLT2-O60244_1	460
A0JLT2-O75448_1	324
A0JLT2-O95402_1	454
A0JLT2-P24863_1	496
A0JLT2-Q13503_1	449
A0JLT2-Q15528_1	469
A0JLT2-Q15648_1	345
A0JLT2-Q6P2C8_1	462
A0JLT2-Q71F56_1	352
A0JLT2-Q71SY5_1	368
A0JLT2-Q93074_1	311
A0JLT2-Q96HR3_1	271
A0JLT2-Q96RN5_1	265
A0JLT2-Q9BTT4_1	449
A0JLT2-Q9BUE0_1	368
A0JLT2-Q9H204_1	375
A0JLT2-Q9H944_1	409
A0JLT2-Q9NPJ6_1	465
A0JLT2-Q9NVC6_1	447
A0JLT2-Q9NWA0_1	255
A0JLT2-Q9NX70_1	238
A0JLT2-Q9P086_1	402
A0JLT2-Q9UHV7_1	416
A0JLT2-Q9ULK4_1	430
A1A519-Q9P0L0_1	92
A1IGU5-Q9NQY0_1	1220
A1KXE4-O43251_1	165
A1X283-O43639_1	1223
A2A368-P43358_1	1162
A2RRP1-Q6NUQ1_1	1227
A2RRP1-Q8WU76_1	1445
A2RRP1-Q9NZ43_1	1239
A2RRP1-Q9P2W9_1	1450
A2VDF0-Q7Z5A8_1	85
A5D8V6-Q99816_1	1198
A5YKK6-O75175_1	1239
A5YKK6-Q5W0B1_1	1243
A5YKK6-Q92600_1	1300
A5YKK6-Q96LI5_1	1339
A5YKK6-Q9C0C2_1	85
A5YKK6-Q9H9A5_1	1033
A5YKK6-Q9HC44_1	159
A5YKK6-Q9NZN8_1	2002
A5YKK6-Q9UFF9_1	1320
A5YKK6-Q9UIV1_1	1321
A5YKK6-Q9UKZ1_1	662
A5YM69-Q12774_1	57
A6ND36-O95292_1	526
A6NGB9-O00401_1	899
A6NGB9-O43639_1	903
A6NGE4-Q5TAQ9_1	3156
A6NHQ4-Q15022_1	87
A6NI28-Q9H4E7_1	1400
A6NIJ9-O43240_1	423
A6NKF2-Q99856_1	1366
A6NKQ9-Q6NT52_1	738
A6PVS8-Q7Z5L2_1	618
A6ZKI3-Q86TG7_1	483
A7E2Y1-P06753_1	1206
A7E2Y1-P09493_1	1198
A7E2Y1-P67936_1	1135
A8K8V0-O75962_1	240
A8K8V0-Q5T5X7_1	140
A8K8V0-Q9H4L7_1	325
A8MPS7-P22061_1	4263
A8MW92-Q9BTC8_1	483
A8MZ97-P62136_1	58
A9UHW6-O43310_1	1413
B2RU33-Q9Y592_1	220
B2RXF5-Q99592_1	665
B5ME19-O00303_1	1354
B5ME19-O15371_1	1239
B5ME19-O15372_1	1356
B5ME19-P55884_1	1203
B5ME19-Q13347_1	1221
B5ME19-Q14152_1	1175
B9A064-P15814_1	669
C9JRZ8-F5H284_1	14450
C9JRZ8-O60218_1	15626
C9JRZ8-P11586_1	14378
C9JRZ8-Q9BYZ2_1	13971
ClpQ-ClpQ_1	647
F5H284-P37837_1	16310
H3BUK9-Q9Y592_1	221
Hs_Nf_iso2-Hs_Nf_iso2_1	380
O00139-Q99598_1	1138
O00148-P60709_1	6985
O00148-Q00839_1	6508
O00148-Q13838_1	18251
O00159-P62158_1	1546
O00165-Q9H078_1	271
O00182-Q6DKI2_1	764
O00182-Q96KB5_1	644
O00194-Q8IYJ3_1	1491
O00194-Q8TDW5_1	1448
O00194-Q96C24_1	1448
O00203-O14617_1	1623
O00214-P23634_1	641
O00214-Q12913_1	606
O00214-Q9HCM3_1	146
O00221-Q01201_1	824
O00231-O00232_1	1977
O00231-O00487_1	1659
O00231-Q15008_1	2145
O00231-Q16186_1	1338
O00231-Q9UNM6_1	1911
O00231-Q9Y5K5_1	1736
O00232-O00231_1	1977
O00232-O00487_1	1535
O00232-P51665_1	1530
O00232-Q15008_1	1952
O00232-Q16186_1	1332
O00232-Q9UNM6_1	1881
O00232-Q9Y5K5_1	1712
O00233-O00231_1	1522
O00233-O00232_1	1369
O00233-O00487_1	6613
O00233-P17980_1	11455
O00233-Q15008_1	1376
O00233-Q9UNM6_1	1377
O00267-O95373_1	832
O00268-P49848_1	1045
O00268-Q12962_1	534
O00268-Q15542_1	1096
O00268-Q15545_1	572
O00273-O76075_1	326
O00273-Q9UJ04_1	305
O00292-O75610_1	2303
O00294-O75386_1	735
O00303-O15372_1	1676
O00303-O75821_1	1490
O00303-Q13347_1	1422
O00303-Q14152_1	1303
O00303-Q7L2H7_1	1536
O00303-Q9Y262_1	1275
O00330-P09622_1	10977
O00339-Q99435_1	545
O00399-O75935_1	853
O00399-P47755_1	1204
O00399-Q14203_1	3689
O00399-Q9BTE1_1	18300
O00399-Q9NZ32_1	12987
O00399-Q9UJW0_1	1081
O00409-Q9UIJ7_1	1189
O00411-Q8N5Z5_1	1199
O00425-P11940_1	1541
O00425-P46783_1	1424
O00425-P62277_1	1602
O00425-Q02878_1	1463
O00425-Q9NZI8_1	6256
O00443-Q13492_1	1313
O00459-P27986_1	1119
O00459-Q92569_1	583
O00469-Q8NBJ5_1	6375
O00470-O14770_1	1711
O00471-Q8IYI6_1	1201
O00471-Q8TAG9_1	1975
O00471-Q9UPT5_1	1861
O00471-Q9Y2D4_1	1196
O00472-Q96JC9_1	582
O00472-Q9UHB7_1	355
O00478-P78410_1	678
O00487-P51665_1	1680
O00487-P62195_1	7041
O00487-Q15008_1	1552
O00487-Q16186_1	1340
O00487-Q99460_1	2729
O00487-Q9BRP4_1	2121
O00487-Q9Y5K5_1	1444
O00499-Q9UBW5_1	1180
O00505-O00629_1	2438
O00506-Q9BUL8_1	410
O00506-Q9P289_1	6297
O00506-Q9Y6E0_1	6246
O00522-O14713_1	610
O00541-P46087_1	1288
O00541-Q9GZL7_1	2021
O00567-O76021_1	2549
O00567-P05388_1	2535
O00567-P23396_1	2511
O00567-P46087_1	2491
O00567-P46782_1	2537
O00567-P55769_1	2583
O00567-P62750_1	2507
O00567-P62888_1	2583
O00567-P62910_1	2197
O00567-Q49A26_1	1957
O00567-Q8TDN6_1	1543
O00567-Q99848_1	1380
O00567-Q9BVP2_1	2033
O00567-Q9BZE4_1	2423
O00567-Q9GZR7_1	2137
O00567-Q9H0A0_1	1798
O00567-Q9Y2X3_1	2452
O00567-Q9Y3B9_1	1290
O00570-P35711_1	2207
O00571-O15523_1	17825
O00571-Q99543_1	16088
O00602-O60279_1	158
O00602-Q15485_1	2730
O00628-Q92968_1	1405
O00712-Q14938_1	411
O00716-Q5H9I0_1	677
O00743-O15084_1	1805
O00743-O75170_1	1304
O00743-Q8N8A2_1	2384
O00762-Q92945_1	1340
O00762-Q96AE4_1	1542
O00764-O95861_1	11645
O00764-P31948_1	4672
O14492-Q9BRX9_1	489
O14497-O96019_1	680
O14497-Q8NFD5_1	127
O14497-Q8WUZ0_1	268
O14497-Q9BQE9_1	270
O14512-Q93034_1	488
O14524-P0DJD1_1	459
O14530-P50991_1	20440
O14530-Q99832_1	20452
O14531-Q9BPU6_1	19013
O14561-Q9NU23_1	1310
O14579-P35606_1	2134
O14579-P48444_1	1545
O14579-P53621_1	2146
O14579-Q9Y678_1	2937
O14595-Q9GZU7_1	6220
O14617-Q92572_1	1486
O14639-Q9HD40_1	1282
O14641-Q92997_1	987
O14709-P17040_1	332
O14744-Q9BQA1_1	3182
O14744-Q9NY12_1	1262
O14770-P40424_1	1711
O14770-P40425_1	1523
O14770-P40426_1	1710
O14770-Q99687_1	1678
O14770-Q9BYU1_1	1708
O14770-Q9Y2B2_1	1175
O14776-P17844_1	472
O14776-Q5VWI1_1	488
O14777-O95229_1	283
O14777-Q8NBT2_1	987
O14777-Q9BZD4_1	3299
O14777-Q9H081_1	1551
O14777-Q9H410_1	381
O14777-Q9HBM1_1	1592
O14788-O95249_1	263
O14802-O75575_1	1477
O14802-P05423_1	1256
O14802-Q9NW08_1	23501
O14802-Q9NWS0_1	1611
O14802-Q9Y535_1	9334
O14818-P20618_1	14823
O14818-P28062_1	14817
O14818-P28065_1	14825
O14818-P28066_1	14825
O14818-P28070_1	8579
O14818-P28072_1	14826
O14818-P28074_1	14827
O14818-P49721_1	14825
O14818-Q99436_1	14814
O14867-O60675_1	432
O14867-Q9Y5Q3_1	434
O14874-Q5VZV1_1	13233
O14920-Q9Y6K9_1	1882
O14929-P62805_1	1087
O14948-P19484_1	2041
O14949-P31930_1	1046
O14967-Q96GX1_1	395
O14972-O60826_1	494
O14972-Q567U6_1	492
O14972-Q9UBI1_1	449
O14977-Q9UMX2_1	685
O14979-P09651_1	5884
O15042-Q8IWX8_1	1052
O15078-Q15051_1	1325
O15084-O75170_1	1002
O15084-Q5H9R7_1	1032
O15084-Q8N8A2_1	2655
O15111-Q9Y6K9_1	1842
O15143-O15144_1	1295
O15143-P59998_1	1243
O15143-P61158_1	2750
O15143-P61160_1	2723
O15143-Q9BPX5_1	1247
O15144-P61158_1	1300
O15144-Q8WVV9_1	1293
O15144-Q92747_1	1291
O15144-Q9BPX5_1	1190
O15145-O15143_1	1226
O15145-O15144_1	1180
O15145-P61158_1	1232
O15145-P61160_1	1232
O15145-Q92747_1	1224
O15145-Q9BPX5_1	1172
O15145-Q9P1U1_1	1232
O15151-P04637_1	393
O15155-Q9P2W9_1	1492
O15160-P62875_1	2124
O15162-Q86VR2_1	426
O15194-Q99618_1	170
O15194-Q9GZU7_1	7038
O15212-O60925_1	2829
O15212-Q99471_1	2902
O15212-Q9NQP4_1	2178
O15212-Q9UHV9_1	3075
O15239-P51970_1	755
O15247-Q9NZA1_1	6622
O15264-P53778_1	2743
O15318-O14802_1	1161
O15318-P05423_1	1081
O15318-Q9BUI4_1	1115
O15318-Q9NW08_1	1157
O15318-Q9Y535_1	1173
O15335-Q8N129_1	415
O15371-O00303_1	1316
O15371-O15372_1	1319
O15371-O75821_1	1278
O15371-P60228_1	1306
O15371-Q13347_1	1231
O15371-Q14152_1	1175
O15371-Q7L2H7_1	1313
O15371-Q9Y262_1	1246
O15372-Q13347_1	1558
O15372-Q7L2H7_1	1540
O15372-Q99613_1	1206
O15372-Q9Y262_1	1278
O15392-Q53HL2_1	801
O15400-O14653_1	1411
O15400-O95249_1	1401
O15400-O95721_1	1385
O15400-Q5SQN1_1	913
O15400-Q9UNK0_1	1452
O15439-Q5T2W1_1	449
O15446-O15160_1	329
O15446-O95602_1	317
O15460-Q15393_1	1317
O15482-O75069_1	394
O15482-O94876_1	393
O15482-Q9ULS5_1	393
O15488-O95210_1	1667
O15511-O15143_1	1247
O15511-O15144_1	1190
O15511-O15145_1	1172
O15511-P59998_1	1163
O15511-P61158_1	1253
O15511-P61160_1	1253
O15511-Q92747_1	1247
O15511-Q9BPX5_1	1260
O15514-P0CAP1_1	347
O15514-P36954_1	2208
O15514-P62487_1	2227
O15514-Q9NQG5_1	1367
O15525-O14867_1	432
O15533-P30101_1	465
O15540-P00441_1	530
O15540-P07954_1	469
O15540-P09417_1	483
O15540-P29401_1	481
O15540-P35754_1	489
O15540-P37802_1	498
O15540-P37837_1	482
O15540-P61960_1	335
O15540-P62937_1	555
O15540-Q01995_1	498
O15540-Q8WUM4_1	445
O15540-Q99798_1	506
O15540-Q9H0I9_1	481
O15540-Q9UI15_1	499
O15550-P61964_1	1916
O43143-O75533_1	1698
O43143-P11142_1	13160
O43143-P11940_1	2469
O43143-P13639_1	9498
O43143-P52272_1	2724
O43143-Q00839_1	10293
O43159-Q9H8H2_1	15060
O43166-Q9BRK4_1	516
O43172-O43395_1	1386
O43172-O94906_1	2099
O43172-Q15020_1	1546
O43172-Q15029_1	2905
O43172-Q8WWY3_1	1509
O43172-Q9BUQ8_1	2724
O43175-Q9H201_1	1266
O43237-P63172_1	1238
O43237-Q9Y6G9_1	2101
O43242-O00231_1	1958
O43242-O00232_1	1946
O43242-O00233_1	1363
O43242-O00487_1	1528
O43242-O75832_1	1334
O43242-P48556_1	1255
O43242-P51665_1	1522
O43242-P55036_1	1496
O43242-Q15008_1	1930
O43242-Q16186_1	1334
O43242-Q16401_1	756
O43242-Q9UNM6_1	1878
O43242-Q9Y5K5_1	1715
O43251-Q14671_1	1506
O43257-O95619_1	1331
O43257-Q96A08_1	1255
O43257-Q9GZN1_1	1380
O43257-Q9Y230_1	1163
O43257-Q9Y265_1	1199
O43264-P50748_1	997
O43264-Q8WU76_1	1213
O43290-O43172_1	1297
O43290-O43395_1	1247
O43290-Q15029_1	1298
O43290-Q8WWY3_1	1293
O43290-Q96DI7_1	1174
O43290-Q9BUQ8_1	1292
O43292-Q969N2_1	1827
O43292-Q96S52_1	1791
O43293-Q5SW79_1	182
O43379-P45983_1	2529
O43390-O60506_1	2134
O43390-P09651_1	5623
O43390-P17844_1	3200
O43390-P31943_1	1504
O43390-P35637_1	6084
O43390-P51991_1	5618
O43390-P61978_1	3950
O43390-Q00839_1	2783
O43390-Q08211_1	3040
O43390-Q92841_1	5131
O43390-Q96KR1_1	603
O43390-Q9H0D6_1	1380
O43395-Q15020_1	1389
O43395-Q8WWY3_1	1373
O43395-Q96DI7_1	1240
O43395-Q9BUQ8_1	1373
O43399-P15311_1	403
O43402-Q15006_1	1216
O43402-Q8N4V1_1	703
O43402-Q8N766_1	1006
O43402-Q9BV81_1	773
O43402-Q9NPA0_1	798
O43402-Q9P0I2_1	823
O43427-Q86YS7_1	441
O43427-Q8TDN4_1	418
O43439-Q9NQX0_1	464
O43463-O60732_1	482
O43464-Q96P09_1	509
O43482-Q9NYP9_1	557
O43488-O95154_1	14501
O43491-O95865_1	462
O43513-O75448_1	277
O43513-Q93074_1	1032
O43513-Q9H944_1	1167
O43513-Q9NPJ6_1	897
O43513-Q9UHV7_1	933
O43513-Q9Y3C7_1	975
O43516-O00401_1	896
O43516-O43639_1	911
O43521-Q07817_1	98
O43521-Q07820_1	98
O43521-Q8IUC4_1	97
O43602-O15075_1	539
O43602-Q96T66_1	498
O43617-Q8IUR0_1	1541
O43617-Q9Y5R8_1	1452
O43639-O00401_1	1276
O43639-O43150_1	1309
O43639-P22681_1	1023
O43639-Q13191_1	652
O43639-Q14155_1	1086
O43639-Q14161_1	1298
O43639-Q15052_1	685
O43639-Q92558_1	1084
O43639-Q9Y2A7_1	518
O43639-Q9Y2X7_1	1268
O43639-Q9Y6W5_1	771
O43660-O60306_1	2555
O43660-Q15029_1	2769
O43660-Q6P2Q9_1	1301
O43660-Q99459_1	2257
O43660-Q9BW85_1	1325
O43660-Q9BZJ0_1	1972
O43660-Q9HCS7_1	2122
O43660-Q9ULR0_1	1190
O43660-Q9UMS4_1	4635
O43670-O43684_1	1394
O43678-P19404_1	1756
O43678-P28331_1	1048
O43681-P11441_1	1553
O43681-Q7L5D6_1	1131
O43683-O43684_1	2275
O43707-O75369_1	528
O43707-P00533_1	1043
O43707-P12814_1	1129
O43707-P21333_1	538
O43708-P12532_1	629
O43708-P30405_1	3250
O43716-O75879_1	10125
O43716-Q9H0R6_1	11612
O43719-Q9UQ88_1	1876
O43739-O60759_1	612
O43741-P54619_1	4987
O43741-Q9UGJ0_1	3014
O43747-P56377_1	1497
O43747-Q9BXS5_1	2513
O43752-O60499_1	1454
O43765-P55854_1	1459
O43768-Q96C19_1	1117
O43768-Q9NTK5_1	1113
O43795-P60709_1	1659
O43809-Q16630_1	1698
O43809-Q8N684_1	1047
O43813-Q5HY92_1	2760
O43815-Q14BN4_1	1795
O43815-Q5VSL9_1	1052
O43818-P55769_1	1592
O43818-Q15397_1	1512
O43837-P51553_1	22385
O43865-Q96HN2_1	19902
O43896-O60333_1	1672
O60216-P61296_1	809
O60216-Q14683_1	2107
O60216-Q7Z5K2_1	983
O60216-Q8N3U4_1	1976
O60216-Q9UQE7_1	2122
O60232-O95271_1	229
O60232-Q9H2K2_1	228
O60244-O43513_1	1605
O60244-O75448_1	333
O60244-Q13503_1	1017
O60244-Q6P2C8_1	659
O60244-Q93074_1	1165
O60244-Q9H944_1	1239
O60244-Q9NPJ6_1	987
O60244-Q9NVC6_1	777
O60244-Q9UHV7_1	1067
O60244-Q9ULK4_1	914
O60264-P28370_1	10851
O60264-Q9UIG0_1	1344
O60292-Q9BRK4_1	493
O60292-Q9BRX9_1	678
O60293-O43684_1	2111
O60296-Q96LW7_1	139
O60306-Q99459_1	1413
O60331-P53611_1	1460
O60331-Q99755_1	1534
O60341-O94776_1	2035
O60341-Q09028_1	2874
O60341-Q13330_1	2031
O60341-Q9P2K3_1	1261
O60341-Q9UKL0_1	2095
O60493-Q9UMY4_1	4014
O60506-O43143_1	2684
O60506-P17844_1	2858
O60506-Q07666_1	2258
O60506-Q08211_1	2851
O60506-Q99459_1	2312
O60506-Q9H0D6_1	1302
O60506-Q9NXG2_1	1356
O60506-Q9NZI8_1	2156
O60508-O60306_1	2668
O60508-Q15029_1	2874
O60508-Q9HCS7_1	2252
O60508-Q9ULR0_1	1296
O60518-Q9UH62_1	1256
O60548-Q3SYB3_1	1629
O60566-O43684_1	4451
O60566-Q12834_1	4727
O60636-Q9Y5W8_1	1100
O60645-Q15643_1	25
O60645-Q8IWJ2_1	469
O60645-Q96A65_1	1221
O60645-Q96KP1_1	1312
O60645-Q9NV70_1	1276
O60645-Q9UPT5_1	1142
O60658-Q13432_1	509
O60663-O00470_1	1408
O60663-Q96KN3_1	1367
O60671-O43829_1	382
O60671-Q99638_1	3161
O60675-Q9Y4A8_1	437
O60678-P15880_1	17434
O60678-Q9BRP1_1	1798
O60749-O75436_1	2069
O60749-Q9UNH7_1	2588
O60783-P51398_1	2253
O60783-P82675_1	19698
O60783-P82912_1	22968
O60783-P82914_1	22850
O60783-P82930_1	552
O60783-Q96EL2_1	311
O60809-Q5VTA0_1	2573
O60812-P07910_1	7475
O60825-Q16875_1	18221
O60826-Q13614_1	485
O60826-Q567U6_1	889
O60826-Q7Z3J2_1	931
O60826-Q86X83_1	390
O60826-Q8TCE6_1	245
O60826-Q9GZQ3_1	395
O60826-Q9H0A8_1	403
O60826-Q9H9C1_1	469
O60826-Q9NX08_1	736
O60826-Q9P000_1	412
O60826-Q9UBQ0_1	662
O60826-Q9Y6G5_1	388
O60828-Q9Y2W2_1	578
O60832-O00567_1	2532
O60832-P05386_1	2325
O60832-P05388_1	18227
O60832-P16989_1	15798
O60832-P46087_1	18876
O60832-P46782_1	19390
O60832-P50914_1	2593
O60832-P61247_1	2310
O60832-P61513_1	2792
O60832-P62277_1	2417
O60832-P62750_1	19915
O60832-P62888_1	8092
O60832-P62899_1	2207
O60832-P67809_1	9260
O60832-Q15050_1	1338
O60832-Q15397_1	1481
O60832-Q4G0J3_1	4196
O60832-Q5SSJ5_1	1211
O60832-Q6PI26_1	820
O60832-Q8TDN6_1	1539
O60832-Q96HR8_1	1812
O60832-Q99575_1	1330
O60832-Q99848_1	1371
O60832-Q9BZE4_1	18139
O60832-Q9GZR7_1	16505
O60832-Q9H7B2_1	1484
O60832-Q9NPE3_1	1698
O60832-Q9NY12_1	1357
O60832-Q9Y2X3_1	2256
O60832-Q9Y3B9_1	1278
O60861-Q9NZQ3_1	899
O60870-Q9BUU2_1	1287
O60885-Q6P1J9_1	1686
O60885-Q86YD7_1	46
O60885-Q86YR5_1	587
O60888-Q16831_1	4937
O60907-Q9BQ87_1	2312
O60921-O43829_1	366
O60921-O60671_1	2703
O60921-Q99638_1	2679
O60925-P61758_1	2583
O60925-Q99471_1	2592
O60925-Q9NQP4_1	1991
O60925-Q9UHV9_1	2734
O60934-Q8IW50_1	212
O60934-Q92878_1	4423
O75015-Q9Y2M5_1	472
O75019-Q8N6C8_1	578
O75030-P19484_1	1947
O75030-P19532_1	1833
O75106-Q16853_1	2887
O75112-P0DMV9_1	1304
O75152-Q96FV9_1	985
O75161-O15259_1	544
O75161-Q92834_1	584
O75175-Q92600_1	763
O75175-Q9C0C2_1	75
O75175-Q9UKZ1_1	425
O75177-Q92784_1	494
O75177-Q92922_1	472
O75182-Q9H7L9_1	917
O75190-P58340_1	509
O75306-O75489_1	19411
O75323-Q9BPW8_1	4369
O75330-O14867_1	764
O75330-Q9H4H8_1	393
O75366-P09327_1	1931
O75367-P68431_1	2378
O75369-P61978_1	909
O75369-Q01082_1	611
O75369-Q09666_1	151
O75369-Q13813_1	478
O75369-Q9BR76_1	688
O75379-P54920_1	1417
O75380-P19404_1	3916
O75382-Q9C040_1	2882
O75386-Q7Z4L5_1	443
O75386-Q96RY7_1	636
O75398-Q5W0U4_1	485
O75400-P49756_1	1379
O75410-O95292_1	404
O75414-Q96I51_1	2574
O75420-O60573_1	444
O75427-Q8NF50_1	1105
O75431-Q16891_1	1086
O75431-Q5HYI7_1	9062
O75431-Q96LW7_1	138
O75431-Q9BRQ6_1	556
O75431-Q9NX63_1	616
O75431-Q9Y512_1	8530
O75436-Q92609_1	1185
O75439-Q10713_1	18367
O75448-Q9NPJ6_1	336
O75448-Q9UHV7_1	330
O75449-Q9H079_1	1047
O75461-P61964_1	639
O75461-Q14186_1	662
O75461-Q8IWI9_1	125
O75461-Q969R5_1	411
O75461-Q9BYE7_1	679
O75474-Q5SW79_1	72
O75477-O94905_1	21839
O75478-Q96ES7_1	1200
O75486-Q86TJ2_1	1192
O75489-O00217_1	11215
O75489-O43181_1	4221
O75489-O75251_1	16983
O75489-P19404_1	14808
O75489-P49821_1	8903
O75489-P56181_1	231
O75489-Q9P032_1	347
O75489-Q9UI09_1	2641
O75496-P20248_1	697
O75496-Q9H211_1	640
O75521-Q13011_1	13168
O75525-Q5VWX1_1	1491
O75528-O75478_1	1129
O75528-Q86TJ2_1	1134
O75528-Q8IYH5_1	695
O75528-Q8NEM7_1	979
O75528-Q92831_1	1104
O75528-Q96BN2_1	1032
O75528-Q96ES7_1	1066
O75528-Q9H8E8_1	1086
O75528-Q9NS73_1	330
O75528-Q9ULM3_1	87
O75528-Q9Y4A5_1	1089
O75529-O75486_1	1207
O75529-Q96BN2_1	1108
O75533-P09661_1	1532
O75533-P11142_1	1959
O75533-Q07955_1	1779
O75533-Q7RTV0_1	775
O75533-Q99459_1	1452
O75533-Q9BWJ5_1	1201
O75533-Q9NR30_1	1984
O75533-Q9UMS4_1	1601
O75533-Q9Y3B4_1	1952
O75534-Q9Y3F4_1	859
O75575-P05423_1	1146
O75575-Q9NW08_1	1458
O75586-A0JLT2_1	425
O75586-O43513_1	1680
O75586-O60244_1	1682
O75586-O75448_1	307
O75586-P24863_1	1959
O75586-Q13503_1	971
O75586-Q6P2C8_1	620
O75586-Q93074_1	1090
O75586-Q96G25_1	392
O75586-Q96RN5_1	373
O75586-Q9BTT4_1	953
O75586-Q9BUE0_1	1454
O75586-Q9H944_1	1226
O75586-Q9NPJ6_1	924
O75586-Q9NVC6_1	732
O75586-Q9NX70_1	483
O75586-Q9P086_1	513
O75586-Q9UHV7_1	996
O75586-Q9Y2X0_1	1006
O75596-O60930_1	1289
O75643-O43172_1	2663
O75643-O43290_1	1298
O75643-O94906_1	6019
O75643-P07437_1	3838
O75643-P07910_1	3450
O75643-Q15029_1	12117
O75643-Q6P2Q9_1	1430
O75643-Q8WWY3_1	2275
O75643-Q96DI7_1	2469
O75643-Q99459_1	1424
O75643-Q9BUQ8_1	10826
O75643-Q9UMS4_1	2310
O75665-Q2KHM9_1	408
O75665-Q96M89_1	143
O75665-Q9UPN4_1	523
O75679-O75677_1	5942
O75679-O75678_1	4685
O75679-Q5VWQ8_1	1364
O75679-Q9NWL6_1	1496
O75683-P42696_1	1265
O75683-Q99848_1	1221
O75683-Q9H7B2_1	1259
O75688-Q86XA9_1	1311
O75717-Q9NS85_1	1237
O75718-Q32P28_1	366
O75771-O43543_1	22307
O75781-P53611_1	146
O75787-P61421_1	545
O75787-Q15904_1	404
O75787-Q3ZAQ7_1	434
O75787-Q8N511_1	506
O75787-Q93050_1	556
O75787-Q96NT0_1	468
O75791-Q9UQC2_1	1272
O75792-Q5TBB1_1	1226
O75792-Q8TDP1_1	1111
O75794-P20042_1	1269
O75815-P56945_1	382
O75817-Q9BUL9_1	1219
O75818-Q9BUL9_1	406
O75821-O15372_1	1719
O75821-P55884_1	4774
O75821-Q13347_1	3236
O75821-Q7L2H7_1	1465
O75821-Q9Y262_1	1241
O75832-O00231_1	1387
O75832-O00487_1	2208
O75832-Q15008_1	1346
O75832-Q16186_1	1240
O75832-Q9BRP4_1	1767
O75832-Q9UNM6_1	1337
O75864-P62136_1	1562
O75874-P15311_1	636
O75874-P30405_1	8624
O75874-P48735_1	23150
O75874-P52209_1	15884
O75874-Q8NCW5_1	14640
O75874-Q92506_1	15540
O75874-Q9BRA2_1	18306
O75874-Q9P2T1_1	18168
O75886-O14964_1	2212
O75934-O43660_1	1737
O75934-O75533_1	1063
O75934-P20042_1	1045
O75934-Q13573_1	1618
O75934-Q8WUD4_1	960
O75934-Q8WYA6_1	968
O75934-Q96DI7_1	1716
O75934-Q99459_1	1732
O75934-Q9BW85_1	1046
O75934-Q9BZJ0_1	1065
O75934-Q9HCS7_1	1057
O75934-Q9ULR0_1	956
O75934-Q9UMS4_1	1736
O75935-Q13561_1	847
O75935-Q14203_1	761
O75935-Q9BTE1_1	886
O75935-Q9NZ32_1	903
O75935-Q9UJW0_1	858
O75947-O75964_1	1081
O75947-P06576_1	1204
O75947-P18859_1	351
O75947-P24539_1	1073
O75947-P25705_1	1193
O75947-P30049_1	1162
O75947-P48047_1	1171
O75962-Q9UNY5_1	234
O75969-P10644_1	250
O75971-Q16533_1	377
O76003-O60749_1	1480
O76003-Q6FI81_1	8061
O76021-P62424_1	3631
O76021-Q15397_1	1514
O76038-Q8IY67_1	1670
O76041-Q96H86_1	300
O76054-Q9UDX4_1	1585
O76083-Q13432_1	510
O76094-Q8IY81_1	9354
O76094-Q9Y5B9_1	6993
O94776-Q16576_1	2151
O94776-Q92769_1	2120
O94776-Q9UN86_1	1286
O94864-Q96BN2_1	1026
O94874-Q96HY6_1	597
O94874-Q96JB5_1	572
O94880-Q96A08_1	1346
O94903-P00558_1	19150
O94903-P12532_1	3034
O94903-P30085_1	19672
O94906-O43172_1	2099
O94906-O43290_1	1291
O94906-O43395_1	1377
O94906-Q15029_1	8283
O94906-Q8WWY3_1	1579
O94906-Q96DI7_1	2021
O94906-Q9BUQ8_1	7682
O94907-O00142_1	209
O94915-Q5T2W1_1	361
O94927-Q68CZ6_1	234
O94927-Q99871_1	216
O94927-Q9H6D7_1	233
O94927-Q9NVX0_1	210
O94953-Q96IQ9_1	872
O94964-Q99598_1	280
O94967-Q6ZWK4_1	64
O94973-P53680_1	1538
O94973-Q9NVZ3_1	1110
O94979-Q96KG9_1	1857
O94992-O60563_1	680
O94992-Q7L2J0_1	311
O94992-Q96MH2_1	316
O95057-P52306_1	1666
O95067-P06493_1	2572
O95139-Q9NX14_1	293
O95154-Q8NHP1_1	14455
O95155-Q96S82_1	1439
O95157-Q9UMX1_1	155
O95163-Q6IA86_1	4021
O95169-O75489_1	876
O95182-O75380_1	330
O95182-O75489_1	342
O95190-O14977_1	670
O95198-Q6TDP4_1	5819
O95198-Q7Z6M2_1	714
O95198-Q96LD4_1	828
O95198-Q9BZR9_1	873
O95198-Q9UH77_1	1232
O95208-Q9H201_1	1494
O95219-Q9UNH6_1	2625
O95229-Q8NBT2_1	257
O95229-Q8NG31_1	268
O95229-Q96IY1_1	259
O95229-Q9BZD4_1	283
O95229-Q9H081_1	253
O95229-Q9H410_1	264
O95229-Q9HBM1_1	253
O95229-Q9P2E9_1	104
O95232-Q14498_1	1420
O95232-Q9NQ29_1	1426
O95238-Q9HAZ2_1	358
O95239-Q8N4H0_1	247
O95251-Q6IE81_1	2239
O95251-Q92613_1	2235
O95251-Q9NQC1_1	2236
O95274-Q86SR1_1	213
O95278-O95210_1	3173
O95292-O00562_1	1418
O95292-Q9NS23_1	1134
O95292-Q9P0L0_1	1498
O95295-Q5SW79_1	90
O95295-Q96EV8_1	495
O95295-Q96GS4_1	285
O95299-O75306_1	10657
O95299-P49821_1	14399
O95336-P37837_1	13845
O95340-O43252_1	17297
O95347-P42695_1	1126
O95347-Q15003_1	2044
O95347-Q6IBW4_1	1000
O95347-Q86XI2_1	899
O95359-O75410_1	416
O95361-Q309B1_1	652
O95373-Q14974_1	1517
O95394-Q6YP21_1	18713
O95400-O43290_1	1217
O95400-O43395_1	1235
O95400-O75643_1	1290
O95400-O94906_1	1278
O95400-Q15029_1	1293
O95400-Q6P2Q9_1	1240
O95400-Q8WWY3_1	1283
O95400-Q96DI7_1	1161
O95400-Q9BUQ8_1	1290
O95425-Q9NYL9_1	1155
O95453-Q13895_1	1369
O95467-Q9NX40_1	56
O95467-Q9UNF1_1	57
O95478-P40429_1	1742
O95478-Q13823_1	1755
O95478-Q15050_1	1311
O95478-Q8IY81_1	2228
O95478-Q99848_1	1348
O95478-Q9BYG3_1	1559
O95478-Q9BZE4_1	2150
O95478-Q9H6F5_1	773
O95478-Q9H7B2_1	1449
O95486-O94855_1	2105
O95487-Q15437_1	1766
O95602-O15160_1	19131
O95602-P0DPB5_1	333
O95602-Q9GZS1_1	1229
O95602-Q9H9Y6_1	17811
O95619-Q9H0E9_1	1252
O95619-Q9Y230_1	1288
O95619-Q9Y265_1	1299
O95619-Q9Y4A5_1	1369
O95630-O75791_1	1191
O95630-P53675_1	1536
O95630-Q9Y3E7_1	1431
O95639-Q10570_1	2315
O95639-Q6UN15_1	1961
O95639-Q92797_1	1976
O95639-Q9C0J8_1	1464
O95639-Q9P2I0_1	2318
O95677-Q15475_1	547
O95684-Q969Q6_1	536
O95684-Q96LK0_1	330
O95704-O94844_1	423
O95704-Q9BYZ6_1	423
O95707-O75818_1	787
O95707-Q6NW34_1	383
O95707-Q9BUL9_1	1169
O95741-Q96A23_1	2974
O95777-Q9Y333_1	2652
O95782-P09497_1	1336
O95782-P53680_1	1493
O95782-P63010_1	3102
O95785-Q9H9B1_1	311
O95793-O75569_1	20538
O95801-Q8IWJ2_1	474
O95816-P11142_1	333
O95835-Q7L9L4_1	1376
O95861-O43447_1	16988
O95861-O95336_1	13933
O95861-P09104_1	17858
O95861-P48735_1	16763
O95861-Q6NVY1_1	12338
O95863-Q9BWW7_1	452
O95865-O94760_1	9962
O95900-Q8N5N7_1	609
O95900-Q9BQS8_1	1193
O95905-Q9Y312_1	1023
O95926-O60306_1	1334
O95926-Q9BZJ0_1	1341
O95926-Q9HCS7_1	1339
O95931-P35226_1	1313
O95931-Q8NDX5_1	252
O95931-Q99496_1	1303
O95983-O94776_1	1046
O95983-P51532_1	1018
O95983-Q09028_1	1057
O95983-Q12824_1	686
O95983-Q13330_1	1045
O95983-Q16576_1	1056
O95983-Q86YP4_1	351
O95983-Q8TAQ2_1	807
O95983-Q8WXI9_1	352
O95983-Q92785_1	532
O95983-Q92925_1	493
O95983-Q969G3_1	1089
O95983-Q9BTC8_1	1047
O95997-Q14674_1	98
O96000-Q9NX14_1	311
O96013-O15085_1	1272
O96013-Q9NQU5_1	6706
O96013-Q9P286_1	6618
O96019-O94776_1	2179
O96019-Q8NFD5_1	206
P00325-P00326_1	16194
P00326-Q86Y38_1	1798
P00338-C9JRZ8_1	13990
P00338-P08238_1	11108
P00390-P14550_1	13665
P00390-P49915_1	17988
P00441-P29401_1	7756
P00441-P30405_1	4121
P00441-Q9H0I9_1	7759
P00492-Q9NRG1_1	21339
P00505-Q99798_1	18318
P00519-P61981_1	730
P00558-P07205_1	22572
P00558-P68032_1	5537
P00568-Q9NTK5_1	22342
P00813-Q16822_1	4875
P01037-P01036_1	1029
P01100-P05412_1	2432
P01100-P17275_1	1443
P01100-P17535_1	2422
P01116-Q13671_1	2320
P01210-P13693_1	140
P01562-P01562_1	254
P01562-P01571_1	254
P01563-P01569_1	227
P01568-P48551_1	160
P01569-P01562_1	254
P01569-P01571_1	254
P01569-P05013_1	254
P01570-P01568_1	254
P01889-P03989_1	810
P01889-P10321_1	807
P01889-P13747_1	809
P01889-P18463_1	810
P01889-P18465_1	810
P01889-P30461_1	810
P01889-P30462_1	810
P01889-P30464_1	810
P01889-P30475_1	810
P01889-P30479_1	810
P01889-P30485_1	810
P01889-P30486_1	810
P01889-P30491_1	810
P01889-P30685_1	810
P01889-P54709_1	169
P01889-Q04826_1	810
P01889-Q07000_1	807
P01889-Q29718_1	810
P01912-P20039_1	1252
P01912-Q30154_1	1232
P02462-Q02809_1	6
P02511-P04792_1	18592
P02545-P20700_1	1892
[truncated: 10,035 more rows]
