# Supplementary material for: Towards a structurally resolved human protein interaction network
Source: Nat Struct Mol Biol. 2023 Jan 23;30(2):216–25. doi: 10.1038/s41594-022-00910-8 (PMC9935395; doi:10.1038/s41594-022-00910-8)
Supplement: Source Data Fig. 2 — Source data. [file 41594_2022_910_MOESM7_ESM.zip › humap-Meff.csv]

Name	Meff
1AGS_A-1AGS_A	12119
1BLX_A-1BLX_A	10539
1DDA_A-1DDA_A	18706
1DKF_B-1DKF_A	1892
1EGX_A-1EGX_A	73
1FQV_K-1FQV_C	2670
1FXW_F-1FXW_A	21301
1GND_A-1GND_A	19473
1H28_B-1H28_B	4178
1H28_B-1H28_C	2615
1HKC_A-1HKC_A	11731
1HNA_A-1HNA_A	11979
1HZD_A-1HZD_A	19466
1I0Z_A-1I0Z_A	25725
1IHK_A-1IHK_A	1011
1IRU_B-1IRU_C	12415
1IRU_D-1IRU_B	11689
1IRU_D-1IRU_C	11706
1IRU_D-1IRU_E	11720
1IRU_D-1IRU_F	11278
1IRU_E-1IRU_B	12218
1IRU_E-1IRU_C	12218
1IRU_F-1IRU_B	11285
1IRU_F-1IRU_C	11281
1IRU_F-1IRU_E	11258
1IZN_A-1IZN_B	1673
1K3Y_B-1K3Y_A	12197
1KX5_B-1KX5_A	2264
1MZ2_A-1MZ2_A	2013
1N1J_A-1N1J_B	2989
1N6J_A-1N6J_A	3214
1NF7_A-1NF7_A	24575
1OKC_A-1OKC_A	3059
1QMV_A-1QMV_C	24251
1S70_A-1S70_A	11689
1SL6_A-1SL6_A	1563
1UNL_A-1UNL_B	7203
1UNL_A-1UNL_D	677
1VQS_A-1VQS_A	8094
1XTK_A-1XTK_A	20763
2ASS_B-2ASS_B	2670
2AZE_A-2AZE_B	1069
2C1N_A-2C1N_A	2536
2C35_F-2C35_A	2588
2C9W_B-2C9W_C	1908
2CFH_A-2CFH_C	2212
2CFH_D-2CFH_C	2257
2E9X_H-2E9X_F	1866
2EHO_L-2EHO_F	1586
2F5J_A-2F5J_A	2030
2F9L_A-2F9L_A	3884
2FPZ_A-2FPZ_A	3858
2FUE_A-2FUE_A	15609
2GJO_A-2GJO_A	16251
2H1E_B-2H1E_A	2484
2IZZ_E-2IZZ_B	27341
2J3W_B-2J3W_A	2116
2J3W_B-2J3W_C	2111
2J3W_B-2J3W_D	2292
2JBH_A-2JBH_A	25270
2L0T_A-2L0T_A	2892
2NN6_A-2NN6_A	17892
2NN6_A-2NN6_B	17876
2NN6_A-2NN6_C	17873
2NN6_A-2NN6_D	17764
2NN6_A-2NN6_E	17696
2NN6_A-2NN6_I	13555
2NN6_B-2NN6_B	20885
2NN6_B-2NN6_D	20682
2NN6_B-2NN6_F	20588
2NN6_B-2NN6_I	14208
2NN6_C-2NN6_B	20590
2NN6_E-2NN6_C	17699
2NN6_E-2NN6_D	17589
2NN6_E-2NN6_I	13472
2NN6_F-2NN6_D	20525
2NN6_G-2NN6_I	3516
2NN8_A-2NN8_A	1281
2NPM_B-2NPM_A	2532
2NPM_B-2NPM_B	2532
2NVU_C-2NVU_A	2605
2OBV_A-2OBV_A	11590
2OIL_A-2OIL_A	3868
2OJI_A-2OJI_A	4656
2OZL_A-2OZL_D	17381
2P4N_B-2P4N_B	15983
2P9L_A-2P9L_B	16408
2P9L_A-2P9L_E	1684
2PI2_A-2PI2_E	1644
2Q8F_A-2Q8F_A	19350
2Q9Q_F-2Q9Q_A	1866
2Q9Q_F-2Q9Q_F	2156
2R83_B-2R83_B	1686
2RCY_B-2RCY_B	27486
2WA0_A-2WA0_A	1803
2ZME_A-2ZME_C	1704
2ZME_B-2ZME_C	1740
3CUQ_A-3CUQ_B	2097
3CUQ_A-3CUQ_C	1737
3G33_D-3G33_C	2596
3GGR_B-3GGR_A	2649
3GGR_B-3GGR_B	2793
3GTU_B-3GTU_A	11532
3J7Y_6-3J7Y_1	4864
3J8B_L-3J8B_H	1762
3J8C_F-3J8C_H	2665
3JCR_2-3JCR_3	3823
3JCR_2-3JCR_4	3844
3JCR_2-3JCR_7	3792
3JCR_2-3JCR_8	3758
3JCR_3-3JCR_4	3833
3JCR_3-3JCR_7	3845
3JCR_3-3JCR_8	3811
3JCR_4-3JCR_5	3835
3JCR_4-3JCR_8	3767
3JCR_7-3JCR_8	3811
3JCR_B-3JCR_G	1925
3JCR_B-3JCR_P	3152
3JCR_B-3JCR_U	3162
3JCR_D-3JCR_P	2314
3JCR_F-3JCR_D	3291
3JCR_F-3JCR_G	1860
3JCR_F-3JCR_J	2513
3JCR_F-3JCR_L	3376
3JCR_F-3JCR_Q	2529
3JCR_G-3JCR_D	1846
3JCR_L-3JCR_2	2344
3JCR_L-3JCR_4	2348
3JCR_L-3JCR_J	2231
3JCR_L-3JCR_Q	2341
3JCR_P-3JCR_R	3721
3JCR_P-3JCR_S	3790
3KVH_A-3KVH_A	10473
3L4G_F-3L4G_E	23848
3lhr_A-3lhr_A	441
3LHR_A-3LHR_A	441
3lkx_A-3lkx_B	1612
3LKX_A-3LKX_B	1612
3N9U_B-3N9U_C	1853
3NBN_D-3NBN_F	532
3P8C_A-3P8C_F	976
3P8C_B-3P8C_F	916
3P8C_F-3P8C_E	543
3pgw_V-3pgw_A	2584
3PGW_V-3PGW_A	2584
3PL7_A-3PL7_C	337
3PUF_D-3PUF_F	1622
3PUF_G-3PUF_H	1727
3PUF_H-3PUF_I	1607
3Q2S_A-3Q2S_D	1854
3q90_A-3q90_A	2425
3Q90_A-3Q90_A	2425
3QB5_K-3QB5_C	2681
3R45_A-3R45_C	243
3V00_C-3V00_A	3479
3v00_C-3v00_C	3484
3V00_C-3V00_C	3484
3V4Y_A-3V4Y_B	683
3W8H_A-3W8H_B	483
3WZZ_A-3WZZ_A	2445
3ZNG_A-3ZNG_B	1562
4A0L_C-4A0L_H	2334
4BEH_B-4BEH_A	3
4C9Q_B-4C9Q_A	3044
4c9q_B-4c9q_B	3046
4C9Q_B-4C9Q_B	3046
4CFV_C-4CFV_D	2614
4CNS_A-4CNS_A	24009
4CQM_M-4CQM_N	18767
4CZZ_A-4CZZ_B	1913
4d10_C-4d10_E	2415
4D10_C-4D10_E	2415
4D10_C-4D10_F	2361
4D10_M-4D10_L	2345
4D18_B-4D18_E	3740
4D18_D-4D18_F	2373
4d18_F-4d18_G	2284
4D18_F-4D18_G	2284
4D18_M-4D18_P	1865
4DDI_A-4DDI_D	2796
4dou_A-4dou_A	691
4DOU_A-4DOU_A	691
4DPG_E-4DPG_L	440
4DRW_B-4DRW_A	3696
4FME_B-4FME_A	2
4GEH_C-4GEH_D	472
4GMJ_B-4GMJ_A	1986
4HE0_A-4HE0_A	23193
4HGA_A-4HGA_C	590
4JD2_B-4JD2_E	1684
4MD7_E-4MD7_B	1928
4MNE_A-4MNE_B	9023
4N78_D-4N78_F	977
4NDN_B-4NDN_F	8323
4nkn_F-4nkn_A	554
4NKN_F-4NKN_A	554
4OGR_I-4OGR_K	2644
4OWT_A-4OWT_B	866
4OWT_A-4OWT_C	382
4P5O_I-4P5O_K	2869
4PJO_A-4PJO_K	1783
4PJO_A-4PJO_L	2129
4PJO_D-4PJO_C	3753
4PJO_D-4PJO_K	1807
4PJO_K-4PJO_L	1698
4R3Z_B-4R3Z_A	628
4R3Z_B-4R3Z_C	23575
4R3Z_C-4R3Z_A	622
4r8p_L-4r8p_L	3320
4R8P_L-4R8P_L	3320
4RER_A-4RER_B	3043
4RER_A-4RER_G	5319
4REW_G-4REW_B	1882
4RJF_A-4RJF_B	294
4RR2_A-4RR2_B	1889
4UEL_A-4UEL_C	1774
4UI9_C-4UI9_R	3202
4UI9_K-4UI9_R	3291
4UV9_A-4UV9_B	1870
4WLP_A-4WLP_B	890
4WSN_F-4WSN_G	2283
4WSN_G-4WSN_H	1819
4WSN_h-4WSN_l	2463
4WSN_j-4WSN_h	2864
4WSN_r-4WSN_u	2316
4WSN_s-4WSN_u	2329
4XZV_C-4XZV_D	433
4YC6_G-4YC6_H	1726
4YCU_A-4YCU_A	25328
4Z2M_B-4Z2M_I	1777
5a34_F-5a34_A	12412
5A34_F-5A34_A	12412
5A9Q_7-5A9Q_A	1924
5A9Q_D-5A9Q_1	1835
5A9Q_D-5A9Q_C	1841
5A9Q_E-5A9Q_1	1810
5A9Q_E-5A9Q_F	2013
5aft_J-5aft_B	16464
5AFT_J-5AFT_B	16464
5afu_B-5afu_B	16500
5AFU_B-5AFU_B	16500
5B32_C-5B32_E	2164
5B40_C-5B40_E	2165
5C51_A-5C51_B	19174
5CCB_B-5CCB_A	7586
5CVO_D-5CVO_E	2362
5D1K_A-5D1K_B	2508
5D2M_A-5D2M_B	2774
5D2M_D-5D2M_F	676
5ebz_F-5ebz_F	14323
5EBZ_F-5EBZ_F	14323
5EXR_C-5EXR_D	2748
5EXR_G-5EXR_E	3197
5EZV_C-5EZV_D	3061
5EZV_F-5EZV_D	5101
5F0M_A-5F0M_B	1888
5FJ8_C-5FJ8_J	1756
5FLX_C-5FLX_W	15918
5FLX_D-5FLX_U	7229
5FQ2_A-5FQ2_B	1983
5FWM_B-5FWM_E	1693
5G04_J-5G04_M	445
5G04_Y-5G04_E	197
5GJQ_j-5GJQ_r	12489
5gjq_L-5gjq_L	21146
5GJQ_L-5GJQ_L	12293
5gjq_O-5gjq_U	2345
5GJQ_O-5GJQ_U	12985
5gjq_P-5gjq_O	2377
5GJQ_P-5GJQ_O	11649
5gjq_Q-5gjq_L	2847
5GJQ_Q-5GJQ_L	10240
5gjq_U-5gjq_T	2159
5GJQ_U-5GJQ_T	14710
5gjq_U-5gjq_V	2736
5GJQ_U-5GJQ_V	7481
5GJR_a-5GJR_e	12990
5GJR_a-5GJR_Q	2826
5GJR_E-5GJR_a	9173
5GJR_F-5GJR_a	9712
5GJR_F-5GJR_g	10443
5GJR_g-5GJR_C	10567
5GJR_O-5GJR_T	2141
5grh_A-5grh_B	22384
5GRH_A-5GRH_B	22384
5GT0_C-5GT0_E	2112
5GT3_G-5GT3_B	2502
5hj0_C-5hj0_C	583
5HJ0_C-5HJ0_C	583
5HVQ_C-5HVQ_D	1703
5HYN_F-5HYN_H	1329
5IFW_B-5IFW_A	2195
5IJN_L-5IJN_M	622
5IJN_L-5IJN_N	646
5IJN_M-5IJN_N	1624
5INB_A-5INB_B	440
5IOH_A-5IOH_B	460
5IY7_A-5IY7_1	1181
5IY7_A-5IY7_K	2980
5IYB_A-5IYB_G	14238
5IYB_B-5IYB_K	2923
5IYB_C-5IYB_J	1759
5IYB_C-5IYB_K	2853
5IYC_B-5IYC_J	1793
5IYC_C-5IYC_F	2784
5IYC_N-5IYC_O	1272
5IYC_T-5IYC_S	1561
5IYD_G-5IYD_F	2651
5JPW_A-5JPW_B	3
5K1C_B-5K1C_C	4192
5L2W_A-5L2W_B	2534
5L4G_4-5L4G_Z	13973
5L4G_7-5L4G_3	12195
5L4G_8-5L4G_4	12195
5L4G_A-5L4G_B	12280
5L4G_C-5L4G_B	12415
5L4G_D-5L4G_5	9437
5L4G_E-5L4G_5	9942
5L4G_F-5L4G_4	9611
5L4G_H-5L4G_I	20597
5L4G_K-5L4G_L	19359
5L4G_M-5L4G_H	19699
5L4G_M-5L4G_L	19638
5L4G_N-5L4G_T	12253
5L4G_N-5L4G_Z	9971
5L4G_O-5L4G_8	12374
5L4G_P-5L4G_Q	11706
5L4G_Q-5L4G_R	11719
5L4G_S-5L4G_R	11258
5L4G_T-5L4G_Z	10099
5L4G_W-5L4G_V	11506
5L4K_N-5L4K_T	2094
5L4K_N-5L4K_V	4388
5L4K_P-5L4K_U	2385
5L4K_Q-5L4K_V	2827
5L4K_R-5L4K_U	2407
5L4K_S-5L4K_U	2379
5L4K_U-5L4K_T	2139
5L4K_V-5L4K_T	2168
5L4K_V-5L4K_U	2727
5LCW_H-5LCW_E	201
5LCW_P-5LCW_M	451
5LCW_R-5LCW_S	1959
5LCW_Y-5LCW_F	8119
5LF1_Y-5LF1_J	10820
5LN3_2-5LN3_1	14386
5LN3_C-5LN3_B	12379
5ln3_C-5ln3_C	12509
5LN3_C-5LN3_C	12509
5LN3_C-5LN3_D	11809
5LN3_C-5LN3_E	12225
5LN3_C-5LN3_F	11340
5LN3_D-5LN3_1	9616
5LN3_D-5LN3_B	11682
5LN3_G-5LN3_1	10278
5LN3_G-5LN3_7	10342
5LN3_M-5LN3_1	10609
5LN3_M-5LN3_K	19681
5LQF_A-5LQF_B	2630
5LS6_A-5LS6_B	2863
5LSJ_B-5LSJ_D	321
5LSJ_C-5LSJ_G	337
5LSJ_E-5LSJ_G	340
5LSK_A-5LSK_D	330
5LSK_D-5LSK_N	334
5MQF_M-5MQF_o	3946
5msm_D-5msm_E	1518
5MSM_D-5MSM_E	1518
5N0Z_A-5N0Z_A	1057
5NKS_A-5NKS_A	23797
5NPW_C-5NPW_D	661
5OF4_A-5OF4_G	1118
5OO6_N-5OO6_O	1
5T0G_C-5T0G_X	2553
5T0G_C-5T0G_Y	2361
5T0H_a-5T0H_Z	2346
5T0H_c-5T0H_W	2372
5T0I_G-5T0I_O	12255
5T0J_C-5T0J_B	20656
5T0J_D-5T0J_B	19377
5T2C_H-5T2C_s	2159
5TBK_K-5TBK_A	2161
5U1D_A-5U1D_B	21528
5UV6_A-5UV6_A	951
5VFQ_W-5VFQ_X	2864
5VFR_W-5VFR_a	2375
5VFS_D-5VFS_c	8481
5VFS_W-5VFS_D	2381
5VFT_a-5VFT_c	2381
5VFT_U-5VFT_C	4911
5VFT_U-5VFT_D	4946
5VFT_V-5VFT_d	2119
5VFT_V-5VFT_Y	2455
5VFU_B-5VFU_I	8573
5VFU_V-5VFU_C	2328
5VFU_Z-5VFU_b	2289
5VHI_C-5VHI_c	8400
5VHI_D-5VHI_Z	2523
5VHM_D-5VHM_G	4536
5VHS_Y-5VHS_X	2590
5WG6_A-5WG6_B	2813
5X1C_A-5X1C_A	23979
5XJC_J-5XJC_W	2985
5XJC_o-5XJC_h	2319
5XTB_J-5XTB_P	14463
5XTB_P-5XTB_L	4225
5XTD_d-5XTD_e	547
5XTD_M-5XTD_A	18870
5XTD_M-5XTD_O	16974
5XTD_N-5XTD_I	661
5XTD_P-5XTD_B	17332
5XTD_Q-5XTD_P	19423
5XTD_u-5XTD_S	1182
5XTH_P-5XTH_C	17072
5XTH_P-5XTH_E	1587
5XTH_P-5XTH_I	639
5XTI_M-5XTI_P	16520
5XTI_P-5XTI_H	1542
5XTI_Q-5XTI_w	16572
5Y6L_A-5Y6L_B	11953
5Y6L_B-5Y6L_C	11704
5Y6L_B-5Y6L_E	2192
5Y6L_D-5Y6L_E	2207
5YVT_B-5YVT_A	22372
5YVT_B-5YVT_B	22395
5YZG_L-5YZG_y	1810
5YZG_W-5YZG_R	1975
5Z56_1-5Z56_5	2786
5Z57_3-5Z57_w	2050
5Z57_o-5Z57_A	1848
5Z58_U-5Z58_1	1968
5Z58_u-5Z58_v	1543
5ZQZ_C-5ZQZ_D	14962
5ZYA_A-5ZYA_D	880
6AHD_N-6AHD_L	2148
6AHU_G-6AHU_F	1689
6AHU_J-6AHU_D	2585
6AHU_L-6AHU_D	1242
6AVO_S-6AVO_D	13538
6B1U_C-6B1U_F	5324
6bp6_A-6bp6_A	698
6BP6_A-6BP6_A	698
6CES_D-6CES_N	1676
6cwx_B-6cwx_A	1545
6CWX_B-6CWX_A	1545
6D6Q_A-6D6Q_G	2900
6D6Q_E-6D6Q_B	17700
6D6Q_F-6D6Q_I	14066
6D6Q_G-6D6Q_D	2874
6D6Q_H-6D6Q_B	4512
6D6Q_H-6D6Q_E	4428
6D6Q_I-6D6Q_L	934
6D6R_G-6D6R_L	934
6D6R_K-6D6R_E	13320
6DCX_A-6DCX_D	4314
6DNH_A-6DNH_C	2327
6DNH_B-6DNH_C	2326
6DRD_A-6DRD_H	1499
6E5B_C-6E5B_J	12223
6E5B_C-6E5B_K	9950
6E5B_D-6E5B_K	9915
6E5B_G-6E5B_N	10379
6E5B_H-6E5B_N	12331
6E5B_K-6E5B_X	11167
6E5B_T-6E5B_b	10483
6E5U_E-6E5U_F	2344
6EN4_A-6EN4_B	1190
6ERF_H-6ERF_T	374
6ERG_E-6ERG_D	18801
6ezo_D-6ezo_D	13749
6EZO_D-6EZO_D	13749
6F3T_F-6F3T_B	1823
6FEC_7-6FEC_6	1584
6FEC_g-6FEC_t	1512
6FEC_i-6FEC_j	2250
6FEC_K-6FEC_s	2390
6FEC_L-6FEC_W	1537
6FEC_o-6FEC_G	2417
6FF4_C-6FF4_1	2000
6FF4_C-6FF4_O	1978
6FF4_U-6FF4_1	2779
6FF4_u-6FF4_x	1228
6FF4_u-6FF4_y	908
6FF7_O-6FF7_1	4873
6FF7_o-6FF7_w	1814
6FF7_U-6FF7_1	2779
6FF7_u-6FF7_9	2084
6G18_E-6G18_G	2481
6G18_w-6G18_t	1279
6G4Q_B-6G4Q_A	18132
6G5H_C-6G5H_A	13296
6GHM_A-6GHM_D	4503
6GMH_Z-6GMH_Y	2039
6GML_W-6GML_U	706
6GU6_A-6GU6_B	1718
6gwj_K-6gwj_B	1808
6GWJ_K-6GWJ_B	1808
6GWS_B-6GWS_E	399
6H25_A-6H25_B	17715
6H25_C-6H25_D	20494
6H25_E-6H25_F	17286
6H3C_G-6H3C_F	818
6H3C_H-6H3C_I	615
6HTS_A-6HTS_F	18340
6HTS_E-6HTS_R	777
6HTS_F-6HTS_R	815
6HTS_G-6HTS_E	7822
6HTS_G-6HTS_F	8320
6I4Y_A-6I4Y_B	592
6IBX_A-6IBX_A	22006
6ICZ_L-6ICZ_q	2199
6ID0_L-6ID0_R	1972
6ID1_J-6ID1_M	1923
6IY6_C-6IY6_E	12448
6JLQ_C-6JLQ_A	2357
6jmg_A-6jmg_A	3868
6JMG_A-6JMG_A	3868
6JT2_B-6JT2_A	7838
6K71_P-6K71_K	14566
6K72_D-6K72_A	13723
6K72_J-6K72_A	11098
6K7Y_W-6K7Y_V	4363
6KDY_H-6KDY_G	22371
6KIV_N-6KIV_R	3883
6L49_M-6L49_O	2494
6LQM_r-6LQM_N	10526
6LSR_G-6LSR_i	2094
6LSS_b-6LSS_S	1795
6LSS_Q-6LSS_K	1504
6LSS_V-6LSS_S	2608
6LTH_M-6LTH_R	477
6LTH_O-6LTH_R	785
6LTH_P-6LTH_I	1796
6LTH_P-6LTH_Q	842
6LTJ_I-6LTJ_J	5458
6LTJ_I-6LTJ_Q	876
6LTJ_O-6LTJ_M	1688
6LTJ_O-6LTJ_P	2118
6LTJ_O-6LTJ_Q	866
6LXE_A-6LXE_C	352
6M4D_H-6M4D_F	1588
6MSD_E-6MSD_c	8394
6MSE_a-6MSE_Z	2346
6MSE_B-6MSE_A	20597
6MSE_B-6MSE_C	20652
6MSE_B-6MSE_I	8573
6MSE_B-6MSE_J	7967
6MSE_C-6MSE_D	19685
6MSE_c-6MSE_Z	2728
6MSE_D-6MSE_c	8481
6MSE_D-6MSE_G	8738
6MSE_D-6MSE_H	8855
6MSE_E-6MSE_D	19359
6MSE_E-6MSE_M	8481
6MSE_f-6MSE_A	2495
6MSE_f-6MSE_B	2529
6MSE_F-6MSE_c	8478
6MSE_g-6MSE_h	12282
6MSE_g-6MSE_m	12254
6MSE_H-6MSE_P	10423
6MSE_V-6MSE_d	2119
6MSE_V-6MSE_e	1377
6MSE_V-6MSE_Y	2455
6MSE_V-6MSE_Z	2375
6MSE_W-6MSE_D	2381
6MSE_X-6MSE_H	2578
6MSE_Y-6MSE_e	1390
6MSE_Z-6MSE_d	2112
6MSG_X-6MSG_D	2600
6MSJ_C-6MSJ_D	19685
6MSJ_f-6MSJ_A	2495
6MSJ_F-6MSJ_a	2316
6MSJ_U-6MSJ_B	4874
6MSJ_W-6MSJ_E	2346
6MSJ_X-6MSJ_Z	2463
6MSK_A-6MSK_C	21244
6MSK_f-6MSK_B	2529
6MSK_F-6MSK_b	11976
6MSK_f-6MSK_U	3410
6MZC_H-6MZC_K	1851
6MZD_F-6MZD_H	1826
6MZM_G-6MZM_K	2032
6MZM_K-6MZM_D	1134
6n2g_C-6n2g_C	2408
6N2G_C-6N2G_C	2408
6NMI_A-6NMI_D	2091
6NMI_D-6NMI_A	2091
6NQ3_F-6NQ3_H	484
6NR9_3-6NR9_1	2387
6NR9_3-6NR9_2	2854
6NR9_5-6NR9_1	2413
6NR9_5-6NR9_6	2951
6NRA_A-6NRA_O	18034
6NRA_C-6NRA_D	17635
6NRA_C-6NRA_P	17701
6NRA_E-6NRA_F	17967
6NRA_E-6NRA_L	17999
6NRA_F-6NRA_B	18395
6NRA_F-6NRA_G	17955
6NRA_G-6NRA_D	17936
6NRA_M-6NRA_O	17999
6NRB_3-6NRB_1	2387
6NRB_3-6NRB_5	3277
6NRB_4-6NRB_1	1972
6NRB_4-6NRB_6	2303
6NRB_5-6NRB_1	2413
6NRB_5-6NRB_2	2903
6NRD_1-6NRD_1	2634
6NRD_1-6NRD_2	2523
6NRD_3-6NRD_1	2387
6NRD_3-6NRD_4	2218
6NTS_A-6NTS_B	2129
6NU2_b-6NU2_h	709
6NU2_F-6NU2_g	2984
6NU2_F-6NU2_i	662
6NU2_M-6NU2_q	611
6NU2_X-6NU2_Y	1694
6NU3_5-6NU3_s	808
6NU3_5-6NU3_X	723
6NU3_5-6NU3_Y	714
6NU3_7-6NU3_0	9062
6NU3_7-6NU3_O	17870
6NU3_7-6NU3_T	13456
6NU3_b-6NU3_R	945
6NU3_c-6NU3_b	1926
6NU3_c-6NU3_S	14835
6NU3_e-6NU3_f	5809
6NU3_e-6NU3_m	635
6NU3_M-6NU3_F	16842
6NU3_P-6NU3_p	12174
6NU3_Q-6NU3_O	12082
6NU3_S-6NU3_R	12143
6NU3_X-6NU3_q	624
6NU3_Y-6NU3_U	1794
6O60_B-6O60_A	2559
6O81_F-6O81_H	13735
6O9L_1-6O9L_1	1978
6O9L_1-6O9L_2	1693
6O9L_1-6O9L_6	1907
6O9L_6-6O9L_1	1907
6O9L_6-6O9L_4	2756
6o9l_6-6o9l_6	18413
6O9L_6-6O9L_6	18413
6O9L_7-6O9L_1	1871
6O9L_8-6O9L_1	1965
6O9L_8-6O9L_9	2618
6O9L_A-6O9L_1	1928
6O9L_A-6O9L_F	3000
6O9L_A-6O9L_I	4229
6O9L_B-6O9L_1	1915
6O9L_B-6O9L_C	10326
6O9L_B-6O9L_G	13938
6O9L_B-6O9L_I	4210
6O9L_Q-6O9L_1	1763
6O9L_Q-6O9L_R	1627
6O9L_T-6O9L_1	1671
6O9L_T-6O9L_R	1595
6O9M_1-6O9M_1	1972
6O9M_1-6O9M_4	1868
6O9M_2-6O9M_1	1689
6O9M_2-6O9M_4	1955
6O9M_2-6O9M_5	1074
6O9M_7-6O9M_1	1866
6O9M_7-6O9M_6	12499
6OBN_A-6OBN_C	2671
6PAI_A-6PAI_E	687
6PPL_B-6PPL_C	7607
6PW9_B-6PW9_A	7376
6PW9_B-6PW9_D	1529
6PW9_C-6PW9_D	2247
6Q6G_I-6Q6G_O	3610
6Q6G_N-6Q6G_K	2126
6Q6G_Q-6Q6G_G	643
6Q6H_O-6Q6H_V	7012
6Q6H_P-6Q6H_L	1960
6Q8I_E-6Q8I_G	978
6QDV_C-6QDV_d	3097
6QDV_J-6QDV_K	1945
6QDV_K-6QDV_i	1993
6QDV_K-6QDV_y	1740
6QDV_O-6QDV_N	2181
6QDV_O-6QDV_s	1726
6QDV_p-6QDV_r	3818
6QDV_S-6QDV_O	2277
6QDV_s-6QDV_v	1732
6QDV_T-6QDV_O	2222
6QDV_T-6QDV_S	6947
6QDV_T-6QDV_y	1911
6QDV_W-6QDV_Y	2997
6QNX_A-6QNX_B	1076
6R6H_E-6R6H_G	2298
6R6H_G-6R6H_H	1799
6R7F_E-6R7F_F	2662
6R7F_F-6R7F_H	1843
6R7H_A-6R7H_B	2574
6R7H_A-6R7H_C	2433
6R7H_A-6R7H_F	2390
6R7H_C-6R7H_H	1840
6R7H_F-6R7H_G	2279
6R7H_Q-6R7H_P	2004
6R7N_D-6R7N_G	2309
6R8Y_G-6R8Y_B	2108
6R91_K-6R91_L	2266
6RNY_A-6RNY_B	2349
6RNY_C-6RNY_F	2069
6RW4_4-6RW4_D	1058
6RW4_4-6RW4_Y	715
6RW5_D-6RW5_G	16660
6RW5_G-6RW5_C	658
6S1M_A-6S1M_B	10023
6S6D_A-6S6D_C	3984
6S7O_G-6S7O_F	1817
6S7T_A-6S7T_H	1769
6SC2_D-6SC2_H	1605
6SXB_F-6SXB_G	15235
6T41_A-6T41_B	2659
6TCA_A-6TCA_B	7066
6TED_Q-6TED_V	1507
6TED_Q-6TED_W	2521
6TED_Q-6TED_X	515
6TED_V-6TED_U	1720
6TED_V-6TED_X	513
6TLJ_F-6TLJ_M	436
6TLJ_J-6TLJ_P	9878
6TLJ_K-6TLJ_H	8669
6TM5_I-6TM5_N	2355
6TNZ_B-6TNZ_D	1219
6TVO_A-6TVO_B	2506
6tyd_A-6tyd_A	1879
6TYD_A-6TYD_A	1879
6tyd_V-6tyd_A	1589
6TYD_V-6TYD_A	1589
6TZT_B-6TZT_A	1836
6UHC_A-6UHC_E	1684
6UHC_B-6UHC_G	1801
6UHC_C-6UHC_F	1451
6UHC_C-6UHC_G	1758
6UHC_D-6UHC_F	1244
6UHC_F-6UHC_G	1255
6UPK_G-6UPK_H	1894
6URG_B-6URG_F	1748
6UX9_A-6UX9_A	2445
6V0O_A-6V0O_D	2
6V0P_A-6V0P_B	3366
6V4X_I-6V4X_H	23345
6V4X_I-6V4X_J	1864
6V6S_K-6V6S_k	2319
6v77_B-6v77_B	20978
6V77_B-6V77_B	20978
6VAX_C-6VAX_D	8578
6VVO_A-6VVO_E	20257
6VVO_B-6VVO_C	24930
6VVO_B-6VVO_D	23657
6VVO_C-6VVO_D	24522
6VVO_D-6VVO_B	23657
6vvo_D-6vvo_C	24522
6VVO_D-6VVO_C	24522
6VVO_E-6VVO_D	21838
6W6L_F-6W6L_U	2363
6W6L_H-6W6L_U	2430
6W6L_M-6W6L_R	1750
6W6W_A-6W6W_C	693
6W6W_C-6W6W_D	1108
6WCV_B-6WCV_A	17358
6WG3_D-6WG3_C	1996
6WGE_A-6WGE_C	2196
6WGE_B-6WGE_C	2212
6WKR_C-6WKR_P	2179
6WLW_R-6WLW_Q	4591
6WLW_U-6WLW_1	1195
6WLW_U-6WLW_V	707
6WM2_C-6WM2_1	11299
6WM2_C-6WM2_F	22073
6WM2_I-6WM2_1	5588
6WM2_I-6WM2_L	1729
6WM3_E-6WM3_1	11056
6WM3_E-6WM3_I	6368
6WM4_F-6WM4_1	11056
6WM4_F-6WM4_G	5372
6WQX_C-6WQX_B	2300
6WW7_A-6WW7_G	1799
6WW7_A-6WW7_I	933
6ww7_B-6ww7_B	15978
6WW7_B-6WW7_B	15978
6WW7_B-6WW7_C	1581
6WW7_B-6WW7_E	1451
6ww7_B-6ww7_H	1143
6WW7_B-6WW7_H	1143
6WW7_C-6WW7_E	1352
6WW7_E-6WW7_F	1327
6WW7_H-6WW7_E	926
6X0U_B-6X0U_A	1002
6X0U_D-6X0U_C	248
6X0V_F-6X0V_E	362
6XT9_A-6XT9_D	669
6XT9_I-6XT9_A	838
6XTX_2-6XTX_6	19334
6XTX_3-6XTX_4	20027
6XTX_3-6XTX_5	21259
6XTX_4-6XTX_5	20028
6XTX_4-6XTX_7	21470
6XTX_6-6XTX_4	19256
6XTX_7-6XTX_5	20166
6XTY_2-6XTY_5	19968
6XTY_3-6XTY_7	20232
6XTY_A-6XTY_C	1749
6XTY_D-6XTY_A	2077
6Y4L_A-6Y4L_B	1149
6y9b_A-6y9b_A	7026
6Y9B_A-6Y9B_A	7026
6YBD_y-6YBD_x	1542
6YBT_1-6YBT_1	11920
6YBT_1-6YBT_2	4673
6YBV_t-6YBV_s	2994
6YIE_A-6YIE_B	489
6YW6_A-6YW6_B	16478
6YW6_A-6YW6_D	1779
6YW6_A-6YW6_F	1533
6YW6_B-6YW6_F	1533
6YW6_B-6YW6_G	1766
6YW6_C-6YW6_G	1725
6YW6_F-6YW6_G	1233
6Z2J_E-6Z2J_F	2166
6Z2J_F-6Z2J_A	585
6ZEJ_D-6ZEJ_A	7629
6ZM5_6-6ZM5_j	583
6ZM5_6-6ZM5_P	7421
6ZM5_8-6ZM5_m	625
6ZM5_e-6ZM5_8	845
6ZM5_F-6ZM5_q	666
6ZM5_Y-6ZM5_2	1268
6ZM6_E-6ZM6_7	19180
6ZM6_F-6ZM6_h	819
6ZM6_f-6ZM6_m	682
6ZM6_M-6ZM6_g	3358
6ZM6_N-6ZM6_I	8302
6ZM6_V-6ZM6_Y	1702
6ZM6_Y-6ZM6_9	1468
6ZMT_U-6ZMT_T	2289
6ZMW_d-6ZMW_Y	2503
6ZMW_u-6ZMW_6	2026
6ZON_D-6ZON_E	1768
6ZON_e-6ZON_g	9010
6ZON_H-6ZON_F	2698
6ZON_L-6ZON_F	1754
6ZVJ_F-6ZVJ_K	1893
6ZVJ_H-6ZVJ_K	1911
6ZVJ_M-6ZVJ_F	2333
6ZVJ_s-6ZVJ_f	1596
6ZYM_L-6ZYM_u	2153
7A09_E-7A09_F	2231
7A09_E-7A09_L	1715
7A6H_A-7A6H_N	1937
7A6H_O-7A6H_Q	1029
7A6H_P-7A6H_Q	958
7ADO_A-7ADO_C	1599
7ADO_A-7ADO_D	1544
7ADO_A-7ADO_E	1485
7ADO_C-7ADO_D	1423
7ADP_A-7ADP_B	7280
7ADP_B-7ADP_D	704
7AE3_B-7AE3_N	1917
7AEA_A-7AEA_O	2719
7AEA_M-7AEA_N	1820
7AO9_A-7AO9_C	1070
7AO9_B-7AO9_C	1085
7AOA_B-7AOA_A	2164
7AOA_F-7AOA_D	2198
7APK_B-7APK_C	2046
7APK_F-7APK_i	1826
7APK_F-7APK_o	1602
7APK_I-7APK_O	1459
7APK_M-7APK_I	1623
7APK_M-7APK_N	1784
7APK_m-7APK_o	1458
7AST_H-7AST_B	1757
7AST_M-7AST_J	5665
7AST_N-7AST_A	3100
7AST_N-7AST_J	5923
7B5L_L-7B5L_K	1717
7B5Q_I-7B5Q_H	693
7B5Q_J-7B5Q_H	692
7BBD_C-7BBD_A	3368
7BLN_C-7BLN_D	1541
7bv5_D-7bv5_D	27312
7BV5_D-7BV5_D	27312
7CGP_L-7CGP_N	2238
7CUN_D-7CUN_I	6475
7D43_H-7D43_D	13734
7D45_I-7D45_C	11108
7D45_I-7D45_G	11103
7D58_A-7D58_P	2445
7D59_A-7D59_Q	1141
7D59_B-7D59_Q	1135
7DL2_E-7DL2_D	701
7KSO_C-7KSO_E	521
7KSO_E-7KSO_F	490
7LUM_G-7LUM_F	18352
7LUM_L-7LUM_M	17985
A0AVF1-Q86WT1	9248
A0JLT2-O43513	394
A0JLT2-O60244	460
A0JLT2-O75448	324
A0JLT2-O95402	454
A0JLT2-P24863	496
A0JLT2-Q13503	449
A0JLT2-Q15528	469
A0JLT2-Q15648	345
A0JLT2-Q6P2C8	462
A0JLT2-Q71F56	352
A0JLT2-Q71SY5	368
A0JLT2-Q93074	311
A0JLT2-Q96HR3	271
A0JLT2-Q96RN5	265
A0JLT2-Q9BTT4	449
A0JLT2-Q9BUE0	368
A0JLT2-Q9H204	375
A0JLT2-Q9H944	409
A0JLT2-Q9NPJ6	465
A0JLT2-Q9NVC6	447
A0JLT2-Q9NWA0	255
A0JLT2-Q9NX70	238
A0JLT2-Q9P086	402
A0JLT2-Q9UHV7	416
A0JLT2-Q9ULK4	430
A1A519-Q9P0L0	92
A1IGU5-Q9NQY0	1220
A1KXE4-O43251	165
A1X283-O43639	1223
A2A368-P43358	1162
A2RRP1-Q6NUQ1	1227
A2RRP1-Q8WU76	1445
A2RRP1-Q9NZ43	1239
A2RRP1-Q9P2W9	1450
A2VDF0-Q7Z5A8	85
A5D8V6-Q99816	1198
A5YKK6-O75175	1239
A5YKK6-Q5W0B1	1243
A5YKK6-Q92600	1300
A5YKK6-Q96LI5	1339
A5YKK6-Q9C0C2	85
A5YKK6-Q9H9A5	1033
A5YKK6-Q9HC44	159
A5YKK6-Q9NZN8	2002
A5YKK6-Q9UFF9	1320
A5YKK6-Q9UIV1	1321
A5YKK6-Q9UKZ1	662
A5YM69-Q12774	57
A6ND36-O95292	526
A6NGB9-O00401	899
A6NGB9-O43639	903
A6NGE4-Q5TAQ9	3156
A6NHQ4-Q15022	87
A6NI28-Q9H4E7	1400
A6NIJ9-O43240	423
A6NKF2-Q99856	1366
A6NKQ9-Q6NT52	738
A6PVS8-Q7Z5L2	618
A6ZKI3-Q86TG7	483
A7E2Y1-P06753	1206
A7E2Y1-P09493	1198
A7E2Y1-P67936	1135
A8K8V0-O75962	240
A8K8V0-Q5T5X7	140
A8K8V0-Q9H4L7	325
A8MPS7-P22061	4263
A8MW92-Q9BTC8	483
A8MZ97-P62136	58
A9UHW6-O43310	1413
B2RU33-Q9Y592	220
B2RXF5-Q99592	665
B5ME19-O00303	1354
B5ME19-O15371	1239
B5ME19-O15372	1356
B5ME19-P55884	1203
B5ME19-Q13347	1221
B5ME19-Q14152	1175
B9A064-P15814	669
C9JRZ8-F5H284	14450
C9JRZ8-O60218	15626
C9JRZ8-P11586	14378
C9JRZ8-Q9BYZ2	13971
ClpQ-ClpQ	647
F5H284-P37837	16310
H3BUK9-Q9Y592	221
Hs_Nf_iso2-Hs_Nf_iso2	380
O00139-Q99598	1138
O00148-P60709	6985
O00148-Q00839	6508
O00148-Q13838	18251
O00159-P62158	1546
O00165-Q9H078	271
O00182-Q6DKI2	764
O00182-Q96KB5	644
O00194-Q8IYJ3	1491
O00194-Q8TDW5	1448
O00194-Q96C24	1448
O00203-O14617	1623
O00214-P23634	641
O00214-Q12913	606
O00214-Q9HCM3	146
O00221-Q01201	824
O00231-O00232	1977
O00231-O00487	1659
O00231-Q15008	2145
O00231-Q16186	1338
O00231-Q9UNM6	1911
O00231-Q9Y5K5	1736
O00232-O00231	1977
O00232-O00487	1535
O00232-P51665	1530
O00232-Q15008	1952
O00232-Q16186	1332
O00232-Q9UNM6	1881
O00232-Q9Y5K5	1712
O00233-O00231	1522
O00233-O00232	1369
O00233-O00487	6613
O00233-P17980	11455
O00233-Q15008	1376
O00233-Q9UNM6	1377
O00267-O95373	832
O00268-P49848	1045
O00268-Q12962	534
O00268-Q15542	1096
O00268-Q15545	572
O00273-O76075	326
O00273-Q9UJ04	305
O00292-O75610	2303
O00294-O75386	735
O00303-O15372	1676
O00303-O75821	1490
O00303-Q13347	1422
O00303-Q14152	1303
O00303-Q7L2H7	1536
O00303-Q9Y262	1275
O00330-P09622	10977
O00339-Q99435	545
O00399-O75935	853
O00399-P47755	1204
O00399-Q14203	3689
O00399-Q9BTE1	18300
O00399-Q9NZ32	12987
O00399-Q9UJW0	1081
O00409-Q9UIJ7	1189
O00411-Q8N5Z5	1199
O00425-P11940	1541
O00425-P46783	1424
O00425-P62277	1602
O00425-Q02878	1463
O00425-Q9NZI8	6256
O00443-Q13492	1313
O00459-P27986	1119
O00459-Q92569	583
O00469-Q8NBJ5	6375
O00470-O14770	1711
O00471-Q8IYI6	1201
O00471-Q8TAG9	1975
O00471-Q9UPT5	1861
O00471-Q9Y2D4	1196
O00472-Q96JC9	582
O00472-Q9UHB7	355
O00478-P78410	678
O00487-P51665	1680
O00487-P62195	7041
O00487-Q15008	1552
O00487-Q16186	1340
O00487-Q99460	2729
O00487-Q9BRP4	2121
O00487-Q9Y5K5	1444
O00499-Q9UBW5	1180
O00505-O00629	2438
O00506-Q9BUL8	410
O00506-Q9P289	6297
O00506-Q9Y6E0	6246
O00522-O14713	610
O00541-P46087	1288
O00541-Q9GZL7	2021
O00567-O76021	2549
O00567-P05388	2535
O00567-P23396	2511
O00567-P46087	2491
O00567-P46782	2537
O00567-P55769	2583
O00567-P62750	2507
O00567-P62888	2583
O00567-P62910	2197
O00567-Q49A26	1957
O00567-Q8TDN6	1543
O00567-Q99848	1380
O00567-Q9BVP2	2033
O00567-Q9BZE4	2423
O00567-Q9GZR7	2137
O00567-Q9H0A0	1798
O00567-Q9Y2X3	2452
O00567-Q9Y3B9	1290
O00570-P35711	2207
O00571-O15523	17825
O00571-Q99543	16088
O00602-O60279	158
O00602-Q15485	2730
O00628-Q92968	1405
O00712-Q14938	411
O00716-Q5H9I0	677
O00743-O15084	1805
O00743-O75170	1304
O00743-Q8N8A2	2384
O00762-Q92945	1340
O00762-Q96AE4	1542
O00764-O95861	11645
O00764-P31948	4672
O14492-Q9BRX9	489
O14497-O96019	680
O14497-Q8NFD5	127
O14497-Q8WUZ0	268
O14497-Q9BQE9	270
O14512-Q93034	488
O14524-P0DJD1	459
O14530-P50991	20440
O14530-Q99832	20452
O14531-Q9BPU6	19013
O14561-Q9NU23	1310
O14579-P35606	2134
O14579-P48444	1545
O14579-P53621	2146
O14579-Q9Y678	2937
O14595-Q9GZU7	6220
O14617-Q92572	1486
O14639-Q9HD40	1282
O14641-Q92997	987
O14709-P17040	332
O14744-Q9BQA1	3182
O14744-Q9NY12	1262
O14770-P40424	1711
O14770-P40425	1523
O14770-P40426	1710
O14770-Q99687	1678
O14770-Q9BYU1	1708
O14770-Q9Y2B2	1175
O14776-P17844	472
O14776-Q5VWI1	488
O14777-O95229	283
O14777-Q8NBT2	987
O14777-Q9BZD4	3299
O14777-Q9H081	1551
O14777-Q9H410	381
O14777-Q9HBM1	1592
O14788-O95249	263
O14802-O75575	1477
O14802-P05423	1256
O14802-Q9NW08	23501
O14802-Q9NWS0	1611
O14802-Q9Y535	9334
O14818-P20618	14823
O14818-P28062	14817
O14818-P28065	14825
O14818-P28066	14825
O14818-P28070	8579
O14818-P28072	14826
O14818-P28074	14827
O14818-P49721	14825
O14818-Q99436	14814
O14867-O60675	432
O14867-Q9Y5Q3	434
O14874-Q5VZV1	13233
O14920-Q9Y6K9	1882
O14929-P62805	1087
O14948-P19484	2041
O14949-P31930	1046
O14967-Q96GX1	395
O14972-O60826	494
O14972-Q567U6	492
O14972-Q9UBI1	449
O14977-Q9UMX2	685
O14979-P09651	5884
O15042-Q8IWX8	1052
O15078-Q15051	1325
O15084-O75170	1002
O15084-Q5H9R7	1032
O15084-Q8N8A2	2655
O15111-Q9Y6K9	1842
O15143-O15144	1295
O15143-P59998	1243
O15143-P61158	2750
O15143-P61160	2723
O15143-Q9BPX5	1247
O15144-P61158	1300
O15144-Q8WVV9	1293
O15144-Q92747	1291
O15144-Q9BPX5	1190
O15145-O15143	1226
O15145-O15144	1180
O15145-P61158	1232
O15145-P61160	1232
O15145-Q92747	1224
O15145-Q9BPX5	1172
O15145-Q9P1U1	1232
O15151-P04637	393
O15155-Q9P2W9	1492
O15160-P62875	2124
O15162-Q86VR2	426
O15194-Q99618	170
O15194-Q9GZU7	7038
O15212-O60925	2829
O15212-Q99471	2902
O15212-Q9NQP4	2178
O15212-Q9UHV9	3075
O15239-P51970	755
O15247-Q9NZA1	6622
O15264-P53778	2743
O15318-O14802	1161
O15318-P05423	1081
O15318-Q9BUI4	1115
O15318-Q9NW08	1157
O15318-Q9Y535	1173
O15335-Q8N129	415
O15371-O00303	1316
O15371-O15372	1319
O15371-O75821	1278
O15371-P60228	1306
O15371-Q13347	1231
O15371-Q14152	1175
O15371-Q7L2H7	1313
O15371-Q9Y262	1246
O15372-Q13347	1558
O15372-Q7L2H7	1540
O15372-Q99613	1206
O15372-Q9Y262	1278
O15392-Q53HL2	801
O15400-O14653	1411
O15400-O95249	1401
O15400-O95721	1385
O15400-Q5SQN1	913
O15400-Q9UNK0	1452
O15439-Q5T2W1	449
O15446-O15160	329
O15446-O95602	317
O15460-Q15393	1317
O15482-O75069	394
O15482-O94876	393
O15482-Q9ULS5	393
O15488-O95210	1667
O15511-O15143	1247
O15511-O15144	1190
O15511-O15145	1172
O15511-P59998	1163
O15511-P61158	1253
O15511-P61160	1253
O15511-Q92747	1247
O15511-Q9BPX5	1260
O15514-P0CAP1	347
O15514-P36954	2208
O15514-P62487	2227
O15514-Q9NQG5	1367
O15525-O14867	432
O15533-P30101	465
O15540-P00441	530
O15540-P07954	469
O15540-P09417	483
O15540-P29401	481
O15540-P35754	489
O15540-P37802	498
O15540-P37837	482
O15540-P61960	335
O15540-P62937	555
O15540-Q01995	498
O15540-Q8WUM4	445
O15540-Q99798	506
O15540-Q9H0I9	481
O15540-Q9UI15	499
O15550-P61964	1916
O43143-O75533	1698
O43143-P11142	13160
O43143-P11940	2469
O43143-P13639	9498
O43143-P52272	2724
O43143-Q00839	10293
O43159-Q9H8H2	15060
O43166-Q9BRK4	516
O43172-O43395	1386
O43172-O94906	2099
O43172-Q15020	1546
O43172-Q15029	2905
O43172-Q8WWY3	1509
O43172-Q9BUQ8	2724
O43175-Q9H201	1266
O43237-P63172	1238
O43237-Q9Y6G9	2101
O43242-O00231	1958
O43242-O00232	1946
O43242-O00233	1363
O43242-O00487	1528
O43242-O75832	1334
O43242-P48556	1255
O43242-P51665	1522
O43242-P55036	1496
O43242-Q15008	1930
O43242-Q16186	1334
O43242-Q16401	756
O43242-Q9UNM6	1878
O43242-Q9Y5K5	1715
O43251-Q14671	1506
O43257-O95619	1331
O43257-Q96A08	1255
O43257-Q9GZN1	1380
O43257-Q9Y230	1163
O43257-Q9Y265	1199
O43264-P50748	997
O43264-Q8WU76	1213
O43290-O43172	1297
O43290-O43395	1247
O43290-Q15029	1298
O43290-Q8WWY3	1293
O43290-Q96DI7	1174
O43290-Q9BUQ8	1292
O43292-Q969N2	1827
O43292-Q96S52	1791
O43293-Q5SW79	182
O43379-P45983	2529
O43390-O60506	2134
O43390-P09651	5623
O43390-P17844	3200
O43390-P31943	1504
O43390-P35637	6084
O43390-P51991	5618
O43390-P61978	3950
O43390-Q00839	2783
O43390-Q08211	3040
O43390-Q92841	5131
O43390-Q96KR1	603
O43390-Q9H0D6	1380
O43395-Q15020	1389
O43395-Q8WWY3	1373
O43395-Q96DI7	1240
O43395-Q9BUQ8	1373
O43399-P15311	403
O43402-Q15006	1216
O43402-Q8N4V1	703
O43402-Q8N766	1006
O43402-Q9BV81	773
O43402-Q9NPA0	798
O43402-Q9P0I2	823
O43427-Q86YS7	441
O43427-Q8TDN4	418
O43439-Q9NQX0	464
O43463-O60732	482
O43464-Q96P09	509
O43482-Q9NYP9	557
O43488-O95154	14501
O43491-O95865	462
O43513-O75448	277
O43513-Q93074	1032
O43513-Q9H944	1167
O43513-Q9NPJ6	897
O43513-Q9UHV7	933
O43513-Q9Y3C7	975
O43516-O00401	896
O43516-O43639	911
O43521-Q07817	98
O43521-Q07820	98
O43521-Q8IUC4	97
O43602-O15075	539
O43602-Q96T66	498
O43617-Q8IUR0	1541
O43617-Q9Y5R8	1452
O43639-O00401	1276
O43639-O43150	1309
O43639-P22681	1023
O43639-Q13191	652
O43639-Q14155	1086
O43639-Q14161	1298
O43639-Q15052	685
O43639-Q92558	1084
O43639-Q9Y2A7	518
O43639-Q9Y2X7	1268
O43639-Q9Y6W5	771
O43660-O60306	2555
O43660-Q15029	2769
O43660-Q6P2Q9	1301
O43660-Q99459	2257
O43660-Q9BW85	1325
O43660-Q9BZJ0	1972
O43660-Q9HCS7	2122
O43660-Q9ULR0	1190
O43660-Q9UMS4	4635
O43670-O43684	1394
O43678-P19404	1756
O43678-P28331	1048
O43681-P11441	1553
O43681-Q7L5D6	1131
O43683-O43684	2275
O43707-O75369	528
O43707-P00533	1043
O43707-P12814	1129
O43707-P21333	538
O43708-P12532	629
O43708-P30405	3250
O43716-O75879	10125
O43716-Q9H0R6	11612
O43719-Q9UQ88	1876
O43739-O60759	612
O43741-P54619	4987
O43741-Q9UGJ0	3014
O43747-P56377	1497
O43747-Q9BXS5	2513
O43752-O60499	1454
O43765-P55854	1459
O43768-Q96C19	1117
O43768-Q9NTK5	1113
O43795-P60709	1659
O43809-Q16630	1698
O43809-Q8N684	1047
O43813-Q5HY92	2760
O43815-Q14BN4	1795
O43815-Q5VSL9	1052
O43818-P55769	1592
O43818-Q15397	1512
O43837-P51553	22385
O43865-Q96HN2	19902
O43896-O60333	1672
O60216-P61296	809
O60216-Q14683	2107
O60216-Q7Z5K2	983
O60216-Q8N3U4	1976
O60216-Q9UQE7	2122
O60232-O95271	229
O60232-Q9H2K2	228
O60244-O43513	1605
O60244-O75448	333
O60244-Q13503	1017
O60244-Q6P2C8	659
O60244-Q93074	1165
O60244-Q9H944	1239
O60244-Q9NPJ6	987
O60244-Q9NVC6	777
O60244-Q9UHV7	1067
O60244-Q9ULK4	914
O60264-P28370	10851
O60264-Q9UIG0	1344
O60292-Q9BRK4	493
O60292-Q9BRX9	678
O60293-O43684	2111
O60296-Q96LW7	139
O60306-Q99459	1413
O60331-P53611	1460
O60331-Q99755	1534
O60341-O94776	2035
O60341-Q09028	2874
O60341-Q13330	2031
O60341-Q9P2K3	1261
O60341-Q9UKL0	2095
O60493-Q9UMY4	4014
O60506-O43143	2684
O60506-P17844	2858
O60506-Q07666	2258
O60506-Q08211	2851
O60506-Q99459	2312
O60506-Q9H0D6	1302
O60506-Q9NXG2	1356
O60506-Q9NZI8	2156
O60508-O60306	2668
O60508-Q15029	2874
O60508-Q9HCS7	2252
O60508-Q9ULR0	1296
O60518-Q9UH62	1256
O60548-Q3SYB3	1629
O60566-O43684	4451
O60566-Q12834	4727
O60636-Q9Y5W8	1100
O60645-Q15643	25
O60645-Q8IWJ2	469
O60645-Q96A65	1221
O60645-Q96KP1	1312
O60645-Q9NV70	1276
O60645-Q9UPT5	1142
O60658-Q13432	509
O60663-O00470	1408
O60663-Q96KN3	1367
O60671-O43829	382
O60671-Q99638	3161
O60675-Q9Y4A8	437
O60678-P15880	17434
O60678-Q9BRP1	1798
O60749-O75436	2069
O60749-Q9UNH7	2588
O60783-P51398	2253
O60783-P82675	19698
O60783-P82912	22968
O60783-P82914	22850
O60783-P82930	552
O60783-Q96EL2	311
O60809-Q5VTA0	2573
O60812-P07910	7475
O60825-Q16875	18221
O60826-Q13614	485
O60826-Q567U6	889
O60826-Q7Z3J2	931
O60826-Q86X83	390
O60826-Q8TCE6	245
O60826-Q9GZQ3	395
O60826-Q9H0A8	403
O60826-Q9H9C1	469
O60826-Q9NX08	736
O60826-Q9P000	412
O60826-Q9UBQ0	662
O60826-Q9Y6G5	388
O60828-Q9Y2W2	578
O60832-O00567	2532
O60832-P05386	2325
O60832-P05388	18227
O60832-P16989	15798
O60832-P46087	18876
O60832-P46782	19390
O60832-P50914	2593
O60832-P61247	2310
O60832-P61513	2792
O60832-P62277	2417
O60832-P62750	19915
O60832-P62888	8092
O60832-P62899	2207
O60832-P67809	9260
O60832-Q15050	1338
O60832-Q15397	1481
O60832-Q4G0J3	4196
O60832-Q5SSJ5	1211
O60832-Q6PI26	820
O60832-Q8TDN6	1539
O60832-Q96HR8	1812
O60832-Q99575	1330
O60832-Q99848	1371
O60832-Q9BZE4	18139
O60832-Q9GZR7	16505
O60832-Q9H7B2	1484
O60832-Q9NPE3	1698
O60832-Q9NY12	1357
O60832-Q9Y2X3	2256
O60832-Q9Y3B9	1278
O60861-Q9NZQ3	899
O60870-Q9BUU2	1287
O60885-Q6P1J9	1686
O60885-Q86YD7	46
O60885-Q86YR5	587
O60888-Q16831	4937
O60907-Q9BQ87	2312
O60921-O43829	366
O60921-O60671	2703
O60921-Q99638	2679
O60925-P61758	2583
O60925-Q99471	2592
O60925-Q9NQP4	1991
O60925-Q9UHV9	2734
O60934-Q8IW50	212
O60934-Q92878	4423
O75015-Q9Y2M5	472
O75019-Q8N6C8	578
O75030-P19484	1947
O75030-P19532	1833
O75106-Q16853	2887
O75112-P0DMV9	1304
O75152-Q96FV9	985
O75161-O15259	544
O75161-Q92834	584
O75175-Q92600	763
O75175-Q9C0C2	75
O75175-Q9UKZ1	425
O75177-Q92784	494
O75177-Q92922	472
O75182-Q9H7L9	917
O75190-P58340	509
O75306-O75489	19411
O75323-Q9BPW8	4369
O75330-O14867	764
O75330-Q9H4H8	393
O75366-P09327	1931
O75367-P68431	2378
O75369-P61978	909
O75369-Q01082	611
O75369-Q09666	151
O75369-Q13813	478
O75369-Q9BR76	688
O75379-P54920	1417
O75380-P19404	3916
O75382-Q9C040	2882
O75386-Q7Z4L5	443
O75386-Q96RY7	636
O75398-Q5W0U4	485
O75400-P49756	1379
O75410-O95292	404
O75414-Q96I51	2574
O75420-O60573	444
O75427-Q8NF50	1105
O75431-Q16891	1086
O75431-Q5HYI7	9062
O75431-Q96LW7	138
O75431-Q9BRQ6	556
O75431-Q9NX63	616
O75431-Q9Y512	8530
O75436-Q92609	1185
O75439-Q10713	18367
O75448-Q9NPJ6	336
O75448-Q9UHV7	330
O75449-Q9H079	1047
O75461-P61964	639
O75461-Q14186	662
O75461-Q8IWI9	125
O75461-Q969R5	411
O75461-Q9BYE7	679
O75474-Q5SW79	72
O75477-O94905	21839
O75478-Q96ES7	1200
O75486-Q86TJ2	1192
O75489-O00217	11215
O75489-O43181	4221
O75489-O75251	16983
O75489-P19404	14808
O75489-P49821	8903
O75489-P56181	231
O75489-Q9P032	347
O75489-Q9UI09	2641
O75496-P20248	697
O75496-Q9H211	640
O75521-Q13011	13168
O75525-Q5VWX1	1491
O75528-O75478	1129
O75528-Q86TJ2	1134
O75528-Q8IYH5	695
O75528-Q8NEM7	979
O75528-Q92831	1104
O75528-Q96BN2	1032
O75528-Q96ES7	1066
O75528-Q9H8E8	1086
O75528-Q9NS73	330
O75528-Q9ULM3	87
O75528-Q9Y4A5	1089
O75529-O75486	1207
O75529-Q96BN2	1108
O75533-P09661	1532
O75533-P11142	1959
O75533-Q07955	1779
O75533-Q7RTV0	775
O75533-Q99459	1452
O75533-Q9BWJ5	1201
O75533-Q9NR30	1984
O75533-Q9UMS4	1601
O75533-Q9Y3B4	1952
O75534-Q9Y3F4	859
O75575-P05423	1146
O75575-Q9NW08	1458
O75586-A0JLT2	425
O75586-O43513	1680
O75586-O60244	1682
O75586-O75448	307
O75586-P24863	1959
O75586-Q13503	971
O75586-Q6P2C8	620
O75586-Q93074	1090
O75586-Q96G25	392
O75586-Q96RN5	373
O75586-Q9BTT4	953
O75586-Q9BUE0	1454
O75586-Q9H944	1226
O75586-Q9NPJ6	924
O75586-Q9NVC6	732
O75586-Q9NX70	483
O75586-Q9P086	513
O75586-Q9UHV7	996
O75586-Q9Y2X0	1006
O75596-O60930	1289
O75643-O43172	2663
O75643-O43290	1298
O75643-O94906	6019
O75643-P07437	3838
O75643-P07910	3450
O75643-Q15029	12117
O75643-Q6P2Q9	1430
O75643-Q8WWY3	2275
O75643-Q96DI7	2469
O75643-Q99459	1424
O75643-Q9BUQ8	10826
O75643-Q9UMS4	2310
O75665-Q2KHM9	408
O75665-Q96M89	143
O75665-Q9UPN4	523
O75679-O75677	5942
O75679-O75678	4685
O75679-Q5VWQ8	1364
O75679-Q9NWL6	1496
O75683-P42696	1265
O75683-Q99848	1221
O75683-Q9H7B2	1259
O75688-Q86XA9	1311
O75717-Q9NS85	1237
O75718-Q32P28	366
O75771-O43543	22307
O75781-P53611	146
O75787-P61421	545
O75787-Q15904	404
O75787-Q3ZAQ7	434
O75787-Q8N511	506
O75787-Q93050	556
O75787-Q96NT0	468
O75791-Q9UQC2	1272
O75792-Q5TBB1	1226
O75792-Q8TDP1	1111
O75794-P20042	1269
O75815-P56945	382
O75817-Q9BUL9	1219
O75818-Q9BUL9	406
O75821-O15372	1719
O75821-P55884	4774
O75821-Q13347	3236
O75821-Q7L2H7	1465
O75821-Q9Y262	1241
O75832-O00231	1387
O75832-O00487	2208
O75832-Q15008	1346
O75832-Q16186	1240
O75832-Q9BRP4	1767
O75832-Q9UNM6	1337
O75864-P62136	1562
O75874-P15311	636
O75874-P30405	8624
O75874-P48735	23150
O75874-P52209	15884
O75874-Q8NCW5	14640
O75874-Q92506	15540
O75874-Q9BRA2	18306
O75874-Q9P2T1	18168
O75886-O14964	2212
O75934-O43660	1737
O75934-O75533	1063
O75934-P20042	1045
O75934-Q13573	1618
O75934-Q8WUD4	960
O75934-Q8WYA6	968
O75934-Q96DI7	1716
O75934-Q99459	1732
O75934-Q9BW85	1046
O75934-Q9BZJ0	1065
O75934-Q9HCS7	1057
O75934-Q9ULR0	956
O75934-Q9UMS4	1736
O75935-Q13561	847
O75935-Q14203	761
O75935-Q9BTE1	886
O75935-Q9NZ32	903
O75935-Q9UJW0	858
O75947-O75964	1081
O75947-P06576	1204
O75947-P18859	351
O75947-P24539	1073
O75947-P25705	1193
O75947-P30049	1162
O75947-P48047	1171
O75962-Q9UNY5	234
O75969-P10644	250
O75971-Q16533	377
O76003-O60749	1480
O76003-Q6FI81	8061
O76021-P62424	3631
O76021-Q15397	1514
O76038-Q8IY67	1670
O76041-Q96H86	300
O76054-Q9UDX4	1585
O76083-Q13432	510
O76094-Q8IY81	9354
O76094-Q9Y5B9	6993
O94776-Q16576	2151
O94776-Q92769	2120
O94776-Q9UN86	1286
O94864-Q96BN2	1026
O94874-Q96HY6	597
O94874-Q96JB5	572
O94880-Q96A08	1346
O94903-P00558	19150
O94903-P12532	3034
O94903-P30085	19672
O94906-O43172	2099
O94906-O43290	1291
O94906-O43395	1377
O94906-Q15029	8283
O94906-Q8WWY3	1579
O94906-Q96DI7	2021
O94906-Q9BUQ8	7682
O94907-O00142	209
O94915-Q5T2W1	361
O94927-Q68CZ6	234
O94927-Q99871	216
O94927-Q9H6D7	233
O94927-Q9NVX0	210
O94953-Q96IQ9	872
O94964-Q99598	280
O94967-Q6ZWK4	64
O94973-P53680	1538
O94973-Q9NVZ3	1110
O94979-Q96KG9	1857
O94992-O60563	680
O94992-Q7L2J0	311
O94992-Q96MH2	316
O95057-P52306	1666
O95067-P06493	2572
O95139-Q9NX14	293
O95154-Q8NHP1	14455
O95155-Q96S82	1439
O95157-Q9UMX1	155
O95163-Q6IA86	4021
O95169-O75489	876
O95182-O75380	330
O95182-O75489	342
O95190-O14977	670
O95198-Q6TDP4	5819
O95198-Q7Z6M2	714
O95198-Q96LD4	828
O95198-Q9BZR9	873
O95198-Q9UH77	1232
O95208-Q9H201	1494
O95219-Q9UNH6	2625
O95229-Q8NBT2	257
O95229-Q8NG31	268
O95229-Q96IY1	259
O95229-Q9BZD4	283
O95229-Q9H081	253
O95229-Q9H410	264
O95229-Q9HBM1	253
O95229-Q9P2E9	104
O95232-Q14498	1420
O95232-Q9NQ29	1426
O95238-Q9HAZ2	358
O95239-Q8N4H0	247
O95251-Q6IE81	2239
O95251-Q92613	2235
O95251-Q9NQC1	2236
O95274-Q86SR1	213
O95278-O95210	3173
O95292-O00562	1418
O95292-Q9NS23	1134
O95292-Q9P0L0	1498
O95295-Q5SW79	90
O95295-Q96EV8	495
O95295-Q96GS4	285
O95299-O75306	10657
O95299-P49821	14399
O95336-P37837	13845
O95340-O43252	17297
O95347-P42695	1126
O95347-Q15003	2044
O95347-Q6IBW4	1000
O95347-Q86XI2	899
O95359-O75410	416
O95361-Q309B1	652
O95373-Q14974	1517
O95394-Q6YP21	18713
O95400-O43290	1217
O95400-O43395	1235
O95400-O75643	1290
O95400-O94906	1278
O95400-Q15029	1293
O95400-Q6P2Q9	1240
O95400-Q8WWY3	1283
O95400-Q96DI7	1161
O95400-Q9BUQ8	1290
O95425-Q9NYL9	1155
O95453-Q13895	1369
O95467-Q9NX40	56
O95467-Q9UNF1	57
O95478-P40429	1742
O95478-Q13823	1755
O95478-Q15050	1311
O95478-Q8IY81	2228
O95478-Q99848	1348
O95478-Q9BYG3	1559
O95478-Q9BZE4	2150
O95478-Q9H6F5	773
O95478-Q9H7B2	1449
O95486-O94855	2105
O95487-Q15437	1766
O95602-O15160	19131
O95602-P0DPB5	333
O95602-Q9GZS1	1229
O95602-Q9H9Y6	17811
O95619-Q9H0E9	1252
O95619-Q9Y230	1288
O95619-Q9Y265	1299
O95619-Q9Y4A5	1369
O95630-O75791	1191
O95630-P53675	1536
O95630-Q9Y3E7	1431
O95639-Q10570	2315
O95639-Q6UN15	1961
O95639-Q92797	1976
O95639-Q9C0J8	1464
O95639-Q9P2I0	2318
O95677-Q15475	547
O95684-Q969Q6	536
O95684-Q96LK0	330
O95704-O94844	423
O95704-Q9BYZ6	423
O95707-O75818	787
O95707-Q6NW34	383
O95707-Q9BUL9	1169
O95741-Q96A23	2974
O95777-Q9Y333	2652
O95782-P09497	1336
O95782-P53680	1493
O95782-P63010	3102
O95785-Q9H9B1	311
O95793-O75569	20538
O95801-Q8IWJ2	474
O95816-P11142	333
O95835-Q7L9L4	1376
O95861-O43447	16988
O95861-O95336	13933
O95861-P09104	17858
O95861-P48735	16763
O95861-Q6NVY1	12338
O95863-Q9BWW7	452
O95865-O94760	9962
O95900-Q8N5N7	609
O95900-Q9BQS8	1193
O95905-Q9Y312	1023
O95926-O60306	1334
O95926-Q9BZJ0	1341
O95926-Q9HCS7	1339
O95931-P35226	1313
O95931-Q8NDX5	252
O95931-Q99496	1303
O95983-O94776	1046
O95983-P51532	1018
O95983-Q09028	1057
O95983-Q12824	686
O95983-Q13330	1045
O95983-Q16576	1056
O95983-Q86YP4	351
O95983-Q8TAQ2	807
O95983-Q8WXI9	352
O95983-Q92785	532
O95983-Q92925	493
O95983-Q969G3	1089
O95983-Q9BTC8	1047
O95997-Q14674	98
O96000-Q9NX14	311
O96013-O15085	1272
O96013-Q9NQU5	6706
O96013-Q9P286	6618
O96019-O94776	2179
O96019-Q8NFD5	206
P00325-P00326	16194
P00326-Q86Y38	1798
P00338-C9JRZ8	13990
P00338-P08238	11108
P00390-P14550	13665
P00390-P49915	17988
P00441-P29401	7756
P00441-P30405	4121
P00441-Q9H0I9	7759
P00492-Q9NRG1	21339
P00505-Q99798	18318
P00519-P61981	730
P00558-P07205	22572
P00558-P68032	5537
P00568-Q9NTK5	22342
P00813-Q16822	4875
P01037-P01036	1029
P01100-P05412	2432
P01100-P17275	1443
P01100-P17535	2422
P01116-Q13671	2320
P01210-P13693	140
P01562-P01562	254
P01562-P01571	254
P01563-P01569	227
P01568-P48551	160
P01569-P01562	254
P01569-P01571	254
P01569-P05013	254
P01570-P01568	254
P01889-P03989	810
P01889-P10321	807
P01889-P13747	809
P01889-P18463	810
P01889-P18465	810
P01889-P30461	810
P01889-P30462	810
P01889-P30464	810
P01889-P30475	810
P01889-P30479	810
P01889-P30485	810
P01889-P30486	810
P01889-P30491	810
P01889-P30685	810
P01889-P54709	169
P01889-Q04826	810
P01889-Q07000	807
P01889-Q29718	810
P01912-P20039	1252
P01912-Q30154	1232
P02462-Q02809	6
P02511-P04792	18592
P02545-P20700	1892
[truncated: 10,035 more rows]
