# Supplementary material for: Towards a structurally resolved human protein interaction network
Source: Nat Struct Mol Biol. 2023 Jan 23;30(2):216–25. doi: 10.1038/s41594-022-00910-8 (PMC9935395; doi:10.1038/s41594-022-00910-8)
Supplement: Source Data Fig. 2 — Source data. [file 41594_2022_910_MOESM7_ESM.zip › HuRI-Meff.csv]

Name	Meff
ENSG00000000005-ENSG00000061656	169
ENSG00000000005-ENSG00000099968	154
ENSG00000000005-ENSG00000104765	167
ENSG00000000005-ENSG00000105383	179
ENSG00000000005-ENSG00000114455	177
ENSG00000000005-ENSG00000124103	61
ENSG00000000005-ENSG00000139637	123
ENSG00000000005-ENSG00000150337	177
ENSG00000000005-ENSG00000157613	176
ENSG00000000005-ENSG00000163472	148
ENSG00000000005-ENSG00000167741	175
ENSG00000000005-ENSG00000169379	178
ENSG00000000005-ENSG00000176171	167
ENSG00000000005-ENSG00000181754	179
ENSG00000000005-ENSG00000184988	173
ENSG00000000005-ENSG00000242019	177
ENSG00000000419-ENSG00000106511	1225
ENSG00000000419-ENSG00000151790	4842
ENSG00000000457-ENSG00000034713	1381
ENSG00000000457-ENSG00000100348	6249
ENSG00000000457-ENSG00000139112	1429
ENSG00000000457-ENSG00000162624	1427
ENSG00000000457-ENSG00000198420	848
ENSG00000000460-ENSG00000149380	350
ENSG00000001036-ENSG00000085741	431
ENSG00000001036-ENSG00000105576	859
ENSG00000001036-ENSG00000105991	773
ENSG00000001036-ENSG00000106511	772
ENSG00000001036-ENSG00000108256	142
ENSG00000001036-ENSG00000127445	3386
ENSG00000001036-ENSG00000138867	1990
ENSG00000001036-ENSG00000186226	57
ENSG00000001036-ENSG00000186844	60
ENSG00000001036-ENSG00000187170	59
ENSG00000001036-ENSG00000188730	373
ENSG00000001036-ENSG00000196224	63
ENSG00000001036-ENSG00000196734	59
ENSG00000001036-ENSG00000205867	61
ENSG00000001036-ENSG00000213416	69
ENSG00000001036-ENSG00000215455	66
ENSG00000001167-ENSG00000062725	933
ENSG00000001167-ENSG00000066136	1261
ENSG00000001167-ENSG00000101266	1264
ENSG00000001167-ENSG00000120837	1260
ENSG00000001167-ENSG00000124788	378
ENSG00000001167-ENSG00000135482	1239
ENSG00000001167-ENSG00000136451	819
ENSG00000001167-ENSG00000143190	749
ENSG00000001167-ENSG00000143442	451
ENSG00000001167-ENSG00000146963	1198
ENSG00000001167-ENSG00000161202	1080
ENSG00000001167-ENSG00000165417	1133
ENSG00000001167-ENSG00000172530	169
ENSG00000001167-ENSG00000198218	300
ENSG00000001167-ENSG00000198258	1217
ENSG00000001167-ENSG00000198420	176
ENSG00000001461-ENSG00000101363	231
ENSG00000001461-ENSG00000105369	404
ENSG00000001461-ENSG00000137210	1192
ENSG00000001461-ENSG00000158813	1465
ENSG00000001461-ENSG00000160131	1009
ENSG00000001461-ENSG00000164294	10157
ENSG00000001461-ENSG00000168958	344
ENSG00000001461-ENSG00000185883	10669
ENSG00000001461-ENSG00000265107	174
ENSG00000001561-ENSG00000105677	445
ENSG00000001561-ENSG00000139644	9524
ENSG00000001631-ENSG00000078140	1596
ENSG00000002016-ENSG00000002016	1247
ENSG00000002016-ENSG00000005102	935
ENSG00000002016-ENSG00000066136	1020
ENSG00000002016-ENSG00000102753	1032
ENSG00000002016-ENSG00000106511	935
ENSG00000002016-ENSG00000173846	1096
ENSG00000002016-ENSG00000196092	734
ENSG00000002016-ENSG00000196911	1042
ENSG00000002016-ENSG00000272886	941
ENSG00000002016-ENSG00000278023	1068
ENSG00000002330-ENSG00000077522	94
ENSG00000002330-ENSG00000094796	94
ENSG00000002330-ENSG00000129473	93
ENSG00000002330-ENSG00000171552	94
ENSG00000002330-ENSG00000175793	94
ENSG00000002330-ENSG00000182944	94
ENSG00000002549-ENSG00000065029	445
ENSG00000002549-ENSG00000084764	914
ENSG00000002549-ENSG00000094916	914
ENSG00000002549-ENSG00000117461	466
ENSG00000002549-ENSG00000122565	906
ENSG00000002549-ENSG00000150773	2344
ENSG00000002549-ENSG00000158773	775
ENSG00000002549-ENSG00000159840	821
ENSG00000002549-ENSG00000172530	182
ENSG00000002586-ENSG00000135018	156
ENSG00000002726-ENSG00000135482	1000
ENSG00000002726-ENSG00000143442	262
ENSG00000002726-ENSG00000151923	1228
ENSG00000002726-ENSG00000156795	414
ENSG00000002726-ENSG00000160973	823
ENSG00000002726-ENSG00000162144	902
ENSG00000002726-ENSG00000164438	928
ENSG00000002726-ENSG00000166831	1364
ENSG00000002726-ENSG00000183283	134
ENSG00000002726-ENSG00000183640	46
ENSG00000002746-ENSG00000148704	1293
ENSG00000002822-ENSG00000002822	2556
ENSG00000002822-ENSG00000012779	834
ENSG00000002822-ENSG00000048540	1368
ENSG00000002822-ENSG00000057663	1276
ENSG00000002822-ENSG00000068394	1282
ENSG00000002822-ENSG00000072201	1135
ENSG00000002822-ENSG00000078114	745
ENSG00000002822-ENSG00000083535	245
ENSG00000002822-ENSG00000088727	1446
ENSG00000002822-ENSG00000101004	941
ENSG00000002822-ENSG00000103528	1372
ENSG00000002822-ENSG00000105248	1370
ENSG00000002822-ENSG00000105401	1120
ENSG00000002822-ENSG00000105617	1080
ENSG00000002822-ENSG00000112130	1729
ENSG00000002822-ENSG00000114019	644
ENSG00000002822-ENSG00000117266	1587
ENSG00000002822-ENSG00000119862	603
ENSG00000002822-ENSG00000120498	1047
ENSG00000002822-ENSG00000121297	422
ENSG00000002822-ENSG00000129084	1883
ENSG00000002822-ENSG00000131375	1378
ENSG00000002822-ENSG00000134207	1339
ENSG00000002822-ENSG00000135655	1453
ENSG00000002822-ENSG00000135951	285
ENSG00000002822-ENSG00000137699	596
ENSG00000002822-ENSG00000137822	1396
ENSG00000002822-ENSG00000140259	1226
ENSG00000002822-ENSG00000140416	1547
ENSG00000002822-ENSG00000140987	776
ENSG00000002822-ENSG00000141013	532
ENSG00000002822-ENSG00000143549	1702
ENSG00000002822-ENSG00000146112	143
ENSG00000002822-ENSG00000147140	1785
ENSG00000002822-ENSG00000152240	747
ENSG00000002822-ENSG00000152404	1751
ENSG00000002822-ENSG00000156795	630
ENSG00000002822-ENSG00000157514	363
ENSG00000002822-ENSG00000158480	293
ENSG00000002822-ENSG00000163071	301
ENSG00000002822-ENSG00000164109	1315
ENSG00000002822-ENSG00000166170	709
ENSG00000002822-ENSG00000166407	1368
ENSG00000002822-ENSG00000171847	47
ENSG00000002822-ENSG00000176155	150
ENSG00000002822-ENSG00000185264	126
ENSG00000002822-ENSG00000185519	152
ENSG00000002822-ENSG00000198420	287
ENSG00000002822-ENSG00000204536	921
ENSG00000002834-ENSG00000054965	166
ENSG00000002834-ENSG00000062822	1336
ENSG00000002834-ENSG00000064218	407
ENSG00000002834-ENSG00000064835	1319
ENSG00000002834-ENSG00000064999	1351
ENSG00000002834-ENSG00000069011	1316
ENSG00000002834-ENSG00000070808	1442
ENSG00000002834-ENSG00000071539	1411
ENSG00000002834-ENSG00000078328	1450
ENSG00000002834-ENSG00000085872	1286
ENSG00000002834-ENSG00000091073	1306
ENSG00000002834-ENSG00000100167	1303
ENSG00000002834-ENSG00000100567	1428
ENSG00000002834-ENSG00000102898	1370
ENSG00000002834-ENSG00000103043	1346
ENSG00000002834-ENSG00000104427	552
ENSG00000002834-ENSG00000104973	631
ENSG00000002834-ENSG00000105991	1321
ENSG00000002834-ENSG00000107816	807
ENSG00000002834-ENSG00000108255	190
ENSG00000002834-ENSG00000111077	1313
ENSG00000002834-ENSG00000112559	157
ENSG00000002834-ENSG00000114354	961
ENSG00000002834-ENSG00000115507	1320
ENSG00000002834-ENSG00000124788	432
ENSG00000002834-ENSG00000124827	297
ENSG00000002834-ENSG00000125409	346
ENSG00000002834-ENSG00000127054	1352
ENSG00000002834-ENSG00000129245	1355
ENSG00000002834-ENSG00000130762	1250
ENSG00000002834-ENSG00000131721	1328
ENSG00000002834-ENSG00000131931	402
ENSG00000002834-ENSG00000134107	847
ENSG00000002834-ENSG00000135482	1352
ENSG00000002834-ENSG00000136158	346
ENSG00000002834-ENSG00000136451	910
ENSG00000002834-ENSG00000137075	1398
ENSG00000002834-ENSG00000137098	147
ENSG00000002834-ENSG00000138867	417
ENSG00000002834-ENSG00000140320	1278
ENSG00000002834-ENSG00000141013	466
ENSG00000002834-ENSG00000143013	1481
ENSG00000002834-ENSG00000149658	1163
ENSG00000002834-ENSG00000152102	166
ENSG00000002834-ENSG00000152430	1447
ENSG00000002834-ENSG00000153060	345
ENSG00000002834-ENSG00000156735	1152
ENSG00000002834-ENSG00000157110	1455
ENSG00000002834-ENSG00000160973	1201
ENSG00000002834-ENSG00000161992	106
ENSG00000002834-ENSG00000162148	116
ENSG00000002834-ENSG00000162881	501
ENSG00000002834-ENSG00000162924	377
ENSG00000002834-ENSG00000163060	346
ENSG00000002834-ENSG00000163499	191
ENSG00000002834-ENSG00000164438	1311
ENSG00000002834-ENSG00000166831	1457
ENSG00000002834-ENSG00000167110	390
ENSG00000002834-ENSG00000167123	1123
ENSG00000002834-ENSG00000167615	1355
ENSG00000002834-ENSG00000167889	411
ENSG00000002834-ENSG00000167987	1216
ENSG00000002834-ENSG00000169813	1413
ENSG00000002834-ENSG00000174279	1303
ENSG00000002834-ENSG00000175294	1133
ENSG00000002834-ENSG00000176105	1440
ENSG00000002834-ENSG00000176125	814
ENSG00000002834-ENSG00000177613	1446
ENSG00000002834-ENSG00000179455	1392
ENSG00000002834-ENSG00000179933	233
ENSG00000002834-ENSG00000183230	460
ENSG00000002834-ENSG00000183283	267
ENSG00000002834-ENSG00000183386	1413
ENSG00000002834-ENSG00000185359	1365
ENSG00000002834-ENSG00000186153	1349
ENSG00000002834-ENSG00000186925	54
ENSG00000002834-ENSG00000186930	55
ENSG00000002834-ENSG00000186967	55
ENSG00000002834-ENSG00000187766	70
ENSG00000002834-ENSG00000188021	1441
ENSG00000002834-ENSG00000188313	1078
ENSG00000002834-ENSG00000188493	329
ENSG00000002834-ENSG00000188747	1339
ENSG00000002834-ENSG00000196628	428
ENSG00000002834-ENSG00000196843	1302
ENSG00000002834-ENSG00000197191	68
ENSG00000002834-ENSG00000197683	65
ENSG00000002834-ENSG00000198218	339
ENSG00000002834-ENSG00000198844	1251
ENSG00000002834-ENSG00000204713	1409
ENSG00000002834-ENSG00000204918	33
ENSG00000002834-ENSG00000204919	33
ENSG00000002834-ENSG00000206052	1282
ENSG00000002834-ENSG00000206538	278
ENSG00000002834-ENSG00000212899	62
ENSG00000002834-ENSG00000212900	62
ENSG00000002834-ENSG00000212933	67
ENSG00000002834-ENSG00000213588	1006
ENSG00000002834-ENSG00000227151	33
ENSG00000002834-ENSG00000229665	33
ENSG00000002834-ENSG00000234278	33
ENSG00000002834-ENSG00000244025	57
ENSG00000002834-ENSG00000244537	69
ENSG00000002834-ENSG00000269190	703
ENSG00000002919-ENSG00000004838	1402
ENSG00000002919-ENSG00000105404	1326
ENSG00000002919-ENSG00000115255	1432
ENSG00000002919-ENSG00000115593	1490
ENSG00000002919-ENSG00000123119	1174
ENSG00000002919-ENSG00000143499	1496
ENSG00000002919-ENSG00000168070	84
ENSG00000002919-ENSG00000170540	463
ENSG00000002919-ENSG00000174851	1401
ENSG00000002919-ENSG00000177519	146
ENSG00000002933-ENSG00000090661	145
ENSG00000002933-ENSG00000105369	147
ENSG00000002933-ENSG00000106565	150
ENSG00000002933-ENSG00000113845	136
ENSG00000002933-ENSG00000122033	127
ENSG00000002933-ENSG00000135052	126
ENSG00000002933-ENSG00000141699	142
ENSG00000002933-ENSG00000145284	135
ENSG00000002933-ENSG00000148110	143
ENSG00000002933-ENSG00000164626	147
ENSG00000002933-ENSG00000166224	143
ENSG00000002933-ENSG00000213593	143
ENSG00000003056-ENSG00000081721	1146
ENSG00000003056-ENSG00000126777	250
ENSG00000003056-ENSG00000166002	177
ENSG00000003056-ENSG00000171840	284
ENSG00000003056-ENSG00000196329	688
ENSG00000003147-ENSG00000024862	308
ENSG00000003147-ENSG00000071655	403
ENSG00000003147-ENSG00000104388	429
ENSG00000003147-ENSG00000129472	429
ENSG00000003147-ENSG00000168395	426
ENSG00000003400-ENSG00000101966	479
ENSG00000003402-ENSG00000056558	457
ENSG00000003756-ENSG00000005102	1348
ENSG00000003756-ENSG00000103150	730
ENSG00000003756-ENSG00000106511	1348
ENSG00000003987-ENSG00000104643	1353
ENSG00000003987-ENSG00000134480	1340
ENSG00000004059-ENSG00000132744	2130
ENSG00000004059-ENSG00000178498	1626
ENSG00000004142-ENSG00000023330	7374
ENSG00000004142-ENSG00000080572	544
ENSG00000004142-ENSG00000106153	568
ENSG00000004142-ENSG00000132938	461
ENSG00000004142-ENSG00000177674	274
ENSG00000004399-ENSG00000120075	470
ENSG00000004478-ENSG00000174842	744
ENSG00000004487-ENSG00000051128	660
ENSG00000004487-ENSG00000061337	842
ENSG00000004487-ENSG00000076604	1366
ENSG00000004487-ENSG00000094796	2282
ENSG00000004487-ENSG00000100065	483
ENSG00000004487-ENSG00000100109	1228
ENSG00000004487-ENSG00000101624	510
ENSG00000004487-ENSG00000103154	7147
ENSG00000004487-ENSG00000103852	4495
ENSG00000004487-ENSG00000104892	3353
ENSG00000004487-ENSG00000104964	391
ENSG00000004487-ENSG00000105717	1294
ENSG00000004487-ENSG00000110330	1220
ENSG00000004487-ENSG00000116044	478
ENSG00000004487-ENSG00000117625	1307
ENSG00000004487-ENSG00000118194	411
ENSG00000004487-ENSG00000120860	448
ENSG00000004487-ENSG00000121058	445
ENSG00000004487-ENSG00000123349	1472
ENSG00000004487-ENSG00000123609	172
ENSG00000004487-ENSG00000131738	1423
ENSG00000004487-ENSG00000136997	1238
ENSG00000004487-ENSG00000138100	1389
ENSG00000004487-ENSG00000139722	1189
ENSG00000004487-ENSG00000140481	180
ENSG00000004487-ENSG00000140859	1611
ENSG00000004487-ENSG00000141013	474
ENSG00000004487-ENSG00000141425	1276
ENSG00000004487-ENSG00000143514	1596
ENSG00000004487-ENSG00000148572	351
ENSG00000004487-ENSG00000151575	435
ENSG00000004487-ENSG00000153179	402
ENSG00000004487-ENSG00000154127	8402
ENSG00000004487-ENSG00000159289	411
ENSG00000004487-ENSG00000163126	5291
ENSG00000004487-ENSG00000163611	158
ENSG00000004487-ENSG00000164304	377
ENSG00000004487-ENSG00000165669	252
ENSG00000004487-ENSG00000165916	9166
ENSG00000004487-ENSG00000166037	231
ENSG00000004487-ENSG00000166860	354
ENSG00000004487-ENSG00000167110	382
ENSG00000004487-ENSG00000169758	1736
ENSG00000004487-ENSG00000170264	333
ENSG00000004487-ENSG00000171346	666
ENSG00000004487-ENSG00000171360	1051
ENSG00000004487-ENSG00000175455	198
ENSG00000004487-ENSG00000179562	410
ENSG00000004487-ENSG00000182473	1229
ENSG00000004487-ENSG00000196859	794
ENSG00000004487-ENSG00000197079	1565
ENSG00000004487-ENSG00000204599	1390
ENSG00000004487-ENSG00000204889	1709
ENSG00000004487-ENSG00000214717	922
ENSG00000004487-ENSG00000234616	1985
ENSG00000004487-ENSG00000273136	140
ENSG00000004534-ENSG00000166974	1452
ENSG00000004534-ENSG00000254772	1505
ENSG00000004777-ENSG00000197191	68
ENSG00000004779-ENSG00000072201	1987
ENSG00000004779-ENSG00000075420	952
ENSG00000004779-ENSG00000103043	1347
ENSG00000004779-ENSG00000104147	210
ENSG00000004779-ENSG00000104756	9535
ENSG00000004779-ENSG00000105327	26
ENSG00000004779-ENSG00000106263	5211
ENSG00000004779-ENSG00000106459	261
ENSG00000004779-ENSG00000119705	5972
ENSG00000004779-ENSG00000119725	764
ENSG00000004779-ENSG00000124191	1398
ENSG00000004779-ENSG00000131931	343
ENSG00000004779-ENSG00000135363	1374
ENSG00000004779-ENSG00000139714	4535
ENSG00000004779-ENSG00000141965	7143
ENSG00000004779-ENSG00000156795	617
ENSG00000004779-ENSG00000157429	286
ENSG00000004779-ENSG00000159214	136
ENSG00000004779-ENSG00000160972	7673
ENSG00000004779-ENSG00000164438	1163
ENSG00000004779-ENSG00000165916	18747
ENSG00000004779-ENSG00000167272	1211
ENSG00000004779-ENSG00000172273	456
ENSG00000004779-ENSG00000183386	1243
ENSG00000004779-ENSG00000184515	66
ENSG00000004779-ENSG00000185869	281
ENSG00000004779-ENSG00000188747	12557
ENSG00000004779-ENSG00000214309	16430
ENSG00000004779-ENSG00000242689	118
ENSG00000004779-ENSG00000248746	1450
ENSG00000004799-ENSG00000175895	1385
ENSG00000004838-ENSG00000089225	425
ENSG00000004838-ENSG00000119650	369
ENSG00000004838-ENSG00000130950	71
ENSG00000004838-ENSG00000132938	619
ENSG00000004838-ENSG00000149100	1390
ENSG00000004838-ENSG00000166925	362
ENSG00000004838-ENSG00000184507	70
ENSG00000004838-ENSG00000185272	1421
ENSG00000004838-ENSG00000196628	417
ENSG00000004838-ENSG00000197191	68
ENSG00000004838-ENSG00000239779	185
ENSG00000004897-ENSG00000093010	9179
ENSG00000004939-ENSG00000134389	460
ENSG00000004939-ENSG00000135211	527
ENSG00000004939-ENSG00000149451	1845
ENSG00000004939-ENSG00000163217	458
ENSG00000004961-ENSG00000028528	1233
ENSG00000004961-ENSG00000136305	276
ENSG00000004961-ENSG00000163904	1228
ENSG00000004975-ENSG00000004975	1725
ENSG00000004975-ENSG00000006194	377
ENSG00000004975-ENSG00000015285	1176
ENSG00000004975-ENSG00000063244	1382
ENSG00000004975-ENSG00000072958	1213
ENSG00000004975-ENSG00000087206	165
ENSG00000004975-ENSG00000101751	1466
ENSG00000004975-ENSG00000111196	1050
ENSG00000004975-ENSG00000111667	1237
ENSG00000004975-ENSG00000114784	1251
ENSG00000004975-ENSG00000117360	1130
ENSG00000004975-ENSG00000120500	725
ENSG00000004975-ENSG00000120896	1087
ENSG00000004975-ENSG00000124074	375
ENSG00000004975-ENSG00000127191	1196
ENSG00000004975-ENSG00000130560	1198
ENSG00000004975-ENSG00000131721	1195
ENSG00000004975-ENSG00000131931	401
ENSG00000004975-ENSG00000132356	1411
ENSG00000004975-ENSG00000137135	1113
ENSG00000004975-ENSG00000140320	1154
ENSG00000004975-ENSG00000140481	169
ENSG00000004975-ENSG00000145365	159
ENSG00000004975-ENSG00000149532	1391
ENSG00000004975-ENSG00000151929	967
ENSG00000004975-ENSG00000154124	207
ENSG00000004975-ENSG00000157110	1394
ENSG00000004975-ENSG00000159210	1173
ENSG00000004975-ENSG00000160062	983
ENSG00000004975-ENSG00000160753	435
ENSG00000004975-ENSG00000161203	1213
ENSG00000004975-ENSG00000163530	66
ENSG00000004975-ENSG00000163877	1454
ENSG00000004975-ENSG00000166228	1294
ENSG00000004975-ENSG00000170967	1350
ENSG00000004975-ENSG00000176105	1412
ENSG00000004975-ENSG00000187778	1112
ENSG00000004975-ENSG00000196150	328
ENSG00000004975-ENSG00000197114	881
ENSG00000004975-ENSG00000197279	451
ENSG00000004975-ENSG00000204859	442
ENSG00000004975-ENSG00000205937	1394
ENSG00000004975-ENSG00000206181	1101
ENSG00000004975-ENSG00000213923	1418
ENSG00000004975-ENSG00000273899	967
ENSG00000005075-ENSG00000076604	1456
ENSG00000005075-ENSG00000104147	250
ENSG00000005075-ENSG00000122180	829
ENSG00000005075-ENSG00000137575	638
ENSG00000005075-ENSG00000156795	632
ENSG00000005075-ENSG00000167987	1206
ENSG00000005075-ENSG00000171453	2367
ENSG00000005075-ENSG00000174446	125
ENSG00000005075-ENSG00000248712	246
ENSG00000005102-ENSG00000012779	768
ENSG00000005102-ENSG00000029993	1455
ENSG00000005102-ENSG00000031823	1260
ENSG00000005102-ENSG00000037965	2696
ENSG00000005102-ENSG00000050748	1418
ENSG00000005102-ENSG00000051128	661
ENSG00000005102-ENSG00000068305	1316
ENSG00000005102-ENSG00000071655	541
ENSG00000005102-ENSG00000077279	429
ENSG00000005102-ENSG00000080561	1323
ENSG00000005102-ENSG00000084652	1007
ENSG00000005102-ENSG00000089682	1372
ENSG00000005102-ENSG00000092208	1091
ENSG00000005102-ENSG00000099804	1356
ENSG00000005102-ENSG00000100034	1327
ENSG00000005102-ENSG00000100395	429
ENSG00000005102-ENSG00000101266	1397
ENSG00000005102-ENSG00000101871	1338
ENSG00000005102-ENSG00000102119	330
ENSG00000005102-ENSG00000103528	1308
ENSG00000005102-ENSG00000104812	1098
ENSG00000005102-ENSG00000105650	1117
ENSG00000005102-ENSG00000107341	1356
ENSG00000005102-ENSG00000108788	1342
ENSG00000005102-ENSG00000108861	1321
ENSG00000005102-ENSG00000112578	1179
ENSG00000005102-ENSG00000115556	1375
ENSG00000005102-ENSG00000116922	195
ENSG00000005102-ENSG00000119725	882
ENSG00000005102-ENSG00000121851	1115
ENSG00000005102-ENSG00000124357	914
ENSG00000005102-ENSG00000125733	1143
ENSG00000005102-ENSG00000127445	1255
ENSG00000005102-ENSG00000133488	1264
ENSG00000005102-ENSG00000137098	144
ENSG00000005102-ENSG00000137575	469
ENSG00000005102-ENSG00000138964	1264
ENSG00000005102-ENSG00000139946	411
ENSG00000005102-ENSG00000140299	1105
ENSG00000005102-ENSG00000140553	1291
ENSG00000005102-ENSG00000140830	1312
ENSG00000005102-ENSG00000140961	1108
ENSG00000005102-ENSG00000141543	1305
ENSG00000005102-ENSG00000141977	1401
ENSG00000005102-ENSG00000144021	1285
ENSG00000005102-ENSG00000146063	1330
ENSG00000005102-ENSG00000146281	864
ENSG00000005102-ENSG00000147421	1185
ENSG00000005102-ENSG00000150636	859
ENSG00000005102-ENSG00000152404	1201
ENSG00000005102-ENSG00000154328	838
ENSG00000005102-ENSG00000155329	762
ENSG00000005102-ENSG00000155744	505
ENSG00000005102-ENSG00000155754	160
ENSG00000005102-ENSG00000157500	1272
ENSG00000005102-ENSG00000158435	618
ENSG00000005102-ENSG00000163960	1241
ENSG00000005102-ENSG00000164008	290
ENSG00000005102-ENSG00000166211	485
ENSG00000005102-ENSG00000167131	615
ENSG00000005102-ENSG00000167515	1240
ENSG00000005102-ENSG00000167535	1286
ENSG00000005102-ENSG00000172497	1123
ENSG00000005102-ENSG00000172530	184
ENSG00000005102-ENSG00000173207	1051
ENSG00000005102-ENSG00000174788	397
ENSG00000005102-ENSG00000176148	1137
ENSG00000005102-ENSG00000176248	1278
ENSG00000005102-ENSG00000176896	1289
ENSG00000005102-ENSG00000179046	460
ENSG00000005102-ENSG00000179455	1325
ENSG00000005102-ENSG00000179562	403
ENSG00000005102-ENSG00000179933	233
ENSG00000005102-ENSG00000181513	1232
ENSG00000005102-ENSG00000181929	1229
ENSG00000005102-ENSG00000185133	1257
ENSG00000005102-ENSG00000185264	126
ENSG00000005102-ENSG00000185787	1199
ENSG00000005102-ENSG00000187778	1060
ENSG00000005102-ENSG00000187840	377
ENSG00000005102-ENSG00000188566	1307
ENSG00000005102-ENSG00000197256	1286
ENSG00000005102-ENSG00000198218	339
ENSG00000005102-ENSG00000198925	1160
ENSG00000005102-ENSG00000204279	49
ENSG00000005102-ENSG00000204438	1307
ENSG00000005102-ENSG00000214447	430
ENSG00000005102-ENSG00000215114	1250
ENSG00000005102-ENSG00000243335	989
ENSG00000005108-ENSG00000012660	548
ENSG00000005108-ENSG00000086159	545
ENSG00000005108-ENSG00000093010	465
ENSG00000005108-ENSG00000105383	431
ENSG00000005108-ENSG00000133800	177
ENSG00000005108-ENSG00000135052	202
ENSG00000005108-ENSG00000160131	382
ENSG00000005108-ENSG00000166257	405
ENSG00000005108-ENSG00000168591	558
ENSG00000005108-ENSG00000169379	580
ENSG00000005108-ENSG00000170509	425
ENSG00000005108-ENSG00000182508	415
ENSG00000005194-ENSG00000106511	1225
ENSG00000005194-ENSG00000108010	15833
ENSG00000005194-ENSG00000167535	15387
ENSG00000005194-ENSG00000188566	12749
ENSG00000005238-ENSG00000011243	164
ENSG00000005238-ENSG00000019995	910
ENSG00000005238-ENSG00000036054	970
ENSG00000005238-ENSG00000061455	751
ENSG00000005238-ENSG00000064655	439
ENSG00000005238-ENSG00000066185	820
ENSG00000005238-ENSG00000070778	966
ENSG00000005238-ENSG00000075399	960
ENSG00000005238-ENSG00000076604	983
ENSG00000005238-ENSG00000080561	959
ENSG00000005238-ENSG00000100151	376
ENSG00000005238-ENSG00000102753	969
ENSG00000005238-ENSG00000103423	971
ENSG00000005238-ENSG00000104964	346
ENSG00000005238-ENSG00000107816	646
ENSG00000005238-ENSG00000112214	962
ENSG00000005238-ENSG00000112559	150
ENSG00000005238-ENSG00000112984	971
ENSG00000005238-ENSG00000114107	153
ENSG00000005238-ENSG00000115641	967
ENSG00000005238-ENSG00000120896	862
ENSG00000005238-ENSG00000123349	948
ENSG00000005238-ENSG00000124160	590
ENSG00000005238-ENSG00000127191	975
ENSG00000005238-ENSG00000131737	894
ENSG00000005238-ENSG00000135363	969
ENSG00000005238-ENSG00000136436	874
ENSG00000005238-ENSG00000138443	971
ENSG00000005238-ENSG00000139737	188
ENSG00000005238-ENSG00000140481	142
ENSG00000005238-ENSG00000142347	970
ENSG00000005238-ENSG00000152137	853
ENSG00000005238-ENSG00000156735	915
ENSG00000005238-ENSG00000160207	194
ENSG00000005238-ENSG00000160305	937
ENSG00000005238-ENSG00000163935	362
ENSG00000005238-ENSG00000164591	151
ENSG00000005238-ENSG00000164746	149
ENSG00000005238-ENSG00000165804	336
ENSG00000005238-ENSG00000166323	116
ENSG00000005238-ENSG00000167110	312
ENSG00000005238-ENSG00000167302	819
ENSG00000005238-ENSG00000167306	971
ENSG00000005238-ENSG00000175602	282
ENSG00000005238-ENSG00000179455	969
ENSG00000005238-ENSG00000180938	268
ENSG00000005238-ENSG00000183323	146
ENSG00000005238-ENSG00000183690	914
ENSG00000005238-ENSG00000185272	971
ENSG00000005238-ENSG00000185811	562
ENSG00000005238-ENSG00000186153	956
ENSG00000005238-ENSG00000186925	53
ENSG00000005238-ENSG00000186930	54
ENSG00000005238-ENSG00000186977	54
ENSG00000005238-ENSG00000196911	970
ENSG00000005238-ENSG00000196923	947
ENSG00000005238-ENSG00000197191	68
ENSG00000005238-ENSG00000197343	290
ENSG00000005238-ENSG00000198373	971
ENSG00000005238-ENSG00000198908	197
ENSG00000005238-ENSG00000204713	980
ENSG00000005238-ENSG00000212938	58
ENSG00000005249-ENSG00000072062	5102
ENSG00000005249-ENSG00000108599	1114
ENSG00000005249-ENSG00000118507	140
ENSG00000005249-ENSG00000120656	1220
ENSG00000005249-ENSG00000143369	155
ENSG00000005249-ENSG00000170759	1550
ENSG00000005249-ENSG00000179841	98
ENSG00000005249-ENSG00000186471	232
ENSG00000005249-ENSG00000187699	110
ENSG00000005436-ENSG00000100109	1102
ENSG00000005448-ENSG00000149761	1961
ENSG00000005483-ENSG00000105726	1012
ENSG00000005486-ENSG00000008517	22
ENSG00000005486-ENSG00000050426	1426
ENSG00000005486-ENSG00000069535	12576
ENSG00000005486-ENSG00000075415	1530
ENSG00000005486-ENSG00000076258	10851
ENSG00000005486-ENSG00000077616	12699
ENSG00000005486-ENSG00000093010	15023
ENSG00000005486-ENSG00000101298	150
ENSG00000005486-ENSG00000103034	12377
ENSG00000005486-ENSG00000105701	12001
ENSG00000005486-ENSG00000108788	1326
ENSG00000005486-ENSG00000114062	1507
ENSG00000005486-ENSG00000120329	1533
ENSG00000005486-ENSG00000125995	1167
ENSG00000005486-ENSG00000126768	1463
ENSG00000005486-ENSG00000129473	191
ENSG00000005486-ENSG00000132313	349
ENSG00000005486-ENSG00000134321	14160
ENSG00000005486-ENSG00000135093	1616
ENSG00000005486-ENSG00000136305	315
ENSG00000005486-ENSG00000137404	5464
ENSG00000005486-ENSG00000139637	2158
ENSG00000005486-ENSG00000139973	1399
ENSG00000005486-ENSG00000140905	15476
ENSG00000005486-ENSG00000143158	1387
ENSG00000005486-ENSG00000144810	936
ENSG00000005486-ENSG00000156469	659
ENSG00000005486-ENSG00000161055	63
ENSG00000005486-ENSG00000165948	553
ENSG00000005486-ENSG00000166797	9750
ENSG00000005486-ENSG00000167081	1375
ENSG00000005486-ENSG00000167107	11517
ENSG00000005486-ENSG00000167721	1441
ENSG00000005486-ENSG00000169599	11252
ENSG00000005486-ENSG00000171552	412
ENSG00000005486-ENSG00000173269	645
ENSG00000005486-ENSG00000174917	305
ENSG00000005486-ENSG00000175229	1925
ENSG00000005486-ENSG00000177427	392
ENSG00000005486-ENSG00000177673	40
ENSG00000005486-ENSG00000178726	611
ENSG00000005486-ENSG00000178952	16237
ENSG00000005486-ENSG00000184047	207
ENSG00000005486-ENSG00000188001	873
ENSG00000005486-ENSG00000204370	2590
ENSG00000005486-ENSG00000204427	14381
ENSG00000005486-ENSG00000270170	194
ENSG00000005486-ENSG00000275663	1736
ENSG00000005486-ENSG00000276410	1659
ENSG00000005486-ENSG00000278619	16183
ENSG00000005812-ENSG00000100151	640
ENSG00000005812-ENSG00000166037	258
ENSG00000005812-ENSG00000175806	1494
ENSG00000006007-ENSG00000100652	13525
ENSG00000006015-ENSG00000112559	88
ENSG00000006015-ENSG00000158301	103
ENSG00000006015-ENSG00000185247	288
ENSG00000006015-ENSG00000197172	288
ENSG00000006015-ENSG00000268651	161
ENSG00000006042-ENSG00000069849	280
ENSG00000006042-ENSG00000104969	351
ENSG00000006042-ENSG00000135052	186
ENSG00000006042-ENSG00000148175	350
ENSG00000006042-ENSG00000157303	175
ENSG00000006042-ENSG00000169562	150
ENSG00000006042-ENSG00000185499	49
ENSG00000006062-ENSG00000127191	2073
ENSG00000006062-ENSG00000131323	1991
ENSG00000006125-ENSG00000072364	367
ENSG00000006125-ENSG00000072958	1618
ENSG00000006125-ENSG00000076242	2877
ENSG00000006125-ENSG00000079337	2516
ENSG00000006125-ENSG00000100348	2883
ENSG00000006125-ENSG00000108771	2812
ENSG00000006125-ENSG00000124733	366
ENSG00000006125-ENSG00000128408	398
ENSG00000006125-ENSG00000129354	1618
ENSG00000006125-ENSG00000131931	397
ENSG00000006125-ENSG00000136888	1378
ENSG00000006125-ENSG00000137486	1063
ENSG00000006125-ENSG00000137822	1472
ENSG00000006125-ENSG00000138750	1347
ENSG00000006125-ENSG00000150783	93
ENSG00000006125-ENSG00000154359	2210
ENSG00000006125-ENSG00000155754	162
ENSG00000006125-ENSG00000157191	1099
ENSG00000006125-ENSG00000157827	392
ENSG00000006125-ENSG00000157978	440
ENSG00000006125-ENSG00000160201	2136
ENSG00000006125-ENSG00000161203	1611
ENSG00000006125-ENSG00000166848	836
ENSG00000006125-ENSG00000168542	1
ENSG00000006125-ENSG00000169100	1506
ENSG00000006125-ENSG00000182481	2057
ENSG00000006125-ENSG00000183508	416
ENSG00000006125-ENSG00000189367	147
ENSG00000006125-ENSG00000196313	157
ENSG00000006125-ENSG00000197256	2261
ENSG00000006125-ENSG00000204099	1180
ENSG00000006125-ENSG00000204438	2326
ENSG00000006125-ENSG00000204538	55
ENSG00000006125-ENSG00000260220	55
ENSG00000006125-ENSG00000263001	166
ENSG00000006125-ENSG00000275895	2136
ENSG00000006194-ENSG00000072201	373
ENSG00000006194-ENSG00000083838	428
ENSG00000006194-ENSG00000089916	293
ENSG00000006194-ENSG00000090487	279
ENSG00000006194-ENSG00000107882	296
ENSG00000006194-ENSG00000118898	375
ENSG00000006194-ENSG00000143156	379
ENSG00000006194-ENSG00000146063	391
ENSG00000006194-ENSG00000171222	141
ENSG00000006194-ENSG00000172638	365
ENSG00000006194-ENSG00000175895	389
ENSG00000006194-ENSG00000176049	247
ENSG00000006194-ENSG00000176444	389
ENSG00000006194-ENSG00000179335	392
ENSG00000006194-ENSG00000182318	440
ENSG00000006194-ENSG00000197279	442
ENSG00000006194-ENSG00000198420	143
ENSG00000006327-ENSG00000158014	79
ENSG00000006327-ENSG00000212899	57
ENSG00000006453-ENSG00000115365	817
ENSG00000006453-ENSG00000151929	966
ENSG00000006453-ENSG00000175866	1311
ENSG00000006453-ENSG00000197191	68
ENSG00000006534-ENSG00000080561	1346
ENSG00000006534-ENSG00000094796	2454
ENSG00000006534-ENSG00000131737	1497
ENSG00000006534-ENSG00000187766	69
ENSG00000006534-ENSG00000188581	66
ENSG00000006534-ENSG00000197191	68
ENSG00000006534-ENSG00000204889	1920
ENSG00000006534-ENSG00000205439	66
ENSG00000006534-ENSG00000212899	61
ENSG00000006534-ENSG00000221837	67
ENSG00000006534-ENSG00000221880	68
ENSG00000006534-ENSG00000241123	68
ENSG00000006534-ENSG00000244537	68
ENSG00000006534-ENSG00000254997	63
ENSG00000006534-ENSG00000264343	452
ENSG00000006534-ENSG00000272804	65
ENSG00000006606-ENSG00000007372	198
ENSG00000006606-ENSG00000114529	152
ENSG00000006611-ENSG00000119326	437
ENSG00000006611-ENSG00000120328	427
ENSG00000006611-ENSG00000124074	334
ENSG00000006611-ENSG00000136238	738
ENSG00000006611-ENSG00000151338	166
ENSG00000006611-ENSG00000162409	2182
ENSG00000006611-ENSG00000175311	2898
ENSG00000006634-ENSG00000097046	520
ENSG00000006638-ENSG00000007952	398
ENSG00000006638-ENSG00000028116	571
ENSG00000006638-ENSG00000102383	439
ENSG00000006638-ENSG00000133065	409
ENSG00000006638-ENSG00000134531	471
ENSG00000006638-ENSG00000159346	454
ENSG00000006638-ENSG00000165474	242
ENSG00000006638-ENSG00000169903	174
ENSG00000006638-ENSG00000177917	174
ENSG00000006638-ENSG00000178776	54
ENSG00000006638-ENSG00000182544	234
ENSG00000006638-ENSG00000204979	154
ENSG00000006638-ENSG00000205060	438
ENSG00000006659-ENSG00000026025	446
ENSG00000006659-ENSG00000068354	610
ENSG00000006659-ENSG00000072201	487
ENSG00000006659-ENSG00000076382	398
ENSG00000006659-ENSG00000080561	633
ENSG00000006659-ENSG00000100151	453
ENSG00000006659-ENSG00000106541	547
ENSG00000006659-ENSG00000107960	545
ENSG00000006659-ENSG00000113595	643
ENSG00000006659-ENSG00000116147	472
ENSG00000006659-ENSG00000117475	340
ENSG00000006659-ENSG00000124429	166
ENSG00000006659-ENSG00000125775	459
ENSG00000006659-ENSG00000129474	629
ENSG00000006659-ENSG00000130475	597
ENSG00000006659-ENSG00000131095	523
ENSG00000006659-ENSG00000132570	575
ENSG00000006659-ENSG00000143382	437
ENSG00000006659-ENSG00000145358	277
ENSG00000006659-ENSG00000145861	428
ENSG00000006659-ENSG00000148341	616
ENSG00000006659-ENSG00000155367	645
ENSG00000006659-ENSG00000155749	89
ENSG00000006659-ENSG00000160062	504
ENSG00000006659-ENSG00000161405	388
ENSG00000006659-ENSG00000162924	364
ENSG00000006659-ENSG00000167302	446
ENSG00000006659-ENSG00000167604	631
ENSG00000006659-ENSG00000167858	327
ENSG00000006659-ENSG00000171345	444
ENSG00000006659-ENSG00000172349	430
ENSG00000006659-ENSG00000172530	183
ENSG00000006659-ENSG00000173757	516
ENSG00000006659-ENSG00000176390	364
ENSG00000006659-ENSG00000183246	439
ENSG00000006659-ENSG00000183621	386
ENSG00000006659-ENSG00000185418	634
ENSG00000006659-ENSG00000196628	405
ENSG00000006659-ENSG00000197079	464
ENSG00000006659-ENSG00000197343	333
ENSG00000006659-ENSG00000197951	307
ENSG00000006659-ENSG00000204713	637
ENSG00000006659-ENSG00000206052	604
ENSG00000006659-ENSG00000234616	500
ENSG00000006659-ENSG00000269964	198
ENSG00000006704-ENSG00000115806	164
ENSG00000006704-ENSG00000178988	60
ENSG00000006712-ENSG00000129245	1247
ENSG00000006712-ENSG00000166477	1207
ENSG00000006740-ENSG00000125733	1286
ENSG00000006831-ENSG00000139644	9972
ENSG00000006837-ENSG00000019995	1421
ENSG00000006837-ENSG00000029725	379
ENSG00000006837-ENSG00000080572	860
ENSG00000006837-ENSG00000100151	2766
ENSG00000006837-ENSG00000101844	1410
ENSG00000006837-ENSG00000107816	849
ENSG00000006837-ENSG00000108395	1524
ENSG00000006837-ENSG00000109771	3475
ENSG00000006837-ENSG00000112559	156
ENSG00000006837-ENSG00000114416	4094
ENSG00000006837-ENSG00000129245	4088
ENSG00000006837-ENSG00000132938	635
ENSG00000006837-ENSG00000150773	1330
ENSG00000006837-ENSG00000160062	1089
ENSG00000006837-ENSG00000161609	1000
ENSG00000006837-ENSG00000162946	148
ENSG00000006837-ENSG00000167110	388
ENSG00000006837-ENSG00000169155	844
ENSG00000006837-ENSG00000171444	265
ENSG00000006837-ENSG00000185811	694
ENSG00000006837-ENSG00000197191	68
ENSG00000006837-ENSG00000197256	3848
ENSG00000006837-ENSG00000198081	845
ENSG00000006837-ENSG00000204713	1741
ENSG00000006837-ENSG00000221837	69
ENSG00000007001-ENSG00000007001	16582
ENSG00000007001-ENSG00000072201	1375
ENSG00000007001-ENSG00000086504	11866
ENSG00000007001-ENSG00000106511	697
ENSG00000007001-ENSG00000196470	829
ENSG00000007047-ENSG00000094796	2231
ENSG00000007047-ENSG00000124641	857
ENSG00000007047-ENSG00000131773	1428
ENSG00000007047-ENSG00000132938	634
ENSG00000007047-ENSG00000165119	3583
ENSG00000007047-ENSG00000204889	1691
ENSG00000007047-ENSG00000264343	681
ENSG00000007216-ENSG00000121634	169
ENSG00000007216-ENSG00000157613	1211
ENSG00000007237-ENSG00000007237	1553
ENSG00000007237-ENSG00000105401	1121
ENSG00000007237-ENSG00000130520	1405
ENSG00000007237-ENSG00000156795	618
ENSG00000007237-ENSG00000174851	1297
ENSG00000007237-ENSG00000187778	1124
ENSG00000007237-ENSG00000213672	1122
ENSG00000007255-ENSG00000007372	1210
ENSG00000007255-ENSG00000054116	1527
ENSG00000007255-ENSG00000064655	514
ENSG00000007255-ENSG00000090238	1349
ENSG00000007255-ENSG00000100842	1205
ENSG00000007255-ENSG00000103852	980
ENSG00000007255-ENSG00000104228	1480
ENSG00000007255-ENSG00000105991	1248
ENSG00000007255-ENSG00000106052	1331
ENSG00000007255-ENSG00000109101	1146
ENSG00000007255-ENSG00000109846	1358
ENSG00000007255-ENSG00000115806	1376
ENSG00000007255-ENSG00000121454	1315
ENSG00000007255-ENSG00000122515	1385
ENSG00000007255-ENSG00000123349	1426
ENSG00000007255-ENSG00000123415	258
ENSG00000007255-ENSG00000125447	1433
ENSG00000007255-ENSG00000127328	994
ENSG00000007255-ENSG00000132854	1450
ENSG00000007255-ENSG00000137073	290
ENSG00000007255-ENSG00000144579	1484
ENSG00000007255-ENSG00000152137	1218
ENSG00000007255-ENSG00000153130	939
ENSG00000007255-ENSG00000156735	1129
ENSG00000007255-ENSG00000159289	411
ENSG00000007255-ENSG00000160753	423
ENSG00000007255-ENSG00000161405	529
ENSG00000007255-ENSG00000162924	342
ENSG00000007255-ENSG00000164591	147
ENSG00000007255-ENSG00000167302	1213
ENSG00000007255-ENSG00000167515	1455
ENSG00000007255-ENSG00000167565	242
ENSG00000007255-ENSG00000168497	156
ENSG00000007255-ENSG00000169217	1290
ENSG00000007255-ENSG00000169976	1190
ENSG00000007255-ENSG00000173465	512
ENSG00000007255-ENSG00000181938	1318
ENSG00000007255-ENSG00000182816	58
ENSG00000007255-ENSG00000184939	328
ENSG00000007255-ENSG00000196388	62
ENSG00000007255-ENSG00000212123	66
ENSG00000007255-ENSG00000265817	280
ENSG00000007264-ENSG00000182944	2302
ENSG00000007312-ENSG00000104969	438
ENSG00000007312-ENSG00000197860	440
ENSG00000007372-ENSG00000020129	646
ENSG00000007372-ENSG00000029993	1428
ENSG00000007372-ENSG00000031823	1226
ENSG00000007372-ENSG00000037965	2357
ENSG00000007372-ENSG00000051128	660
ENSG00000007372-ENSG00000066136	1248
ENSG00000007372-ENSG00000072958	1287
ENSG00000007372-ENSG00000078140	1325
ENSG00000007372-ENSG00000079134	1144
ENSG00000007372-ENSG00000079257	149
ENSG00000007372-ENSG00000083307	838
ENSG00000007372-ENSG00000090487	1611
ENSG00000007372-ENSG00000092199	1541
ENSG00000007372-ENSG00000092208	1066
ENSG00000007372-ENSG00000095059	1320
ENSG00000007372-ENSG00000096093	1399
ENSG00000007372-ENSG00000099812	166
ENSG00000007372-ENSG00000100151	999
ENSG00000007372-ENSG00000100865	479
ENSG00000007372-ENSG00000101266	1529
ENSG00000007372-ENSG00000101367	1204
ENSG00000007372-ENSG00000105492	490
ENSG00000007372-ENSG00000105650	1099
ENSG00000007372-ENSG00000105991	2384
ENSG00000007372-ENSG00000108091	823
ENSG00000007372-ENSG00000116754	1553
ENSG00000007372-ENSG00000116922	196
ENSG00000007372-ENSG00000119335	1249
ENSG00000007372-ENSG00000119725	841
ENSG00000007372-ENSG00000120860	422
ENSG00000007372-ENSG00000121851	1091
ENSG00000007372-ENSG00000124827	321
ENSG00000007372-ENSG00000125733	1118
ENSG00000007372-ENSG00000127445	2117
ENSG00000007372-ENSG00000130307	254
ENSG00000007372-ENSG00000131013	2186
ENSG00000007372-ENSG00000133488	1233
ENSG00000007372-ENSG00000139714	991
ENSG00000007372-ENSG00000140259	1096
ENSG00000007372-ENSG00000141977	1532
ENSG00000007372-ENSG00000142230	2136
ENSG00000007372-ENSG00000143882	1182
ENSG00000007372-ENSG00000144320	1157
ENSG00000007372-ENSG00000144597	874
ENSG00000007372-ENSG00000144681	1174
ENSG00000007372-ENSG00000145945	1038
ENSG00000007372-ENSG00000146872	1565
ENSG00000007372-ENSG00000147421	1183
ENSG00000007372-ENSG00000147614	1239
ENSG00000007372-ENSG00000151092	1182
ENSG00000007372-ENSG00000151338	166
ENSG00000007372-ENSG00000154359	1909
ENSG00000007372-ENSG00000155754	159
ENSG00000007372-ENSG00000157450	1004
ENSG00000007372-ENSG00000161813	1440
ENSG00000007372-ENSG00000163155	1621
ENSG00000007372-ENSG00000163320	202
ENSG00000007372-ENSG00000163960	1295
ENSG00000007372-ENSG00000167131	608
ENSG00000007372-ENSG00000167604	1513
ENSG00000007372-ENSG00000167670	1002
ENSG00000007372-ENSG00000172497	1774
ENSG00000007372-ENSG00000172530	183
ENSG00000007372-ENSG00000173207	1026
ENSG00000007372-ENSG00000175376	1470
ENSG00000007372-ENSG00000176148	1117
ENSG00000007372-ENSG00000177479	1252
ENSG00000007372-ENSG00000177504	16
ENSG00000007372-ENSG00000180806	2316
ENSG00000007372-ENSG00000181929	2017
ENSG00000007372-ENSG00000183230	450
ENSG00000007372-ENSG00000184182	1325
ENSG00000007372-ENSG00000185359	1216
ENSG00000007372-ENSG00000185753	124
ENSG00000007372-ENSG00000186141	1116
ENSG00000007372-ENSG00000187272	66
ENSG00000007372-ENSG00000188761	197
ENSG00000007372-ENSG00000196418	360
ENSG00000007372-ENSG00000196482	620
ENSG00000007372-ENSG00000197256	1817
ENSG00000007372-ENSG00000198218	338
ENSG00000007372-ENSG00000198586	1566
ENSG00000007372-ENSG00000204438	1858
ENSG00000007372-ENSG00000204538	55
ENSG00000007372-ENSG00000204710	197
ENSG00000007372-ENSG00000204822	974
ENSG00000007372-ENSG00000204873	68
ENSG00000007372-ENSG00000214447	432
ENSG00000007372-ENSG00000214717	909
ENSG00000007372-ENSG00000215114	1221
ENSG00000007372-ENSG00000221955	1434
ENSG00000007372-ENSG00000243335	954
ENSG00000007372-ENSG00000250506	1599
ENSG00000007372-ENSG00000270765	1226
ENSG00000007384-ENSG00000107187	1313
ENSG00000007392-ENSG00000115875	1422
ENSG00000007392-ENSG00000124193	1421
ENSG00000007866-ENSG00000018408	483
ENSG00000007866-ENSG00000102243	251
ENSG00000007866-ENSG00000144560	281
ENSG00000007866-ENSG00000170162	272
ENSG00000007866-ENSG00000175029	931
ENSG00000007866-ENSG00000206538	272
ENSG00000007923-ENSG00000079257	150
ENSG00000007923-ENSG00000146281	15129
ENSG00000007923-ENSG00000223501	1430
ENSG00000007933-ENSG00000100359	1323
ENSG00000007933-ENSG00000132514	1027
ENSG00000007933-ENSG00000211456	1296
ENSG00000007944-ENSG00000077348	1392
ENSG00000007944-ENSG00000087338	1307
ENSG00000007944-ENSG00000095066	1274
ENSG00000007944-ENSG00000109906	460
ENSG00000007944-ENSG00000115274	939
ENSG00000007944-ENSG00000132854	1409
ENSG00000007944-ENSG00000137575	547
ENSG00000007944-ENSG00000139517	1054
ENSG00000007944-ENSG00000143382	565
ENSG00000007944-ENSG00000145358	277
ENSG00000007944-ENSG00000151338	166
ENSG00000007944-ENSG00000163156	223
ENSG00000007944-ENSG00000165699	928
ENSG00000007944-ENSG00000166925	363
ENSG00000007944-ENSG00000173480	339
ENSG00000007944-ENSG00000174738	484
ENSG00000007944-ENSG00000176896	1411
ENSG00000007944-ENSG00000179456	857
ENSG00000007944-ENSG00000179627	891
ENSG00000007944-ENSG00000183621	430
ENSG00000007944-ENSG00000183690	1354
ENSG00000007944-ENSG00000188747	1254
ENSG00000007944-ENSG00000196227	142
ENSG00000007944-ENSG00000196843	1213
ENSG00000007944-ENSG00000198807	906
ENSG00000007944-ENSG00000257108	607
ENSG00000007944-ENSG00000266094	1028
ENSG00000008018-ENSG00000011590	475
ENSG00000008018-ENSG00000013392	1320
ENSG00000008018-ENSG00000035141	603
ENSG00000008018-ENSG00000056558	1267
ENSG00000008018-ENSG00000062194	179
ENSG00000008018-ENSG00000068400	275
ENSG00000008018-ENSG00000078902	1485
ENSG00000008018-ENSG00000081377	8528
ENSG00000008018-ENSG00000084764	1460
ENSG00000008018-ENSG00000092208	1236
ENSG00000008018-ENSG00000094796	2719
ENSG00000008018-ENSG00000099956	1172
ENSG00000008018-ENSG00000100055	1599
ENSG00000008018-ENSG00000101197	1606
ENSG00000008018-ENSG00000101331	194
ENSG00000008018-ENSG00000101413	1407
ENSG00000008018-ENSG00000103202	14121
ENSG00000008018-ENSG00000104147	257
ENSG00000008018-ENSG00000104435	328
ENSG00000008018-ENSG00000104524	14241
ENSG00000008018-ENSG00000104863	1740
ENSG00000008018-ENSG00000104964	404
ENSG00000008018-ENSG00000105617	1141
ENSG00000008018-ENSG00000105619	364
ENSG00000008018-ENSG00000105991	1354
ENSG00000008018-ENSG00000106541	13361
ENSG00000008018-ENSG00000107187	1409
ENSG00000008018-ENSG00000112130	7255
ENSG00000008018-ENSG00000113595	2892
ENSG00000008018-ENSG00000113638	10579
ENSG00000008018-ENSG00000125656	13908
ENSG00000008018-ENSG00000126337	459
ENSG00000008018-ENSG00000127191	1542
ENSG00000008018-ENSG00000129084	7713
ENSG00000008018-ENSG00000131737	1605
ENSG00000008018-ENSG00000132680	1471
ENSG00000008018-ENSG00000132938	643
ENSG00000008018-ENSG00000133103	1312
ENSG00000008018-ENSG00000134152	558
ENSG00000008018-ENSG00000136936	1256
ENSG00000008018-ENSG00000140382	1614
ENSG00000008018-ENSG00000140859	1971
ENSG00000008018-ENSG00000141985	1409
ENSG00000008018-ENSG00000145945	1206
ENSG00000008018-ENSG00000148660	5607
ENSG00000008018-ENSG00000148704	1347
ENSG00000008018-ENSG00000152969	350
ENSG00000008018-ENSG00000154059	9980
ENSG00000008018-ENSG00000154127	12359
ENSG00000008018-ENSG00000159377	15842
ENSG00000008018-ENSG00000161010	310
ENSG00000008018-ENSG00000163602	386
ENSG00000008018-ENSG00000163818	281
ENSG00000008018-ENSG00000165626	154
ENSG00000008018-ENSG00000166407	1465
ENSG00000008018-ENSG00000166949	445
ENSG00000008018-ENSG00000168079	1241
ENSG00000008018-ENSG00000168404	4487
ENSG00000008018-ENSG00000169744	1130
ENSG00000008018-ENSG00000169877	61
ENSG00000008018-ENSG00000170967	6081
ENSG00000008018-ENSG00000171346	609
ENSG00000008018-ENSG00000171401	777
ENSG00000008018-ENSG00000172379	9046
ENSG00000008018-ENSG00000172432	14343
ENSG00000008018-ENSG00000174796	401
ENSG00000008018-ENSG00000179271	351
ENSG00000008018-ENSG00000179409	160
ENSG00000008018-ENSG00000179455	1567
ENSG00000008018-ENSG00000183145	137
ENSG00000008018-ENSG00000183621	439
ENSG00000008018-ENSG00000184351	55
ENSG00000008018-ENSG00000186970	60
ENSG00000008018-ENSG00000187556	307
ENSG00000008018-ENSG00000188629	383
ENSG00000008018-ENSG00000196155	1283
ENSG00000008018-ENSG00000196391	320
ENSG00000008018-ENSG00000197084	60
ENSG00000008018-ENSG00000198183	157
ENSG00000008018-ENSG00000204599	1536
ENSG00000008018-ENSG00000204713	1589
ENSG00000008018-ENSG00000204889	2139
ENSG00000008018-ENSG00000229809	908
ENSG00000008018-ENSG00000240386	60
ENSG00000008018-ENSG00000244362	55
ENSG00000008018-ENSG00000264522	433
ENSG00000008018-ENSG00000268651	376
ENSG00000008018-ENSG00000270011	147
ENSG00000008018-ENSG00000274749	49
ENSG00000008018-ENSG00000276293	1501
ENSG00000008086-ENSG00000076242	6078
ENSG00000008086-ENSG00000167110	387
ENSG00000008118-ENSG00000187766	71
ENSG00000008118-ENSG00000215455	68
ENSG00000008130-ENSG00000072201	1973
ENSG00000008130-ENSG00000108010	18643
ENSG00000008130-ENSG00000121671	11808
ENSG00000008130-ENSG00000124019	162
ENSG00000008130-ENSG00000137575	15367
ENSG00000008130-ENSG00000275074	16437
ENSG00000008197-ENSG00000011243	168
ENSG00000008197-ENSG00000011590	351
ENSG00000008197-ENSG00000054965	159
ENSG00000008197-ENSG00000056558	387
ENSG00000008197-ENSG00000066185	384
ENSG00000008197-ENSG00000069011	395
ENSG00000008197-ENSG00000070808	394
ENSG00000008197-ENSG00000076242	380
ENSG00000008197-ENSG00000076321	389
ENSG00000008197-ENSG00000094796	396
ENSG00000008197-ENSG00000100065	388
ENSG00000008197-ENSG00000101624	371
ENSG00000008197-ENSG00000104147	135
ENSG00000008197-ENSG00000104812	372
ENSG00000008197-ENSG00000104964	362
ENSG00000008197-ENSG00000105427	190
ENSG00000008197-ENSG00000106541	360
ENSG00000008197-ENSG00000111077	388
ENSG00000008197-ENSG00000131737	395
ENSG00000008197-ENSG00000138867	219
ENSG00000008197-ENSG00000139737	189
ENSG00000008197-ENSG00000143382	386
ENSG00000008197-ENSG00000146700	381
ENSG00000008197-ENSG00000148848	390
ENSG00000008197-ENSG00000155890	389
ENSG00000008197-ENSG00000156735	318
ENSG00000008197-ENSG00000159377	389
ENSG00000008197-ENSG00000161405	348
ENSG00000008197-ENSG00000164056	315
ENSG00000008197-ENSG00000164080	392
ENSG00000008197-ENSG00000165699	354
ENSG00000008197-ENSG00000166348	388
ENSG00000008197-ENSG00000167302	246
ENSG00000008197-ENSG00000167987	374
ENSG00000008197-ENSG00000170178	395
ENSG00000008197-ENSG00000172073	54
ENSG00000008197-ENSG00000182591	65
ENSG00000008197-ENSG00000184724	54
ENSG00000008197-ENSG00000184990	228
ENSG00000008197-ENSG00000186925	53
ENSG00000008197-ENSG00000186930	54
ENSG00000008197-ENSG00000186965	53
ENSG00000008197-ENSG00000186970	59
ENSG00000008197-ENSG00000187766	69
ENSG00000008197-ENSG00000188581	66
ENSG00000008197-ENSG00000196155	393
ENSG00000008197-ENSG00000196388	63
ENSG00000008197-ENSG00000197191	67
ENSG00000008197-ENSG00000197683	64
ENSG00000008197-ENSG00000203786	56
ENSG00000008197-ENSG00000204435	327
ENSG00000008197-ENSG00000204873	66
ENSG00000008197-ENSG00000205439	66
ENSG00000008197-ENSG00000205643	257
ENSG00000008197-ENSG00000212123	67
ENSG00000008197-ENSG00000212724	64
ENSG00000008197-ENSG00000212938	58
ENSG00000008197-ENSG00000213417	64
ENSG00000008197-ENSG00000215187	245
ENSG00000008197-ENSG00000221880	68
ENSG00000008197-ENSG00000239886	65
ENSG00000008197-ENSG00000244362	54
ENSG00000008197-ENSG00000272804	65
ENSG00000008197-ENSG00000274749	48
ENSG00000008256-ENSG00000012822	1508
ENSG00000008256-ENSG00000068079	172
ENSG00000008256-ENSG00000074706	1653
ENSG00000008256-ENSG00000132254	732
ENSG00000008256-ENSG00000142675	1644
ENSG00000008256-ENSG00000147144	329
ENSG00000008256-ENSG00000171772	91
ENSG00000008282-ENSG00000101546	259
ENSG00000008282-ENSG00000108179	385
ENSG00000008282-ENSG00000137575	380
ENSG00000008282-ENSG00000141977	395
ENSG00000008282-ENSG00000143374	373
ENSG00000008282-ENSG00000167081	384
ENSG00000008282-ENSG00000177673	40
ENSG00000008282-ENSG00000242247	379
ENSG00000008283-ENSG00000039987	462
ENSG00000008283-ENSG00000080189	1319
ENSG00000008283-ENSG00000086159	1294
ENSG00000008283-ENSG00000099194	1154
ENSG00000008283-ENSG00000100290	51
ENSG00000008283-ENSG00000100292	886
ENSG00000008283-ENSG00000101558	1214
ENSG00000008283-ENSG00000102007	427
ENSG00000008283-ENSG00000103042	1267
ENSG00000008283-ENSG00000103502	1339
ENSG00000008283-ENSG00000105369	432
ENSG00000008283-ENSG00000105701	1344
ENSG00000008283-ENSG00000105829	1233
ENSG00000008283-ENSG00000107175	1165
ENSG00000008283-ENSG00000108433	1231
ENSG00000008283-ENSG00000112038	427
ENSG00000008283-ENSG00000113734	1203
ENSG00000008283-ENSG00000113790	1117
ENSG00000008283-ENSG00000115255	1210
ENSG00000008283-ENSG00000117593	1341
ENSG00000008283-ENSG00000121542	1230
ENSG00000008283-ENSG00000123353	1049
ENSG00000008283-ENSG00000124164	1215
ENSG00000008283-ENSG00000125991	1211
ENSG00000008283-ENSG00000131067	1246
ENSG00000008283-ENSG00000132406	340
ENSG00000008283-ENSG00000133935	911
ENSG00000008283-ENSG00000135917	379
ENSG00000008283-ENSG00000137210	1077
ENSG00000008283-ENSG00000140932	194
ENSG00000008283-ENSG00000143570	1302
ENSG00000008283-ENSG00000147155	934
ENSG00000008283-ENSG00000151778	816
ENSG00000008283-ENSG00000153786	1245
ENSG00000008283-ENSG00000158813	480
ENSG00000008283-ENSG00000163762	168
ENSG00000008283-ENSG00000164294	1290
ENSG00000008283-ENSG00000164983	440
ENSG00000008283-ENSG00000165120	75
ENSG00000008283-ENSG00000165794	1302
ENSG00000008283-ENSG00000166900	1247
ENSG00000008283-ENSG00000171045	1246
ENSG00000008283-ENSG00000171517	428
ENSG00000008283-ENSG00000175514	429
ENSG00000008283-ENSG00000178307	331
ENSG00000008283-ENSG00000184349	358
ENSG00000008283-ENSG00000185475	319
ENSG00000008283-ENSG00000186106	1294
ENSG00000008283-ENSG00000188167	359
ENSG00000008283-ENSG00000196329	791
ENSG00000008283-ENSG00000197753	430
ENSG00000008283-ENSG00000198833	1261
ENSG00000008283-ENSG00000204308	1268
ENSG00000008283-ENSG00000213463	444
ENSG00000008283-ENSG00000213689	541
ENSG00000008283-ENSG00000213937	401
ENSG00000008283-ENSG00000215712	403
ENSG00000008283-ENSG00000235169	69
ENSG00000008323-ENSG00000138180	241
ENSG00000008324-ENSG00000104412	616
ENSG00000008324-ENSG00000162188	373
ENSG00000008324-ENSG00000163374	337
ENSG00000008324-ENSG00000186889	356
ENSG00000008324-ENSG00000187123	229
ENSG00000008324-ENSG00000204406	137
ENSG00000008394-ENSG00000089356	141
ENSG00000008394-ENSG00000138798	382
ENSG00000008394-ENSG00000146469	166
ENSG00000008394-ENSG00000155760	773
ENSG00000008394-ENSG00000173535	322
ENSG00000008394-ENSG00000254521	339
ENSG00000008405-ENSG00000112559	154
ENSG00000008405-ENSG00000114423	941
ENSG00000008405-ENSG00000127191	1228
ENSG00000008405-ENSG00000188313	2272
ENSG00000008405-ENSG00000213416	68
ENSG00000008441-ENSG00000008441	413
ENSG00000008441-ENSG00000076242	381
ENSG00000008441-ENSG00000142556	296
ENSG00000008441-ENSG00000147862	413
ENSG00000008441-ENSG00000198218	306
ENSG00000008516-ENSG00000106511	818
ENSG00000008735-ENSG00000037965	448
ENSG00000009307-ENSG00000167861	361
ENSG00000009307-ENSG00000175573	128
ENSG00000009307-ENSG00000177138	131
ENSG00000009335-ENSG00000167110	388
ENSG00000009709-ENSG00000051128	657
ENSG00000009709-ENSG00000111196	1073
ENSG00000009709-ENSG00000116922	195
ENSG00000009709-ENSG00000169551	307
ENSG00000009709-ENSG00000185043	1438
ENSG00000009709-ENSG00000244362	55
ENSG00000009765-ENSG00000185880	493
ENSG00000009790-ENSG00000011523	145
ENSG00000009790-ENSG00000015592	268
ENSG00000009790-ENSG00000019995	342
ENSG00000009790-ENSG00000023902	344
ENSG00000009790-ENSG00000060566	345
ENSG00000009790-ENSG00000067066	343
ENSG00000009790-ENSG00000070882	344
ENSG00000009790-ENSG00000088682	268
ENSG00000009790-ENSG00000095787	265
ENSG00000009790-ENSG00000099625	106
ENSG00000009790-ENSG00000100109	309
ENSG00000009790-ENSG00000102119	259
ENSG00000009790-ENSG00000103496	344
ENSG00000009790-ENSG00000106089	344
ENSG00000009790-ENSG00000112237	345
ENSG00000009790-ENSG00000114107	131
ENSG00000009790-ENSG00000120370	217
ENSG00000009790-ENSG00000124103	61
ENSG00000009790-ENSG00000128596	157
ENSG00000009790-ENSG00000140368	344
ENSG00000009790-ENSG00000147378	258
ENSG00000009790-ENSG00000147654	225
ENSG00000009790-ENSG00000152503	344
ENSG00000009790-ENSG00000161609	317
ENSG00000009790-ENSG00000161800	344
ENSG00000009790-ENSG00000163006	131
ENSG00000009790-ENSG00000164649	177
ENSG00000009790-ENSG00000166405	228
ENSG00000009790-ENSG00000166569	233
ENSG00000009790-ENSG00000166579	330
ENSG00000009790-ENSG00000166734	191
ENSG00000009790-ENSG00000168071	319
ENSG00000009790-ENSG00000168958	301
ENSG00000009790-ENSG00000169330	141
ENSG00000009790-ENSG00000171446	340
ENSG00000009790-ENSG00000173465	183
ENSG00000009790-ENSG00000175318	328
ENSG00000009790-ENSG00000175489	345
ENSG00000009790-ENSG00000178826	142
ENSG00000009790-ENSG00000185862	63
ENSG00000009790-ENSG00000188026	331
ENSG00000009790-ENSG00000197978	147
ENSG00000009790-ENSG00000198945	338
ENSG00000009790-ENSG00000203896	103
ENSG00000009790-ENSG00000243772	341
ENSG00000009844-ENSG00000103154	1338
ENSG00000009844-ENSG00000105404	1207
ENSG00000009844-ENSG00000109906	408
ENSG00000009844-ENSG00000112237	1352
ENSG00000009844-ENSG00000117153	716
ENSG00000009844-ENSG00000131165	1347
ENSG00000009844-ENSG00000135446	1352
ENSG00000009844-ENSG00000151332	348
ENSG00000009844-ENSG00000153574	1252
ENSG00000009844-ENSG00000160200	1282
ENSG00000009844-ENSG00000163530	66
ENSG00000009844-ENSG00000173465	460
ENSG00000009844-ENSG00000174943	1063
ENSG00000009844-ENSG00000185247	1108
ENSG00000009844-ENSG00000188554	1009
ENSG00000009844-ENSG00000197905	931
ENSG00000009844-ENSG00000255112	1347
ENSG00000009844-ENSG00000274276	1282
ENSG00000010017-ENSG00000110092	1530
ENSG00000010017-ENSG00000112685	1363
ENSG00000010165-ENSG00000077312	4539
ENSG00000010165-ENSG00000127191	1437
ENSG00000010165-ENSG00000131931	381
ENSG00000010165-ENSG00000223501	1411
ENSG00000010219-ENSG00000101871	1568
ENSG00000010270-ENSG00000126264	122
ENSG00000010278-ENSG00000184650	59
ENSG00000010282-ENSG00000073008	419
ENSG00000010282-ENSG00000079150	5812
ENSG00000010282-ENSG00000124103	61
ENSG00000010282-ENSG00000125991	1297
ENSG00000010282-ENSG00000145354	2073
ENSG00000010282-ENSG00000157303	194
ENSG00000010282-ENSG00000161921	63
ENSG00000010282-ENSG00000164096	55
ENSG00000010282-ENSG00000164294	7170
ENSG00000010282-ENSG00000166569	272
ENSG00000010282-ENSG00000172568	172
ENSG00000010282-ENSG00000175514	424
ENSG00000010282-ENSG00000181754	2206
ENSG00000010282-ENSG00000185499	50
ENSG00000010282-ENSG00000213593	8244
ENSG00000010282-ENSG00000271605	427
ENSG00000010295-ENSG00000072818	464
ENSG00000010295-ENSG00000139437	325
ENSG00000010295-ENSG00000152422	287
ENSG00000010295-ENSG00000165188	467
ENSG00000010318-ENSG00000078967	1295
ENSG00000010318-ENSG00000131508	1295
ENSG00000010319-ENSG00000121644	412
ENSG00000010361-ENSG00000132881	352
ENSG00000010539-ENSG00000115641	396
ENSG00000010626-ENSG00000138180	241
ENSG00000010803-ENSG00000116983	494
ENSG00000010803-ENSG00000135018	471
ENSG00000010803-ENSG00000163935	488
ENSG00000010803-ENSG00000198879	489
ENSG00000010803-ENSG00000213401	335
ENSG00000010810-ENSG00000050820	499
ENSG00000010810-ENSG00000080845	381
ENSG00000010810-ENSG00000084463	734
ENSG00000010810-ENSG00000100842	1282
ENSG00000010810-ENSG00000106511	1422
ENSG00000010810-ENSG00000114423	1112
ENSG00000010810-ENSG00000116285	151
ENSG00000010810-ENSG00000156735	1164
ENSG00000010810-ENSG00000171847	47
ENSG00000010810-ENSG00000178498	1850
ENSG00000010932-ENSG00000104660	1139
ENSG00000010932-ENSG00000145283	9962
ENSG00000010932-ENSG00000148110	9797
ENSG00000010932-ENSG00000168476	1255
ENSG00000010932-ENSG00000178719	9641
ENSG00000011007-ENSG00000029725	358
ENSG00000011007-ENSG00000061337	661
ENSG00000011007-ENSG00000061455	828
ENSG00000011007-ENSG00000067208	1220
ENSG00000011007-ENSG00000068400	262
ENSG00000011007-ENSG00000080561	1197
ENSG00000011007-ENSG00000087338	1188
ENSG00000011007-ENSG00000100014	488
ENSG00000011007-ENSG00000100462	1214
ENSG00000011007-ENSG00000101004	798
ENSG00000011007-ENSG00000101871	1209
ENSG00000011007-ENSG00000105700	817
ENSG00000011007-ENSG00000108395	1179
ENSG00000011007-ENSG00000109089	279
ENSG00000011007-ENSG00000109466	652
ENSG00000011007-ENSG00000112182	939
ENSG00000011007-ENSG00000112559	146
ENSG00000011007-ENSG00000114107	181
ENSG00000011007-ENSG00000114416	1213
ENSG00000011007-ENSG00000130475	1194
ENSG00000011007-ENSG00000131626	1062
ENSG00000011007-ENSG00000132326	904
ENSG00000011007-ENSG00000138100	1225
ENSG00000011007-ENSG00000142731	1208
ENSG00000011007-ENSG00000143514	847
ENSG00000011007-ENSG00000145414	1162
ENSG00000011007-ENSG00000145901	896
ENSG00000011007-ENSG00000159289	383
ENSG00000011007-ENSG00000160877	1159
ENSG00000011007-ENSG00000166886	323
ENSG00000011007-ENSG00000167604	1175
ENSG00000011007-ENSG00000168646	1148
ENSG00000011007-ENSG00000170037	1024
ENSG00000011007-ENSG00000171444	242
ENSG00000011007-ENSG00000174015	266
ENSG00000011007-ENSG00000176049	271
ENSG00000011007-ENSG00000176155	147
ENSG00000011007-ENSG00000177138	140
ENSG00000011007-ENSG00000180884	308
ENSG00000011007-ENSG00000183137	186
ENSG00000011007-ENSG00000197256	1213
ENSG00000011007-ENSG00000204889	1196
ENSG00000011007-ENSG00000215271	166
ENSG00000011007-ENSG00000265817	268
ENSG00000011009-ENSG00000196388	64
ENSG00000011198-ENSG00000073464	13729
ENSG00000011198-ENSG00000097033	1301
ENSG00000011198-ENSG00000100335	1270
ENSG00000011198-ENSG00000101150	387
ENSG00000011198-ENSG00000101236	1376
ENSG00000011198-ENSG00000101546	13922
ENSG00000011198-ENSG00000105355	836
ENSG00000011198-ENSG00000136750	13942
ENSG00000011198-ENSG00000137210	1359
ENSG00000011198-ENSG00000143036	1256
ENSG00000011198-ENSG00000147872	840
ENSG00000011198-ENSG00000152578	8140
ENSG00000011198-ENSG00000160753	413
ENSG00000011198-ENSG00000163050	13338
ENSG00000011198-ENSG00000167123	12390
ENSG00000011198-ENSG00000174460	318
ENSG00000011198-ENSG00000179363	23
ENSG00000011198-ENSG00000182093	1123
ENSG00000011198-ENSG00000184210	11951
ENSG00000011198-ENSG00000214456	772
ENSG00000011201-ENSG00000104490	511
ENSG00000011201-ENSG00000135018	483
ENSG00000011243-ENSG00000020577	158
ENSG00000011243-ENSG00000064218	145
ENSG00000011243-ENSG00000069011	175
ENSG00000011243-ENSG00000100105	176
ENSG00000011243-ENSG00000101255	177
ENSG00000011243-ENSG00000101811	177
ENSG00000011243-ENSG00000102878	169
ENSG00000011243-ENSG00000104964	162
ENSG00000011243-ENSG00000105397	178
ENSG00000011243-ENSG00000114735	164
ENSG00000011243-ENSG00000120327	170
ENSG00000011243-ENSG00000123143	176
ENSG00000011243-ENSG00000124074	159
ENSG00000011243-ENSG00000124562	166
ENSG00000011243-ENSG00000132522	117
ENSG00000011243-ENSG00000137218	168
ENSG00000011243-ENSG00000138443	177
ENSG00000011243-ENSG00000146592	177
ENSG00000011243-ENSG00000147144	166
ENSG00000011243-ENSG00000151923	178
ENSG00000011243-ENSG00000152977	176
ENSG00000011243-ENSG00000153048	158
ENSG00000011243-ENSG00000153060	159
ENSG00000011243-ENSG00000155875	153
ENSG00000011243-ENSG00000156463	175
ENSG00000011243-ENSG00000158246	167
ENSG00000011243-ENSG00000159214	86
ENSG00000011243-ENSG00000160753	173
ENSG00000011243-ENSG00000162148	85
ENSG00000011243-ENSG00000162409	177
ENSG00000011243-ENSG00000162517	176
ENSG00000011243-ENSG00000163060	160
ENSG00000011243-ENSG00000168303	97
ENSG00000011243-ENSG00000168763	152
ENSG00000011243-ENSG00000169612	122
ENSG00000011243-ENSG00000170122	175
ENSG00000011243-ENSG00000171953	156
ENSG00000011243-ENSG00000173065	142
ENSG00000011243-ENSG00000175294	168
ENSG00000011243-ENSG00000175513	146
ENSG00000011243-ENSG00000176182	161
ENSG00000011243-ENSG00000176473	176
ENSG00000011243-ENSG00000177613	177
ENSG00000011243-ENSG00000177791	150
ENSG00000011243-ENSG00000178175	173
ENSG00000011243-ENSG00000183628	145
ENSG00000011243-ENSG00000185359	174
ENSG00000011243-ENSG00000187583	160
ENSG00000011243-ENSG00000188011	121
ENSG00000011243-ENSG00000196388	64
ENSG00000011243-ENSG00000196976	88
ENSG00000011243-ENSG00000197162	172
ENSG00000011243-ENSG00000203786	56
ENSG00000011243-ENSG00000204438	177
ENSG00000011243-ENSG00000205542	147
ENSG00000011275-ENSG00000054965	165
ENSG00000011275-ENSG00000100441	639
ENSG00000011275-ENSG00000103326	1370
ENSG00000011275-ENSG00000111667	1517
ENSG00000011275-ENSG00000118503	429
ENSG00000011275-ENSG00000123240	479
ENSG00000011275-ENSG00000130560	1390
ENSG00000011275-ENSG00000154127	1270
ENSG00000011275-ENSG00000156587	1503
ENSG00000011275-ENSG00000159256	1435
ENSG00000011275-ENSG00000160185	1265
ENSG00000011275-ENSG00000178381	1353
ENSG00000011275-ENSG00000180354	149
ENSG00000011275-ENSG00000180667	1446
ENSG00000011275-ENSG00000185651	1503
ENSG00000011295-ENSG00000035141	500
ENSG00000011295-ENSG00000064218	379
ENSG00000011295-ENSG00000091483	10528
ENSG00000011295-ENSG00000096395	121
ENSG00000011295-ENSG00000103202	9807
ENSG00000011295-ENSG00000104611	456
ENSG00000011295-ENSG00000105771	8043
ENSG00000011295-ENSG00000106536	847
ENSG00000011295-ENSG00000114115	476
ENSG00000011295-ENSG00000115806	10280
ENSG00000011295-ENSG00000121068	407
ENSG00000011295-ENSG00000124237	205
ENSG00000011295-ENSG00000136878	1142
ENSG00000011295-ENSG00000140481	188
ENSG00000011295-ENSG00000140718	1589
ENSG00000011295-ENSG00000160753	416
ENSG00000011295-ENSG00000161992	106
ENSG00000011295-ENSG00000162576	414
ENSG00000011295-ENSG00000162924	343
ENSG00000011295-ENSG00000166348	1124
ENSG00000011295-ENSG00000166886	340
ENSG00000011295-ENSG00000168275	947
ENSG00000011295-ENSG00000169744	906
ENSG00000011295-ENSG00000170178	977
ENSG00000011295-ENSG00000172482	10539
ENSG00000011295-ENSG00000173421	121
ENSG00000011295-ENSG00000173991	97
ENSG00000011295-ENSG00000181404	854
ENSG00000011295-ENSG00000184708	324
ENSG00000011295-ENSG00000188803	163
ENSG00000011295-ENSG00000196227	142
ENSG00000011295-ENSG00000198931	11001
ENSG00000011295-ENSG00000198945	476
ENSG00000011295-ENSG00000204438	5961
ENSG00000011295-ENSG00000229809	737
ENSG00000011295-ENSG00000254827	17
ENSG00000011304-ENSG00000011304	4272
ENSG00000011304-ENSG00000077312	3623
ENSG00000011304-ENSG00000136436	1304
ENSG00000011304-ENSG00000182872	1768
ENSG00000011332-ENSG00000112511	1370
ENSG00000011347-ENSG00000196470	1310
ENSG00000011426-ENSG00000173838	761
ENSG00000011478-ENSG00000102837	367
ENSG00000011478-ENSG00000114529	151
ENSG00000011523-ENSG00000116918	148
ENSG00000011523-ENSG00000130307	143
ENSG00000011523-ENSG00000135775	153
ENSG00000011523-ENSG00000159692	155
ENSG00000011523-ENSG00000175029	155
ENSG00000011523-ENSG00000185359	155
ENSG00000011590-ENSG00000011590	834
ENSG00000011590-ENSG00000058404	484
ENSG00000011590-ENSG00000064999	458
ENSG00000011590-ENSG00000069011	480
ENSG00000011590-ENSG00000070808	481
ENSG00000011590-ENSG00000100105	476
ENSG00000011590-ENSG00000105576	469
ENSG00000011590-ENSG00000108788	469
ENSG00000011590-ENSG00000124788	337
ENSG00000011590-ENSG00000129355	488
ENSG00000011590-ENSG00000131721	485
ENSG00000011590-ENSG00000136573	486
ENSG00000011590-ENSG00000137098	132
ENSG00000011590-ENSG00000141741	396
ENSG00000011590-ENSG00000150636	399
ENSG00000011590-ENSG00000151650	481
ENSG00000011590-ENSG00000152430	481
ENSG00000011590-ENSG00000157110	477
ENSG00000011590-ENSG00000162881	648
ENSG00000011590-ENSG00000164438	481
ENSG00000011590-ENSG00000166831	477
ENSG00000011590-ENSG00000169813	468
ENSG00000011590-ENSG00000172073	54
ENSG00000011590-ENSG00000173406	392
ENSG00000011590-ENSG00000179526	362
ENSG00000011590-ENSG00000183283	254
ENSG00000011590-ENSG00000183640	47
ENSG00000011590-ENSG00000184724	55
ENSG00000011590-ENSG00000186153	446
ENSG00000011590-ENSG00000186930	55
ENSG00000011590-ENSG00000186970	60
ENSG00000011590-ENSG00000186977	55
ENSG00000011590-ENSG00000204918	33
ENSG00000011590-ENSG00000204919	33
ENSG00000011590-ENSG00000212938	59
ENSG00000011590-ENSG00000224470	316
ENSG00000011590-ENSG00000227151	33
ENSG00000011590-ENSG00000229665	33
ENSG00000011590-ENSG00000234278	33
ENSG00000011590-ENSG00000266714	466
ENSG00000011590-ENSG00000272514	289
ENSG00000011600-ENSG00000151117	164
ENSG00000011600-ENSG00000205060	241
ENSG00000011638-ENSG00000121542	192
ENSG00000011638-ENSG00000136750	194
ENSG00000011638-ENSG00000139291	181
ENSG00000011638-ENSG00000139973	193
ENSG00000011638-ENSG00000160307	194
ENSG00000011638-ENSG00000160325	154
ENSG00000011638-ENSG00000163050	193
ENSG00000011638-ENSG00000211584	133
ENSG00000012061-ENSG00000130307	248
ENSG00000012061-ENSG00000136936	1238
ENSG00000012061-ENSG00000138629	1598
ENSG00000012061-ENSG00000139722	1227
ENSG00000012061-ENSG00000141013	562
ENSG00000012061-ENSG00000179455	1496
ENSG00000012061-ENSG00000188917	19018
ENSG00000012124-ENSG00000146859	102
ENSG00000012124-ENSG00000156795	351
ENSG00000012124-ENSG00000186106	457
ENSG00000012171-ENSG00000071539	427
ENSG00000012171-ENSG00000100065	427
ENSG00000012171-ENSG00000100151	435
ENSG00000012171-ENSG00000102030	422
ENSG00000012171-ENSG00000112559	157
ENSG00000012171-ENSG00000152430	440
ENSG00000012171-ENSG00000160207	204
ENSG00000012171-ENSG00000166831	437
ENSG00000012171-ENSG00000186977	54
ENSG00000012171-ENSG00000187766	69
ENSG00000012171-ENSG00000188581	66
ENSG00000012171-ENSG00000197191	68
ENSG00000012171-ENSG00000203786	56
ENSG00000012171-ENSG00000221837	67
ENSG00000012171-ENSG00000221864	73
ENSG00000012171-ENSG00000254997	63
ENSG00000012171-ENSG00000264343	437
ENSG00000012211-ENSG00000088002	729
ENSG00000012232-ENSG00000124788	372
ENSG00000012504-ENSG00000143171	1402
ENSG00000012504-ENSG00000204231	1382
ENSG00000012660-ENSG00000029364	1438
ENSG00000012660-ENSG00000079950	1429
ENSG00000012660-ENSG00000100292	941
ENSG00000012660-ENSG00000102007	439
ENSG00000012660-ENSG00000103415	941
ENSG00000012660-ENSG00000108433	1407
ENSG00000012660-ENSG00000115461	433
ENSG00000012660-ENSG00000135185	199
ENSG00000012660-ENSG00000171045	1429
ENSG00000012660-ENSG00000171840	305
ENSG00000012660-ENSG00000172375	1055
ENSG00000012660-ENSG00000204070	1205
ENSG00000012660-ENSG00000213463	462
ENSG00000012779-ENSG00000106511	768
ENSG00000012779-ENSG00000108786	988
ENSG00000012779-ENSG00000143512	846
ENSG00000012779-ENSG00000145979	880
ENSG00000012779-ENSG00000154781	699
ENSG00000012779-ENSG00000160349	482
ENSG00000012779-ENSG00000162924	323
ENSG00000012779-ENSG00000171772	91
ENSG00000012779-ENSG00000179133	91
ENSG00000012779-ENSG00000182923	164
ENSG00000012779-ENSG00000183137	190
ENSG00000012779-ENSG00000184507	70
ENSG00000012779-ENSG00000203907	60
ENSG00000012779-ENSG00000257218	887
ENSG00000012822-ENSG00000034713	1290
ENSG00000012822-ENSG00000066583	6085
ENSG00000012822-ENSG00000079393	4596
ENSG00000012822-ENSG00000080986	1589
ENSG00000012822-ENSG00000112130	4456
ENSG00000012822-ENSG00000121749	1470
ENSG00000012822-ENSG00000124074	496
ENSG00000012822-ENSG00000139112	1337
ENSG00000012822-ENSG00000146007	1358
ENSG00000012822-ENSG00000152404	3445
ENSG00000012822-ENSG00000162409	3047
ENSG00000012822-ENSG00000163499	380
ENSG00000012822-ENSG00000170264	354
ENSG00000012822-ENSG00000170819	671
ENSG00000012822-ENSG00000171346	576
ENSG00000012822-ENSG00000174007	354
ENSG00000012822-ENSG00000175592	1371
ENSG00000012963-ENSG00000142856	106
ENSG00000013016-ENSG00000110047	19415
ENSG00000013016-ENSG00000170540	462
ENSG00000013275-ENSG00000087191	21943
ENSG00000013275-ENSG00000101843	8081
ENSG00000013288-ENSG00000062725	2400
ENSG00000013288-ENSG00000079150	4511
ENSG00000013288-ENSG00000145354	1906
ENSG00000013288-ENSG00000157613	1207
ENSG00000013288-ENSG00000164294	5222
ENSG00000013288-ENSG00000164626	4124
ENSG00000013288-ENSG00000166569	279
ENSG00000013288-ENSG00000203896	103
ENSG00000013288-ENSG00000212900	62
ENSG00000013293-ENSG00000057019	1654
ENSG00000013293-ENSG00000074416	10683
ENSG00000013293-ENSG00000074660	469
ENSG00000013293-ENSG00000079150	9553
ENSG00000013293-ENSG00000099194	4601
ENSG00000013293-ENSG00000099219	10085
ENSG00000013293-ENSG00000099797	2653
ENSG00000013293-ENSG00000105829	659
ENSG00000013293-ENSG00000106392	665
ENSG00000013293-ENSG00000110324	259
ENSG00000013293-ENSG00000113734	640
ENSG00000013293-ENSG00000116199	2310
ENSG00000013293-ENSG00000119820	658
ENSG00000013293-ENSG00000120942	11852
ENSG00000013293-ENSG00000124103	61
ENSG00000013293-ENSG00000127507	470
ENSG00000013293-ENSG00000128284	239
ENSG00000013293-ENSG00000132406	308
ENSG00000013293-ENSG00000134812	873
ENSG00000013293-ENSG00000136986	3810
ENSG00000013293-ENSG00000140299	633
ENSG00000013293-ENSG00000143119	640
ENSG00000013293-ENSG00000146416	1685
ENSG00000013293-ENSG00000147378	285
ENSG00000013293-ENSG00000158869	146
ENSG00000013293-ENSG00000162300	628
ENSG00000013293-ENSG00000163378	1422
ENSG00000013293-ENSG00000166002	197
ENSG00000013293-ENSG00000166091	328
ENSG00000013293-ENSG00000167397	3452
ENSG00000013293-ENSG00000168824	158
ENSG00000013293-ENSG00000168958	364
ENSG00000013293-ENSG00000169446	532
ENSG00000013293-ENSG00000171840	303
ENSG00000013293-ENSG00000177674	299
ENSG00000013293-ENSG00000179363	23
ENSG00000013293-ENSG00000181704	650
ENSG00000013293-ENSG00000184811	1219
ENSG00000013293-ENSG00000197142	8906
ENSG00000013293-ENSG00000198937	209
ENSG00000013293-ENSG00000205808	11657
ENSG00000013293-ENSG00000213316	4072
ENSG00000013293-ENSG00000213689	11404
ENSG00000013293-ENSG00000220205	691
ENSG00000013293-ENSG00000251655	35
ENSG00000013293-ENSG00000276070	164
ENSG00000013297-ENSG00000125735	286
ENSG00000013297-ENSG00000134545	426
ENSG00000013297-ENSG00000166145	420
ENSG00000013297-ENSG00000172568	176
ENSG00000013297-ENSG00000177042	362
ENSG00000013297-ENSG00000178343	187
ENSG00000013297-ENSG00000181754	492
ENSG00000013297-ENSG00000185905	52
ENSG00000013297-ENSG00000188372	400
ENSG00000013297-ENSG00000256235	78
ENSG00000013364-ENSG00000013364	300
ENSG00000013364-ENSG00000075420	190
ENSG00000013364-ENSG00000078902	235
ENSG00000013364-ENSG00000091073	220
ENSG00000013364-ENSG00000106459	129
ENSG00000013364-ENSG00000156795	183
ENSG00000013364-ENSG00000168246	233
ENSG00000013374-ENSG00000143368	1464
ENSG00000013392-ENSG00000129675	1164
ENSG00000013392-ENSG00000197771	1236
ENSG00000013441-ENSG00000072201	1264
ENSG00000013441-ENSG00000104859	625
ENSG00000013441-ENSG00000112081	2101
ENSG00000013441-ENSG00000115875	2111
ENSG00000013441-ENSG00000136450	2089
ENSG00000013441-ENSG00000136527	2088
ENSG00000013441-ENSG00000139767	138
ENSG00000013441-ENSG00000160191	1517
ENSG00000013441-ENSG00000160999	516
ENSG00000013441-ENSG00000161202	1323
ENSG00000013441-ENSG00000176444	4339
ENSG00000013441-ENSG00000188155	67
ENSG00000013441-ENSG00000188529	2089
ENSG00000013441-ENSG00000272804	67
ENSG00000013561-ENSG00000072401	1550
ENSG00000013561-ENSG00000078967	1550
ENSG00000013561-ENSG00000276644	471
ENSG00000013810-ENSG00000065491	574
ENSG00000013810-ENSG00000088970	164
ENSG00000013810-ENSG00000126214	558
ENSG00000013810-ENSG00000130513	404
ENSG00000013810-ENSG00000133134	66
ENSG00000013810-ENSG00000138750	547
ENSG00000013810-ENSG00000141977	571
ENSG00000013810-ENSG00000155754	84
ENSG00000013810-ENSG00000155827	532
ENSG00000013810-ENSG00000163071	292
ENSG00000013810-ENSG00000164287	573
ENSG00000013810-ENSG00000166578	314
ENSG00000013810-ENSG00000166579	520
ENSG00000013810-ENSG00000166681	66
ENSG00000013810-ENSG00000167208	568
ENSG00000013810-ENSG00000167987	531
ENSG00000013810-ENSG00000169696	540
ENSG00000013810-ENSG00000175946	480
ENSG00000013810-ENSG00000204536	476
ENSG00000013810-ENSG00000242173	515
ENSG00000014123-ENSG00000108465	585
ENSG00000015153-ENSG00000080572	321
ENSG00000015153-ENSG00000084764	379
ENSG00000015153-ENSG00000102898	385
ENSG00000015153-ENSG00000114446	342
ENSG00000015153-ENSG00000115274	250
ENSG00000015153-ENSG00000116141	389
ENSG00000015153-ENSG00000118946	366
ENSG00000015153-ENSG00000121481	388
ENSG00000015153-ENSG00000121851	338
ENSG00000015153-ENSG00000136938	389
ENSG00000015153-ENSG00000144597	360
ENSG00000015153-ENSG00000152217	159
ENSG00000015153-ENSG00000177469	157
ENSG00000015153-ENSG00000186074	321
ENSG00000015153-ENSG00000189252	24
ENSG00000015153-ENSG00000198586	389
ENSG00000015153-ENSG00000204227	388
ENSG00000015153-ENSG00000204619	281
ENSG00000015153-ENSG00000205076	2
ENSG00000015153-ENSG00000268988	24
ENSG00000015285-ENSG00000062725	1072
ENSG00000015285-ENSG00000071051	1282
ENSG00000015285-ENSG00000108798	1330
ENSG00000015285-ENSG00000115935	1010
ENSG00000015285-ENSG00000125733	1205
ENSG00000015285-ENSG00000154556	1181
ENSG00000015285-ENSG00000160185	1238
ENSG00000015413-ENSG00000062725	3219
ENSG00000015413-ENSG00000198954	545
ENSG00000015475-ENSG00000145358	122
ENSG00000015475-ENSG00000162924	146
ENSG00000015475-ENSG00000168710	146
ENSG00000015479-ENSG00000015479	1952
ENSG00000015479-ENSG00000056558	1267
ENSG00000015479-ENSG00000108551	1638
ENSG00000015479-ENSG00000117569	1881
ENSG00000015479-ENSG00000131737	1330
ENSG00000015479-ENSG00000135951	284
ENSG00000015479-ENSG00000165119	1507
ENSG00000015479-ENSG00000171446	467
ENSG00000015479-ENSG00000183570	1504
ENSG00000015479-ENSG00000196155	1282
ENSG00000015479-ENSG00000280987	1952
ENSG00000015592-ENSG00000113811	214
ENSG00000015592-ENSG00000121542	318
ENSG00000015592-ENSG00000140931	324
ENSG00000015592-ENSG00000144063	311
ENSG00000015592-ENSG00000170310	323
ENSG00000015592-ENSG00000174446	125
ENSG00000015592-ENSG00000177674	255
ENSG00000015592-ENSG00000184047	203
ENSG00000015592-ENSG00000189068	218
ENSG00000015592-ENSG00000198060	323
ENSG00000015592-ENSG00000204427	318
ENSG00000015676-ENSG00000103275	1410
ENSG00000015676-ENSG00000166946	867
ENSG00000015676-ENSG00000272804	65
ENSG00000016082-ENSG00000198546	1469
ENSG00000016082-ENSG00000198728	1140
ENSG00000016391-ENSG00000264343	620
ENSG00000016602-ENSG00000079150	11564
ENSG00000016602-ENSG00000110218	387
ENSG00000016602-ENSG00000112473	9501
ENSG00000016602-ENSG00000118402	1097
ENSG00000016602-ENSG00000124103	61
ENSG00000016602-ENSG00000125991	1077
ENSG00000016602-ENSG00000126251	422
ENSG00000016602-ENSG00000137266	7771
ENSG00000016602-ENSG00000141699	429
ENSG00000016602-ENSG00000143198	4570
ENSG00000016602-ENSG00000158869	147
ENSG00000016602-ENSG00000165794	8940
ENSG00000016602-ENSG00000166257	408
ENSG00000016602-ENSG00000167580	8938
ENSG00000016602-ENSG00000170006	128
ENSG00000016602-ENSG00000171729	144
ENSG00000016602-ENSG00000176946	2567
ENSG00000016602-ENSG00000180398	2134
ENSG00000016602-ENSG00000185475	309
ENSG00000016602-ENSG00000197471	63
ENSG00000017427-ENSG00000117899	309
ENSG00000017427-ENSG00000124074	292
ENSG00000017427-ENSG00000172530	176
ENSG00000017427-ENSG00000176896	356
[truncated: 60,242 more rows]
