# Supplementary material for: Towards a structurally resolved human protein interaction network
Source: Nat Struct Mol Biol. 2023 Jan 23;30(2):216–25. doi: 10.1038/s41594-022-00910-8 (PMC9935395; doi:10.1038/s41594-022-00910-8)
Supplement: Source Data Fig. 2 — Source data. [file 41594_2022_910_MOESM7_ESM.zip › gtex-humap.tsv]

p1 p2 gtex pdockq
A5D8V6 Q99816 0.87297080174914 0.7305115235279065
O00194 Q8TDW5 0.929978066099442 0.5488169869696895
O00273 O76075 0.768693587717921 0.45494245443733483
O00330 P09622 0.926329095614101 0.3011682417398156
O00471 Q8TAG9 0.790801731922514 0.7022951291956026
O00471 Q9Y2D4 0.885682867625995 0.7085913279002422
O00472 Q96JC9 0.737892450851439 0.7177011080635327
O00506 Q9BUL8 0.82938394708055 0.6851263790550467
O15212 Q99471 0.868185290951171 0.5725382795978466
O15318 Q9BUI4 0.794762261267838 0.7141685646583419
O15482 Q9ULS5 0.149383103150107 0.6748434857655675
O43402 Q15006 0.83534338557913 0.6960380060797112
O43482 Q9NYP9 0.864086147665684 0.6982096871285182
O43488 O95154 0.617899624708377 0.6838900918044694
O43516 O00401 0.799779012160466 0.6561967998387424
O43516 O43639 0.866258764564841 0.04655541950858487
O43617 Q8IUR0 0.847828332461799 0.6798676848848247
O43617 Q9Y5R8 0.889083761470643 0.557934381788245
O43639 O00401 0.819898755484155 0.04740502504798297
O43639 Q13191 0.812483958157998 0.07842944886356457
O43639 Q92558 0.924505406510216 0.032078518134284965
O43741 P54619 0.816950193192787 0.6218445431708178
O60749 Q9UNH7 0.950453640367418 0.7292252622272635
O60921 Q99638 0.67528289990364 0.4670642693821533
O75420 O60573 0.797949631061934 0.6528565368955203
O75461 Q14186 0.846103914018987 0.7261764110150026
O75771 O43543 0.714703959459209 0.7043495153697716
O75817 Q9BUL9 0.817351339968363 0.6438900638651248
O94874 Q96JB5 0.727508343253061 0.6894405111662321
O94964 Q99598 0.73927281776585 0.05271716798943022
O94992 Q96MH2 0.774736361653927 0.7059540660207
O95057 P52306 0.579195169428931 0.4461283743752049
O95295 Q96EV8 0.867975482945025 0.038261441699126854
O95630 O75791 0.722954099992614 0.0953249631541211
O95630 Q9Y3E7 0.939982218132418 0.48787638032821123
P01100 P17275 0.903861472102125 0.6768757477994758
P02792 P02794 0.727435125280042 0.7055880229210393
P04075 P09972 0.807836272659524 0.6518254080237017
P06730 Q13541 0.741477600492496 0.6638566268050333
P06730 Q13542 0.809027266095435 0.6556467399740193
P07195 P00338 0.780453652893964 0.7317772072993123
P07902 Q8WUN7 0.73791795256193 0.052486606651134665
P08670 P17661 0.860929559112915 0.7344391223126306
P09012 P09661 0.862093053792135 0.6729131817467138
P09210 O15217 0.566978600650528 0.7155494390001266
P09467 O00757 0.960063628749015 0.7129036446927531
P09622 O00330 0.926329095614101 0.09140565806071158
P0DI82 Q8IUR0 0.754534876960246 0.6248215046052049
P10644 P31321 0.724884906490099 0.6490519310646066
P11802 P42772 0.609740079824245 0.11971295995849666
P11802 P42773 0.733619491820145 0.24788568992448234
P12277 Q96DX5 0.294077813742578 0.09274731327459568
P12956 P13010 0.981722525104002 0.73451414979401
P15336 P15408 0.590128864678658 0.6352744772777011
P15408 P05412 0.633242658564797 0.6653356510205525
P15408 P17275 0.822153584541196 0.678869024653084
P17661 P08670 0.860929559112915 0.7336090634572865
P17980 P62333 0.903657428228468 0.6518737339497882
P19784 P67870 0.914557588091864 0.4877563022604743
P20618 P28070 0.971329395752988 0.5512137805966438
P20700 Q03252 0.899974987270293 0.7362786157045438
P21266 P46439 0.698782597286702 0.7180404339676798
P23528 P60709 0.896744232473924 0.47270337407519714
P24534 P26641 0.965423602090524 0.5723648260344663
P26196 Q96F86 0.883981674818589 0.629806774624915
P28161 P46439 0.934393020235051 0.7174459781967072
P29083 P29084 0.819080191055485 0.6082458533675912
P31323 P24588 0.840115993814319 0.22747628323304311
P31323 Q9P0M2 0.699129881661755 0.15612674581664823
P35249 P40937 0.937370210722555 0.7070923044465299
P35998 Q13200 0.934036048827369 0.0789517451600927
P35998 Q16401 0.910787224032402 0.03839891893790572
P37198 Q99567 0.948767257761982 0.5876069297267745
P37198 Q9BVL2 0.915421551214785 0.06560833699603646
P38936 P12004 0.198509485708742 0.2866360499650863
P38936 P30281 0.421412076118005 0.6288094426505202
P40938 P35249 0.879423769181794 0.6995615139347566
P41743 Q9BYG5 0.763851768701514 0.519775116224922
P43358 P14927 0.0932876426042212 0.20456586381982816
P43686 O75832 0.826286093324453 0.08579202131745617
P43686 P62195 0.947114615018827 0.6815573669226264
P46019 P15735 0.846718150635155 0.3747564417675183
P46527 P30281 0.755941001797498 0.6549402582895073
P48443 P55055 0.63780959024904 0.6848554561467441
P48454 P63098 0.911129213119033 0.6669711390458136
P49354 P49356 0.914495147140798 0.7327212824919529
P49642 P49643 0.925988533886958 0.5965582807173908
P49736 Q14566 0.911814344662676 0.6460206667292285
P49917 Q13426 0.744792611523451 0.4145465246511545
P52655 P52657 0.798254189697657 0.7213728485497121
P52655 P62380 0.827913456460831 0.25593523102394977
P53539 P17275 0.80148711642318 0.6802895286483953
P53567 P55198 0.745705065812056 0.052540560332844544
P53618 P48444 0.976164738746787 0.7182694941648529
P54646 P54619 0.790755505182119 0.13194346702925908
P54652 Q9NZL4 0.727338737262514 0.6773236808949227
P57086 P17028 0.633430106942358 0.6404160456164735
P59998 O15145 0.936553866788085 0.06388626778580206
P59998 Q9BPX5 0.890708896802027 0.6305245063666034
P60891 O60256 0.847494616023399 0.7135092700739522
P61758 O15212 0.92032537242 0.4337554286651588
P62136 Q12972 0.87253959055678 0.6823628831481217
P62136 Q13625 0.728460337963756 0.4088998506187578
P62140 Q9H788 0.728027203109263 0.5886652185946163
P62191 Q13200 0.954023680570189 0.2202236315855596
P62191 Q16401 0.86901071054429 0.035623542034325786
P62195 P43686 0.947114615018827 0.6853899287882628
P62195 P62333 0.93000088158662 0.587264548572646
P62310 Q9UK45 0.828733721427741 0.6015347808951216
P62310 Q9Y333 0.861052197105233 0.6701794432942169
P62312 P62310 0.874482830928393 0.6288367782789198
P62312 Q9Y333 0.893931585897475 0.4968405596806409
P62333 P62195 0.93000088158662 0.5283621944427176
P62993 Q13191 0.726092581835986 0.06741834432286598
P62993 Q9UJM3 0.803423436394569 0.34162109775473437
P68400 P67870 0.919504742297989 0.18624861304212229
P68402 Q15102 0.838737924297772 0.7103951266403473
P78364 P35227 0.908859301313544 0.4694641372283259
Q00266 P31153 0.369511497808721 0.6942468470211092
Q00534 P42772 0.416670944578623 0.05514184985697296
Q01780 Q9NQT4 0.840871920283126 0.08807381573178953
Q01850 Q86X02 0.784629416346718 0.7342966990072984
Q05513 Q9BYG5 0.842022360240231 0.4724611959320082
Q06323 Q9UL46 0.951172233428133 0.725304741636533
Q06546 Q8TAK5 0.878058901038338 0.052182676220099505
Q06587 Q9BYE7 0.846773323772383 0.6631260275358671
Q12857 O00712 0.921661103861632 0.6654779954865234
Q12934 Q13515 0.296188345356962 0.7360096529490833
Q12983 O60238 0.908774070073271 0.22868136092005575
Q13123 Q2TAY7 0.959072944372837 0.16485972805899846
Q13153 O43639 0.842474548541509 0.1893562946472182
Q13155 Q12904 0.798756661219546 0.3151997743273798
Q13164 Q13163 0.745757935188232 0.04746813761008345
Q13177 O43639 0.900051738433992 0.07893934334124299
Q13188 P50749 0.7682968748554 0.4207376680882269
Q13368 Q9NUP9 0.905875812891704 0.6800262165085732
Q13418 Q9HBI0 0.751378805144627 0.5373748737704709
Q13418 Q9NVD7 0.96662545464268 0.5138627920531007
Q13573 Q9Y3C6 0.803452212974 0.5642429545351698
Q13625 Q8NHQ8 0.758073352126715 0.06907254217015865
Q13829 Q9H3F6 0.856182548843762 0.7194832525522531
Q13867 Q9BQG2 0.696025490791684 0.03132179523211253
Q13889 Q6P1K8 0.842060215233814 0.6922454522874062
Q13895 Q96GA3 0.928913846336241 0.4879786592140938
Q14194 Q14195 0.92254731767582 0.7285160900716112
Q14197 Q96DV4 0.836523717002958 0.032217688360015394
Q14457 Q6ZNE5 0.806628201641464 0.7297044364618173
Q15311 Q8NCY6 0.892206924730344 0.0856197498082337
Q15427 Q13435 0.909253226266179 0.5586101315452555
Q15437 P53992 0.858617840738353 0.5440210373381411
Q15437 Q15436 0.865799440284286 0.7382163501479398
Q15555 Q15691 0.7757662805726 0.6544366349407996
Q15631 Q99598 0.937929167484537 0.6984216013876026
Q15691 Q9UPY8 0.678986720634111 0.6198584647627995
Q16533 Q92966 0.756281315133062 0.7239405804000855
Q16555 Q14195 0.934851443024722 0.7287078676582761
Q16555 Q9BPU6 0.765686204490788 0.7279282398129383
Q16718 O75489 0.810847771090852 0.6158990100415973
Q19AV6 Q6NVH7 0.807870932428531 0.6227565056438836
Q4G0F5 Q96QK1 0.86408825303321 0.6274890733595533
Q4KMQ1 P62136 0.897647855935069 0.4253659654853983
Q6NW29 Q9Y3S2 0.874299480673591 0.15859973363245086
Q6ZUJ8 O43639 0.71729031054527 0.03991412612790542
Q7L523 Q9HB90 0.900919392023125 0.5971435939373092
Q7L5N1 Q9BT78 0.948283437471084 0.5316268954913725
Q7L8J4 Q15907 0.849350212132727 0.08182470443721566
Q7RTV2 P09210 0.787004660414999 0.7181201181452661
Q7Z4N8 O15156 0.614398003196826 0.13560753269043735
Q86T24 Q8N7C3 0.143372544705212 0.10943112433542924
Q86U70 Q9BWG4 0.847792669977565 0.45381647834421956
Q86UN6 P31323 0.216304005092221 0.24000256284151042
Q8IXH7 Q9H3P2 0.924124197662381 0.7318595645169922
Q8IY57 Q06587 0.843177723269465 0.5012298929148069
Q8IY57 Q99496 0.930777303023328 0.5231904215583907
Q8N165 Q05D32 0.914379814346585 0.04299683202534042
Q8N488 Q06587 0.802653806707028 0.5757815552984665
Q8N488 Q99496 0.917239770391595 0.5008684946164637
Q8NHQ8 Q96KQ4 0.686435975712044 0.05427976970009202
Q8TF74 O00401 0.823385834661382 0.6222348669263812
Q8WVL7 Q9UIM3 0.77285011995873 0.11007546542884018
Q8WX92 P18615 0.916273967049337 0.4108243933764949
Q8WYK0 Q96BR9 0.234999097046125 0.2865581329889404
Q8WZ19 Q13829 0.720302445188589 0.7139021666771295
Q8WZ19 Q9H3F6 0.883709976923356 0.7081097856614409
Q92696 P53611 0.745770242818268 0.730172497934086
Q92759 Q6ZYL4 0.742703413367485 0.5609750755191271
Q92882 O75695 0.81088042232966 0.19795626940644206
Q92949 P48378 0.539149230942399 0.09559301904909231
Q92989 Q7Z6J9 0.76952169501849 0.43681810081155925
Q96BD8 Q8IX90 0.986352089414385 0.7108582730817072
Q96D98 Q9HCI5 0.920571502222692 0.21041903833370892
Q96DV4 Q8TAE8 0.929224086142577 0.03182514369159502
Q96F24 Q99570 0.880613632948135 0.5982368708800367
Q96F86 Q8IZD4 0.90619302950508 0.3167794025917533
Q96FW1 P62837 0.914334812790825 0.6433126608433478
Q96GA3 P23396 0.748623477483982 0.03143441690267395
Q96GS4 Q9BQD3 0.799130643433053 0.7122593366888585
Q96HT8 Q15014 0.913960966600618 0.14755911804803326
Q96KQ4 P62136 0.792401877582204 0.3026061658369984
Q96LI5 Q9UFF9 0.922263113483887 0.631326945402247
Q96LI5 Q9UIV1 0.869002225145735 0.6256896368584264
Q96QK1 O75436 0.935178681886423 0.614770984593733
Q96T76 O76071 0.881239315870628 0.5862929991268444
Q99471 O15212 0.868185290951171 0.5795912208711009
Q99471 P61758 0.846247637140613 0.6722376068071501
Q99502 Q15475 0.904192408868948 0.2674156274825743
Q99627 Q9UNS2 0.944520913759118 0.6176265191328413
Q99816 Q9H9H4 0.721280203730496 0.7257425583411573
Q99836 O43791 0.735371267696161 0.043723262257486614
Q99848 Q8TDN6 0.905646002621259 0.7156049825268034
Q99961 Q99962 0.862707525662592 0.7338887515044556
Q9BPX5 P59998 0.890708896802027 0.6304310595161428
Q9BQ70 Q96D09 0.905556923413256 0.0783054344896878
Q9BUE0 Q9H944 0.828473009564366 0.5629871801054992
Q9BUI4 Q9BT43 0.845569380166232 0.7175313735537608
Q9BUL8 Q9P289 0.810736253500961 0.6948704379867059
Q9GZV5 Q15561 0.744754422046622 0.6600067895237688
Q9GZV5 Q15562 0.941359772916937 0.6620638959149633
Q9GZV5 Q99594 0.952179097381961 0.6633683138260086
Q9H6L4 Q5RL73 0.757640640099342 0.6885535661217288
Q9H706 O75791 0.515711827091706 0.04737791313533202
Q9HB65 Q96JC9 0.645378673538194 0.6881143516323323
Q9HBM1 Q8NBT2 0.92149791909122 0.730084496394122
Q9NPF4 Q14657 0.843558353134338 0.6662232435036098
Q9NPI6 Q96F86 0.934935008799466 0.08912215437393727
Q9NRF9 Q9NR33 0.81880297103625 0.7100480693088872
Q9NRF9 Q9NRG0 0.902219040614713 0.7104407006797153
Q9NRW7 Q9H1K0 0.92299438582106 0.716917320580967
Q9NSC5 Q86YM7 0.652280901986018 0.7273772752766243
Q9NSD9 Q9Y285 0.942527150719923 0.7360765467292922
Q9NUP9 Q5T2T1 0.814109173473931 0.6744017175655147
Q9NUU7 A9UHW6 0.88265128708944 0.48433530040655726
Q9NUX5 Q96AP0 0.870070872167628 0.6858881479736991
Q9NWS9 Q8NF99 0.808138752794084 0.7094903342228707
Q9NWU2 Q9H871 0.910925442526892 0.6364662439915192
Q9NX24 Q9NPE3 0.919521897465612 0.3698194081772195
Q9NZN8 O75175 0.934957015099727 0.6427398993805302
Q9P0W2 Q9NP66 0.822028033229038 0.03177147173697563
Q9UBI1 Q86X83 0.897120394231993 0.656005981703866
Q9UBQ5 Q9Y262 0.800470128478059 0.7056497716586918
Q9UBU9 Q9UKK6 0.701720804217807 0.717294789823911
Q9UGK8 Q96FX2 0.778961493558096 0.19439702349154142
Q9UHI6 P57678 0.943144090707167 0.6224201458207388
Q9UHK0 Q15649 0.886142342775345 0.5261658630554416
Q9UHY1 Q9Y3Q8 0.840562704237058 0.29834037405224956
Q9UID6 Q8N680 0.926744556010586 0.09362136248200661
Q9UIV1 P78543 0.477175711136562 0.5086456664173847
Q9UJ04 P43358 0.12675794957205 0.03795629856969798
Q9UJX2 Q9BS18 0.833325920346629 0.5611733181839875
Q9UK41 Q99816 0.884489309108613 0.678269494574202
Q9UK41 Q9H9H4 0.721057816148831 0.03145615858565798
Q9UK45 Q9Y333 0.922952338130504 0.5834116323962237
Q9UL45 Q96EV8 0.84434797615113 0.03161949663648228
Q9ULZ2 Q96B97 0.609615295559626 0.04137926097040848
Q9UPY8 Q15691 0.678986720634111 0.6034208573694319
Q9Y230 Q9BVM2 0.828542936572146 0.04029852111740643
Q9Y248 Q9BRT9 0.909068590385279 0.7196146950130774
Q9Y285 Q9NSD9 0.942527150719923 0.7363133754178764
Q9Y295 Q8WU90 0.936678327216208 0.5205067485839591
Q9Y2H1 Q70IA6 0.857680945260144 0.6159437406096314
Q9Y312 Q56P03 0.869671798204897 0.48491844518353977
Q9Y315 Q8IZ83 0.561045119015933 0.6998250362408862
Q9Y3B2 Q01780 0.913242788353107 0.04007734888625119
Q9Y3B2 Q9NQT4 0.895966442694054 0.35075409417493064
Q9Y3B6 Q15006 0.796958046555936 0.7012066651284717
Q9Y3F4 Q7Z422 0.86827488853907 0.20864802014936443
Q9Y3I1 Q92530 0.907486881478593 0.5389226796051735
Q9Y3Q8 Q9NSY0 0.696541677135906 0.296731432559712
Q9Y3Q8 Q9UHY1 0.840562704237058 0.2751768539895666
Q9Y478 P54619 0.840048898364456 0.6275323096939591
