# Supplementary material for: Towards a structurally resolved human protein interaction network
Source: Nat Struct Mol Biol. 2023 Jan 23;30(2):216–25. doi: 10.1038/s41594-022-00910-8 (PMC9935395; doi:10.1038/s41594-022-00910-8)
Supplement: Source Data Fig. 2 — Source data. [file 41594_2022_910_MOESM7_ESM.zip › gtex-huri.tsv]

p1 p2 gtex pdockq
A0AVK6 Q13643 0.475893340622059 0.03759837285305661
A0JLT2 P62993 0.885467034752404 0.03263170839520614
A0PJX0 Q6EMK4 0.434135092587473 0.3583243076791812
A0PJX0 Q86VE0 0.562368769778251 0.22496789571245981
A0PJX8 P78329 0.889610080114331 0.04454243578428479
A0PJY2 A8MQ03 0.280667869149495 0.0947733874450937
A0PJY2 Q6A162 0.232187303105462 0.07988089739096405
A0PK00 Q8NBQ5 0.633178261607147 0.03387775939422933
A0PK00 Q99942 0.612415509433175 0.13537545959265274
A0PK00 Q9Y676 0.617594402529145 0.0394600932662465
A1E959 O95231 0.550490433930938 0.03685783288480014
A1E959 P09234 0.445167734810968 0.05097076353154914
A1KXE4 A5D8V6 0.871000592518307 0.03303933849167396
A1KXE4 A8MV65 0.778767616769231 0.03912241027310897
A1KXE4 O43711 0.544969842840941 0.03195983974412142
A1KXE4 O75593 0.660919759685502 0.0317908782443732
A1KXE4 P0CG20 0.424859759565323 0.03275771266684112
A1KXE4 P21549 0.154737158229132 0.07932285522096731
A1KXE4 Q01974 0.887672790561795 0.03287244804036464
A1KXE4 Q15915 0.483258446959803 0.03164333147938143
A1KXE4 Q64LD2 0.855662279174313 0.03742219374149444
A1KXE4 Q8WU58 0.905098430643842 0.031652673963254656
A1KXE4 Q96HA1 0.890982668252406 0.03232625194109141
A1KXE4 Q9H0L4 0.884188701073703 0.03721723369963381
A1L3X0 O75920 0.19388913596439 0.07286465824795385
A1L3X0 P57105 0.720816239920414 0.21016766114104427
A1L3X0 Q5QGT7 0.382432951426956 0.10345516142957616
A1L4H1 P37198 0.771200377766352 0.03952573596645709
A1L4H1 Q6QNY1 0.553217865184937 0.10430610172068253
A1L4K1 P0CB47 0.0836729573667412 0.042425568965375096
A1L4K1 P29972 0.361850653376639 0.03156877308596359
A1L4K1 Q15973 0.712048414879661 0.08109072763926929
A1L4K1 Q6NX45 0.85189154486921 0.10864623773652432
A1L4K1 Q96PV4 0.204880341149727 0.03301903646859715
A1L4K1 Q96SQ5 0.825290445325003 0.06907482893212834
A1L4K1 Q9UK33 0.778121960203731 0.04705743000904232
A1L4K1 Q9ULM2 0.784824581398296 0.07468379472353123
A2A2V5 Q8TAF8 0.758051920949068 0.3134036589332214
A2RU14 O15393 0.380423117573182 0.05709000275114727
A2RU14 O43653 0.270171651120585 0.039270534936432525
A2RU14 O75056 0.723972610136735 0.06361008665004941
A2RU14 P30273 0.480351380190452 0.05711312457582229
A2RU14 P34981 0.156813283364141 0.13569284967385387
A2RU14 P38484 0.560078999459567 0.07336538129887565
A2RU14 P48051 0.29177382191431 0.12024831870477076
A2RU14 P57739 0.422447193923379 0.12523861924077828
A2RU14 Q5JXX7 0.481243028305607 0.0420284602849773
A2RU14 Q5T700 0.485850916407076 0.04345028356481995
A2RU14 Q6PEY1 0.666349157161822 0.03604206436809854
A2RU14 Q6UWW9 0.0749507657020206 0.07822971833810652
A2RU14 Q6ZP80 0.83321384825095 0.2978972391286189
A2RU14 Q7Z7G2 0.445966086777196 0.031864480030880354
A2RU14 Q8N112 0.532917313989545 0.09714573486433352
A2RU14 Q8TAF8 0.341886607312076 0.09338322740666202
A2RU14 Q8TED1 0.834776073677777 0.1311878531770447
A2RU14 Q8WWF3 0.146358733698929 0.050233533824376855
A2RU14 Q8WY98 0.793851308175685 0.03399102500989678
A2RU14 Q96B21 0.599342545112251 0.041987717751648154
A2RU14 Q96BA8 0.554258358063525 0.052468243138015735
A2RU14 Q96CE8 0.803626851302082 0.1051522378212948
A2RU14 Q96SJ8 0.714574843285094 0.12909871561152308
A2RU14 Q9BQ51 0.539941601905584 0.08164117742516676
A2RU14 Q9BZL3 0.526523643119805 0.13555744644334447
A2RU14 Q9NTQ9 0.394506244159872 0.08254429639098929
A2RU14 Q9NXB9 0.632514750428445 0.07958282720100561
A4D161 A8MQ03 0.708478367883239 0.09827830854658758
A4D161 Q6NVV7 0.848049081347087 0.03134817391857532
A4D1E9 Q08379 0.913668786747267 0.04133765707545501
A4D1E9 Q8ND90 0.842566426562328 0.03210068701488335
A4D1S5 P47224 0.664458100627212 0.21769251735196424
A5D8T8 A8MQ03 0.431527938839845 0.04833363168450841
A5D8T8 Q6A162 0.327432225355195 0.06624668809886805
A5D8V6 A6NFD8 0.330927481927886 0.038617703521463265
A5D8V6 O00308 0.921327375199392 0.050996224105031504
A5D8V6 O15162 0.831237393127519 0.08487624103386428
A5D8V6 P35638 0.781263409743062 0.07084685237188981
A5D8V6 P52597 0.848228906223037 0.03353814391981834
A5D8V6 P55771 0.577884098378306 0.035520218622017104
A5D8V6 P62993 0.898700716717086 0.09795690429870542
A5D8V6 P86496 0.0320452082399122 0.05288635528037793
A5D8V6 Q14657 0.786447340327344 0.03136537581384013
A5D8V6 Q15038 0.799025157919429 0.03274705350499705
A5D8V6 Q4LEZ3 0.623197543403654 0.03534216092320211
A5D8V6 Q6NVU6 0.646841757325972 0.04270168014472711
A5D8V6 Q8HWS3 0.397969137260138 0.03940325256310069
A5D8V6 Q8IWL8 0.535102508319413 0.11807084171970367
A5D8V6 Q8IZ26 0.841621534153764 0.20744764609249247
A5D8V6 Q9H1A7 0.727377760157124 0.036402526637687393
A5PLN9 A8MT33 0.69896716688354 0.03258645847558303
A6H8Z2 Q8IYE1 0.661731072555476 0.048957243636870706
A6NEM1 O95872 0.689851980412303 0.03434765301205421
A6NEM1 P0CB47 0.0955834686295684 0.06163707728044052
A6NEM1 Q12901 0.806796088982317 0.07883185519690966
A6NEM1 Q8NHY3 0.432312680284886 0.05817475919090227
A6NEM1 Q8NHZ7 0.0936485240632322 0.03443190785936084
A6NEM1 Q96GE4 0.814723260157771 0.20436199017089818
A6NEM1 Q96N58 0.56126861560373 0.06452364303601904
A6NEM1 Q96PV4 0.521364784572519 0.04021444838372401
A6NEM1 Q96SQ5 0.825517191390405 0.05211556802950913
A6NEM1 Q9H2S5 0.775757312433398 0.07294202284349105
A6NEM1 Q9UK33 0.721786367815763 0.041566565120769436
A6NFD8 P43365 0.290838070834096 0.04576889110535652
A6NFD8 Q9Y4H4 0.17119110338107 0.03176956528028796
A6NH52 P57086 0.673565503169797 0.03310156092592392
A6NI15 O95751 0.163852784359363 0.03300130130299388
A6NI15 P0C7W6 0.474532954984828 0.03155267646395802
A6NI15 P24592 0.16726055937043 0.03298200484847221
A6NI15 P43360 0.397346184390106 0.0399350462261385
A6NI15 Q9UJW9 0.16583948171076 0.031944463680616875
A6NJ78 O75360 0.499821462740575 0.07277544671613898
A6NJZ7 O95872 0.205253090538214 0.09448499582635048
A6NJZ7 P29972 0.250406896141472 0.0996711388704985
A6NJZ7 Q96MN9 0.135099865690094 0.03505556627659562
A6NK89 A6NEM1 0.813613268799995 0.18461518437198687
A6NK89 P43360 0.335383866521227 0.04631786645530146
A6NK89 Q15561 0.298962997511677 0.038549430827695505
A6NK89 Q5T5S1 0.748929792375834 0.041760750506880426
A6NLX3 Q00526 0.478102742450673 0.5820137942844525
A6NMT0 P02654 0.17274307368364 0.03201624134580834
A6NMX2 Q13541 0.0951560354035656 0.6025154068957111
A7MD48 P61964 0.853947046882302 0.09807191379335481
A7MD48 Q01081 0.498035926975336 0.08860302764020138
A7MD48 Q15696 0.60755209706367 0.05960801822583266
A7MD48 Q15973 0.590966028262694 0.14836805632042105
A7MD48 Q32M78 0.701376758932892 0.1194627035445549
A7MD48 Q8IZU0 0.355442165146589 0.06581360771878562
A7MD48 Q8TAD8 0.765083700805276 0.0768108088684039
A7MD48 Q9HBT8 0.701982352628549 0.1026729069300864
A7MD48 Q9Y383 0.671760138951401 0.0580375843554161
A8MQ03 A2VCK2 0.761154695028872 0.031743832708293736
A8MQ03 A6H8Z2 0.735147983461098 0.10371405864519952
A8MQ03 A8MQ03 1 0.05465698064238965
A8MQ03 A8MV65 0.237604644790725 0.03237414824098668
A8MQ03 O14512 0.513724702712962 0.046269716220727806
A8MQ03 O14817 0.357507998097945 0.0440527084699006
A8MQ03 O15211 0.635317140585768 0.0710947681833762
A8MQ03 O60269 0.971569861287275 0.05797270753112822
A8MQ03 O75506 0.634830098324183 0.03289669057010655
A8MQ03 O95872 0.564544714796043 0.0416163068194349
A8MQ03 P01308 0.66965340060886 0.03204920273930445
A8MQ03 P10745 0.357745731004187 0.07705638807205453
A8MQ03 P26441 0.158537832630481 0.048398506640558225
A8MQ03 P29972 0.324435189563263 0.03153642570698845
A8MQ03 P31213 0.675155654212 0.03937509353362588
A8MQ03 P49910 0.818890288785327 0.04748504583073261
A8MQ03 P62140 0.405490009993329 0.18719675335478378
A8MQ03 Q16540 0.374807134522079 0.032151099978787324
A8MQ03 Q2TAL8 0.618866127054672 0.05035479270996711
A8MQ03 Q5T749 0.93333116155451 0.03182713158974083
A8MQ03 Q8IZ63 0.673602120223989 0.03805754031803629
A8MQ03 Q8N339 0.107988481946393 0.03133191300593013
A8MQ03 Q8N393 0.561277315687631 0.07523765410535874
A8MQ03 Q96SQ5 0.692629943900056 0.07388477200189639
A8MQ03 Q9HCB6 0.22764262077758 0.03147834070275759
A8MQ03 Q9NZV6 0.370786793912461 0.05530839781665399
A8MQ03 Q9UK33 0.521515449350945 0.04279397033969054
A8MQ03 Q9UQ90 0.697509890494627 0.05112396091218435
A8MV65 O14817 0.882986310272121 0.03313180685443707
A8MV65 Q8IZ63 0.179148852331567 0.10565278268157231
A9UHW6 O75821 0.870847020906254 0.30914153897297925
A9UHW6 P29972 0.742011495371708 0.04601288899817474
A9UHW6 Q13064 0.459946426520831 0.40578343899662817
A9UHW6 Q8N5M1 0.71944280534113 0.1972495521532284
A9UHW6 Q9BQ89 0.672898398806986 0.22632365565866666
B0YJ81 Q7Z7G2 0.577452284712566 0.057161008123037385
B2RUY7 A0A494C1K0 0.281912371982292 0.034289046063560834
B2RUY7 A8MQ03 0.487208427942531 0.056574906700432394
B2RUY7 Q07869 0.25970387958103 0.05015030899510383
B2RUY7 Q9NWN3 0.474484031583761 0.03463446722092901
B2RXF5 O75771 0.71649862809747 0.053282568967005055
B2RXF5 Q6A162 0.495714601894386 0.114600242929625
B2RXF5 Q9BVI4 0.802608928158122 0.08988535809631516
B3EWG3 Q6UXN7 0.129270843740876 0.03213305373720927
O00148 O00148 1 0.04375761736393311
O00148 P21673 0.66590449293739 0.04595630334964196
O00148 Q8WVV9 0.842214861109699 0.06968030100855416
O00151 O43707 0.809225050223896 0.28143675782178235
O00155 P27449 0.556150113143792 0.10565584192391672
O00155 Q5T700 0.429753222636239 0.1627124934517757
O00155 Q6N075 0.64832155043835 0.138538763531028
O00155 Q7Z769 0.514062264581078 0.17889151238242387
O00155 Q8ND90 0.443404798658682 0.06921112292918691
O00160 Q01844 0.68260521873645 0.10150827813950869
O00160 Q9BWG6 0.681086470133086 0.08213013443481425
O00180 P27105 0.811382314800967 0.06486089502260192
O00180 Q8IV31 0.93134426630723 0.21960313285524566
O00180 Q96BA8 0.84574949077915 0.18498454949570484
O00180 Q9NUH8 0.669045409348926 0.038281713651142094
O00194 P49366 0.69544177965533 0.11812570419922323
O00214 P13798 0.726482302629573 0.26587925209353014
O00214 Q13137 0.812814276108012 0.05851055070126294
O00214 Q14995 0.879495961540484 0.06977483588558414
O00214 Q969T9 0.872055819595026 0.11627023618183463
O00214 Q96RE7 0.780031119705221 0.04511998344575901
O00219 Q8TAF8 0.408262272357216 0.07119479624880445
O00231 O43741 0.865673866302226 0.03346572749886254
O00264 A2RRL7 0.498602613057617 0.05391260943656412
O00264 O15173 0.913286020964723 0.34807865341997746
O00264 O76071 0.853825732553137 0.5129104165384124
O00264 P34910 0.565395434336114 0.1892452930361426
O00264 P49069 0.854552035243474 0.07385923530666061
O00264 Q8NES8 0.723674106283083 0.11481340975699006
O00264 Q96BA8 0.835756658720276 0.08685476660319522
O00264 Q96EQ0 0.835850122128846 0.12625266701793292
O00264 Q9NQZ8 0.82623166599079 0.35209066679067946
O00264 Q9UJ90 0.498604232392478 0.12559431770685625
O00273 Q01844 0.82961316630265 0.03728792646943402
O00291 O00291 1 0.7270406194602703
O00291 Q04864 0.620775250244102 0.062416559275918576
O00291 Q15038 0.798956213458206 0.03629616960559055
O00291 Q15560 0.832821295516655 0.03525561339578101
O00291 Q8N8B7 0.800866114700002 0.09074380724091077
O00291 Q96M91 0.642604065352495 0.07706291094340648
O00291 Q99732 0.756627964775105 0.03145617915753516
O00291 Q9NS64 0.681874902810325 0.03659184518608709
O00295 P50222 0.720295514337429 0.07606745740144497
O00295 Q01844 0.589975176791736 0.04709804247898871
O00303 O00303 1 0.42593252537031157
O00303 P47224 0.772862422590907 0.03132179523211253
O00303 Q14D33 0.372676510654759 0.1106860040114147
O00305 Q5JST6 0.582360951860587 0.03411191598702723
O00308 P0C7X2 0.856223123539339 0.09524265170011952
O00308 Q8NHY3 0.331146075384931 0.08882636492073821
O00311 P14373 0.86195161236933 0.051160832754109084
O00311 P50222 0.415738664729935 0.07346504121728176
O00311 P55061 0.546264096443887 0.0370068988090686
O00311 Q08379 0.824886927008761 0.09880127758136698
O00311 Q13137 0.684036413596111 0.07310157887766652
O00311 Q14140 0.754036848828631 0.1661347692615619
O00311 Q96DT7 0.876421751270009 0.05116848039921382
O00311 Q9HCK0 0.814465542060201 0.15264572343398403
O00311 Q9UKD1 0.916436161238064 0.04809965085985929
O00330 Q01844 0.821720663936506 0.03539061562474625
O00330 Q6RW13 0.677961096805127 0.03184111794155841
O00401 O43516 0.799779012160466 0.6393493556306711
O00401 O76064 0.797435079875085 0.03383515582406021
O00401 O94875 0.757248573483573 0.048115940179956435
O00401 P16333 0.869842520249189 0.09140494458866338
O00401 P57075 0.416002863684579 0.07327967848868386
O00401 P59998 0.870099901273226 0.08118990518907085
O00401 P62993 0.880748143169139 0.12888650927750478
O00401 Q7Z6J0 0.807846367082939 0.1195059997284517
O00401 Q8TF42 0.496491469837067 0.05523144756724222
O00401 Q92882 0.854313435442635 0.07048300609081606
O00401 Q9UKS6 0.63023284769537 0.04553481256760722
O00422 Q0VD86 0.698316602660386 0.07212826410639189
O00425 Q15365 0.420149763286243 0.053069443509225954
O00459 P36406 0.84756511761786 0.06745983277586365
O00459 Q08379 0.833741490215022 0.17659040404787424
O00459 Q6NUQ1 0.736497155601253 0.034090881597747195
O00459 Q96HT8 0.865685416410634 0.11078801953908343
O00463 O00463 1 0.6793091436555359
O00463 O75031 0.619480438811229 0.04458729300454557
O00463 O95995 0.6764609940139 0.05999315415239191
O00463 P50222 0.794980876657538 0.04175057959143929
O00463 P54725 0.725086559799949 0.03576537068138433
O00463 P61968 0.824430222204489 0.056688974241955056
O00463 P62699 0.754439639543203 0.04655696143431839
O00463 P63165 0.654373980726319 0.03132179523211253
O00463 Q13114 0.80023019578965 0.6741123779103751
O00463 Q13287 0.759187351813499 0.03913590554865727
O00463 Q16543 0.803807457953136 0.07614208432475242
O00463 Q52MB2 0.676148659209266 0.052191467453795326
O00463 Q86YM7 0.649480078767238 0.27620756016747117
O00463 Q8IZU1 0.309373323224796 0.06074734186164625
O00463 Q8WXW3 0.840192991706925 0.08007031371012846
O00463 Q96Q77 0.237559152955253 0.06351165243790147
O00463 Q9BT49 0.803422920221849 0.24370645392184595
O00463 Q9NRD5 0.813394701602206 0.03675591560901741
O00463 Q9NVF7 0.754599803308936 0.0639855966855834
O00463 Q9NVV9 0.692617043377578 0.06936501448033877
O00463 Q9Y4K3 0.815355006486034 0.7015330045754569
O00471 O00471 1 0.7370791416067942
O00471 O43586 0.569573567636406 0.0345321284142798
O00471 P20338 0.88343098579044 0.0658781757045244
O00471 P43357 0.13457281659236 0.07001898448579236
O00471 P43360 0.211268426697725 0.060610697526240404
O00471 Q8N3L3 0.696332946650102 0.0917826030631691
O00471 Q8N4P3 0.700245378850535 0.03144369095325806
O00471 Q99728 0.801136983229691 0.1944439229872452
O00471 Q9BQD3 0.856262875658906 0.033833273083013336
O00472 O43741 0.539318843940307 0.07889332491109566
O00472 Q96JC9 0.737892450851439 0.7168884998456333
O00482 Q6P1K8 0.560340121219361 0.08027370542696424
O00487 Q8IZU0 0.182807790646078 0.03416859809905221
O00488 Q96D03 0.0398495835004574 0.031385575508831066
O00505 O43167 0.878388846794378 0.0986784148394241
O00505 P19447 0.886207627769425 0.04046159369780082
O00505 Q13330 0.822948999312845 0.03222004440759328
O00505 Q6PEW1 0.694858195835854 0.2410022818594119
O00505 Q86YD7 0.673279458003284 0.27958587543925184
O00505 Q8TBK6 0.91487800901268 0.08385722729001777
O00505 Q92731 0.607926179065653 0.07230129322880463
O00505 Q96H86 0.78870145732109 0.05065266387330776
O00505 Q96LM6 0.621451512813018 0.04114807700213359
O00505 Q96MH2 0.728016459468029 0.08754646293746601
O00505 Q9HAN9 0.763055995566248 0.2380738713800852
O00505 Q9Y247 0.823471108430674 0.037867987296399355
O00506 A6NEM1 0.772355021716614 0.03853922693375173
O00506 O95273 0.915711639269227 0.11403505276377246
O00506 P14373 0.909052632750204 0.09809594627461793
O00506 Q08379 0.89754672758868 0.05795900820150998
O00526 O14788 0.339026983659049 0.2145347229203312
O00526 O15393 0.857210556786485 0.0415999528660472
O00526 O75787 0.567162836688596 0.03284555218918752
O00526 P12314 0.0567566483045381 0.07097530720715539
O00526 Q0VAQ4 0.853232062708376 0.15071749189210293
O00526 Q86WK6 0.617308311177485 0.09445201435340089
O00526 Q8TAV4 0.383223441842188 0.1531282029705452
O00526 Q99795 0.53310897635408 0.1751996521587799
O00566 Q9UI47 0.495340030213481 0.04186614400110388
O00585 Q6UX40 0.546039455341062 0.05486946748783968
O00590 P52803 0.586607211896337 0.2310534673756218
O00590 Q9NRX6 0.542991442215038 0.1457949709192436
O00590 Q9NTJ5 0.757799314171084 0.192904498947015
O00590 Q9UKG4 0.768706758263528 0.05546319722020563
O00623 P10124 0.624373039043581 0.1605656897995089
O00623 P17152 0.757825629947046 0.03420166809442857
O00623 P29033 0.604688440199614 0.039589762854324334
O00623 P43378 0.785057501443405 0.07301123858264724
O00623 P49638 0.583598968086723 0.061007484263011114
O00623 P60059 0.738343010684191 0.0316115608232814
O00623 P78369 0.778212768800308 0.05043735028854508
O00623 Q12982 0.688886344701871 0.03592208199656932
O00623 Q15848 0.559190502727127 0.07135652734263684
O00623 Q8IXM6 0.744977695002141 0.061759394776802784
O00623 Q8WVV5 0.548821870015766 0.1455692016014351
O00623 Q96IW7 0.820392354165428 0.07004908002238033
O00623 Q96LL9 0.814974612637943 0.4019094417564594
O00623 Q9C0I4 0.585562437258614 0.08600597697597304
O00623 Q9H0Q3 0.80579449703383 0.03540675380545327
O00623 Q9H0R3 0.766267941685004 0.032602998985056496
O00623 Q9H2A7 0.556262323430565 0.2645196459017516
O00623 Q9NRQ5 0.738842611424093 0.19316060665373805
O00623 Q9UNK0 0.769308941070753 0.046933600617986196
O00623 Q9Y5U9 0.697196390124974 0.03255877034048743
O00631 Q8N205 0.426657316312459 0.0746061691937163
O00635 O00635 1 0.7211160469197873
O00635 O60739 0.574176551522753 0.03132179523211253
O00635 Q13895 0.662799062680579 0.059891409027316295
O00635 Q15560 0.615276234663878 0.031475398308049414
O00635 Q96H86 0.726199179289232 0.06857681953117706
O00635 Q9UJ04 0.619218882850297 0.03772659237664277
O00712 Q12857 0.921661103861632 0.6849281098575021
O00746 O75031 0.773154025812386 0.060397503976358055
O00746 P0DI82 0.819098683938975 0.12868451636384765
O00746 P55273 0.812939799941671 0.3388573423112532
O00746 P61968 0.8884752960777 0.07378632266970611
O00746 Q05516 0.567131224267021 0.12464108875789501
O00746 Q13064 0.538673570814718 0.03144146044813905
O00746 Q8N5M1 0.756205878782531 0.03190982216591703
O00746 Q96PN8 0.641905734980392 0.15389689256707142
O00746 Q96Q77 0.0932917391501097 0.24249814339806164
O00746 Q99828 0.494078524424317 0.3754545177373154
O00746 Q9BZL1 0.788465904048737 0.35879930961852424
O00746 Q9H6L4 0.728042387416291 0.07859175909232519
O00746 Q9NP86 0.206451560041667 0.11549118929192669
O00746 Q9NPB3 0.146025536749792 0.08737735739181066
O00746 Q9UBU9 0.757696695916088 0.08582646645944536
O00746 Q9UMX1 0.823437326849976 0.07322998199294262
O00757 P09467 0.960063628749015 0.7180873124141703
O00767 O14880 0.448169213058239 0.032386940987006396
O00767 O15393 0.774523579561481 0.07597883048429271
O00767 P20138 0.529083489824931 0.18229493724129214
O00767 P27105 0.516003975425629 0.03624819448442897
O00767 P48051 0.263149440674423 0.033028429196824756
O00767 Q3KNW5 0.775432019452658 0.15368394566766425
O00767 Q3MIR4 0.834067160573488 0.10606700019566367
O00767 Q3ZAQ7 0.439691445648582 0.03552726556038238
O00767 Q7Z5P4 0.494103855468079 0.0350808201562583
O00767 Q8N5M9 0.472688543349005 0.043553530859514286
O00767 Q8NI22 0.510030190694157 0.07433115295139318
O00767 Q8TED1 0.344893375196832 0.20846317010338478
O00767 Q96BA8 0.702108247142009 0.3416515928378
O00767 Q99942 0.308178990333667 0.23431647913506812
O00767 Q9BY50 0.573438319007319 0.05319203412633455
O00767 Q9H2K0 0.222950074338817 0.12163020240483592
O00767 Q9NPL8 0.59359768908508 0.1851299021635711
O00767 Q9NY72 0.276532633486542 0.24931019754704542
O00767 Q9UJ71 0.573488462595922 0.031389585516737664
O14492 Q86YD7 0.627165878099725 0.09938783066796067
O14492 Q8TAU3 0.658194054528568 0.09942602973965427
O14493 Q8IWR1 0.807215096202613 0.0761691453068231
O14503 O14503 1 0.6967579577174068
O14503 O94964 0.575850838531176 0.0717279133570684
O14503 O95231 0.502048637241734 0.04175739960908844
O14503 P10606 0.453981133941436 0.040427924771566204
O14503 P19544 0.508825802055635 0.060644169541747624
O14503 P86496 0.0719085178254253 0.03153646301546088
O14503 Q01974 0.582679857862599 0.03840834576364628
O14503 Q15038 0.46395125808072 0.03203344844161319
O14503 Q6NVV7 0.499651768019698 0.059156182491563576
O14503 Q6ZRY4 0.577732358225318 0.03253149819443747
O14503 Q8WVV9 0.672664994324381 0.05222140640967608
O14503 Q92997 0.581098752990895 0.03435461741364337
O14503 Q9BVI4 0.474283864207022 0.06188135240767939
O14503 Q9NX01 0.373489725841835 0.04483774644891929
O14503 Q9Y4B4 0.459538341561626 0.03885174958502913
O14508 P07947 0.728192060650793 0.2260674199686968
O14519 Q8N5M1 0.666047280840509 0.045909788153983375
O14519 Q96HT8 0.880170924899918 0.6068709088072642
O14519 Q9Y2K6 0.858916368830108 0.13220972602653108
O14523 O15393 0.560464020367413 0.039423894118228366
O14523 P26951 0.486193326074697 0.03778376525074886
O14523 Q5JXX7 0.475098146872 0.045354050593307355
O14523 Q6N075 0.738406298522964 0.2522053839363365
O14523 Q7Z7N9 0.71083142254147 0.10104343710265581
O14523 Q86WK6 0.904356587006379 0.2271638146541512
O14523 Q8N661 0.853806855589988 0.12571753386266185
O14524 A0PK11 0.324202988089412 0.5170794932689867
O14524 Q02747 0.197519139148047 0.08375036096678304
O14524 Q15848 0.198590239187622 0.07777490759761238
O14524 Q5QGT7 0.216477600024209 0.10957150373853004
O14524 Q69YG0 0.767777258255562 0.03847909808460647
O14524 Q8N661 0.753938987019954 0.2259011192097558
O14524 Q8NBD8 0.785140045108178 0.04184591446572563
O14530 P0C7W6 0.367526959464083 0.03132179523211253
O14530 P14373 0.828751841077783 0.03334697935346825
O14530 P15173 0.271457066350336 0.24101710050403552
O14530 P43360 0.169839741535476 0.11498876412292143
O14530 P52815 0.742699550035977 0.031335017773521864
O14530 Q8ND90 0.88103912046148 0.05698402864889097
O14556 Q96E35 0.268479911330552 0.11607446844410611
O14561 A4D2B0 0.81518194991473 0.0381152396291041
O14561 O43482 0.500057509501489 0.05587762833163323
O14561 O43711 0.25825481208501 0.3713738628031543
O14561 P17980 0.907374773795743 0.03833067800881364
O14561 P26441 0.416822851811127 0.35391809503911675
O14561 Q08043 0.312714950615298 0.047641595644242425
O14561 Q13643 0.504376836346464 0.06892831167193236
O14561 Q16656 0.665603838635638 0.06528379155137032
O14561 Q5H9J7 0.873564048549168 0.13232325740279458
O14561 Q6PF18 0.467365245582371 0.05131695493276239
O14561 Q7L273 0.720164244216399 0.08890460072610498
O14561 Q86VK4 0.70708670077835 0.31139036639178097
O14561 Q969H6 0.772561441154838 0.07966287899131481
O14561 Q96I34 0.702041668805329 0.044588744784984424
O14561 Q9BSK4 0.495579205975925 0.1414608736252405
O14561 Q9GZT3 0.896957052484818 0.032020981945375775
O14561 Q9NVV9 0.705013871929493 0.27041145983105525
O14579 Q5JST6 0.629270241766601 0.06985422373252773
O14581 A8MQ03 0.0773721256906458 0.07580330980288287
O14604 Q01844 0.481245358516359 0.031372277223369126
O14627 O43741 0.337407566425299 0.06620016350615923
O14627 P25800 0.434073252207966 0.2598785034123908
O14627 P54646 0.330686255703639 0.10134280638411919
O14627 P61024 0.273019887577342 0.08660886699050219
O14641 O43395 0.951425866572878 0.043751784547112246
O14641 O60739 0.816558234891858 0.03212666809619559
O14641 O95817 0.689011195239817 0.03894558630530932
O14641 P07947 0.634168538928429 0.04757566507954295
O14641 P10074 0.928406334903088 0.06396609405331971
O14641 P49674 0.920474897438828 0.23128979116308093
O14641 P49910 0.804388513281501 0.057475940427228395
O14641 P61457 0.714410675617058 0.0443632759499724
O14641 Q7Z7J5 0.375202253312035 0.07414997369058896
O14641 Q8TAD8 0.894359366843823 0.06228109309993573
O14641 Q8WTU0 0.13639227068745 0.036964106740029756
O14641 Q96BN8 0.841204143792883 0.0919167200622647
O14641 Q96BR9 0.856138504483784 0.04409133608851008
O14641 Q96CG3 0.811381555771325 0.03835643804618714
O14641 Q9BSL1 0.904714189704016 0.04636347028357898
O14641 Q9BXS5 0.883080781462337 0.07089224083229881
O14641 Q9H0I2 0.919431787064499 0.035511836994694485
O14641 Q9NVV9 0.841365623738832 0.032951965147413234
O14641 Q9UGY1 0.945603221633528 0.038514697218366784
O14641 Q9UNA4 0.893312233550789 0.1664405875153038
O14668 P07919 0.57305080225557 0.03137714324359476
O14669 A4D161 0.788553997062925 0.034540942918865114
O14681 O15173 0.930362986680065 0.18044380392133538
O14684 O95070 0.600553291503235 0.055080097429989726
O14684 Q6PI78 0.646466819779805 0.03661215259366418
O14684 Q8N6R1 0.655822107262136 0.24484961554917736
O14684 Q8WWP7 0.589398613209965 0.11546997724187348
O14684 Q96F15 0.719859865379417 0.1734795357179888
O14684 Q9H0R3 0.724812419724362 0.09858462891087358
O14684 Q9NRQ5 0.544483950053215 0.24769606207173855
O14713 Q15669 0.309006679453502 0.40346225650919576
O14734 Q04864 0.389288739228393 0.06989566601457091
O14734 Q7Z4N8 0.515264958158477 0.13971825704622148
O14735 O00180 0.905789747993822 0.04294731616202161
O14735 O14880 0.806106732782895 0.2014010120192998
O14735 O43653 0.353524103789893 0.18824485789982612
O14735 O60669 0.860158354638827 0.17185674445242194
O14735 P11912 0.459361303416552 0.28662645546307486
O14735 P24592 0.778153568352992 0.2655313633700692
O14735 P30273 0.627193494733273 0.2770733246313405
O14735 P30825 0.68123456605699 0.03132179523211253
O14735 P34910 0.712666599480265 0.46600387280492184
O14735 Q15125 0.956715435636307 0.03132179523211253
O14735 Q2M2E3 0.165889263434718 0.0939185964781445
O14735 Q3KNW5 0.520381306104547 0.035760409570756255
O14735 Q3ZAQ7 0.789713497627247 0.038346095496346475
O14735 Q5JX71 0.674966868128695 0.20024462516048844
O14735 Q6PI48 0.738436924552388 0.06985557117878027
O14735 Q7Z5P4 0.752186157844733 0.043220477329935086
O14735 Q7Z7G2 0.674111348608616 0.22944036027891299
O14735 Q86WB7 0.391311918984962 0.20680408570173192
O14735 Q8N5K1 0.801939381631656 0.12108084119715096
O14735 Q8N5M9 0.944670023914043 0.12231951357513417
O14735 Q8NC24 0.792939405693949 0.20830166428817617
O14735 Q8TDV0 0.209887698185504 0.03707837463042566
O14735 Q8TED1 0.812262119868255 0.039779170705718965
O14735 Q8WZ55 0.702228868303285 0.45747336447535614
O14735 Q96P66 0.0976788175360432 0.03371296220904516
O14735 Q96PQ1 0.488128114870127 0.20131068472545594
O14735 Q9H2K0 0.785891576096363 0.0720475089411948
O14735 Q9Y5U9 0.8826203359981 0.05155884721549725
O14744 O95995 0.874814074778591 0.04670311611349874
O14744 P38919 0.915985619091339 0.1016689470024839
O14744 Q08426 0.597492387595776 0.053061335110188165
O14744 Q16543 0.896418516310091 0.033203486513329446
O14744 Q96E35 0.882198749841747 0.05650676568598445
O14753 Q03252 0.801742550367728 0.033007063347824585
O14771 P57086 0.746619200886273 0.5118692651729009
O14771 P61968 0.907265722283549 0.09576016423512784
O14771 Q96EF6 0.757321783834582 0.12909223789819124
O14771 Q96G04 0.826203973549159 0.06730524296757137
O14777 O14777 1 0.5871657435288065
O14777 O75146 0.74059392832446 0.1614764754445603
O14777 O75558 0.558649523578314 0.04302285788184278
O14777 O95678 0.543959597221136 0.19381875787832828
O14777 P18848 0.480767554532764 0.05436835506465011
O14777 P40222 0.572909873483591 0.06538860939769131
O14777 P55081 0.665589509218138 0.036535059070758415
O14777 Q08379 0.612135131482111 0.24933668382340485
O14777 Q53G59 0.61115428551189 0.21612980285779826
O14777 Q6I9Y2 0.605599183305037 0.09221764891545293
O14777 Q6ZNE9 0.559458662707056 0.053545384941527815
O14777 Q8IYI6 0.595625447954934 0.12387924159847569
O14777 Q8IZT9 0.357928618610078 0.034393316710791384
O14777 Q8N1B4 0.626631405061752 0.07457897652881837
O14777 Q8N6Y0 0.387448254004895 0.03928349200755945
O14777 Q96CS2 0.650551012997562 0.04966667759095987
O14777 Q96ES7 0.624878674935499 0.03520791063059857
O14777 Q96KQ4 0.540317897527404 0.09673386134643687
O14777 Q9H3R5 0.877821611964456 0.08907622703827592
O14777 Q9NPJ6 0.561797932603993 0.13572373247708522
O14777 Q9UBC2 0.554146894287018 0.14746334209305617
O14777 Q9UL45 0.424361223853618 0.031424394300481336
O14777 Q9Y5K8 0.455015858227257 0.03140415836886711
O14832 Q8IZU0 0.298372749018584 0.047795145495862335
O14863 O75084 0.889486427050857 0.19130719428069104
O14863 P01375 0.551438238203745 0.21751505626366724
O14863 P42857 0.678648458711906 0.5112809992598449
O14863 Q8N6R1 0.64245683019945 0.17139532216722642
O14863 Q8WVV5 0.709242743770571 0.10815489696055601
O14863 Q96EC8 0.758256010330621 0.04519624511423659
O14863 Q9H2L4 0.766428535764341 0.08860359974569046
O14863 Q9NV29 0.850986662386176 0.25554911474836095
O14863 Q9NWW5 0.740124843808852 0.09597565268975707
O14863 Q9Y5U9 0.698097486459569 0.09414558379389072
O14879 P09913 0.93503241127482 0.08947597796316796
O14879 Q96CS2 0.695449660560136 0.042037480655619054
O14880 A0PK00 0.639049223198228 0.031354215377992656
O14880 O14880 1 0.6779926977573918
O14880 O75396 0.777707940981817 0.033028563004148484
O14880 O95070 0.866570609359319 0.03133279208333756
O14880 O95159 0.798048101425985 0.03254070042209705
O14880 O95393 0.311664743578811 0.041644959236880316
O14880 P05090 0.661551438956617 0.07493337311356801
O14880 P11215 0.622446218258892 0.03284723283308506
O14880 P26678 0.838025623925412 0.2672733673828718
O14880 P29972 0.762009237728457 0.03152981871066414
O14880 P42857 0.490152955742618 0.13665642869207884
O14880 P78382 0.709296226755816 0.03320594688673978
O14880 Q14416 0.404341581189857 0.031975867919818234
O14880 Q15041 0.724379038368443 0.03164317103608974
O14880 Q5VZY2 0.545436167924695 0.03134126534942003
O14880 Q6IN84 0.78081616449672 0.03417472241514733
O14880 Q6RW13 0.749854082773185 0.03132179523211253
O14880 Q6UX40 0.752486111906497 0.03132179523211253
O14880 Q7Z4F1 0.738144533672478 0.03246619081995192
O14880 Q86UF1 0.579065608224559 0.17841222724579134
O14880 Q8N2H4 0.790752598158278 0.03132179523211253
O14880 Q8N661 0.520844908944393 0.3092980392000584
O14880 Q8N6S5 0.589310114903086 0.03169801540639493
O14880 Q8NBD8 0.565256272067062 0.03132179523211253
O14880 Q8TED1 0.847764303973647 0.30419320902847014
O14880 Q8WWP7 0.554044015120701 0.0643315452571505
O14880 Q92482 0.598286316872013 0.03161982179225042
O14880 Q96BA8 0.773916499201375 0.17239204406247952
O14880 Q96F15 0.581099121863845 0.04050383092140698
O14880 Q96PS8 0.151867970532731 0.03238768056066501
O14880 Q99519 0.824282154378585 0.04618727339389385
O14880 Q9BWH2 0.846350393010495 0.05006105901907716
O14880 Q9NRQ5 0.790316596130064 0.08249841767350176
O14880 Q9NV12 0.826988540539746 0.032453702603430855
O14880 Q9NY72 0.570792584446036 0.04644083895821326
O14880 Q9UBY5 0.321146850532377 0.03238844772289683
O14880 Q9UNK0 0.870495973887353 0.2508344946965404
O14893 P62306 0.868898182308667 0.03132179523211253
O14893 Q0VD86 0.814690707470591 0.07114073723873413
O14894 Q86WK6 0.424437320529367 0.048909388208362686
O14904 O43829 0.461129457099455 0.18578678443406493
O14910 Q08379 0.771253124993224 0.04170345238466361
O14910 Q13368 0.879229285923721 0.6906860790553775
O14910 Q15942 0.81301857413761 0.03709276529894709
O14910 Q8IZU0 0.306026293386139 0.04109239996115652
O14910 Q99750 0.539118299409081 0.058111659003836885
O14929 Q04864 0.674189166775602 0.11777270753602156
O14929 Q5T7N3 0.409086347605536 0.07553503168501016
O14929 Q5VZ52 0.534488191856349 0.13352435777920177
O14966 O95751 0.749130962162746 0.2898541868883142
O14966 P14373 0.566971826479376 0.3500948972096366
O14966 Q04864 0.27482967948491 0.04591788694553833
O14966 Q13049 0.831384180540745 0.0786100707752468
O14978 P10073 0.896253489232018 0.7254307472530138
O14978 P49910 0.758338669456808 0.7029120402767778
O14978 P57086 0.742757048897847 0.6317355100791183
O14978 Q8WV44 0.852064253564587 0.05483497911928634
O14978 Q9H8W4 0.700642683157136 0.09679642000447723
O14978 Q9NWS9 0.918317325988809 0.7030495968991038
O14978 Q9NZD8 0.778870007992093 0.13521381392863568
O14978 Q9UMX1 0.848087160256428 0.04886233081048938
O15034 P41227 0.598226365171306 0.15210275819781954
O15037 O60568 0.86389102905101 0.2831323728681028
O15049 P0CG20 0.652991675297267 0.052453073577811996
O15049 P57075 0.525061755462645 0.1099292488306828
O15049 Q6P9H4 0.531666779884638 0.0944294195459479
O15049 Q9H4P4 0.887149781949204 0.18991984863713746
O15055 P49674 0.844489401812953 0.13654760696159096
O15055 P61968 0.783395498127223 0.04814714832932206
O15060 P29972 0.57611501489342 0.032137842397241594
O15060 P55854 0.67142931872413 0.12169802256179486
O15060 P61956 0.782597397921665 0.042106358363537585
O15060 Q8N8B7 0.864586435759391 0.052734063851920254
O15062 Q15834 0.578951908101956 0.037171767335862596
O15072 Q9UHD9 0.786181286112592 0.05059423720689902
O15116 O00299 0.809657329914302 0.17547634654685154
O15116 Q5H9J7 0.69723890016821 0.16478595096265672
O15116 Q9Y333 0.91822417696484 0.5508908428937787
O15126 P43378 0.871079622512492 0.09981209023643559
O15126 P49585 0.808834347134476 0.0707737481443293
O15126 P49638 0.52929097825552 0.10452632300366393
O15126 P53365 0.787719017505141 0.08125944115217137
O15126 P53367 0.921433839732664 0.09940032736597064
O15126 Q8NF64 0.825669111158141 0.07725692519262845
O15126 Q8WY91 0.787546718892485 0.06281301247670021
O15126 Q969Z0 0.766917498799034 0.1730035083073478
O15126 Q9NZD8 0.802561368471009 0.0677367035035624
O15145 O95835 0.770975771811718 0.0423487951200054
O15145 P48552 0.743231380658513 0.07616218317355089
O15145 P59998 0.936553866788085 0.05634865285091514
O15145 Q08379 0.8038935825315 0.03375539426017547
O15145 Q8IZU1 0.156720783192003 0.03290457611576176
O15145 Q8NC74 0.773252697692286 0.032175863778050415
O15145 Q9H609 0.811358518636425 0.07540639351583028
O15155 O14684 0.568383498776775 0.15024420857086346
O15155 O14880 0.732082229903334 0.21375301522756754
O15155 P43360 0.248513161768226 0.10516155863140818
O15155 P48051 0.377859176245571 0.15427773783995521
O15155 Q5JX71 0.500701608297864 0.12125203222951121
O15155 Q8IUN9 0.445241331902245 0.4094505240007654
O15155 Q8IZU0 0.602926059864372 0.268839041788178
O15155 Q8N5K1 0.86232456880975 0.12986535724656073
O15155 Q8N5M9 0.848551158890907 0.46908671768036825
O15155 Q8N6Q1 0.0922467126329914 0.07505330325703699
O15155 Q8N6Y0 0.60956797983981 0.08778770298540312
O15155 Q8TBP5 0.832115019798657 0.11574929184211284
O15155 Q8TED1 0.78678483458445 0.25744170225336466
O15155 Q8WWF3 0.19529479176011 0.15301102775554742
O15155 Q96BA8 0.558395202435348 0.14986240978901152
O15155 Q96HE8 0.742704241411412 0.35203318147380347
O15155 Q96KR6 0.888247769553043 0.09421076051351336
O15155 Q9BUF7 0.680775752446022 0.061708706822576204
O15155 Q9GZR5 0.758332198119552 0.21559673729991444
O15155 Q9H115 0.797289401362483 0.195915989347638
O15155 Q9H6H4 0.648838201660686 0.13033540397992033
O15156 B2RXF5 0.880268888200086 0.6668783649307204
O15156 O15062 0.876581809853293 0.6993032689645713
O15156 P0CB47 0.137267969745702 0.057182727793677834
O15156 P62993 0.847624483555515 0.18632564518558123
O15156 Q86YD7 0.537221369639608 0.112020192086414
O15162 O60269 0.602137636740562 0.03936006494356461
O15162 P0C7X2 0.562803702782748 0.03420607011228674
O15162 P28702 0.712560385823566 0.036057855502347094
O15162 Q96SQ5 0.790026895797316 0.045907289423785
O15162 Q9NZ81 0.653468852128125 0.04479245020773065
O15162 Q9UQ90 0.63294881752086 0.04251252390664301
O15173 P11215 0.612839677451453 0.054006200747995364
O15173 P59542 0.625169544852297 0.3209022761530478
O15173 P78329 0.482896239835315 0.5037983515362812
O15173 Q14656 0.759084014346753 0.15682058958324555
O15173 Q6N075 0.843235328895971 0.23652834866283576
O15173 Q6UX40 0.887122911005848 0.048266952524738935
O15173 Q6ZPD8 0.332068829149835 0.26444616761317147
O15173 Q7RTY0 0.553063779642124 0.28226296224263525
O15173 Q8IVQ6 0.867942956637485 0.374871107824987
O15173 Q8IWU4 0.312605105444595 0.2660181930089651
O15173 Q8N5I4 0.912769671339656 0.1503287755621762
O15173 Q8N661 0.714185667763941 0.19874242473974396
O15173 Q8TDV0 0.321468090402633 0.20996090231089448
O15173 Q9H3K2 0.809895705360924 0.22932581128465765
O15173 Q9H9B4 0.890639666789388 0.26773511297390107
O15173 Q9UBY5 0.543086213396942 0.20447138847234572
O15182 P19237 0.256919522657244 0.06695091140801498
O15209 P55198 0.849477910961857 0.0778067749371478
O15209 Q8IYE1 0.802473388220625 0.03949909420129419
O15217 O15217 1 0.7138683318783037
O15231 O75031 0.737547075198711 0.43877871713441574
O15231 Q6ZRT6 0.220000223151707 0.04008557296514861
O15232 Q0VD86 0.484029913523458 0.06449518356355727
O15234 P38919 0.862231003437934 0.09331421597395456
O15245 Q9BZL3 0.347896367415212 0.287129850498691
O15258 P57086 0.757034172245764 0.032836085831733364
O15273 Q5SSQ6 0.499061957094266 0.034669150010661155
O15273 Q9H8W4 0.389305737619179 0.0443362325502788
O15294 P37198 0.924572298563312 0.12083390573295842
O15294 Q15973 0.713447078817883 0.22602540184395672
O15304 P29972 0.766205415218285 0.03220446108149368
O15318 Q9BUI4 0.794762261267838 0.7134478925450349
O15344 O15344 1 0.726375442671336
O15344 P62837 0.789561615888564 0.11461393314871939
O15344 Q08426 0.221353762743635 0.14743929056054567
O15344 Q13895 0.646162565367959 0.032051253678670115
O15344 Q16543 0.731475826944611 0.03196071318382453
O15344 Q49AN0 0.770219450770947 0.03683782964516191
O15344 Q8N8B7 0.772214208505452 0.05108947629780809
O15344 Q9HAC8 0.724872586862495 0.03169523276762382
O15344 Q9Y247 0.780387162652468 0.03285050151392741
O15347 P50222 0.354794556934337 0.14024485216169297
O15360 O15287 0.910043315390884 0.03733491489588467
O15371 A6NEM1 0.72650544759922 0.11554777534910328
O15371 O75031 0.712684294842962 0.05812658716608948
O15371 P14373 0.912348621250628 0.191678234050895
O15371 P21673 0.737458875340783 0.03306192370160304
O15371 P36406 0.841343514144491 0.03371752405418327
O15371 P62487 0.933023897268519 0.10047734908480856
O15371 Q04864 0.745251660802132 0.0632852718123506
O15371 Q6PF18 0.828291948500759 0.16999462973699375
O15371 Q92997 0.915015063686878 0.0862320068257535
O15371 Q9BRK4 0.880414962734081 0.0782150711332969
O15372 O94875 0.798711574283489 0.11727438692267157
O15372 Q15834 0.759553912827737 0.05917677519665595
O15389 Q9H115 0.389880430162094 0.05103358433276603
O15392 O43504 0.323115818623996 0.13914512178255772
O15392 Q15834 0.320368596232139 0.03151080546252414
O15393 A0PK00 0.562395918959058 0.06484581588633767
O15393 B2RUZ4 0.765276330915396 0.035151181516397255
O15393 P01375 0.545544841209839 0.4406135047634131
O15393 P26678 0.176174158682574 0.056477045993814035
O15393 P29972 0.276290207300629 0.057315362931291546
O15393 Q4LDR2 0.533587068122496 0.05356492172524341
O15393 Q86Z23 0.481649206573783 0.034560130333800586
O15393 Q8NBD8 0.77081617575515 0.10366740449886798
O15393 Q92520 0.497402670843188 0.28868469179425793
O15393 Q9H0R3 0.621371912442952 0.17918607259855673
O15397 P19544 0.846665934232757 0.228833572793067
O15397 Q6NX45 0.879273956508283 0.6177953120832128
O15405 Q13526 0.40663275229628 0.037780689116242674
O15405 Q14192 0.609671349160894 0.15836516328933553
O15405 Q5T7W7 0.474504867199601 0.08281520191327263
O15405 Q96HA1 0.45231943934168 0.03772319236329177
O15405 Q9H596 0.437247950456118 0.05494941114426105
O15427 Q8IZU0 0.206897759024504 0.03414016589305244
O15427 Q9UHD9 0.658216891851304 0.05204976473209322
O15432 Q12983 0.480186590523689 0.17206813213437008
O15479 O96006 0.172577191843569 0.03433079165816909
O15479 Q96D03 0.177654948135279 0.06052712362530467
O15479 Q99757 0.166403876176917 0.34335358670949634
O15479 Q99856 0.217343231366517 0.03374189019059979
O15479 Q9BQ95 0.151563703003381 0.04580235365001828
O15481 O14796 0.209439852252139 0.11916317605842525
O15481 O15212 0.189131223298435 0.14457292909752134
O15481 P43361 0.363457929694723 0.06991944940525055
O15481 P78537 0.172682903711967 0.03255118743328792
O15481 Q13503 0.31423521672536 0.04860562500485753
O15481 Q4LEZ3 0.938569183469427 0.09029739955701771
O15481 Q8N6Y0 0.323599284387833 0.11088164111647204
O15481 Q92997 0.200447648776482 0.03420912435774653
O15481 Q96RJ6 0.102988172654291 0.06382886463007326
O15481 Q9UPV9 0.233588234946282 0.052814842775041476
O15496 A5D8V6 0.329093880468027 0.0768269904164042
O15496 A8MQ03 0.512986665402759 0.08020770478618572
O15496 A8MV65 0.265867312600799 0.03752787433213019
O15496 O43711 0.535232337888007 0.16289745251167073
O15496 O75593 0.932781715588915 0.09001580207789486
O15496 O75716 0.513533629939525 0.09036769141766571
O15496 O95817 0.292815463817629 0.06546391982800576
O15496 O95947 0.58505109656721 0.04487363286171735
O15496 P09234 0.310292050765475 0.13970735716029087
O15496 P21549 0.717547284712976 0.1542453768771549
O15496 P29972 0.161747141261985 0.10374691385269731
O15496 P54253 0.390761539222971 0.06697206693686389
O15496 Q01974 0.339750644183419 0.11143342731426902
O15496 Q0VD86 0.485827136349705 0.06262782888552021
O15496 Q5T749 0.502380904249962 0.03401749757257459
O15496 Q8NEC5 0.425371540520271 0.1381861204459164
O15496 Q8WU58 0.357676626247266 0.040022096073267344
O15496 Q92734 0.274192349315934 0.039593692529382024
O15496 Q96HB5 0.523367040521008 0.032721105562613186
O15496 Q96K80 0.497653367073509 0.03243545037422015
O15496 Q99932 0.654887185011837 0.2113714203175718
O15496 Q9BXY8 0.659053877007694 0.10073303249491597
O15499 A6H8Z2 0.23758187395418 0.0546680416403854
O15499 O15550 0.218593716608063 0.04059695272169863
O15499 O43741 0.237590135734285 0.04625123206357782
O15499 O75344 0.442333437199957 0.5114414814245836
O15499 P05187 0.215605179182791 0.032266043611858475
O15499 P08758 0.153361103800102 0.3924563822523768
O15499 P27658 0.297829477003877 0.036054211410043474
O15499 P27797 0.516051968897477 0.03263966479268553
O15499 P33402 0.205840836847028 0.031747388223041656
O15499 P55273 0.184820060058447 0.18693675611212027
O15499 P62699 0.207375343179124 0.05639295681390612
O15499 P68400 0.510062567226391 0.2577034395867719
O15499 Q12797 0.230450551960749 0.038707549380902394
O15499 Q12982 0.477499099104453 0.22197390419593468
O15499 Q13426 0.472822246861583 0.08685391770882159
O15499 Q13901 0.232607742143608 0.1881497863126401
O15499 Q2M1V0 0.0534293891205387 0.06239733402054475
O15499 Q2WGJ6 0.355177776042695 0.14887955277911663
O15499 Q6ZYL4 0.183341198585372 0.03994108932611283
O15499 Q712K3 0.213428045024438 0.35308332606798964
O15499 Q8NCW6 0.231053218367763 0.03464211248736066
O15499 Q969E8 0.117224817026856 0.2902950201255444
O15499 Q96EL3 0.255561292946845 0.03436907285105134
O15499 Q96SQ5 0.261498489994786 0.10621601473506047
O15499 Q9BVW5 0.173579455574302 0.18834711095666054
O15499 Q9H322 0.4114049836811 0.031385265466689245
O15499 Q9H6Z9 0.237673918400161 0.3131150176554488
O15499 Q9H7N4 0.396740365707969 0.0657284720816317
O15499 Q9UI95 0.230506344105257 0.4054196398206821
O15499 Q9Y3D9 0.47409849371858 0.03598143469728803
O15499 Q9Y463 0.234226466338702 0.057892630692302896
O15519 Q13077 0.886236456168698 0.05561900311986116
O15520 Q9NVV9 0.753453813773522 0.03285049108835117
O15535 P10073 0.861803704295844 0.7042761688484166
O15535 Q3MJ62 0.773709573942072 0.6827597322312651
O15535 Q96EF6 0.866300069901174 0.08611649932160614
O15554 Q8TBE1 0.55119494877517 0.03432232756263646
O43143 O95678 0.299746558253569 0.037200560042019715
O43143 O95872 0.872460186197665 0.37459361982373474
O43159 Q92997 0.890820224046983 0.03609490297944472
O43167 A6NEM1 0.750397114568978 0.07143553429069012
O43167 O43298 0.913700067345107 0.6011104120277692
O43167 O95273 0.900715051327274 0.09136076276424104
O43167 O95751 0.783773528582747 0.11137481538055988
O43167 O95789 0.948555110146082 0.14193770607829986
O43167 P32320 0.37377400712255 0.38128274765070835
O43167 Q15937 0.865143739061767 0.30933399663948047
O43167 Q3KQV3 0.822086484319064 0.3282841276606865
O43167 Q6A162 0.43968481699699 0.24236795482452217
O43167 Q8N456 0.366264667003021 0.071137601327986
O43167 Q8TF50 0.929228734746297 0.2087616933157986
O43167 Q8WV44 0.869584299357033 0.1385780408757316
O43167 Q92997 0.902759671532155 0.04056805742609092
O43167 Q96BR9 0.880522329829502 0.6703703063151074
O43167 Q96EG3 0.765664423587029 0.06436144351542122
O43167 Q99750 0.616452560986501 0.0831281735554236
O43167 Q9BTD3 0.673700487641935 0.03549008872050565
O43167 Q9BZW7 0.704106850339339 0.08820636677376512
O43167 Q9H2G4 0.785035502820636 0.04272733338597872
O43167 Q9H2G9 0.851196088008294 0.050297749746658765
O43167 Q9NQZ8 0.903629499113979 0.2287077924484273
O43167 Q9UID6 0.928365039875685 0.03132179523211253
O43167 Q9UIH9 0.457019525942492 0.03998729236972647
O43167 Q9Y3Q8 0.783974159763222 0.03830473931506076
O43169 O60238 0.792049941017387 0.04591909314729769
O43169 O95377 0.488185894510226 0.06830131924630856
O43169 P11912 0.34398000321374 0.1845308766616809
O43169 P20138 0.631108458663525 0.15998008163397742
O43169 P27105 0.730133474185794 0.034009323591394254
O43169 P36021 0.79533164854829 0.10438518695131908
O43169 Q15125 0.587642107808496 0.351742399430345
O43169 Q3KNW5 0.458681333893068 0.20741583599557653
O43169 Q5JX71 0.558207637326698 0.044289184114309314
O43169 Q5VUM1 0.817227054796604 0.03132179523211253
O43169 Q5VZY2 0.487626086249194 0.37862853276573427
O43169 Q6N075 0.686937253144317 0.2616496382340437
O43169 Q7Z7G2 0.206645563184471 0.03132179523211253
O43169 Q8IV31 0.448130431622144 0.10160724493567216
O43169 Q8N183 0.88420700111714 0.0338943313699283
O43169 Q8N661 0.6962380902666 0.10730064108906025
O43169 Q96HV5 0.751954927824776 0.10238115711854048
O43169 Q96KR6 0.860467417162478 0.08778168694562043
O43169 Q9H6H4 0.727519717456861 0.03238879467858415
O43184 A8MQ03 0.121411468412623 0.034947947829422794
O43184 Q16348 0.483753807384015 0.07579591649640727
O43184 Q9C004 0.631861465418944 0.0382478812193309
O43189 A6NEM1 0.781956221092456 0.09962082252372433
O43189 O14503 0.649493467122544 0.033209999472274446
O43189 P0C7X2 0.818444480021958 0.03456207072807636
O43189 P36406 0.827270619750457 0.03968943584251831
O43189 P53539 0.431027530198883 0.04106014054090361
O43189 P86496 0.0119181545207774 0.03459724128634882
O43189 Q0VD86 0.826451836448934 0.05375236491489846
O43189 Q13137 0.80311605152713 0.03875308830966461
O43189 Q14192 0.772167902221121 0.0384057768290452
O43189 Q15742 0.904933682802929 0.035257480466579866
O43189 Q5JST6 0.797704760959195 0.03649184185321143
O43189 Q5T686 0.804888277303679 0.034845519044234996
O43189 Q5VVH5 0.717452622039615 0.08939649531240516
O43189 Q6A162 0.584684794146739 0.11063150644403412
O43189 Q6PF18 0.818675790561776 0.3167603561799761
O43189 Q6PI77 0.861308571235526 0.046066196558521
O43189 Q8NC74 0.753912740722045 0.06001704091924237
O43189 Q8TF50 0.85186098556397 0.20365822087323557
O43189 Q96B67 0.766840441147282 0.11123022834505211
O43189 Q96DT7 0.894586082012596 0.04753647145147698
O43189 Q99750 0.559388598043955 0.036676455994492284
O43189 Q99932 0.810437860827666 0.03827659440181201
O43189 Q9NQZ8 0.852797210239092 0.08093658865832243
O43189 Q9NR12 0.861336099832227 0.11204231596181044
O43189 Q9NVV9 0.785127725720991 0.0447940147642881
O43189 Q9NZV7 0.63793175560026 0.040923936562471674
O43242 O43298 0.88910213458718 0.0952713178830852
O43242 Q9NUH8 0.830841694702435 0.03155752207910513
O43257 A6NEM1 0.556062079831181 0.037143545680001194
O43257 A8MQ03 0.426383950759617 0.0678775012761019
O43257 P27658 0.476964858503279 0.06114941547737143
O43257 P41182 0.463350468721368 0.04753064938581118
O43257 Q5TD97 0.533762877154041 0.03210440160859123
O43257 Q99750 0.391666265012759 0.05698282660019837
O43257 Q9ULV0 0.708078514787078 0.040379546303532174
O43281 O94875 0.870937179451193 0.052623058804203864
O43281 O95872 0.78675543074889 0.28688114697237754
O43281 P07947 0.463500567212727 0.1586548877052535
O43281 P16333 0.863578732651692 0.04874957729061602
O43281 P21549 0.146328766739894 0.12783015963443936
O43281 P51451 0.463416340264881 0.08867942609608856
O43281 Q13526 0.8867405932192 0.06328061379341812
O43281 Q8TAU3 0.728912273186932 0.2673238179321903
O43281 Q8TF42 0.517774874617351 0.1803786224417958
O43281 Q92882 0.722339647789807 0.12130978095847196
O43281 Q9BXA7 0.220601634794348 0.13114420268401644
O43296 A6NEM1 0.840235272090855 0.1814588855140704
O43296 Q8TF50 0.899497439584512 0.3317389037837317
O43296 Q8WV44 0.893508517209362 0.13999490243033708
O43296 Q92997 0.893841141979406 0.07272027646753315
O43296 Q99750 0.624349863742125 0.08737800431828252
O43296 Q9NRD5 0.855656398662608 0.2205370226661728
O43298 O43298 1 0.6921796613085708
O43298 Q15560 0.807870721197736 0.09951833989884634
O43298 Q8IYE1 0.640279095378089 0.06424776510227767
O43298 Q8TAU3 0.886518649190913 0.1912239742188678
O43298 Q96SQ5 0.921065055823655 0.13552624228005278
O43300 A0PK00 0.59346240631426 0.18847328678757239
O43300 P01375 0.212745768402517 0.11339307031289676
O43309 P17028 0.875342363768236 0.6809702879880668
O43309 P57086 0.61392524032538 0.6403637619884963
O43309 Q8NF99 0.902500468612562 0.711158806703945
O43309 Q96IT1 0.90581810969647 0.6686908826215563
O43309 Q9H320 0.297987781385522 0.04480293901887981
O43309 Q9P0L1 0.935982851800477 0.6893427138452868
O43315 O75084 0.531889448768381 0.07478100264530263
O43315 O95470 0.45737637637674 0.040760778312528445
O43315 P01350 0.166689222819141 0.2842540984975891
O43315 P05090 0.269394216572255 0.07253285362068347
O43315 P24593 0.281952800934841 0.10838807884518634
O43315 Q4LDR2 0.428097629646009 0.3247277287524163
O43315 Q7Z7G2 0.241137169364136 0.050793604636172676
O43315 Q8TAF8 0.464081355054585 0.03493217993586562
O43315 Q9BV81 0.37784925104763 0.03132179523211253
O43315 Q9BVC6 0.462736024457767 0.11045107909335565
O43315 Q9BVK6 0.551872591555522 0.04900508743988715
O43315 Q9BZ11 0.305554327625276 0.23249645331439814
O43315 Q9H2A7 0.685320603718545 0.44891997347116197
O43315 Q9NRX5 0.484823739410066 0.04323325812900358
O43315 Q9P0B6 0.351603899717603 0.3833448545772685
O43324 Q13137 0.748597667690182 0.03167517375293743
O43347 P52597 0.518509282986131 0.031363676173283166
O43395 O75031 0.68902140610001 0.06669519736124382
O43395 P78356 0.875017918179118 0.04346795505437308
O43395 Q08379 0.840611213003372 0.09372472604530983
O43395 Q15834 0.769330994090186 0.062408607255778945
O43395 Q2KHN1 0.616248385151996 0.04923565031259879
O43395 Q8IZU0 0.491186284374296 0.03810322017901583
O43395 Q92997 0.906658860679451 0.05141944707134494
O43395 Q96BR9 0.884684549023856 0.04454919338317157
O43395 Q96RE7 0.606657113071423 0.038058968070346755
O43395 Q9H0U9 0.578250415223391 0.03581432770333033
O43447 Q9NP55 0.167487961830377 0.40662355121349114
O43447 Q9UHD9 0.908643520595607 0.08866440860287297
O43448 Q9H8W4 0.579239497528815 0.08057328778113745
O43463 A6NEM1 0.648864115433538 0.07530131244130457
O43463 P83916 0.769597076473215 0.047526336945476054
O43463 Q13185 0.751647731413408 0.03772104483903593
O43463 Q6TGC4 0.331594066991626 0.046488869367003284
O43463 Q7Z4V0 0.707324170547649 0.10948805235483691
O43463 Q8N680 0.716467015017648 0.08498831002320581
O43463 Q8TAU3 0.764796465018186 0.10919725721447156
O43463 Q8WV44 0.780367634754659 0.043550493521490416
O43463 Q8WW24 0.250366862762683 0.037137990276053294
O43463 Q92997 0.879912988313657 0.06373144986943971
O43463 Q96I34 0.649337483397586 0.043567004045753574
O43463 Q9BRK4 0.727594792912412 0.06354335730891211
O43482 A1L4K1 0.585060006938939 0.03279855897713097
O43482 A8MT33 0.471599584385088 0.047601375804581014
O43482 O43482 1 0.19631780410081257
O43482 O43711 0.473223455966242 0.03455554035416557
O43482 O75934 0.460308302532195 0.038802801539029985
O43482 O95678 0.918929096706448 0.03329688795407033
O43482 O95872 0.615378138199283 0.03159154685465289
O43482 P02533 0.877743853941601 0.03592197521882501
O43482 P09067 0.540667488126073 0.031345972158208786
O43482 P0CG20 0.471082557181804 0.08190090199899733
O43482 P10606 0.336559411925583 0.03137572985084116
O43482 P21549 0.635884153917291 0.03156806608596931
O43482 P37198 0.649588721352646 0.03139733381493228
O43482 P78424 0.304639071310188 0.06129320706746776
O43482 Q12815 0.9219459396816 0.15437248180796445
O43482 Q13227 0.571633999140099 0.03132179523211253
O43482 Q13515 0.49420923434799 0.031372040135660216
O43482 Q15915 0.509793639973927 0.04910002155150535
O43482 Q2WGJ6 0.258454926317677 0.1431497851830458
O43482 Q5H9K5 0.492733948278798 0.04808084676576288
O43482 Q5JXC2 0.602215783775267 0.10443840833563595
O43482 Q5SW79 0.656553100868507 0.06249971503636535
O43482 Q6A162 0.661561293206149 0.03283503685125176
O43482 Q6PF18 0.414839618731058 0.1782180557010724
O43482 Q7Z4N8 0.453047680731777 0.07383294377184849
O43482 Q86W54 0.664370489726113 0.0314861427107314
O43482 Q86X02 0.602605491253635 0.0326480259420564
O43482 Q8IYX7 0.285568386868658 0.03159695871579577
O43482 Q8N443 0.399440110529684 0.03486583729382466
O43482 Q8N6Y0 0.308923336612294 0.04824290178839532
O43482 Q8TAE8 0.478938574068311 0.03134657075944835
O43482 Q8TAU3 0.635422780983077 0.05653587237180617
O43482 Q8TDH9 0.562077524859293 0.03134770631560646
O43482 Q8WU58 0.588641315000969 0.1718113920570911
O43482 Q8WXG8 0.36696122557265 0.037053696357669676
O43482 Q96BZ8 0.562035933421689 0.038445097477205856
O43482 Q96CN9 0.640237199716948 0.04431922376392066
O43482 Q96MY7 0.530918040925904 0.033497429646453046
O43482 Q9BV90 0.521780329739264 0.10265195471289817
O43482 Q9BXF9 0.445292111973343 0.031513207015397386
O43482 Q9BXU0 0.234585744092072 0.29632973520265415
O43482 Q9BXY8 0.331080833101067 0.13526048280600328
O43482 Q9BYJ9 0.578507318031078 0.03472099959601608
O43482 Q9BZE0 0.45630914131442 0.037288432403798345
O43482 Q9H596 0.872046290453567 0.09573065048275813
O43482 Q9NPJ6 0.581412743848506 0.03184569007250818
O43482 Q9NYP9 0.864086147665684 0.6983390579016923
O43482 Q9UI47 0.212106225954327 0.041378739243744606
O43482 Q9UPG8 0.667609136297619 0.03985465689640015
O43482 Q9Y448 0.657365974145359 0.13002309031854054
O43482 Q9Y6H1 0.456586474723147 0.15662355904189698
O43488 O95154 0.617899624708377 0.6840566550444622
O43504 O15273 0.579928237177008 0.0384645813824921
O43516 O00308 0.789694494784815 0.16069025507400514
O43516 O15258 0.812024674120124 0.03676099472388913
O43516 P53992 0.803499128646493 0.13287198949994622
O43516 Q7Z6J0 0.733297972486777 0.03658045057858428
O43586 O75031 0.547194202505702 0.038098083212204134
O43586 P00540 0.204669422568746 0.3160090398094979
O43586 P0C7W6 0.0976742020043638 0.032277138995692206
O43586 P0C7X2 0.619230097820011 0.04610186399408363
O43586 P0CG20 0.115165243039984 0.11942074503488817
O43586 P28702 0.725152839515547 0.04819968672031663
O43586 Q14D33 0.661682615239548 0.05429089072253028
O43586 Q3SY00 0.547893684535925 0.08811980647020044
O43586 Q86YD7 0.509987831350609 0.08717077574057538
O43586 Q8N0S2 0.210584048421568 0.03173053730772031
O43586 Q96GY3 0.699383940874813 0.033355743521908524
O43586 Q9BWG6 0.711458943232366 0.07197737253838989
O43586 Q9H9D4 0.669990551609984 0.11835125284160364
O43586 Q9NP66 0.678740943535369 0.03423290936508704
O43586 Q9UK33 0.598032231666591 0.05774189963394727
O43586 Q9UQ90 0.621474423074226 0.08670619299364205
O43597 O15162 0.749769172192512 0.03515591783029607
O43597 O43597 1 0.12289169871015161
O43597 O60269 0.718659230269716 0.07535008974158955
O43597 O95817 0.695541017334799 0.037813359086069115
O43597 P29972 0.845314053535417 0.03729459415191336
O43597 P55198 0.81402503910825 0.034143468465776046
O43597 P57075 0.576819341341698 0.052670091098535474
O43597 P62993 0.733967065648892 0.03958548693578113
O43597 Q8IUH5 0.869357229474313 0.08972319242660809
O43597 Q8IYB1 0.785209585438172 0.08209081810007177
O43597 Q8NBS9 0.757475318963659 0.047981570243997435
O43597 Q8NEC5 0.643953327750495 0.03838810201623864
O43597 Q8TAU3 0.804619630453654 0.047787474936200586
O43597 Q8TF42 0.829373816365382 0.05288626502551059
O43597 Q8WVV9 0.828350274512149 0.05594890191409428
O43597 Q96B97 0.796103714570609 0.04076828662264153
O43597 Q96MH2 0.770309543160755 0.03845301148606416
O43597 Q96SQ5 0.80307980140986 0.051367567636850395
O43597 Q9NUH8 0.623480153412602 0.08262694419856081
O43597 Q9UKS6 0.676777494596252 0.041296554531747034
O43597 Q9Y2K6 0.831117918177426 0.06727743354678867
O43610 P29972 0.470950399066686 0.03678225286957923
O43610 Q5T749 0.231869720996805 0.04626637836748373
O43610 Q8IUH5 0.848462819582615 0.1484378235152992
O43610 Q8NEC5 0.719157977969951 0.0431813659986343
O43610 Q96SQ5 0.839998006900389 0.08634971984114712
O43610 Q9Y4H4 0.647576399038107 0.04830677043501619
O43615 O95562 0.826832637321273 0.03188458304529128
O43615 P57075 0.422104616046641 0.03520690141119762
O43617 P0DI82 0.901586394764294 0.37062286246060805
O43617 Q9H8W4 0.745350022881351 0.050225135171597865
O43623 P21673 0.322929302092279 0.060459390629985926
O43623 P36406 0.661726629887729 0.03996676154056499
O43623 P68400 0.565476086582228 0.2631080854085087
O43623 Q9NPB3 0.147317424778528 0.08072668985849793
O43633 Q8WV92 0.783225382606449 0.35829702936131813
O43639 B2RXF5 0.796938800433857 0.06123784791080361
O43639 O14512 0.860387797173994 0.04880169921672797
O43639 O15372 0.818563807043172 0.035652780951720336
O43639 O43281 0.860441882290376 0.05486542613414573
O43639 O43516 0.866258764564841 0.05894301060686641
O43639 O43597 0.866174279847702 0.03590882745421393
O43639 O75031 0.750952181074936 0.0760994460981585
O43639 O94875 0.882280505792066 0.17616562440773026
O43639 P07766 0.666815955519944 0.03830340633078033
O43639 P09017 0.872654729596786 0.18995000135101928
O43639 P0C7X2 0.79792425969685 0.04557111679619591
O43639 P14373 0.893677169000207 0.0765409480867353
O43639 P43360 0.180743158302849 0.06069876909598826
O43639 P48023 0.523881484493388 0.03703029689870008
O43639 P50222 0.734823099121608 0.3168390887263831
O43639 P51116 0.906140395258118 0.041774212902877764
O43639 P53539 0.428117567512587 0.037916952272108444
O43639 P86496 0.0404166980263342 0.055944492400752055
O43639 Q04864 0.698696361407297 0.12954709816474222
O43639 Q0VD86 0.800274152143447 0.07679409666047649
O43639 Q13177 0.900051738433992 0.07745323762656742
O43639 Q13573 0.932556416900092 0.03350600000041329
O43639 Q15427 0.841290208980957 0.1101216619221987
O43639 Q15654 0.899504450716142 0.032515989216248965
O43639 Q5JST6 0.853417058614734 0.033829648633016095
O43639 Q5T749 0.701057685128836 0.03178590326833359
O43639 Q86UU5 0.755538040360133 0.032429739671971936
O43639 Q86VE0 0.78669214568522 0.05491512224388069
O43639 Q8N350 0.481029236569563 0.04277992540440229
O43639 Q8NC74 0.620697799665283 0.03726839835951584
O43639 Q8NES8 0.742203932653371 0.034782993600875584
O43639 Q8NFA0 0.840235801036003 0.16476971842133045
O43639 Q8NI38 0.735805987365225 0.04479885425691407
O43639 Q8TDR4 0.792436611868347 0.035840333495520765
O43639 Q8TF50 0.88883298525619 0.062189924762200754
O43639 Q8WV44 0.79172800956043 0.08506185065069001
O43639 Q92558 0.924505406510216 0.037046930729638404
O43639 Q92752 0.520437435434401 0.13382515642901
O43639 Q96HB5 0.789158089981521 0.031494121834512896
O43639 Q96LA5 0.474205868505234 0.042714543274274125
O43639 Q96PV0 0.878709561223424 0.17946912378198257
O43639 Q99828 0.546072198717405 0.1371206768380558
O43639 Q9BRK4 0.928586111330805 0.036783268313749104
O43639 Q9BTD3 0.776642762784259 0.037184406475500933
O43639 Q9BYU1 0.805489162967951 0.17530994307574943
O43639 Q9H0A9 0.706902617186858 0.06654558478515438
O43639 Q9H3P2 0.892450028667848 0.06809493910036393
O43639 Q9H6H4 0.861288396393537 0.038201276417736005
O43639 Q9H9H4 0.839484823822956 0.03313912257011756
O43639 Q9NWM3 0.878769565167114 0.037134699878816416
O43639 Q9NYF3 0.896219504780881 0.07716475062020793
O43639 Q9UQR0 0.853827995449146 0.1757732343523394
O43639 Q9Y2W2 0.89649060835754 0.04421398592394302
O43653 O15374 0.3590214153392 0.15090316491749176
O43653 Q5VZY2 0.250532033384408 0.21464516306721612
O43653 Q69YG0 0.297638503904093 0.13873111339393085
O43653 Q8N2H4 0.212843691395671 0.07281074354041875
O43653 Q8N5M9 0.277573229054645 0.11868934595101759
O43653 Q8N661 0.758179325855941 0.07441305664200099
O43653 Q96EC8 0.223664096210873 0.0405034392813305
O43653 Q9BZL3 0.220778757675979 0.03449582543383221
O43653 Q9UNK0 0.299098254417833 0.06519517479355519
O43674 P57086 0.767730353107947 0.0315551332482403
O43683 O95376 0.430649936699991 0.09018156458530133
O43699 Q13021 0.482193327574314 0.09060031109884814
O43699 Q14192 0.464043830576772 0.14127404783619438
O43707 Q08043 0.546113639052397 0.6668000352327385
O43711 A6NEM1 0.727755686958583 0.21530138760846043
O43711 P49356 0.481377522642961 0.2935809729141986
O43711 P67870 0.585708298478831 0.44040437132341825
O43711 P86496 0.063202596319416 0.0330309304801953
O43711 Q01974 0.595064860296481 0.140714606051638
O43711 Q03154 0.692663996029662 0.23828490901123428
O43711 Q16082 0.829569085931125 0.2537487652612994
O43711 Q5VZ52 0.562170774020888 0.18823525977993308
O43711 Q69YG0 0.306059741425576 0.042357808065831434
O43711 Q6NVU6 0.343414916272835 0.07836411593244387
O43711 Q7Z3H0 0.309769364548908 0.042506238107641765
O43711 Q8IWL8 0.722329570771307 0.040068974552411075
O43711 Q8IZ26 0.836830234211576 0.12905657720271108
O43711 Q8WXK4 0.502061012654075 0.18544787506827104
O43711 Q96LM6 0.324910086411651 0.03848452566391475
O43711 Q96PV0 0.579903862872536 0.09139137817680108
O43711 Q9NP55 0.81582058407425 0.05393357272906389
O43711 Q9UI47 0.627330446645668 0.2675417858003716
O43715 Q9H8W4 0.596511658499771 0.03170172659209141
O43736 P12314 0.405849071318423 0.03885409221454293
O43736 P50222 0.823795314137566 0.03469789533226435
O43736 Q7Z7N9 0.738715892340969 0.12516266676978224
O43736 Q9BVK6 0.599197825067432 0.04729518416752456
O43741 A6NEM1 0.801853142856708 0.048163298803854025
O43741 A6NJZ7 0.227896491712825 0.07077296415849184
O43741 A8MQ03 0.507670125355451 0.04797101976970558
O43741 O43597 0.811061485634384 0.052618942301547206
O43741 O75558 0.426390792801149 0.0459991951108346
O43741 O95865 0.797626737934003 0.036576300360059925
O43741 P19237 0.559365905915939 0.05343303504140265
O43741 P54619 0.816950193192787 0.6204958591207942
O43741 P54646 0.888489605733111 0.3277518689422716
O43741 Q01974 0.882010249733321 0.039040972912412715
O43741 Q04864 0.825250026191304 0.033129704667530006
O43741 Q08379 0.8610884586216 0.10508671283094659
O43741 Q13360 0.852588473155779 0.05940076890427919
O43741 Q14140 0.881136915501622 0.0651619840030644
O43741 Q15742 0.810348672432805 0.12205418087853916
O43741 Q5T124 0.806224823380864 0.050690409830878
O43741 Q5VVH5 0.779953427195148 0.040476640118430926
O43741 Q6A162 0.417732428893413 0.03273871135048061
O43741 Q6PF18 0.769412645668704 0.3554249172684426
O43741 Q6PI77 0.86632275692585 0.0408770666009124
O43741 Q6S9Z5 0.407073488679944 0.034931396372854584
O43741 Q7L5D6 0.845529867649619 0.0471862811610998
O43741 Q7Z419 0.693753398743153 0.1675761010033434
O43741 Q8IWZ5 0.126256478513951 0.03715486376444524
O43741 Q8N4C7 0.441559025655566 0.034492027413737095
O43741 Q8TAI7 0.606217617270746 0.036839976043852536
O43741 Q8TC17 0.404764721069047 0.03756120712655018
O43741 Q8TDS5 0.65915156596172 0.04055597325300771
O43741 Q8TF47 0.848788036658432 0.24069522054922116
O43741 Q8TF50 0.884967587927478 0.1111494262757319
O43741 Q8WTU2 0.500400928562244 0.12003792553500396
O43741 Q8WXI9 0.921397035316195 0.18128813478592898
O43741 Q969E8 0.82755699112095 0.03196861325906141
O43741 Q96BA8 0.704722277032678 0.05535942307600698
O43741 Q96D03 0.712090759403148 0.03837418089729846
O43741 Q96E35 0.747614165005595 0.03481217945953513
O43741 Q96I34 0.686128987707094 0.03166248330770827
O43741 Q96PF1 0.29416072814767 0.04162010967188732
O43741 Q9BUN5 0.800932852231383 0.03628123548836075
O43741 Q9BYV2 0.298174745006902 0.03547248813101247
O43741 Q9GZV8 0.328273252194567 0.05906790305576287
O43741 Q9H079 0.91241314450853 0.04603618064325224
O43741 Q9P0T4 0.862082643381711 0.05214400551665703
O43741 Q9UIH9 0.736517999378363 0.050330831016975906
O43741 Q9UK41 0.82359469348864 0.03354327929469264
O43741 Q9Y242 0.864164952184687 0.052970385684638174
O43752 P27105 0.802281734674636 0.08093644672133193
O43752 Q15125 0.891765322050575 0.061463559864452774
O43752 Q8N661 0.79635847800307 0.04777433167511379
O43752 Q9NUH8 0.804007910800977 0.03719247888891037
O43752 Q9NY72 0.768762332438003 0.08002713769588782
O43761 C9JCN9 0.585411354557385 0.03236334548179882
O43761 P49638 0.440608580084151 0.1282522365071625
O43761 P53367 0.477544904620162 0.05185673352762328
O43761 Q00013 0.733043948101786 0.07917730007854891
O43761 Q96CM8 0.335345170679721 0.08776345476498057
O43765 O14669 0.809106485574619 0.035695894596348046
O43765 O43765 1 0.58545344035338
O43765 O60235 0.281209635747504 0.30866499747610554
O43765 O60844 0.161831398511614 0.4660793330617601
O43765 O75084 0.754432615342442 0.03465405198376079
O43765 O75509 0.689687430981194 0.12270310155844688
O43765 O75830 0.301809538740767 0.10633024142253492
O43765 O95881 0.856245129395558 0.17445700253959504
O43765 O95994 0.617979468928054 0.33374283018866535
O43765 P01037 0.261012686239322 0.05660101854224055
O43765 P02538 0.26980983801666 0.034687632268249224
O43765 P02724 0.141748418111386 0.0611665006305009
O43765 P03973 0.573937427265498 0.08149398016065185
O43765 P04843 0.815564018727603 0.05137958875310128
O43765 P05121 0.452049771860323 0.05777003279207514
O43765 P07711 0.840665721585979 0.1462317717100225
O43765 P08118 0.266782054788383 0.03707855684779539
O43765 P08294 0.764885131795296 0.10797779066540268
O43765 P09603 0.762569829904753 0.16342267369635913
O43765 P10124 0.678933323056848 0.06797397077986553
O43765 P10451 0.701267068291642 0.1909420457460237
O43765 P16150 0.511484792869952 0.10810432827767733
O43765 P23284 0.838535403231018 0.21557379223900616
O43765 P24592 0.722372322289133 0.0699126845668771
O43765 P31431 0.677231727000263 0.08744256878245531
O43765 P35070 0.694096545279261 0.03272445156106908
O43765 P40189 0.780367312717628 0.059422117422198065
O43765 P45877 0.813669426842238 0.2079126256634618
O43765 P46695 0.586681984497598 0.08895449287112536
O43765 P48723 0.746151323794478 0.06235245188615968
O43765 P50876 0.817323202596564 0.06873489579974246
O43765 P51687 0.712363999842189 0.1744719400977434
O43765 P54710 0.728066294064805 0.04249542893489697
O43765 P55291 0.450597258573665 0.04309574619456734
O43765 Q02747 0.272650408756497 0.03387230079203465
O43765 Q07654 0.646794107212433 0.06937349511808968
O43765 Q0VAQ4 0.867728408883609 0.04334617780757008
O43765 Q12841 0.749935757319517 0.07634962585507332
O43765 Q15848 0.439220280257203 0.1287932949491482
O43765 Q16322 0.187179149738703 0.05048248001139528
O43765 Q16586 0.790012603801765 0.032133595632986095
O43765 Q16853 0.759227306462425 0.246150366263503
O43765 Q5DT21 0.230933490304055 0.10520272786109315
O43765 Q5GAN6 0.148992080429946 0.21317681218056658
O43765 Q5JXX7 0.518107696265719 0.09864636438466695
O43765 Q6P9G4 0.591019629652395 0.3188850074746048
O43765 Q71RC9 0.599093401667178 0.038830970447983136
O43765 Q7Z419 0.771033250484872 0.03955693075453662
O43765 Q86TD4 0.694836460462032 0.15410973862583077
O43765 Q86Z23 0.434925592640035 0.3770933823722912
O43765 Q8IUB5 0.304424807287306 0.03983245873007218
O43765 Q8N112 0.598691434880709 0.10393830577421252
O43765 Q8N114 0.881488956488046 0.33583894047534846
O43765 Q8TCT8 0.831902424361018 0.038142441675940296
O43765 Q8TCV5 0.44266157889205 0.051763710694657836
O43765 Q8WUU8 0.233334323226556 0.06556745577893641
O43765 Q8WWY7 0.416836508394566 0.1095424433238077
O43765 Q96DA0 0.637022331215887 0.09182735627528416
O43765 Q96DD7 0.879016425251335 0.06870780366904766
O43765 Q96DN0 0.491075511856649 0.20913391287467642
O43765 Q96EQ0 0.715105172275345 0.641040947170171
O43765 Q96G30 0.538754415231173 0.07756776641978083
O43765 Q96NZ9 0.386963395958703 0.18501383641540464
O43765 Q96PD5 0.517046437232548 0.11366050107633091
O43765 Q96QK8 0.742557106906669 0.15659661579043108
O43765 Q96RJ6 0.132759116379009 0.08948800721420254
O43765 Q96SL4 0.828347100050923 0.03889668188769417
O43765 Q9BT88 0.850630562655027 0.34174221782621084
O43765 Q9BXJ1 0.727707190670042 0.2995659787824858
O43765 Q9GZP1 0.888024683393055 0.03572218010974032
O43765 Q9GZX9 0.731055972654514 0.05282547947647927
O43765 Q9H2B2 0.588167123868319 0.162828664971081
O43765 Q9HAV5 0.609511618330196 0.19725887575752635
O43765 Q9HBU6 0.755998978721487 0.08065013645340562
O43765 Q9HCN8 0.689294940864689 0.5274493287382143
O43765 Q9HCQ7 0.150225701028906 0.19363470131948982
O43765 Q9NSA1 0.35701424422627 0.3138102371779956
O43765 Q9NVM1 0.848182114250656 0.04263204386853515
O43765 Q9NX94 0.853808622834212 0.11804815133582158
O43765 Q9UBC7 0.454863924641265 0.04450585969978456
O43765 Q9UHD9 0.864619303464635 0.03553499874271094
O43765 Q9UHQ9 0.844023655359382 0.23064730084743737
O43765 Q9UIG4 0.51374387783601 0.17079132946057948
O43765 Q9UJ90 0.514921966260098 0.10388748424488752
O43765 Q9UKJ8 0.590132707029083 0.14693985154677547
O43765 Q9UNE0 0.652594392981162 0.08108999945914885
O43765 Q9Y624 0.769981410027061 0.3537118941386179
O43791 P28702 0.92855743260671 0.10701528756001666
O43791 P35638 0.642803018659259 0.09253833437163843
O43791 Q7Z7J5 0.389961258540267 0.1280022227022547
O43791 Q96CN9 0.909291138959091 0.08582701608401248
O43791 Q99836 0.735371267696161 0.03286090378544159
O43805 O43805 1 0.719789004869528
O43805 Q8N8B7 0.788554856018046 0.032793772373835156
O43808 P50222 0.676198222966607 0.06070361632650281
O43809 O43809 1 0.6773356755112387
O43809 O95678 0.205902858646648 0.03698084381622077
O43809 P14373 0.8599725170842 0.1268941239403208
O43809 Q08379 0.898568311589828 0.05024920410733798
O43809 Q86YD7 0.704461192232614 0.37330001838134097
O43865 O43865 1 0.724204478463969
O43865 P49910 0.377969565532157 0.0775778166360674
O43909 P54253 0.90846764276809 0.10784013771896944
O43924 P36404 0.886293565114315 0.5780697405907377
O43924 P54725 0.888106981181292 0.08362103041329094
O43924 Q9NXU5 0.791496674037652 0.5429002989920797
O60216 Q13643 0.80030424457464 0.0346631357015008
O60220 Q9BXJ5 0.483932823297844 0.03132179523211253
O60225 A6NEM1 0.182292984064767 0.05949852529375826
O60225 Q6RW13 0.155322099424208 0.03309288758123053
O60238 A0PK00 0.610584032860364 0.2383951861898806
O60238 O60238 1 0.24527950210839647
O60238 P17152 0.761283973602299 0.18773251993086054
O60238 Q01844 0.700356320508753 0.03241732351734907
O60238 Q12983 0.908774070073271 0.26095673735915725
O60238 Q13021 0.583998936971659 0.10214383273126589
O60238 Q5T700 0.190497829638619 0.05991044660179365
O60238 Q9H0R8 0.892574798232091 0.10282926740546032
O60238 Q9NRQ5 0.6313761895283 0.10389726551277974
O60238 Q9NRS4 0.586846301789424 0.11377248126103459
O60248 O14503 0.766885523974896 0.031756322199892266
O60256 P60891 0.847494616023399 0.7088020132254209
O60269 A1A4G5 0.660035244900148 0.032008077030573595
O60269 Q96FJ2 0.482804657478306 0.2970068664741936
O60304 O43189 0.871740115182903 0.038853934877986995
O60304 O95363 0.732101717530252 0.12806453854160893
O60304 Q96MH2 0.884769760335545 0.05499569116738092
O60437 Q4G0X4 0.692278928344655 0.03710544904857094
O60437 Q6S9Z5 0.490871383206901 0.10035792949830084
O60437 Q9H4T2 0.784235342825171 0.2136548302839825
O60437 Q9Y3Q8 0.83869528043008 0.03132179523211253
O60437 Q9Y448 0.617255346660768 0.08378646432212927
O60447 P25800 0.31634796556736 0.03580002683830316
O60447 Q15014 0.788629372120706 0.05319360852161487
O60447 Q8IYB1 0.713214117059654 0.0364448667442416
O60447 Q8N715 0.301931877980562 0.1056840079459906
O60447 Q8N8B7 0.818858419178101 0.036100241981008405
O60447 Q8WVP5 0.677585795796374 0.032763065562910705
O60447 Q8WWY3 0.873523959767632 0.03337572889875427
O60447 Q96BZ8 0.842239274021002 0.047915781574448084
O60447 Q96LK0 0.731611330044994 0.035417020377820345
O60447 Q9NV31 0.778325660303494 0.03272288364547643
O60447 Q9NWS9 0.836573871755986 0.04176725185488903
O60478 Q13049 0.608915373941042 0.0436464472287065
O60496 P07947 0.397710371717504 0.11447363604563698
O60543 Q96C03 0.429153956709457 0.10034287960854033
O60548 A8MQ03 0.251448986388709 0.09470683183136512
O60568 P38432 0.829618641965655 0.25517716977783333
O60568 Q15742 0.774091186647929 0.3381683110014867
O60568 Q15834 0.703881216866232 0.2355892352798449
O60568 Q5JST6 0.730034373740424 0.04002482448645485
O60568 Q7Z7J5 0.245641053477288 0.32328171387196647
O60573 O43597 0.745081981124092 0.15723137415422622
O60573 O75420 0.797949631061934 0.6487632335320477
O60573 P08727 0.555605218838845 0.046290370649314884
O60573 P13646 0.238845001701039 0.03924322601688605
O60573 P14373 0.909588644967256 0.16784746468463257
O60573 Q01850 0.856186573470791 0.037730169458760274
O60573 Q04864 0.585901484343707 0.07300166643692829
O60573 Q13541 0.792378966097845 0.5784303298079853
O60573 Q5T124 0.82969467261049 0.04225973502128586
O60573 Q6A162 0.317819035917751 0.04141104099856844
O60573 Q8TD10 0.635529902078062 0.031886427356017856
O60573 Q9BYV2 0.226800051102832 0.04264822368900254
O60573 Q9GZV8 0.205647439584803 0.09533586636865453
O60575 Q96EQ0 0.230566108744082 0.06455399153648239
O60635 Q96HE8 0.679573690581763 0.15968541335835096
O60636 O14880 0.840878044668328 0.06948278825121275
O60636 O15173 0.660653540728048 0.20659761008124733
O60636 O95870 0.623413454064254 0.08568908628395744
O60636 P38484 0.595096661488985 0.1800369874161107
O60636 Q12999 0.628846833544594 0.2553414439184341
O60636 Q3KNW5 0.474205395692756 0.07324385887167537
O60636 Q5JXX7 0.544290227924747 0.2103222357986801
O60636 Q86T13 0.762100587214709 0.22985807723103968
O60636 Q8IWU4 0.556112859249352 0.3977724411321343
O60636 Q96BA8 0.477094537851993 0.23117271102787323
O60636 Q9H6H4 0.309708563066507 0.04993161394986326
O60636 Q9NUH8 0.613104662597814 0.08136907699750376
O60636 Q9NY72 0.79198547978928 0.3913411145124883
O60637 Q01844 0.901668046013628 0.03590148330919811
O60669 O00155 0.374735885954161 0.4324581233899152
O60669 Q0VAQ4 0.634015395864798 0.24115371859557747
O60669 Q9H0Q3 0.708968870284447 0.31586668953912944
O60669 Q9H9B4 0.800718473226978 0.1882464364283156
O60682 P40425 0.545931107228712 0.04303529507210736
O60682 Q01844 0.53389853926479 0.034443940487280195
O60684 O14893 0.910397044127547 0.03600256591125955
O60684 P20700 0.746682832761642 0.03212962990446522
O60684 P78424 0.568807737924384 0.094293816039386
O60684 Q86YD7 0.814332250400871 0.16080616260489475
O60684 Q92688 0.906429331612289 0.12942719212770798
O60684 Q96HA1 0.948366641483387 0.17518900330447537
O60684 Q9HAN9 0.759483746649799 0.06073169250773529
O60711 P21549 0.305753573993381 0.10700522267638735
O60711 P25800 0.347622479134712 0.06736662693993882
O60711 P29972 0.601524926994821 0.18564666742734165
O60711 P31274 0.826891909517355 0.08412947230724488
O60711 Q8N3L3 0.711808216224071 0.048644105904851145
O60711 Q8ND24 0.884890253854812 0.08160343722611435
O60711 Q96HA1 0.847782892199229 0.18377606079371364
O60711 Q9BUY5 0.811323408543563 0.13087015981525724
O60711 Q9NRQ2 0.744011229799049 0.05653190028040797
O60711 Q9NV31 0.794722800755049 0.4797006917210701
O60725 P48051 0.401379905432317 0.04636861530183387
O60725 Q13049 0.849167714363506 0.13523296995881712
O60725 Q8N5M9 0.879719969470482 0.03388617442269747
O60729 O43741 0.865864362782959 0.07990031750547512
O60729 P55081 0.657172857671939 0.03190416611397524
O60729 Q5MJ10 0.160745839812831 0.04560887315265859
O60729 Q9H7X3 0.690631363868432 0.3728951774518905
O60739 Q92997 0.850900371286174 0.031442466808131
O60759 Q9BWG6 0.572008629622855 0.03322193554425541
O60762 P48775 0.459223880030339 0.034092779061862
O60762 P50222 0.475785643072138 0.13453120234255236
O60784 Q15038 0.76719862453593 0.037481327485310995
O60784 Q99732 0.690788772324446 0.051403577063308156
O60806 O95231 0.582579261404425 0.03672762944830867
O60806 O95947 0.727076446213678 0.13722907682790178
O60806 P0CG20 0.138696948083107 0.03570719847504521
O60806 P78412 0.585592161180365 0.03706376257802264
O60806 Q15915 0.414895019624016 0.04978237509331104
O60812 O60812 1 0.49446739590433275
O60812 Q86SE5 0.208507547897341 0.5062016426208098
O60826 O43482 0.607569460645576 0.047396284785919014
O60826 P63261 0.865919375585127 0.03524443344589362
O60826 Q8N6Y0 0.592994280272868 0.19216853403258904
O60830 O95563 0.866804879004113 0.034460639652787325
O60844 Q12797 0.240617837160712 0.294799211429158
O60844 Q96EQ0 0.0916709029567222 0.06752941756278649
O60844 Q9UHD9 0.119812338604565 0.2267335702602934
O60844 Q9UI47 0.4792990837899 0.10410558356925945
O60884 P63172 0.841213144055477 0.04275113485413895
O60896 A8MQ03 0.295401133652674 0.15242163114855925
O60906 O15173 0.881098515682347 0.49475930976383076
O60906 P53367 0.877833006989036 0.04334599202779968
O60906 Q5JXX7 0.533893971381779 0.1656664085934842
O60906 Q9NRX6 0.792518254440203 0.036048423020582226
O60906 Q9NUH8 0.756462675677276 0.10918115918949953
O60921 Q9BTE7 0.864601331927094 0.12509789250322162
O60925 Q9NPF5 0.789543107713099 0.03653203793546665
O60927 P62140 0.79622983306495 0.6276784282835565
O60930 P17152 0.853395406065009 0.07093839587550615
O60930 Q12797 0.839244966500315 0.33224029940765043
O60930 Q92520 0.833319198361792 0.23729066560309214
O75031 A0A494C1K0 0.117028712214067 0.3327557808713345
O75031 A2VCK2 0.650464818036427 0.13402567995544679
O75031 A8MT33 0.551831679561574 0.07840576412309591
O75031 B2RXF5 0.604434072899807 0.03657487878183896
O75031 O43290 0.752932070643545 0.03991311360622514
O75031 O75771 0.712751366037329 0.10548843449605193
O75031 O95872 0.748546056014616 0.05433489367289525
O75031 P01160 0.378580920691443 0.3837918740781461
O75031 P0C7X2 0.733863972351793 0.15585267589838286
O75031 P33176 0.710017221742073 0.11404293449971656
O75031 P35226 0.70135077055183 0.03642451981204712
O75031 P41159 0.167964178638609 0.10159224708927377
O75031 P51523 0.661507322696027 0.04525604913592861
O75031 P61024 0.694015542959315 0.03132179523211253
O75031 P62857 0.653943007653682 0.03800832652280338
O75031 Q08043 0.607985873954639 0.031339668449475985
O75031 Q13064 0.649915726370033 0.3390709330911281
O75031 Q13643 0.629053173933426 0.03134079289051603
O75031 Q14657 0.70849622448086 0.23732945462529417
O75031 Q14D33 0.281335675152589 0.11858877968393844
O75031 Q15560 0.721005198953519 0.03751145368159145
O75031 Q15742 0.574447055307947 0.2703287536258081
O75031 Q16649 0.516489798458674 0.39319946814661455
O75031 Q3SX64 0.439019221379143 0.05391497848895713
O75031 Q3SY00 0.333288971718172 0.22285213278065324
O75031 Q504Y3 0.618416480087459 0.2297798271259465
O75031 Q5SSQ6 0.670027602636252 0.036799497387641336
O75031 Q5T619 0.531805058485525 0.2774589700922805
O75031 Q5T6C5 0.612896762570131 0.45635387133413097
O75031 Q5T7B8 0.701688668801874 0.24793084286883527
O75031 Q64LD2 0.693219132939708 0.1468252730372534
O75031 Q6NX45 0.653756620453709 0.14125663469504957
O75031 Q7L775 0.675534884562854 0.05437506647986995
O75031 Q7Z699 0.585256774452076 0.14756418574863706
O75031 Q86UU5 0.586958439490268 0.440822980122591
O75031 Q86W67 0.604292816689111 0.11938938926177313
O75031 Q86YD7 0.650478476542277 0.5363462439522174
O75031 Q8IUD6 0.566068962734117 0.2137036227948411
O75031 Q8IYE1 0.617215686041564 0.08997259174019834
O75031 Q8IYG6 0.753233427970784 0.21871901993861498
O75031 Q8N3J5 0.684047228966737 0.18238699718499787
O75031 Q8N5M4 0.637705164443774 0.04537084646223837
O75031 Q8N715 0.522167195392956 0.080206607408785
O75031 Q8N8U2 0.72848042998024 0.1526018043041209
O75031 Q8NCN4 0.559639019852804 0.3121093814556263
O75031 Q8NE01 0.635378557396964 0.050285564574762784
O75031 Q8NHY3 0.249998124773764 0.18060682388430485
O75031 Q8TAU3 0.612768715329929 0.2311135167633351
O75031 Q8TBB0 0.665275553785464 0.045111010442465974
O75031 Q8TBN0 0.533604813310496 0.05919175536482833
O75031 Q8TBZ8 0.66623053266096 0.2169087555473799
O75031 Q8TC76 0.638131156738469 0.15043303421447762
O75031 Q8WW01 0.737894433402082 0.2670788300715244
O75031 Q96DE5 0.694102536054252 0.07756372150356228
O75031 Q96MH2 0.702157771344107 0.17438397209283665
O75031 Q96PV0 0.591602117515168 0.16006996345516172
O75031 Q96PV4 0.50289754659161 0.1290487552286176
O75031 Q96SQ5 0.69958414405296 0.13827371809916167
O75031 Q99633 0.665858096546973 0.45251128957908193
O75031 Q9BTL4 0.644414683919036 0.14429884697552972
O75031 Q9BWG6 0.715254735538652 0.17160548479828333
O75031 Q9C0C4 0.601218449617192 0.14506729310732125
O75031 Q9NPF5 0.711485706293895 0.03226935495499632
O75031 Q9NR12 0.608499172253391 0.11874652924591614
O75031 Q9P0T4 0.69083509939494 0.03933994771817928
O75031 Q9UBU9 0.628944573674006 0.12480366616203183
O75031 Q9UQ90 0.685061243222632 0.06669733319276747
O75031 Q9Y231 0.451544559189005 0.1487980387086151
O75031 Q9Y4H4 0.519614738628784 0.3373763315475048
O75056 B2RUZ4 0.697269456661753 0.10619976671382833
O75056 O95183 0.904491998249935 0.14503481667934964
O75056 P26678 0.916590240285411 0.12019047780314622
O75056 P78382 0.74083158363274 0.19176696086588246
O75063 P48051 0.540925624944111 0.10474749403330363
O75063 Q5JX71 0.52483866708347 0.08366771153598299
O75063 Q96HE8 0.719205405830417 0.21304674774262264
O75069 O60573 0.779908516360459 0.12090939561526103
O75069 O75069 1 0.47178106617416216
O75069 P0C7X2 0.808207108732203 0.0338427600269281
O75069 P10809 0.46187084024063 0.03940939957942809
O75069 P31749 0.785135244535997 0.04544917707842109
O75069 Q01850 0.770649618763004 0.12625480108121967
O75069 Q86YD7 0.641749256797677 0.04100010959418456
O75069 Q8TAU3 0.732330331556578 0.10012139603102643
O75069 Q8WVV9 0.777467355830774 0.03601875675448065
O75069 Q96SQ5 0.701487909411552 0.09159408426241246
O75069 Q9P0T4 0.742109284867857 0.03839962551994714
O75084 Q96EQ0 0.854273984885339 0.035933387154549044
O75084 Q9NP94 0.681584175485534 0.08497265806816962
O75084 Q9UHD9 0.857224759874036 0.03262961137313569
O75093 A8MQ03 0.528300898175145 0.03810861638489242
O75113 Q99732 0.711512302905038 0.1113425347122112
O75127 P57678 0.958613707676714 0.05684889329285615
O75127 Q8NI38 0.804454303602417 0.08197317030401338
O75132 P50222 0.630118557662549 0.060613538856542665
O75146 P14373 0.74413384512171 0.1294849262771379
O75152 P40692 0.731394519276544 0.33768307246838214
O75177 O75177 1 0.03941270312561443
O75177 Q8HWS3 0.420172623266904 0.03224400223406193
O75208 O95393 0.234822971660498 0.04393359385677697
O75208 P09601 0.279082089079583 0.0769855510094512
O75208 Q08426 0.816736205385502 0.13577257677008092
O75208 Q10471 0.764309325361265 0.23684076162244166
O75208 Q14508 0.466545318562086 0.044832239499281515
O75208 Q15848 0.289844957033772 0.03847248996231421
O75208 Q4LDR2 0.361272640721748 0.07855268558265743
O75208 Q86UF1 0.735520204517137 0.14935134288475854
O75208 Q8N2M4 0.710051854208522 0.11394724556500746
O75208 Q96CM8 0.731043894568277 0.05426418042099806
O75208 Q9BSE2 0.741606769209824 0.06564358331453671
O75208 Q9P0S3 0.824109923784062 0.08743048152150443
O75208 Q9P0S9 0.814788646896581 0.051382802621427165
O75208 Q9Y6I9 0.851165852169354 0.08119325651338712
O75344 O75344 1 0.039275815780700406
O75344 O95678 0.230042581122513 0.12328408253238053
O75344 P27918 0.314325610089877 0.03534901377184648
O75344 P50222 0.239726747427927 0.3872025853723039
O75344 Q96D03 0.335741776386566 0.24971492187770886
O75344 Q9BRK4 0.426026413215532 0.09620137597770638
O75344 Q9H0I2 0.321967713236904 0.1732212415318811
O75344 Q9NRD5 0.525262022313174 0.061419438644114845
O75348 A6NEM1 0.716709019115362 0.033510962495830576
O75348 O95751 0.790752070979533 0.0380473953801048
O75348 P43360 0.400546108361153 0.03132179523211253
O75348 Q08379 0.838865131123006 0.03323218319137642
O75348 Q8ND90 0.833567205612627 0.04081288762132422
O75351 Q9HD42 0.865817529448536 0.3441890266376735
O75360 A8MQ03 0.359338285532359 0.07431103167833239
O75360 Q15038 0.270737182994876 0.03309531373226076
O75360 Q6NVU6 0.304199498381239 0.1106609512667823
O75386 O43586 0.596697958907106 0.1447577053299221
O75386 O75031 0.614009475846949 0.11950139012745778
O75386 P43360 0.165403775604017 0.05036089953525805
O75386 Q6NXT1 0.829794977546393 0.11603071236423503
O75419 Q53EZ4 0.976078633125859 0.06872718508671416
O75419 Q96D03 0.207004771422927 0.10244150549668248
O75420 P0CG20 0.817365771264864 0.038044040262294666
O75420 P54646 0.839384684711088 0.0665752500267475
O75420 Q15560 0.843121444742937 0.050063426050315205
O75420 Q8ND24 0.866038968219593 0.08439497222352332
O75420 Q8NI38 0.851685691769115 0.0451300159763987
O75420 Q9BWG6 0.863055103980603 0.038148761012092164
O75420 Q9NRE2 0.783379064221489 0.04761628811247717
O75425 O15393 0.637284337255606 0.17581628898163357
O75425 O43653 0.675431879347161 0.11638041894807598
O75425 Q5EBL4 0.859249314156455 0.03296726612872395
O75425 Q7Z5P4 0.549267866544648 0.13329273339738468
O75425 Q7Z6M3 0.586421502331745 0.18527254726643833
O75425 Q9H6H4 0.810769881075249 0.07373021191510445
O75425 Q9Y5U9 0.715475020942985 0.06293500543089714
O75427 A1L3X0 0.667652814519299 0.2101189380527478
O75427 Q6A162 0.63201646781608 0.05023853720734099
O75427 Q6P5S7 0.68896388957598 0.11623695285661326
O75427 Q8NBQ5 0.776333588829649 0.040846093324002776
O75427 Q99750 0.591496429406127 0.12463178357729131
O75431 Q15669 0.462696979462997 0.47515594806888206
O75431 Q9BXJ5 0.520290595142938 0.21711920040943236
O75431 Q9UHD9 0.809613787531931 0.06721783182087072
O75459 O14880 0.144818230635305 0.081481504833359
O75459 P01375 0.125415145372698 0.04672777950681791
O75459 P02786 0.189269168587137 0.034464639572663144
O75459 P22732 0.244981081157644 0.03995165520629615
O75459 P43005 0.568944004862267 0.03827389188690111
O75459 Q5VZY2 0.161056764877355 0.04912303301100934
O75459 Q8IZU0 0.251602390123716 0.03413761140970054
O75459 Q8TBM7 0.136037956712428 0.03873184661184127
O75459 Q9H2L4 0.123687307474004 0.03164717889488213
O75459 Q9NUH8 0.0947265528324617 0.032848780287324734
O75461 Q14186 0.846103914018987 0.7240115447124
O75477 Q12982 0.816031913421767 0.03236713176106014
O75477 Q8N511 0.861623305231609 0.032672705294593096
O75477 Q96IW7 0.892316620302451 0.031488900688401426
O75487 Q9NRD5 0.833249784847239 0.038818186151939285
O75496 Q86UD0 0.881110887248768 0.042664679515995854
O75496 Q9BZE0 0.578591951252641 0.03810289262979773
O75503 Q5JXX7 0.742465854400569 0.08033425450879714
O75503 Q8IVJ1 0.798205824917955 0.03904676490995672
O75503 Q8IY26 0.854331448652741 0.05472791303471817
O75503 Q96JW4 0.823523033595436 0.06903643208393895
O75506 O75506 1 0.5816587792665306
O75506 Q8WUW1 0.902546991027412 0.603429352424042
O75508 A0PJX4 0.725455299951598 0.4364809202020141
O75508 Q86WK6 0.602750238954809 0.05875821969947358
O75508 Q96HE8 0.534179112936785 0.49171935806569456
O75508 Q9BZL3 0.697571977615837 0.165974507160067
O75558 O75558 1 0.38632203850545477
O75558 O75771 0.436009957875317 0.05533302643993522
O75558 O94964 0.437460604908199 0.05849658763154936
O75558 O95363 0.382936928578424 0.1839725052579347
O75558 O95678 0.69788741818038 0.03953535660835823
O75558 P55081 0.597982713914432 0.03425448127773708
O75558 P57075 0.392024010448285 0.039234983567056146
O75558 Q08AF8 0.183864127495406 0.09066066175976839
O75558 Q15560 0.468803444955586 0.03278010297666681
O75558 Q3SY00 0.172486124706773 0.07691375591262085
O75558 Q52MB2 0.560401705779005 0.07261252946271865
O75558 Q6NYC8 0.751856399135066 0.1360160430556103
O75558 Q86YD7 0.317797292835657 0.08925054572872554
O75558 Q8N1B4 0.248830189977454 0.031896152838713124
O75558 Q8N9N8 0.537458762159569 0.031459901062791486
O75558 Q8TAU3 0.428540186661301 0.05677194776398915
O75558 Q8TBK6 0.472442580239138 0.05495585157038559
O75558 Q8WV44 0.307503895497934 0.048670455644486306
O75558 Q8WWY6 0.139970402401718 0.03248387619962451
O75558 Q96CS2 0.36907039674313 0.0782327753185582
O75558 Q96HB5 0.626428415496259 0.06728489395454264
O75558 Q96MY7 0.258617022270519 0.047795325981072015
O75558 Q96SQ5 0.433275991010288 0.12393466258173569
O75558 Q99633 0.565038701586346 0.07811686017446828
O75558 Q9BWG6 0.420373275649545 0.031352507162712255
O75558 Q9NYP9 0.481169485549435 0.07024234330675261
O75558 Q9Y2T1 0.230391781916543 0.10610716089423125
O75558 Q9Y6J9 0.112391156322883 0.03532125261633024
O75569 O75569 1 0.5231055167099866
O75582 Q9UI47 0.795657516019869 0.11617370226303506
O75593 A8MQ03 0.638872569089088 0.032546600631196056
O75593 O43711 0.625903757597381 0.05574955642966653
O75593 O60548 0.922622034423923 0.03711725311415422
O75593 P0C7T5 0.607376426138102 0.03308014766843585
O75593 P84022 0.560856774836666 0.22351801680298206
O75593 P86496 0.134383241508259 0.043849494665352734
O75593 Q15038 0.578453242419884 0.03219254621290208
O75593 Q53HC5 0.663130837988733 0.2526392257300394
O75593 Q6NVU6 0.472336291283978 0.054665473381107235
O75593 Q6ZRY4 0.270669356136457 0.07451166474830133
O75593 Q8IZ26 0.703398650458467 0.13285572736393578
O75593 Q8IZ63 0.657541752560188 0.043783567747823826
O75593 Q8TDS5 0.475020749471196 0.06308199305217986
O75593 Q92574 0.740995148108991 0.09320834722101992
O75593 Q96F45 0.602854943246029 0.03322086795601309
O75593 Q96PV4 0.399043718928186 0.03466522858784571
O75631 O43765 0.457023500002083 0.04563008441124784
O75631 Q96EQ0 0.449904907650644 0.05162684661835214
O75679 Q16082 0.584003750007388 0.18678663569784662
O75679 Q96D03 0.20879820054351 0.04789752095113073
O75683 Q8IZU0 0.449646001046149 0.03975348872091917
O75695 Q8IYS1 0.849421116918042 0.11617913251640756
O75695 Q92882 0.81088042232966 0.22496539067438634
O75711 Q8NEC5 0.535541930758509 0.06771340710045283
O75712 Q8TAF8 0.430948413872301 0.11792102282488269
O75712 Q96F15 0.58295207024572 0.13335702355839316
O75716 A8MQ03 0.679191379592067 0.1003070483908879
O75716 O14508 0.496725981569598 0.2055435669171532
O75716 O15162 0.569344840979676 0.10264366717283999
O75716 O43597 0.655361026692485 0.06741617135497834
O75716 P14373 0.796965621801815 0.1453033287236491
O75716 P27918 0.401844650119697 0.24013466904074676
O75716 P31321 0.807364813323508 0.12005230393010936
O75716 P49247 0.841485088641034 0.25826264456880027
O75716 Q03431 0.491068715607166 0.06813635985087207
O75716 Q04864 0.527275556450766 0.43529839867666686
O75716 Q06546 0.770848121479258 0.34908548081000845
O75716 Q0VD86 0.808633624605766 0.18881660221830077
O75716 Q13137 0.816683820389267 0.03186091798498874
O75716 Q13185 0.811608199983749 0.34839346726777665
O75716 Q5H9K5 0.722595874095177 0.27863449685730923
O75716 Q5JST6 0.729443581154172 0.033562606628879485
O75716 Q5JXC2 0.796699553570986 0.06169214336133662
O75716 Q5T749 0.218269616264533 0.0872658293947155
O75716 Q6NX45 0.648356051875841 0.10144215271571358
O75716 Q8HWS3 0.350462667155445 0.11609156844549573
O75716 Q8IWZ5 0.143510436037606 0.054534637995672514
O75716 Q8IYX7 0.497737702262828 0.032097872497303906
O75716 Q8WTU2 0.567202995797929 0.32997345992240257
O75716 Q96D03 0.505654727397144 0.087064266195433
O75716 Q96KN3 0.632976778759988 0.07084826333506433
O75716 Q9BQ13 0.79174952605193 0.24162906264118023
O75716 Q9Y295 0.900974996733263 0.27077974439349983
O75771 O43543 0.714703959459209 0.701654208741842
O75771 Q6NX45 0.808292039563284 0.1768449416176498
O75783 O95870 0.702371464912155 0.04476841122668747
O75783 P05090 0.291856962941557 0.0836407203128067
O75783 Q9H0Q3 0.83567317034442 0.08346333492729154
O75787 P53801 0.807324116170696 0.034019316483777554
O75787 Q969S6 0.8986797136601 0.031679264673304744
O75791 O43597 0.554037302561403 0.07188937889730129
O75791 P00540 0.278428263414659 0.07893676153663519
O75791 P0CG20 0.0907309747814215 0.03297779066754866
O75791 P30039 0.57818059523119 0.1193684459555232
O75791 P54646 0.357645966791605 0.17574623831337505
O75791 P62258 0.354729692190519 0.11154239730395628
O75791 Q5T749 0.257434686292368 0.03239925333870475
O75791 Q9H788 0.520507502892822 0.05193431724570911
O75791 Q9P2F9 0.57728424859096 0.14237749215301992
O75800 A8MQ03 0.711552039314873 0.18908406846733686
O75800 P57052 0.598117183073581 0.21188380340349974
O75800 Q96G27 0.780757853035517 0.15156782050375806
O75800 Q9Y3Q8 0.755987192436019 0.28458872355547116
O75808 Q15038 0.571161308632502 0.04650591246244135
O75808 Q9UHD9 0.827918600959264 0.04461554282854576
O75815 O95995 0.68054288815621 0.05987305563057245
O75815 P57075 0.394378252281883 0.12964816699443715
O75817 Q14657 0.868036823198803 0.05254709316454341
O75817 Q9BUL9 0.817351339968363 0.6441511017951793
O75821 P54619 0.890725378431571 0.22830311105400344
O75821 Q08379 0.87116851489323 0.04285075401068062
O75821 Q8IZU0 0.402147547714062 0.04007943391771339
O75830 P37235 0.275658457879709 0.09115416157402956
O75830 Q96EQ0 0.393992432862232 0.08247992437224032
O75830 Q9UHD9 0.354290156462696 0.03201741369639671
O75841 O14524 0.631403737809686 0.06045349245631848
O75841 P05107 0.525476376919428 0.13288686475591494
O75841 P19397 0.517165268125691 0.254788402984202
O75841 P36021 0.637784135083265 0.3602007323698533
O75841 P48051 0.310111957603543 0.16953178544410014
O75841 P48165 0.359446840637479 0.3340601237543439
O75841 Q12908 0.503785935232713 0.05735950891952388
O75841 Q12982 0.581405143292151 0.08666771303817557
O75841 Q5JX71 0.457413873805486 0.2308893222124346
O75841 Q5VUM1 0.528981348881234 0.07681648096121742
O75841 Q5VZY2 0.311487187133487 0.04233475056035585
O75841 Q6UXK2 0.488038586833941 0.1354593762270676
O75841 Q6ZNR0 0.642857045015352 0.2852113942840798
O75841 Q86SS6 0.495647778226336 0.18375010143178663
O75841 Q8IV31 0.646148129879818 0.24790932899069976
O75841 Q8TED1 0.542703624440942 0.22494258306781764
O75841 Q8WWF3 0.144301670697806 0.24193828935401765
O75841 Q969K7 0.533990305027596 0.4074377726055458
O75841 Q96B21 0.752903400838803 0.20461197457022945
O75841 Q96DD7 0.51785856063048 0.21785141259945856
O75841 Q9NP94 0.742072788108317 0.19696878508941176
O75841 Q9UBD6 0.739541337874993 0.1450905219434499
O75841 Q9UNE0 0.773933107766031 0.15284140938307358
O75841 Q9Y4D2 0.482093955730605 0.0496468082481624
O75886 A5D8V6 0.861985237568128 0.046295735354984074
O75886 Q15038 0.830949724260067 0.04281314923166789
O75886 Q15884 0.628582793078159 0.06165753681704474
O75886 Q96K80 0.835479240082107 0.04670587512235782
O75886 Q99732 0.729868428003186 0.03618281750043904
O75886 Q9UHD9 0.870108780344307 0.09239256130496153
O75920 O95870 0.410209218826687 0.05592870320325466
O75920 Q6P5S7 0.317800498977823 0.07744143574356684
O75934 O75031 0.695197309836403 0.04022976060577601
O75934 O95229 0.670656032329572 0.036876757776370526
O75934 O95678 0.238074610646138 0.058739593696624036
O75934 P09234 0.874459042496378 0.034537428112444014
O75934 P25800 0.593666584409177 0.041404437594851955
O75934 P61968 0.734072348553928 0.12482316565702299
O75934 Q03154 0.55305415749911 0.03401119928212483
O75934 Q08379 0.930537210636685 0.38070716280986727
O75934 Q6A162 0.338365234293134 0.12327190524458792
O75934 Q8N6Y0 0.531692827676554 0.36337423031078686
O75934 Q96HB5 0.49622524097328 0.17998914980008276
O75934 Q9BT92 0.704760853467998 0.031342391555681914
O75934 Q9H0I2 0.64914958102486 0.10465594243751317
O75934 Q9H0N5 0.686867304756433 0.035114245697035106
O75934 Q9H8W4 0.640463084809529 0.031588378202449974
O75934 Q9NT22 0.638348578989198 0.08044259768602742
O75934 Q9UPG8 0.576119202161918 0.11659422911075089
O75955 Q86YD7 0.68513040295771 0.0330897228254965
O75971 P0DI82 0.874410282473134 0.03140392844752349
O75971 P35638 0.643287133957935 0.032264751468629255
O75971 P37198 0.799164521455946 0.03183862189860186
O75971 Q13360 0.71171786450538 0.06221315142752974
O75971 Q8IZT9 0.299261692545527 0.03136691499139291
O76003 O15162 0.76846793765775 0.056502413653968186
O76003 O76003 1 0.05166317365129676
O76003 O95980 0.823722317073726 0.09421376368215333
O76003 P17027 0.869530990631456 0.057172178465519446
O76003 P27658 0.603625549819393 0.05474967157534
O76003 P34130 0.574208529907578 0.03945741541293392
O76003 P53582 0.927678905209056 0.3184468970780836
O76003 P78412 0.478162263603237 0.036928629143217255
O76003 Q15973 0.724997440894129 0.29407947406725343
O76003 Q5T749 0.283711871237742 0.03652807638416785
O76003 Q6NX45 0.83763352151826 0.1545860289412475
O76003 Q86VK4 0.889737200647037 0.11901901536720377
O76003 Q8IWZ5 0.193974344623278 0.03863568271369586
O76003 Q92922 0.880389213596437 0.0378424771161059
O76003 Q96Q83 0.913967594318936 0.12300874565115962
O76003 Q9BUY5 0.855210283400012 0.13765904051629851
O76003 Q9NQ86 0.666341202311425 0.031667860954258616
O76003 Q9P2W3 0.571120168571113 0.031536910199868325
O76003 Q9UFW8 0.910015724310659 0.17444505866318563
O76003 Q9ULM2 0.806144299817723 0.04538635570947191
O76003 Q9UQR1 0.895854011030781 0.06372010272703246
O76024 Q5JX71 0.677246078640075 0.20659505423053098
O76039 P40692 0.872682374216285 0.04723375236278064
O76039 Q08379 0.845573203445299 0.03502398002783161
O76041 P14373 0.76929596379922 0.052808254689916234
O76041 Q08043 0.471076638248468 0.2522520477480238
O76041 Q08379 0.738642617257387 0.3684137122413651
O76041 Q8IZU0 0.326458740073916 0.049830719879276994
O76041 Q8TD10 0.655751508121558 0.11839872558165854
O76041 Q8WXW3 0.740935044973499 0.2053724991814831
O76041 Q92569 0.651888806724772 0.06531206114558892
O76041 Q96IK5 0.76533151082387 0.06291654970799504
O76041 Q9BRK4 0.511174994488054 0.042395464616083414
O76062 A8MQ03 0.927452649043427 0.04910161500103473
O76064 A1L4K1 0.797452173791173 0.03389075386385957
O76064 O15173 0.876436966754102 0.03354412039352654
O76064 O75558 0.4470865818251 0.03149015751799078
O76064 O76064 1 0.6876735420253285
O76064 P49585 0.837368667351698 0.05423127215990499
O76064 P55072 0.894707577696459 0.048839638719203285
O76064 P61968 0.90707008700687 0.07121664213274731
O76064 P62837 0.89952388081233 0.3394836448977472
O76064 Q15834 0.790495311735719 0.03172620134572476
O76064 Q5T7B8 0.760538707627233 0.04240206188631695
O76064 Q6P2H3 0.801734088883211 0.08330744206267474
O76064 Q6UXN7 0.424109332864997 0.03133553459371881
O76064 Q8IZU0 0.444469131370143 0.03968691952316609
O76064 Q96CD2 0.857694741815331 0.03331604429708763
O76064 Q96D03 0.699332698195234 0.03132179523211253
O76064 Q96D09 0.884987554458323 0.04187212730850416
O76064 Q96DT7 0.814066731038487 0.17438855810746795
O76064 Q96IT1 0.893481424907346 0.03232527233824483
O76064 Q9BPY3 0.892431312491366 0.16298355439641554
O76064 Q9BSE2 0.718051946356179 0.04013907313014926
O76064 Q9NY72 0.803294979145981 0.04554547900637743
O76064 Q9UL42 0.681863098422698 0.031579728612180016
O76071 Q8TDR4 0.788633839997233 0.3199017020051086
O94763 O76071 0.851469720233934 0.04625046813269401
O94806 Q9UGP5 0.86490901025031 0.06893053263474236
O94817 O15162 0.826016454318939 0.04211224674636603
O94817 Q14140 0.889408519797621 0.04212592967703444
O94817 Q9BTL4 0.601408669123796 0.10818106770934113
O94817 Q9UHV2 0.562305251213196 0.04883218731888092
O94842 O95947 0.588969274225408 0.3250962051904944
O94842 Q2TAL8 0.905595771421299 0.04687434230553281
O94842 Q96E35 0.854112511560688 0.058002816018695114
O94868 A5D8V6 0.876049236673613 0.043014558328461676
O94868 O95447 0.53860035537238 0.03318546022456691
O94868 O95751 0.854800165330251 0.0527573126663551
O94868 P31321 0.763878469402739 0.04661151586029002
O94868 P55081 0.785707941678905 0.03365720460605552
O94868 Q15834 0.819986214529017 0.05411392920650804
O94868 Q3SY00 0.480252629864459 0.05222691557780192
O94868 Q5T5S1 0.705993504515741 0.04605070079196172
O94868 Q86YM7 0.747778862172737 0.038238483282742416
O94868 Q8IZU0 0.527403921007471 0.0323285431649313
O94868 Q8N5M1 0.563322047525484 0.06350814877892207
O94868 Q8NEH6 0.733955666345279 0.032062957406907164
O94868 Q96D09 0.837123307379541 0.03696556474447215
O94868 Q96GS4 0.719950874299447 0.03184066980573702
O94868 Q96HB5 0.572028102245869 0.10536992567839966
O94868 Q96SQ5 0.854760553480362 0.039315864896573585
O94868 Q9NUQ8 0.802345079242779 0.047382549754665174
O94868 Q9UJW9 0.790647229989727 0.04157239722208053
O94868 Q9Y605 0.865478768064709 0.0314657429733266
O94875 A5D8V6 0.669580581593885 0.055347946851037985
O94875 O14512 0.803714328495454 0.08245887405380022
O94875 Q08379 0.707487526622682 0.1042111742102355
O94875 Q8N5M1 0.701492210519798 0.13895689561618513
O94888 A8MQ03 0.384427528188524 0.03428271920774999
O94888 P55072 0.816404839647387 0.04354945245637976
O94888 Q15038 0.744538642802079 0.03312431707715006
O94888 Q9BZR9 0.817801686876053 0.03965824867740751
O94888 Q9UHD9 0.899422966325683 0.08943144583300724
O94888 Q9Y4K3 0.897214621224745 0.05315553782885121
O94907 Q99750 0.574456794024336 0.0400741124793257
O94919 P62760 0.532915707911583 0.05697880155276484
O94955 Q5JST6 0.783083892575729 0.03224132100264908
O94991 P51800 0.653223186071958 0.21024014487587428
O94993 O43865 0.663782339734374 0.09994598714483159
O94993 Q14192 0.584703712606291 0.1341330161434255
O95045 P50222 0.448567776482573 0.09194684133323362
O95045 Q13084 0.588877159868765 0.03133777168078105
O95070 O60749 0.826531668777275 0.03808264638189994
O95070 Q5JXX7 0.487441636563699 0.10704866057172378
O95070 Q8IV31 0.627365059206473 0.20581452866169517
O95070 Q8NBQ5 0.756862992396262 0.04183231674025192
O95070 Q96C03 0.833331073360812 0.10468414173855477
O95070 Q9H8W4 0.726514983077259 0.0444548028357307
O95084 Q9BY50 0.630667017786778 0.06688993163296686
O95125 Q6A162 0.565486470274163 0.0893942876784778
O95125 Q7Z4V0 0.850176621808221 0.1396095928450911
O95154 O95154 1 0.6830220384654647
O95159 O15173 0.874200508554196 0.07637696821046554
O95159 O15393 0.587486867953459 0.06045837544249663
O95159 P07766 0.62792338899892 0.2615978800677814
O95159 Q5JXX7 0.568990856402235 0.03209302116375902
O95159 Q5T700 0.4142997061223 0.04562057493822394
O95159 Q7Z7G2 0.372877666843645 0.03583985612560412
O95159 Q8IV31 0.647250955031748 0.3212914442016086
O95159 Q8NC24 0.674141266542961 0.09196996979910957
O95159 Q8NHU3 0.505593772972042 0.31283341539484444
O95159 Q8WWF3 0.189775643876926 0.25175614214021885
O95159 Q8WZ55 0.394599970769297 0.13366439118435758
O95159 Q96A49 0.78488870184257 0.03132179523211253
O95159 Q9BZL3 0.677978435263032 0.08489503349360669
O95159 Q9NY72 0.760402373917256 0.13167654782654903
O95159 Q9Y676 0.899884071249303 0.03271830832822582
O95167 Q6ZVE7 0.498560243120035 0.046851337467865836
O95167 Q9NWH2 0.723515540130271 0.04521934858288198
O95178 O95994 0.387632919012279 0.03343003814420764
O95178 P17568 0.908205978623387 0.2582031295633239
O95178 P50222 0.449071633434658 0.03504796280119946
O95183 O15393 0.452877553663891 0.05042376827015044
O95183 O75787 0.869845489941003 0.03240035060011284
O95183 O95870 0.695984083957695 0.09118085244962545
O95183 P26951 0.811217575601543 0.12098577819749122
O95183 P60508 0.56255510125246 0.046952092101225223
O95183 Q5JXX7 0.588743233993909 0.14095788669666054
O95183 Q8IV31 0.334976059554046 0.13266162844669965
O95183 Q8N386 0.706896748321473 0.0490051275456337
O95183 Q8N5M9 0.682189204466422 0.18426041253259137
O95183 Q8N661 0.653155017963048 0.13873879676499984
O95183 Q9UNK0 0.875570417746784 0.4718720292241745
O95201 A6NEM1 0.718148133856595 0.14371220179583458
O95201 Q13137 0.773520909656795 0.0439269536818647
O95201 Q15834 0.687676026948561 0.24875312205098193
O95201 Q9BZW7 0.805510604044591 0.03963243512696739
O95201 Q9UHD9 0.803502784322198 0.034227656276457755
O95219 P43360 0.180381284958554 0.09962203724662516
O95219 Q15041 0.784908862851442 0.03901375643570881
O95219 Q6ZPD8 0.22282730492273 0.06515548331261378
O95229 A6NI15 0.771755489930434 0.0313828361165131
O95229 O95678 0.866105338401177 0.11833392182900898
O95229 Q12934 0.662678498509102 0.034819160125531386
O95229 Q86YD7 0.545444871463149 0.03526467583218165
[truncated: 16,719 more rows]
