# Supplementary material for: Towards a structurally resolved human protein interaction network
Source: Nat Struct Mol Biol. 2023 Jan 23;30(2):216–25. doi: 10.1038/s41594-022-00910-8 (PMC9935395; doi:10.1038/s41594-022-00910-8)
Supplement: Source Data Fig. 2 — Source data. [file 41594_2022_910_MOESM7_ESM.zip › figure2.py]

#!/usr/bin/env python3
import pandas as pd
import sys
import numpy as np
import argparse
import re
import matplotlib.pyplot as plt
import seaborn as sns


#from pathlib import Path
#home = str(Path.home())


multicut=3


df_CORUM=pd.read_csv("CORUM-pdockq.csv")
df_HURI=pd.read_csv("HuRI.csv")
df_humap=pd.read_csv("humap.csv")

df=pd.read_csv("evaluation.csv")

df_contacts=pd.read_csv("pdbcomplex-contacts.csv")
df_pdockq=pd.read_csv("pdbcomplex-pdockq.csv")

df_contacts["Name"]=df_contacts["Chain1"]+"-"+df_contacts["Chain2"]+"_1"

df_huriMeff=pd.read_csv("HuRI-Meff.csv")
df_HURI=pd.merge(df_HURI,df_huriMeff,on=["Name"])

df_humapMeff=pd.read_csv("humap-Meff.csv")
df_humap=pd.merge(df_humap,df_humapMeff,on=["Name"])

df_CORUMMeff=pd.read_csv("CORUM-Meff.csv")
df_CORUM=pd.merge(df_CORUM,df_CORUMMeff,on=["Name"])


df_COMPLEXESMeff=pd.read_csv("pdbcomplex-Meff.csv")
df_pdockq=pd.merge(df_pdockq,df_COMPLEXESMeff,on=["Name"])

df_merge=pd.merge(df_contacts,df_pdockq,on="Name")
df_merge["Interact"]=np.where(df_merge["Contacts"]>20,"Direct","Indirect")


df_humap_uniprot=pd.read_csv("HuMap-uniprot.tab",sep="\t")
df_HuRI_uniprot=pd.read_csv("HuRI-uniprot.tab",sep="\t")
df_hurimapping=pd.read_csv("HuRI-uniprot-mapping.csv",sep=",",names=["ENSGENE","UniProt"])

df_temp=pd.concat([df_humap,df_HURI])
df_structure=df[df.DockQ.notna()]
df_structure=pd.merge(df_structure,df_temp,on="Name")
df_structure["pDockQ"]=df_structure["pDockQ_x"]


df_gtex_huri=pd.read_csv("gtex-huri.tsv",sep="\s")
df_gtex_humap=pd.read_csv("gtex-humap.tsv",sep="\s")
df_gtex_huri["Dataset"]="HuRI"
df_gtex_humap["Dataset"]="HuMap"
df_gtex_huri["pDockQ"]=df_gtex_huri["pdockq"]
df_gtex_humap["pDockQ"]=df_gtex_humap["pdockq"]
df_gtex=pd.concat([df_gtex_huri,df_gtex_humap])
#df_gtex


def getname(id1,id2):
    if (id1>id2):
        Name=id2+"-"+id1
    else:
        Name=id1+"-"+id2
    return (Name)

def splitsubcell(string):
    #print (string)
    try:
        return(re.sub('{;*}','',re.sub('[:,]',';',re.sub(r'ECO:[0-9]+[\|A-Za-z0-9:]*','',re.sub(r'\s','',re.sub(r'\.',',',string))))))
    except:
        return(string)
    


# String
df_HURI[["temp1","temp2"]]=df_HURI["Name"].str.split("-",n=1,expand=True)
df_HURI=pd.merge(df_HURI,df_hurimapping,left_on="temp1",right_on="ENSGENE")
df_HURI=pd.merge(df_HURI,df_hurimapping,left_on="temp2",right_on="ENSGENE")
df_HURI["id1"]=df_HURI["UniProt_x"]
df_HURI["id2"]=df_HURI["UniProt_y"]
df_HURI["Name"] = df_HURI.apply(lambda x: getname(x["id1"],x["id2"]),axis=1)

df_HURI=pd.merge(df_HURI,df_HuRI_uniprot,left_on="id1",right_on="Entry")
df_HURI=pd.merge(df_HURI,df_HuRI_uniprot,left_on="id2",right_on="Entry")


cutoff=0.5
CORUM=len(df_CORUM[(df_CORUM.pDockQ>cutoff)])/len(df_CORUM)
HURI=len(df_HURI[(df_HURI.pDockQ>cutoff)])/len(df_HURI)
HUMAP=len(df_humap[(df_humap.pDockQ>cutoff)])/len(df_humap)
#HUMAP2=len(df_humap2[(df_humap2.pDockQ>cutoff)])/len(df_humap2)
PDBdirect=len(df_merge[(df_merge.Interact=="Direct")&(df_merge.pDockQ>cutoff)])/len(df_merge[df_merge.Interact=="Direct"])
PDBindirect=len(df_merge[(df_merge.Interact=="Indirect")&(df_merge.pDockQ>cutoff)])/len(df_merge[df_merge.Interact=="Indirect"])
PDBindirect=len(df_merge[(df_merge.Interact=="Indirect")&(df_merge.pDockQ>cutoff)])/len(df_merge[df_merge.Interact=="Indirect"])


PDB=len(df_structure[(df_structure.pDockQ>cutoff)])/len(df_structure)


my_pal = {"CORUM-dimers": "orange", "CORUM-multimers": "darkorange", "CORUM": "orange",
          "HuRI": "lightgreen" ,"HuMap":"grey" ,"HuMap2":"black" ,"COMPLEXES-direct":"royalblue" ,
          "Direct":"royalblue" ,"Indirect":"mediumblue" ,
          "COMPLEXES-indirect":"mediumblue" ,"COMPLEXES":"blue" ,"PDB":"red",
          "Different": "red",
          "Organell": "blue",
          "SubOrganell": "royalblue",
          "HuRI: Different": "lightgreen",
          "HuRI: Organell": "darkgreen",
          "HuRI: SubOrganell": "green",
          "HuMap: Different": "lightgrey",
          "HuMap: Organell": "darkgrey",
          "HuMap: SubOrganell": "grey",
          "HuRI: 0": "palegreen",
          "HuRI: <250": "lightgreen",
          "HuRI: <500": "limegreen",
          "HuRI: <750": "green",
          "HuRI: >750": "darkgreen",
          "HuMap: 0": "gainsboro",
          "HuMap: <250": "lightgrey",
          "HuMap: <500": "silver",
          "HuMap: <750": "grey",
          "HuMap: >750": "darkgrey",
          "HuRI: NoCoExp": "lightgreen",
          "HuMap: NoCoExp": "lightgrey",
          "HuRI: CoExp": "green",
          "HuMap: CoExp": "grey",
          "PDB: Different": "pink",
          "PDB: Organell": "lightsalmon",
          "PDB: SubOrganell": "red",
          "PDB: 0": "pink",
          "PDB: <250": "lightsalmon",
          "PDB: <500": "tomato",
          "PDB: <750": "red",
          "PDB: >750": "firebrick",
          "PDB: NoCoExp": "pink",
          "PDB: CoExp": "red"
}
          
# Save data in a new csv file


f, ax = plt.subplots(figsize=(12., 12.))
sns.set(font_scale=2,style="whitegrid",rc={'figure.figsize':(12,12)})
g=sns.kdeplot(data=df_HURI, x="pDockQ",common_norm=False,label="HuRI: "+str(round(HURI,2)),linewidth=1,linestyle="--",color="lightgreen")
g=sns.kdeplot(data=df_humap, x="pDockQ",common_norm=False,label="HuMap: "+str(round(HUMAP,2)),linewidth=1,color="grey")
#g=sns.kdeplot(data=df_humap2, x="pDockQ",common_norm=False,label="HuMap2: "+str(round(HUMAP2,2)),linewidth=3,color="black")
sns.kdeplot(data=df_merge[df_merge.Interact=="Direct"], x="pDockQ",common_norm=False,label="Direct: "+str(round(PDBdirect,2)),color="blue",linewidth=3)
sns.kdeplot(data=df_merge[df_merge.Interact=="Indirect"], x="pDockQ",common_norm=False,label="Indirect: "+str(round(PDBindirect,2)),color="blue",linestyle="--", linewidth=3)
#sns.kdeplot(data=df_structure,x="pDockQ",label="PDB:"+str(round(PDB,3)), linewidth=1,linestyle="-",common_norm=False,color="red")
plt.legend()
sns.set(font_scale=3,style="whitegrid",rc={'figure.figsize':(12,12)})
plt.savefig("Figure-2a.svg",dpi=600) # *** Figure 2a
#plt.savefig(home+"/git/huintaf2/plots/PdockQ-datasets.svg",dpi=600)


f, ax = plt.subplots(figsize=(12., 12.))
sns.set(font_scale=2,style="whitegrid",rc={'figure.figsize':(12,12)})
sns.kdeplot(data=df_CORUM, x="pDockQ",common_norm=False,label="CORUM: "+str(round(CORUM,2)),color="orange", linestyle="solid", linewidth=3)
g=sns.kdeplot(data=df_HURI, x="pDockQ",common_norm=False,label="HuRI: "+str(round(HURI,3)),linewidth=3,linestyle="--",color="lightgreen")
sns.kdeplot(data=df_humap, x="pDockQ",common_norm=False,label="HuMap: "+str(round(HUMAP,3)),linewidth=3,color="grey")
plt.legend()
sns.set(font_scale=3,style="whitegrid",rc={'figure.figsize':(12,12)})
plt.savefig("Figure-2b.svg",dpi=600) # *** Figure 2b
#plt.savefig(home+"/git/huintaf2/plots/PdockQ-datasets2.svg",dpi=600)


df_HURI["Length"]=(df_HURI["len1"]+df_HURI["len2"])
df_humap["Length"]=(df_humap["len1"]+df_humap["len2"])
#df_humap2["Length"]=(df_humap2["len1"]+df_humap2["len2"])
df_structure["Length"]=(df_structure["len1"]+df_structure["len2"])
df_CORUM["Length"]=(df_CORUM["len1"]+df_CORUM["len2"])
df_merge["Length"]=(df_merge["len1"]+df_merge["len2"])

df_HURI["FracDiso"]=(df_HURI["NumDiso1-50"]+df_HURI["NumDiso2-50"])/(df_HURI["len1"]+df_HURI["len2"])
df_humap["FracDiso"]=(df_humap["NumDiso1-50"]+df_humap["NumDiso2-50"])/(df_humap["len1"]+df_humap["len2"])
#df_humap2["FracDiso"]=(df_humap2["NumDiso1-50"]+df_humap2["NumDiso2-50"])/(df_humap2["len1"]+df_humap2["len2"])
df_structure["FracDiso"]=(df_structure["NumDiso1-50"]+df_structure["NumDiso2-50"])/(df_structure["len1"]+df_structure["len2"])
df_CORUM["FracDiso"]=(df_CORUM["NumDiso1-50"]+df_CORUM["NumDiso2-50"])/(df_CORUM["len1"]+df_CORUM["len2"])
df_merge["FracDiso"]=(df_merge["NumDiso1-50"]+df_merge["NumDiso2-50"])/(df_merge["len1"]+df_merge["len2"])


df_all=pd.DataFrame({'Name' : [] ,"pDockQ":[] ,"FracDiso":[] ,"Length":[] , "Dataset":[] })
df_all2=pd.DataFrame({'Name' : [] ,"pDockQ":[] ,"FracDiso":[] ,"Length":[] , "Dataset":[] })

df_temp=df_CORUM[["Name","pDockQ","FracDiso","Length"]]
df_temp["Dataset"]="CORUM"
df_all2=pd.concat([df_all2,df_temp])
#df_temp=df_CORUM[df_CORUM.ClusterSize<=2][["Name","pDockQ","FracDiso","Length"]]
#df_temp["Dataset"]="CORUM-dimers"
#df_all=pd.concat([df_all,df_temp])
#df_temp=df_CORUM[df_CORUM.ClusterSize>2][["Name","pDockQ","FracDiso","Length"]]
#df_temp["Dataset"]="CORUM-multimers"
#df_all=pd.concat([df_all,df_temp])
df_temp=df_HURI[["Name","pDockQ","FracDiso","Length"]]
df_temp["Dataset"]="HuRI"
df_all=pd.concat([df_all,df_temp])
df_all2=pd.concat([df_all2,df_temp])
df_temp=df_humap[["Name","pDockQ","FracDiso","Length"]]
df_temp["Dataset"]="HuMap"
df_all=pd.concat([df_all,df_temp])
df_all2=pd.concat([df_all2,df_temp])
#df_temp=df_humap2[["Name","pDockQ","FracDiso","Length"]]
#df_temp["Dataset"]="HuMap2"
#df_all=pd.concat([df_all,df_temp])
df_temp=df_merge[df_merge.Interact=="Direct"][["Name","pDockQ","FracDiso","Length"]]
df_temp["Dataset"]="Direct"
df_all2=pd.concat([df_all2,df_temp])
df_temp=df_merge[df_merge.Interact=="Indirect"][["Name","pDockQ","FracDiso","Length"]]
df_temp["Dataset"]="Indirect"
df_all2=pd.concat([df_all2,df_temp])
df_temp=df_structure[["Name","pDockQ","FracDiso","Length"]]
df_temp["Dataset"]="PDB"
df_all=pd.concat([df_all,df_temp])
df_all2=pd.concat([df_all2,df_temp])
#df_temp=df_structure[["Name","pDockQ","FracDiso","Length"]]
#df_temp["Dataset"]="PDB"
#df_all=pd.concat([df_all,df_temp])


df_Meff=pd.DataFrame({'Name' : [] ,"pDockQ":[] ,"FracDiso":[] ,"Meff":[], "Length":[] ,"Log(Meff)":[], "Dataset":[] })

df_temp=df_HURI[["Name","pDockQ","FracDiso","Meff","Length"]]
df_temp["Dataset"]="HuRI"
df_temp["Log(Meff)"]=np.log10(df_temp.Meff)
df_Meff=pd.concat([df_Meff,df_temp])
df_temp=df_humap[["Name","pDockQ","FracDiso","Meff","Length"]]
df_temp["Log(Meff)"]=np.log10(df_temp.Meff)
df_temp["Dataset"]="HuMap"
df_Meff=pd.concat([df_Meff,df_temp])
df_temp=df_structure[["Name","pDockQ","FracDiso","Meff","Length"]]
df_temp["Log(Meff)"]=np.log10(df_temp.Meff)
df_temp["Dataset"]="PDB"
df_Meff=pd.concat([df_Meff,df_temp])


#print (df_Meff)
sns.set(font_scale=1.2,style="whitegrid",rc={'figure.figsize':(12,12)})
f, ax = plt.subplots(figsize=(12., 12.))
#df_HURI["Disorder"]=np.where(df_HURI["FracDiso"]>0.10,"Disorder","Order")
sns.jointplot(data=df_Meff[df_Meff.Dataset!="PDB"],x="FracDiso",y="pDockQ",hue="Dataset",kind="kde",palette=my_pal,common_norm=False)
plt.savefig("Figure-2c.svg",dpi=600) # *** Figure 2c
#plt.savefig(home+"/git/huintaf2/plots/FracDiso-pDockQ.svg",dpi=600)


sns.set(font_scale=1.2,style="whitegrid",rc={'figure.figsize':(12,12)})
f, ax = plt.subplots(figsize=(12., 12.))
#df_HURI["Disorder"]=np.where(df_HURI["FracDiso"]>0.10,"Disorder","Order")
sns.jointplot(data=df_Meff[df_Meff.Dataset!="PDB"],x="Log(Meff)",y="pDockQ",hue="Dataset",kind="kde",palette=my_pal,common_norm=False)
plt.savefig("Figure-2d.svg",dpi=600) # *** Figure 2D
#plt.savefig(home+"/git/huintaf2/plots/Log-Meff-pDockQ.svg",dpi=600)


# Subcellular localistaions

df_humap[["id1","id2"]]=df_humap["Name"].str.split("-",n=1,expand=True)
df_humap=pd.merge(df_humap,df_humap_uniprot,left_on="id1",right_on="Entry")
df_humap=pd.merge(df_humap,df_humap_uniprot,left_on="id2",right_on="Entry")

df_humap["Subcell_x"]=df_humap["Subcellular location [CC]_x"].apply(splitsubcell)
df_humap[["temp1","subcell1a","subcell1b","subcell1c","subcell1d"]]=df_humap["Subcell_x"].str.split(r'[;]',n=4,expand=True)
df_humap["Subcell_y"]=df_humap["Subcellular location [CC]_y"].apply(splitsubcell)
df_humap[["temp2","subcell2a","subcell2b","subcell2c","subcell2d"]]=df_humap["Subcell_y"].str.split(r'[;]',n=4,expand=True)


df_humapsubcell=df_humap.loc[(df_humap.temp1!="nan")&(df_humap.temp2!="nan")]
df_humapsubcell["Localisation"]=np.where(df_humapsubcell["subcell1a"]==df_humapsubcell["subcell2a"],
                                   np.where(df_humapsubcell["subcell1b"]==df_humapsubcell["subcell2b"],
                                            np.where(df_humapsubcell["subcell1c"]==df_humapsubcell["subcell2c"],
                                                     "SubSubOrg","SubOrg"),"Organell"),"Different")
df_humapsubcell["SubcellularDegree"]=np.where(df_humapsubcell["subcell1a"]==df_humapsubcell["subcell2a"],
                                   np.where(df_humapsubcell["subcell1b"]==df_humapsubcell["subcell2b"],
                                            np.where(df_humapsubcell["subcell1c"]==df_humapsubcell["subcell2c"],
                                                     4,3),2),0)

my_pal = {"CORUM-dimers": "orange", "CORUM-multimers": "darkorange", "CORUM": "orange",
          "HuRI": "lightgreen" ,"HuMap":"grey" ,"HuMap2":"black" ,"COMPLEXES-direct":"royalblue" ,
          "Direct":"royalblue" ,"Indirect":"mediumblue" ,
          "COMPLEXES-indirect":"mediumblue" ,"COMPLEXES":"blue" ,"PDB":"red",
          "Different": "red",
          "Organell": "blue",
          "SubOrganell": "royalblue",
          "SubOrg": "royalblue",
          "SubSubOrg": "darkblue",
          "HuRI: Different": "lightgreen",
          "HuRI: Organell": "darkgreen",
          "HuRI: SubOrganell": "green",
          "HuRI: SubOrg": "green",
          "HuRI: SubSubOrg": "darkgreen",
          "HuMap: Different": "lightgrey",
          "HuMap: Organell": "darkgrey",
          "HuMap: SubOrganell": "grey",
          "HuMap: SubOrg": "grey",
          "HuMap: SubSubOrg": "dimgrey",
          "HuRI: 0": "palegreen",
          "HuRI: <250": "lightgreen",
          "HuRI: <500": "limegreen",
          "HuRI: <750": "green",
          "HuRI: >750": "darkgreen",
          "HuMap: 0": "gainsboro",
          "HuMap: <250": "lightgrey",
          "HuMap: <500": "silver",
          "HuMap: <750": "grey",
          "HuMap: >750": "darkgrey",
          "HuRI: NoCoExpress": "lightgreen",
          "HuMap: NoCoExpress": "lightgrey",
          "HuRI: CoExpress": "green",
          "HuMap: CoExpress": "grey",
          "PDB: Different": "pink",
          "PDB: Organell": "red",
          "PDB: SubOrganell": "tomato",
          "PDB: SubOrg": "tomato",
          "PDB: SubSubOrg": "firebrick",
          "PDB: 0": "pink",
          "PDB: <250": "lightsalmon",
          "PDB: <500": "tomato",
          "PDB: <750": "red",
          "PDB: >750": "firebrick",
          "PDB: NoCoExpress": "pink",
          "PDB: CoExpress": "red"
}
          


df_HURI=pd.read_csv("HuRI.csv")
df_humap=pd.read_csv("humap.csv")


df_HURI[["temp1","temp2"]]=df_HURI["Name"].str.split("-",n=2,expand=True)
df_HURI=pd.merge(df_HURI,df_hurimapping,left_on="temp1",right_on="ENSGENE")
df_HURI=pd.merge(df_HURI,df_hurimapping,left_on="temp2",right_on="ENSGENE")
df_HURI["id1"]=df_HURI["UniProt_x"]
df_HURI["id2"]=df_HURI["UniProt_y"]
df_HURI["Name"] = df_HURI.apply(lambda x: getname(x["id1"],x["id2"]),axis=1)

df_HURI=pd.merge(df_HURI,df_HuRI_uniprot,left_on="id1",right_on="Entry")
df_HURI=pd.merge(df_HURI,df_HuRI_uniprot,left_on="id2",right_on="Entry")


df_HURI["Subcell_x"]=df_HURI["Subcellular location [CC]_x"].apply(splitsubcell)
df_HURI[["temp1","subcell1a","subcell1b","subcell1c","subcell1d"]]=df_HURI["Subcell_x"].str.split(r'[;]',n=4,expand=True)
df_HURI["Subcell_y"]=df_HURI["Subcellular location [CC]_y"].apply(splitsubcell)
df_HURI[["temp2","subcell2a","subcell2b","subcell2c","subcell2d"]]=df_HURI["Subcell_y"].str.split(r'[;]',n=4,expand=True)


df_HURIsubcell=df_HURI.loc[(df_HURI.temp1!="nan")&(df_HURI.temp2!="nan")]

df_HURIsubcell["Localisation"]=np.where(df_HURIsubcell["subcell1a"]==df_HURIsubcell["subcell2a"],
                                   np.where(df_HURIsubcell["subcell1b"]==df_HURIsubcell["subcell2b"],
                                            np.where(df_HURIsubcell["subcell1c"]==df_HURIsubcell["subcell2c"],
                                                     "SubSubOrg","SubOrg"),"Organell"),"Different")
df_HURIsubcell["SubcellularDegree"]=np.where(df_HURIsubcell["subcell1a"]==df_HURIsubcell["subcell2a"],
                                   np.where(df_HURIsubcell["subcell1b"]==df_HURIsubcell["subcell2b"],
                                            np.where(df_HURIsubcell["subcell1c"]==df_HURIsubcell["subcell2c"],
                                                     4,3),2),0)

df_temp=pd.concat([df_humap,df_HURI])


df_test=pd.DataFrame({'Name' : [] ,"pDockQ":[] ,"Localisation":[],"SubcellularDegree":[]})
df_temp=df_humapsubcell[["Name","pDockQ","Localisation","SubcellularDegree"]]
df_temp["Localisation"]="HuMap: "+df_temp["Localisation"]
df_temp["Dataset"]="HuMap"
df_temp["subcell"]=np.where(df_temp["SubcellularDegree"]>0,"Organell","Different")
df_temp["Subcell"]="HuMap: "+df_temp["subcell"]
df_test=pd.concat([df_test,df_temp])
df_temp=df_HURIsubcell[["Name","pDockQ","Localisation","SubcellularDegree"]]
df_temp["Localisation"]="HuRI: "+df_temp["Localisation"]
df_temp["Dataset"]="HuRI"
df_temp["subcell"]=np.where(df_temp["SubcellularDegree"]>0,"Organell","Different")
df_temp["Subcell"]="HuRI: "+df_temp["subcell"]
df_test=pd.concat([df_test,df_temp])
#df_temp=df_structuresubcell[["Name","pDockQ","Localisation","SubcellularDegree"]]
#df_temp["Localisation"]="PDB: "+df_temp["Localisation"]
#df_temp["Dataset"]="PDB"
#df_temp["subcell"]=np.where(df_temp["SubcellularDegree"]>0,"Organell","Different")
#df_temp["Subcell"]="PDB: "+df_temp["subcell"]
df_test=pd.concat([df_test,df_temp])


sns.set(font_scale=1.2,style="whitegrid",rc={'figure.figsize':(12,12)})
#f, ax = plt.subplots(figsize=(12., 12.))
#df_HURIsubcell["Disorder"]=np.where(df_HURIsubcell["FracDiso"]>0.10,"Disorder","Order")
g=sns.jointplot(data=df_test[df_test.Dataset!="PDB"],x="SubcellularDegree",y="pDockQ",
                hue="Dataset" ,kind="kde",palette=my_pal,common_norm=False)
g.ax_joint.set_xticklabels(['','Different','','Organell','SubOrg','SubSub','SubSubSub'],rotation=45)
plt.savefig("Figure-2e.svg",dpi=600) # *** Figure 2E
#plt.savefig(home+"/git/huintaf2/plots/Subcell-pDockQ.svg",dpi=600)


sns.set(font_scale=1.2,style="whitegrid",rc={'figure.figsize':(12,12)})
#f, ax = plt.subplots(figsize=(12., 12.))
#df_HURIsubcell["Disorder"]=np.where(df_HURIsubcell["FracDiso"]>0.10,"Disorder","Order")
sns.jointplot(data=df_gtex,x="gtex",y="pDockQ",
              hue="Dataset" ,kind="kde",palette=my_pal,common_norm=False)
plt.savefig("Figure-2f.svg",dpi=600)
#plt.savefig(home+"/git/huintaf2/plots/gtex-pDockQ.svg",dpi=600)
