# Supplementary material for: Towards a structurally resolved human protein interaction network
Source: Nat Struct Mol Biol. 2023 Jan 23;30(2):216–25. doi: 10.1038/s41594-022-00910-8 (PMC9935395; doi:10.1038/s41594-022-00910-8)
Supplement: Source Data Fig. 3 — Source data. [file 41594_2022_910_MOESM8_ESM.csv]

pair xlink_less_32 pdockq
O00148-Q13838 0 0.0396340297678189
O00231-O00487 1 0.2527074057919104
O00232-P51665 1 0.32912375269262617
O00232-Q9UNM6 1 0.28142783778138025
O00541-Q9GZL7 0 0.03433250124261021
O00567-P55769 1 0.5131426981964492
O00567-Q9Y2X3 1 0.6449624071774523
O14617-Q92572 0 0.7266099802312882
O14880-O14880 0 0.6779926977573918
O14949-P31930 1 0.2640208643099331
O15042-Q8IWX8 1 0.6748291977563465
O15143-O15144 1 0.06579919646191403
O15143-P59998 1 0.654839688044922
O15143-P61160 0 0.13132190147858094
O15144-Q92747 0 0.1397340254404881
O15145-O15144 0 0.0319307252184657
O15212-Q9NQP4 1 0.4217518164101576
O15371-O15372 0 0.03545358980849394
O15372-Q99613 1 0.23103637658757215
O15511-P59998 1 0.6304103226414622
O15511-P61160 0 0.25422722136137854
O15511-Q9BPX5 1 0.10662153830300988
O15533-P30101 0 0.10586978207306644
O43242-P48556 1 0.560347876898152
O43390-O60506 0 0.04448176858990203
O43707-P00533 0 0.2430691397409632
O43795-P60709 0 0.03803254859562214
O43809-O43809 1 0.6773356755112387
O43809-Q16630 1 0.2211354634869605
O43818-P55769 0 0.05373485653031569
O43837-P51553 0 0.7267759626867792
O43865-O43865 1 0.724204478463969
O60216-P61296 0 0.03236251232837409
O60264-P28370 1 0.7347051359825229
O60493-Q9UMY4 0 0.1520495942266849
O60812-O60812 0 0.49446739590433275
O60812-P07910 1 0.6001991616864846
O60832-Q9NY12 1 0.5516563089057167
O60925-Q99471 1 0.4855424039577778
O75323-Q9BPW8 1 0.7007110506407329
O75367-P68431 1 0.4163800151143493
O75477-O94905 1 0.7275860791587869
O75533-Q7RTV0 1 0.2994456704180225
O75533-Q9BWJ5 1 0.4315053823019992
O75821-Q13347 1 0.6506070161801913
O75947-P18859 1 0.07072365449607079
O75947-P24539 1 0.64581049851096
O75947-P25705 0 0.06529276443700094
O76021-P62424 0 0.03227530757473606
O94776-Q16576 1 0.6431715470019496
O95816-P11142 0 0.1148482801807151
P00338-P08238 0 0.058099654697761946
P00519-P61981 0 0.08971590177055448
P00558-P07205 1 0.526518275956509
P00558-P68032 0 0.5702130890215934
P02545-P02545 1 0.7337798430494042
P02792-P02794 1 0.7055880229210393
P04075-P09972 1 0.6518254080237017
P04406-P68032 1 0.060514768472958454
P04908-P0C0S8 0 0.2639698759032099
P04908-P16403 1 0.031392801492591015
P04908-P62805 1 0.6516241092680348
P04908-P68431 1 0.5183180759247774
P04908-P84243 1 0.5232754956164203
P04908-Q71DI3 1 0.5106056683836719
P04908-Q92522 0 0.031409458441770434
P05141-P12236 0 0.29127006409622347
P05198-P41091 0 0.39804413242522474
P05204-P68431 0 0.03486991615002308
P05386-P05387 1 0.2878474324597933
P05388-P05386 1 0.1132663352871462
P05783-P05783 1 0.3037668926028496
P05783-P05787 1 0.7350437079224418
P05783-Q04695 1 0.47652784865765974
P05787-P02533 1 0.7348354342338023
P05787-P08727 1 0.734823116420514
P05787-P13646 0 0.7344988220512372
P06576-P18859 0 0.031930884444424205
P06576-P24539 0 0.03308960031884021
P06576-P48047 0 0.041455658545835626
P06733-P09104 1 0.7274471863707409
P06733-P22626 0 0.04674974047547463
P06733-P62937 0 0.04129405740332101
P06748-P39023 0 0.07188494764770219
P06748-P68431 0 0.041373672125927324
P06748-Q9NRX1 1 0.031585191182810286
P06753-P67936 1 0.734763622424344
P07195-P00338 1 0.7317772072993123
P07237-P07237 0 0.604800341752277
P07355-P09651 0 0.36736386635160945
P07355-P60903 0 0.20770834766450133
P07437-P62829 0 0.3152450523724034
P07437-Q3ZCM7 0 0.5870493920609992
P07737-P68032 0 0.19727120737598414
P07900-P31948 0 0.05358509225984928
P07910-P07910 1 0.5786855465268959
P07910-P09651 0 0.16433220272508972
P07910-Q14103 0 0.032561699715285296
P07910-Q9UKM9 1 0.5887746744042869
P07951-P07951 1 0.7341474259435073
P08237-Q01813 0 0.7272915832377873
P08238-P07900 1 0.7195200251402777
P08238-P53041 0 0.22911459254318553
P08238-Q02790 0 0.0521203854917269
P08238-Q16543 1 0.46692657419439676
P08238-Q9UHD1 0 0.0397140888134101
P08670-P17661 1 0.7334358602267691
P08670-P41219 1 0.7336004374812093
P08670-P48681 0 0.7347449215707744
P08670-Q04695 0 0.7361464971659432
P08670-Q9NQW6 1 0.07037250382284131
P08727-P13647 0 0.7353802867498295
P08727-Q04695 0 0.4450141873519379
P08729-Q04695 1 0.7357838935215891
P08865-P63220 1 0.6409793154536132
P09234-P62318 1 0.043732621701904804
P09382-P26006 1 0.04002959893855659
P09429-P62701 0 0.031386115972834104
P09467-P09467 0 0.7182827679462662
P09493-P07951 1 0.7339050855054744
P09496-Q00610 1 0.6950892755608096
P09497-Q00610 1 0.6926101135691816
P09622-O00330 0 0.09140565806071158
P09622-P82909 1 0.05462173329685366
P09651-P14866 0 0.04413244283772094
P09651-P35637 0 0.03785344446492915
P09651-P38159 0 0.0626804537883974
P09651-P52272 0 0.036078440150566764
P09651-P52597 0 0.032529484139170985
P09651-P61978 0 0.03281692935304038
P09651-Q00839 0 0.044698178407196046
P09651-Q13616 0 0.3393344232348805
P09661-Q15459 0 0.035072478816385796
P0C0S8-P62805 1 0.6566674978967598
P0C0S8-P68431 1 0.39613218325399135
P0DMV8-P07900 0 0.05942208198136472
P10412-P19338 0 0.03672621518143424
P10412-P62424 0 0.03137392967548339
P10412-P62805 0 0.03139253631883542
P10412-Q8IUE6 0 0.03132179523211253
P10412-Q99848 0 0.03136033761465397
P11021-P14625 1 0.1746377452639995
P11021-P38646 1 0.4037153530558524
P11021-Q9Y4L1 1 0.7131540129031793
P11142-P07900 0 0.042707556852202434
P11142-P54652 0 0.61131733612109
P11142-Q92598 1 0.7013999019003987
P11940-Q9H074 0 0.5045289074804076
P12004-P12004 1 0.51491552824837
P12004-Q15004 1 0.28922287508083155
P12268-P12268 0 0.7099824718916683
P12814-P12814 0 0.651595178689575
P12956-P13010 1 0.73451414979401
P13639-P68032 0 0.4190455673509351
P13647-Q04695 1 0.7365061227401349
P13667-P23284 1 0.18501270488809218
P14174-P14174 0 0.6957496761162623
P14174-P62805 0 0.03140926279008796
P14550-P15121 0 0.057575092915788675
P14649-P60660 0 0.15099090972107018
P14678-P62318 1 0.6212570894894365
P14868-O43324 0 0.05084891334891685
P14868-Q13155 0 0.03178980088420058
P14927-P22695 1 0.4323581845643554
P15311-P26038 1 0.7021836249663636
P15880-P23396 1 0.11563604038313689
P15880-P46781 1 0.12970720353968887
P15880-P62244 1 0.1752673241608127
P16104-P58876 0 0.7228771155473601
P16401-P62805 0 0.03132179523211253
P16403-P19338 0 0.032102615339839935
P16403-P62805 0 0.03148541922916157
P16403-P68431 1 0.031334655695088046
P16403-Q8IUE6 0 0.03132904098834543
P17858-Q01813 0 0.7234100430324919
P17980-P62333 1 0.6518737339497882
P17987-P49368 1 0.6956801754873375
P17987-P50991 1 0.6717140987303445
P17987-P78371 0 0.6453460759631895
P18124-P46779 0 0.03132179523211253
P18124-P84098 0 0.03132179523211253
P18124-Q02543 1 0.491483088185941
P18124-Q07020 0 0.037585593259050844
P19338-P62753 0 0.07424731757154762
P19338-Q969P0 0 0.06287027184101762
P20073-P50995 0 0.5063528483619608
P20618-P28070 1 0.6058062670957227
P20618-P28074 1 0.48133321713685817
P20618-Q99436 1 0.609749932256421
P20671-P62805 1 0.6445899317447743
P20700-P02545 1 0.7355121669114832
P20700-Q03252 1 0.7362786157045438
P21796-P45880 0 0.16338273508976783
P22087-Q9Y2X3 0 0.678431859351488
P22223-P35222 0 0.053220681455732846
P22234-P22234 0 0.7282616597690269
P22626-P09651 0 0.05622874282295108
P22626-P61978 0 0.03521512610264246
P22735-P22735 0 0.46775130273819765
P23284-P27797 0 0.03865579556833141
P23396-P42766 0 0.03132179523211253
P23396-P46781 0 0.034057181192044574
P23396-P46783 1 0.5020279486194511
P23396-P60866 1 0.300696547442607
P23528-O75083 0 0.05550842874041252
P23528-P60709 1 0.47270337407519714
P23528-P68032 1 0.48283068956630926
P24534-P29692 1 0.22102486581008046
P24534-P68104 1 0.41552723957978877
P24844-P35579 0 0.0403477472879892
P24928-P52434 1 0.6521200824554831
P25490-P62805 0 0.06662760584374311
P25705-P06576 1 0.7092599880967656
P25705-P36542 0 0.15787435057854343
P25786-P25788 1 0.7047029767522099
P25787-P49720 1 0.3866505533199386
P25787-P60900 1 0.7047309259271315
P25788-P60900 1 0.7025382425302306
P25789-O14818 1 0.6978096436648717
P26038-P35241 1 0.6966309113269085
P26373-P42766 1 0.4281457972200936
P26373-P46776 1 0.5736691030052291
P26373-P50750 0 0.03132179523211253
P26641-P29692 1 0.10672303944785255
P27105-P27105 1 0.7222133218602633
P27348-Q04917 1 0.6696145950519511
P27635-Q96L21 0 0.03444446484925341
P27797-P30101 1 0.5212624790779757
P27824-P35613 0 0.1399604913461178
P28066-O14818 1 0.6637294767415245
P28066-P25786 1 0.6459897280843956
P28066-P28062 1 0.34400412916178813
P28074-P49721 1 0.5826856825452338
P28331-P49821 1 0.6858439499806853
P29692-P68104 1 0.42066640936742605
P30049-P56381 1 0.6148133502734395
P31946-P27348 1 0.6716199947693481
P31946-P61981 1 0.6759516133678752
P31946-P62258 1 0.662948094908479
P31946-P63104 1 0.6762750634256447
P31946-Q04917 1 0.6720145897173818
P31948-P08238 0 0.07060673616056755
P32320-P32320 1 0.710215458795242
P32969-P26373 0 0.03132179523211253
P32969-P50914 0 0.03770621715996789
P33993-P33991 1 0.6338246932454323
P34932-P11142 1 0.7011233939320922
P34932-Q92598 1 0.727140650057722
P35221-P35222 0 0.5236721998827688
P35232-P60709 0 0.07350426817511123
P35241-P15311 0 0.7002936757085279
P35268-P63173 0 0.20440016170274722
P35268-P83731 1 0.031418037299009806
P35579-O14950 1 0.5206889108836
P35579-P60660 0 0.04923534277359084
P35998-P43686 1 0.5871699988559191
P35998-P62195 1 0.525602560974349
P35998-P62333 1 0.5311080664242985
P35998-Q13200 1 0.0789517451600927
P35998-Q16401 0 0.03839891893790572
P36578-P18124 1 0.5586477643689768
P36578-P46778 0 0.03132179523211253
P36578-P50914 0 0.032366071046827566
P36578-P61254 1 0.03231829130943699
P36578-P62910 1 0.03142689643314854
P36578-Q02543 0 0.03132179523211253
P38159-P38159 0 0.03411333832951741
P38646-Q99798 0 0.4266259511769416
P38646-Q9HAV7 1 0.63037005199152
P38919-P60842 0 0.1862326320525792
P39019-P62269 1 0.20649615745779462
P39019-P62851 0 0.03132179523211253
P39023-P32969 1 0.031556918853868354
P39023-P50914 0 0.03132179523211253
P39023-P83731 1 0.41384314599961525
P40222-P40222 0 0.7282516663425084
P40222-Q9NUQ3 1 0.7338054784911114
P40227-P50990 1 0.6661483594252348
P40429-P18077 1 0.2437090926410019
P40429-P50914 1 0.4576685239033179
P40939-P55084 0 0.6048056800274726
P41091-P20042 1 0.5299974719439783
P41227-Q9BXJ9 1 0.7216563696115085
P42025-Q13561 1 0.3050350334064411
P43686-O43242 0 0.0315505154158599
P43686-P51665 0 0.03137961334334964
P45973-P68431 0 0.03440771387744631
P46777-P27635 1 0.1103509153342199
P46777-P35268 0 0.05391412107550285
P46779-P36578 0 0.03133385096630576
P46779-P62910 1 0.5610175035762743
P46781-P25398 0 0.034497439357048576
P46781-P62244 0 0.04422545334416392
P46781-P62263 1 0.03132179523211253
P46781-P62847 1 0.0548179805580253
P46782-P62263 0 0.0913753872396976
P46782-P62851 1 0.3256086215331325
P46783-P25398 1 0.06356242365759654
P48059-Q15404 0 0.3595829130274354
P48643-P17987 1 0.6330899310744303
P48643-P40227 0 0.5763108938831799
P49207-P46781 0 0.032831578525614406
P49207-P61247 0 0.03132179523211253
P49336-P24863 1 0.6473103886393585
P49368-P40227 1 0.6509514901818745
P49368-P48643 0 0.5925302961901764
P49368-P50990 1 0.6474006362011931
P49368-P50991 0 0.6256806089766436
P49368-Q99832 0 0.6710726459013929
P49458-P37108 1 0.5223242323849768
P49720-P28074 0 0.4553930215964487
P49720-P60900 1 0.4066906988209906
P49720-Q99436 1 0.7106506836375232
P49736-P25205 0 0.48593412853170004
P49736-Q14566 1 0.6441876339100773
P49821-P19404 1 0.7347053504591258
P50213-O43837 0 0.7240423653462787
P50213-P51553 1 0.7255639899533499
P50990-P17987 0 0.5964284556855979
P50990-P48643 1 0.6464144350152856
P50991-P48643 0 0.6246906142916392
P50991-P78371 1 0.7090162844485471
P51398-P82673 1 0.5585826917929462
P51665-O00487 1 0.7082282434206103
P51991-P22626 0 0.04073950059485011
P52434-O95602 1 0.6303032564329899
P52815-Q96EL3 0 0.03368119585917127
P52907-P47756 1 0.7294809357370939
P55072-P55072 1 0.593804144545321
P55209-Q99733 1 0.7085357506683414
P55884-Q13347 1 0.4763451477694145
P57081-Q9UBP6 1 0.7046309691311815
P59998-Q9BPX5 1 0.6305245063666034
P60228-Q99613 1 0.3405888088458614
P60228-Q9Y262 1 0.12518262148612222
P60660-P46940 0 0.05347847162025619
P60709-P62937 0 0.3671501755939962
P60709-Q01518 1 0.653453312156791
P60709-Q9UHB6 0 0.3518791315398746
P60842-P68032 0 0.2286998785964765
P60842-P78344 1 0.5173568578628897
P60842-Q04637 1 0.6211833269043019
P61081-Q15843 1 0.3096857461614767
P61158-P61160 0 0.29569912170541945
P61158-Q92747 0 0.10108391866925794
P61247-P62263 1 0.575983160934474
P61247-P62266 0 0.03132179523211253
P61289-P61289 1 0.7204317601166877
P61353-P49207 1 0.42520934115704623
P61353-P62424 1 0.0817563231619052
P61353-P62888 1 0.33844150667705875
P61758-O15212 1 0.4337554286651588
P61758-Q9UHV9 0 0.4690594728936124
P61981-P27348 1 0.6775321453503357
P62081-P62277 1 0.13682836806602028
P62136-P62140 0 0.20796648154826505
P62136-Q9H788 0 0.5795139684549123
P62191-Q13200 0 0.2202236315855596
P62195-O75832 0 0.03140359718206329
P62195-P62333 1 0.587264548572646
P62241-P62280 1 0.5074552005759612
P62249-P39019 1 0.21667304677677215
P62249-P62851 0 0.03133145544616646
P62249-Q13895 1 0.22617981143188223
P62258-P27348 1 0.665373095856125
P62258-P61981 1 0.675967661994885
P62258-P63104 1 0.6762604338861585
P62263-P62829 0 0.0314693630772041
P62266-P62829 0 0.03132179523211253
P62269-P62851 1 0.13171756332390877
P62280-P62277 0 0.03133552340055589
P62304-P62308 1 0.6458543318547505
P62308-Q13435 0 0.031565939838759244
P62318-P08579 0 0.23188473211012817
P62424-P49207 0 0.03132179523211253
P62424-P61247 0 0.0313536330647546
P62424-P62917 0 0.03166789826862224
P62701-P46781 1 0.05199461120708779
P62701-P62263 0 0.032392256102195524
P62701-P62277 0 0.03132179523211253
P62701-P62753 1 0.23221289018654825
P62701-P62829 0 0.0323323058749766
P62750-P42766 1 0.5219228893112626
P62753-P62081 0 0.03147282679605549
P62753-P62263 0 0.03132179523211253
P62753-P62266 0 0.03160322716932429
P62753-P62269 0 0.03132179523211253
P62805-P62826 0 0.06693424722316485
P62805-P63173 0 0.03132179523211253
P62805-P84243 1 0.7063170719184632
P62805-Q14683 0 0.04724522523413924
P62807-Q9Y232 0 0.05530511145331336
P62841-P62269 1 0.4361188304707949
P62888-P49207 1 0.18275445180143485
P62906-P26373 0 0.0313494961578562
P62906-P61247 0 0.03133919160085441
P62910-P18077 1 0.06335803562087994
P62917-P23396 0 0.031475103520267875
P62917-P46781 0 0.03229250461060442
P62917-P61247 0 0.03132179523211253
P62987-P45974 0 0.15149302791759356
P62987-P68036 0 0.16386103819894512
P63104-P27348 1 0.6727028277094612
P63104-P68032 0 0.14181088480893012
P63104-Q04917 0 0.67882914964728
P68032-Q8NC51 0 0.07014263902542747
P68032-Q9UHB6 0 0.5527731531006652
P68104-P07437 0 0.055217181446269574
P68104-P26641 1 0.6012809501983921
P68371-P07437 0 0.6110498659383796
P68431-P83731 0 0.036409005492607546
P68431-Q14739 0 0.048693695755977054
P68431-Q92878 0 0.0460249352626388
P68431-Q96QV6 1 0.515551008647369
P68431-Q9P0M6 1 0.5146938849136894
P68431-Q9Y5B9 0 0.16400100741641477
P78371-P48643 1 0.6815586575372308
P82663-Q9Y3D3 1 0.49412268509273427
P83731-P49207 0 0.03132179523211253
P83731-P61353 0 0.03132179523211253
P83731-P62753 1 0.3980970007325645
P83731-P62899 0 0.03132179523211253
P84090-Q9Y2W1 0 0.20624276302105732
P84090-Q9Y3Y2 1 0.20391046384636655
P84098-P18077 1 0.03132179523211253
P84098-P62081 0 0.03139323305411832
P84243-Q8IUE6 0 0.510187263831767
Q02543-P50914 1 0.5034591372820536
Q02878-P18077 1 0.5202766816430289
Q02878-P18124 0 0.03132179523211253
Q02878-P50914 1 0.37238655971477685
Q03252-Q03252 1 0.7361956677457098
Q04828-P42330 0 0.14376705466217388
Q04828-P52895 1 0.20301205683259543
Q06265-Q9NPD3 1 0.6963661742393478
Q06265-Q9Y3B2 0 0.0316375513953989
Q06323-Q9UL46 1 0.7265164419721274
Q06830-P32119 1 0.7228454519970385
Q08945-Q9Y5B9 1 0.6785832032446326
Q10713-O75439 1 0.6665861357713939
Q12874-Q15393 1 0.31197272607347315
Q12906-Q96SI9 1 0.28495338648964375
Q13435-P62304 0 0.041592797328237646
Q13435-Q9BWJ5 1 0.08845758854869636
Q13547-O94776 0 0.033785374865679174
Q13547-Q92769 0 0.5677782642010037
Q13561-O75935 1 0.6865246060507245
Q13564-Q8TBC4 1 0.7336799516114547
Q13573-Q9P013 1 0.11626688978062533
Q13838-O00148 0 0.09787596961174572
Q13838-Q9Y3Y2 0 0.39880441188407256
Q13868-Q9Y3B2 1 0.03132179523211253
Q14141-Q16181 1 0.7211862779549545
Q14152-O00303 1 0.5022828763486996
Q14152-O15372 1 0.3789113562978462
Q14152-Q7L2H7 1 0.1362852089432885
Q14254-O75955 1 0.7329668449739635
Q15050-Q9H7B2 1 0.7196248773601803
Q15061-Q9H8H0 0 0.4330843997092304
Q15233-P23246 1 0.7253321230479468
Q15269-Q9Y5J1 0 0.07410490194421021
Q15363-Q9BVK6 1 0.6311831736855307
Q15369-Q15370 1 0.6782559183372526
Q15393-Q9BWJ5 1 0.7259614584401608
Q15424-Q14151 1 0.6870664913876385
Q15459-Q15428 1 0.6849426643983214
Q15631-Q99598 1 0.6984216013876026
Q32P51-P09651 0 0.048146681113783577
Q5H9R7-O00743 1 0.7012564620507438
Q5TA45-Q96HW7 1 0.5692240627996821
Q5TA45-Q9NV88 1 0.71190224601804
Q5VTR2-O75150 1 0.7376151261631603
Q6NUQ1-Q9UFG5 1 0.6548755660685756
Q6P1J9-Q6PD62 1 0.6781067817984499
Q7L2H7-O00303 1 0.16187641150118573
Q7L5Y9-Q9NWU2 0 0.6231864028926669
Q8IZL8-Q9BV38 0 0.43150003895404687
Q8N142-P30520 1 0.7242828349052313
Q8TDN6-P62424 1 0.03343486066844063
Q8WTT2-Q9Y3T9 1 0.701037268865227
Q8WVC0-Q8N7H5 1 0.7161395058115679
Q92526-P40227 0 0.58255974144483
Q92945-Q96I24 0 0.03831455220637428
Q96B26-Q01780 0 0.04091335686231581
Q96B26-Q9NQT4 1 0.6746081419901669
Q96DI7-Q99459 0 0.03215125529191105
Q96G25-Q9P086 1 0.3678190918347305
Q96GA3-P23396 0 0.03143441690267395
Q96GF1-Q96GF1 1 0.4125652611479028
Q96I99-P53597 1 0.6973308673807944
Q96K17-Q13765 0 0.6709728344503263
Q96P16-Q9NQG5 1 0.04112137676237316
Q96S59-Q7L5Y9 0 0.5132022038027783
Q96S59-Q9H7D7 0 0.5852413437161016
Q96S59-Q9NWU2 1 0.7193239306195399
Q99436-P28070 1 0.5175442863866382
Q99459-O75934 1 0.7249312607109479
Q99471-P61758 0 0.6722376068071501
Q99471-Q9UHV9 1 0.524446850712688
Q99613-O15371 1 0.5752996301971064
Q99623-P35232 1 0.7212237872409439
Q99729-Q14103 0 0.03149279272434402
Q99832-P50990 1 0.6869290293436773
Q9BXJ9-Q9GZZ1 1 0.5766362237652717
Q9GZT3-P42704 0 0.05293636146816703
Q9H079-Q9H079 1 0.04805402844817211
Q9H0Q0-Q9NUQ9 1 0.07915693137035182
Q9H0U6-Q14197 0 0.03144862773636861
Q9H0U6-Q96DV4 1 0.7119183237732788
Q9H307-P38919 0 0.038413790812963824
Q9H8K7-Q9H8K7 1 0.3045190878512223
Q9NP92-Q9BZE1 1 0.6819714182262632
Q9NQP4-P61758 1 0.6666330174486075
Q9NQP4-Q99471 0 0.12199347833688029
Q9NV88-Q96HW7 0 0.06950221222881146
Q9NVA2-Q16181 1 0.7205521768107698
Q9NVF7-Q9NVF7 1 0.5818675330674081
Q9NVM9-Q96HW7 0 0.032818617150129244
Q9NX24-Q9NPE3 1 0.3698194081772195
Q9NX63-Q16891 1 0.6005884109223806
Q9NZI8-Q9Y6M1 0 0.3152936352555873
Q9P0V9-Q16181 1 0.7184379925517795
Q9UBT2-Q9UBE0 1 0.7272245905364341
Q9UHV9-Q99471 1 0.5283977477416848
Q9UHV9-Q9NQP4 1 0.4474649814955335
Q9UHY1-Q9Y3Q8 0 0.3740065873049918
Q9UI09-O95182 1 0.05639241126023284
Q9UKM9-P07910 1 0.5978678122947584
Q9UKS6-Q9UKS6 1 0.736401349446798
Q9UKV3-Q9H307 0 0.0428960978995788
Q9Y224-Q8NCA5 1 0.7232040321474101
Q9Y265-Q9Y230 1 0.5920675639778437
Q9Y285-Q9NSD9 1 0.7363133754178764
Q9Y2Y1-O14802 1 0.43519296177570266
Q9Y3F4-O75534 1 0.5136897731208494
Q9Y3I0-Q9Y224 1 0.4805388824921981
Q9Y3U8-P26373 1 0.25459177823117074
Q9Y3U8-P46776 0 0.05155622944784033
Q9Y3U8-P61313 0 0.2621224578719894
Q9Y3U8-P62424 1 0.2827949836381668
Q9Y3X0-P38919 1 0.28065494158299764
Q9Y5J7-P62072 0 0.662472233159661
