# Supplementary material for: Towards a structurally resolved human protein interaction network
Source: Nat Struct Mol Biol. 2023 Jan 23;30(2):216–25. doi: 10.1038/s41594-022-00910-8 (PMC9935395; doi:10.1038/s41594-022-00910-8)
Supplement: Source Data Fig. 5 — Source data. [file 41594_2022_910_MOESM10_ESM.zip › kinase_overrep_output.csv]

ID	GeneRatio	BgRatio	pvalue	psites
WEE1	3/379	3/2753	0.00259135628811305	CDK1_15/CDK2_14/CDK2_15
PRKDC	10/379	30/2753	0.00500698093177799	XRCC6_6/XRCC6_27/XRCC6_33/VIM_459/VIM_430/VIM_56/CDKN1B_140/XRCC4_304/XRCC4_320/XRCC4_328
CDK7	6/379	16/2753	0.0155235903524512	CDK1_161/CDK2_160/MCM2_4/MCM2_5/MCM2_7/XRN2_439
MOS	2/379	2/2753	0.0189093399167082	VIM_458/VIM_459
PKMYT1	2/379	2/2753	0.0189093399167082	CDK1_14/CDK1_15
FER	3/379	6/2753	0.0375574054726831	EZR_354/DPYSL2_499/JUP_550
ABL2	2/379	3/2753	0.0515453071738985	PSMA7_153/ITGB1_783
ERBB2	2/379	3/2753	0.0515453071738985	LDHA_10/CDK1_15
AXL	4/379	12/2753	0.0708050125637003	STAT5A_694/STAT5B_699/ELMO2_713/ELMO1_724
MKNK2	2/379	4/2753	0.0937881164291599	EIF4E_209/SFPQ_283
HCK	2/379	5/2753	0.142387579775094	STAT5A_694/STAT5B_699
MERTK	2/379	5/2753	0.142387579775094	STAT5A_694/STAT5B_699
CSNK1E	2/379	6/2753	0.1948026669263	EIF4EBP1_41/EIF4EBP1_50
NEK2	2/379	6/2753	0.1948026669263	NPM1_70/NPM1_88
MKNK1	2/379	7/2753	0.24906859625212	EIF4E_209/SFPQ_283
PRKCG	2/379	7/2753	0.24906859625212	HSP90AA1_115/ARHGEF7_518
DYRK1B	1/379	2/2753	0.256426657177371	SF3B1_434
LIMK1	1/379	2/2753	0.256426657177371	DSTN_3
LIMK2	1/379	2/2753	0.256426657177371	DSTN_3
PNCK	1/379	2/2753	0.256426657177371	HSP90AA1_624
PTK2	1/379	2/2753	0.256426657177371	ACTN1_12
STK26	1/379	2/2753	0.256426657177371	ATG4B_383
AKT3	1/379	3/2753	0.358867332179107	AGO2_387
FGR	1/379	3/2753	0.358867332179107	PTK2_576
LMTK2	1/379	3/2753	0.358867332179107	PPP1CA_320
PRKAA1	7/379	44/2753	0.403217486043661	PFKFB2_466/PFKFB3_461/YAP1_61/KLC1_521/CTBP1_158/PPP1R3C_293/PRPS1_180
MET	2/379	10/2753	0.409791023743244	PTK2_576/PTK2_577
DAPK1	1/379	4/2753	0.447227070762423	MCM3_160
JAK3	1/379	4/2753	0.447227070762423	STAT5A_694
CSNK1D	2/379	11/2753	0.459873172651044	DCK_72/DCK_74
BMX	2/379	12/2753	0.507389113709994	PTK2_576/PTK2_577
DYRK1A	2/379	12/2753	0.507389113709994	SF3B1_434/CCND1_286
RET	2/379	12/2753	0.507389113709994	PTK2_576/PTK2_577
CAMK4	1/379	5/2753	0.523436943509255	PHB2_91
PTK6	1/379	5/2753	0.523436943509255	STAT5B_699
MAPK10	1/379	6/2753	0.589163798825846	APLP2_736
MAPK12	1/379	6/2753	0.589163798825846	CCND3_283
NEK6	1/379	6/2753	0.589163798825846	CDK7_161
PAK4	1/379	6/2753	0.589163798825846	RAN_135
PRKG1	2/379	15/2753	0.632652463276379	PRKAR1A_101/ARHGEF6_684
IKBKE	1/379	7/2753	0.645846332588134	DDX3X_102
STK38	1/379	7/2753	0.645846332588134	YAP1_61
STK4	1/379	7/2753	0.645846332588134	PRDX1_183
FYN	4/379	32/2753	0.66105341893572	CRMP1_504/FLOT2_163/FLOT1_160/JUP_550
AKT2	2/379	16/2753	0.668490145038685	GAPDH_237/EDC3_161
CHUK	1/379	8/2753	0.694726245169743	CCND1_286
RPS6KB2	1/379	8/2753	0.694726245169743	TARBP2_283
MAP3K8	2/379	17/2753	0.701451559320616	EIF4EBP1_70/CDK1_161
MTOR	7/379	58/2753	0.705436391000002	EIF4EBP1_37/EIF4EBP1_41/EIF4EBP1_46/EIF4EBP1_65/EIF4EBP1_70/RPRD1B_166/EIF4EBP1_44
PRKCB	2/379	18/2753	0.731647365171957	LMNB1_395/LMNB1_405
CSNK2A2	1/379	9/2753	0.736875153395851	XRCC1_488
DYRK2	1/379	9/2753	0.736875153395851	EIF4EBP1_65
JAK2	1/379	9/2753	0.736875153395851	STAT5A_694
LATS1	1/379	9/2753	0.736875153395851	YAP1_61
MAPK13	1/379	9/2753	0.736875153395851	CCND3_283
CDC7	3/379	27/2753	0.740021699821802	MCM2_4/MCM2_5/MCM2_7
GSK3B	9/379	80/2753	0.792737287537034	EIF4EBP1_37/EIF4EBP1_46/EIF4EBP1_65/EIF4EBP1_70/KAT5_86/CCND1_286/CCND3_283/CCND2_280/KAT5_90
PRKCQ	1/379	11/2753	0.804552300650095	ARHGEF6_488
ULK1	1/379	11/2753	0.804552300650095	SDCBP_6
PLK1	10/379	91/2753	0.824725515922938	RAN_135/PPP1R7_24/PPP1R7_44/MRE11_688/PPP1R7_27/CENPU_78/CENPQ_138/VIM_56/OPTN_177/CEP55_436
MARK2	1/379	12/2753	0.831567135826467	PARD3_144
AURKB	9/379	84/2753	0.837945610756266	DDX3X_594/DDX3Y_592/NDC80_15/NDC80_69/DES_17/SH2D4A_261/DDA1_33/DSN1_109/VIM_73
TTK	1/379	13/2753	0.854856466553125	HSP90AA1_115
PAK1	3/379	36/2753	0.891342521783597	CTBP1_158/VIM_56/FXR1_420
SYK	1/379	17/2753	0.920011677863653	STAT5A_694
TBK1	1/379	17/2753	0.920011677863653	OPTN_177
AURKA	3/379	39/2753	0.920539837906772	NDC80_69/BCL2L11_93/BCL2L11_94
LCK	2/379	29/2753	0.924318643769153	STAT5A_694/G3BP1_56
ROCK1	2/379	29/2753	0.924318643769153	DES_17/VIM_72
MAPK11	1/379	18/2753	0.9310919315514	CCND3_283
MAPKAPK2	2/379	31/2753	0.940686941775969	PFKFB3_461/AGO2_387
RPS6KB1	2/379	32/2753	0.947553695124944	CCT2_260/TARBP2_283
CDK9	1/379	20/2753	0.948869453677793	XRN2_439
SRC	9/379	105/2753	0.964181945334638	LDHA_10/CLTC_1477/CDK1_15/STAT5A_694/STAT5B_699/PTK2_576/PTK2_577/ELMO1_724/SDCBP_4
PRKCD	2/379	36/2753	0.96816572264039	GAPDH_246/SHOC2_71
EGFR	1/379	24/2753	0.971868422162849	EZR_354
MAPK9	1/379	26/2753	0.979140827825475	APLP2_736
ABL1	2/379	41/2753	0.983177968532477	PSMA7_153/STK4_433
HIPK2	1/379	28/2753	0.984536875179646	KLF3_71
CDK5	3/379	54/2753	0.985215107687745	CRMP1_509/PPP1CA_320/VIM_56
ATM	5/379	76/2753	0.985449459381717	XRCC6_27/XRCC6_33/DCK_74/CDKN1B_140/VCP_326
AKT1	9/379	116/2753	0.98563292552569	PFKFB2_466/PFKFB2_483/PFKFB3_461/LMNA_301/CCT2_260/PHF20_265/PPP1CA_320/TARBP2_283/EDC3_161
ATR	2/379	45/2753	0.989994571277655	DCK_74/GINS2_182
PRKACA	14/379	170/2753	0.991935400540268	STK26_178/PFKFB2_466/PFKFB3_461/CAPN1_474/PRKAR2B_114/DES_17/PDE4B_133/PPP1R1A_35/PPP2R5D_573/ARHGEF6_684/DDB1_645/VIM_72/VIM_73/HSPB8_57
RPS6KA1	1/379	41/2753	0.997803243918469	CCT2_260
CHEK1	5/379	99/2753	0.998809324709306	LMNA_307/XRCC6_477/MCM3_160/DDX19A_92/MATR3_195
CSNK2A1	14/379	196/2753	0.999100283606016	EIF4EBP1_112/XRCC1_488/CDK1_39/CTNNA1_641/MYL12B_135/MRE11_688/MRE11_689/CAPZA1_9/HDAC1_421/ANP32A_158/EXOSC9_392/EXOSC9_394/MAPRE2_236/MAPK1_246
MAPK14	2/379	69/2753	0.999608522222715	CRYAB_59/CCND2_280
PRKCA	4/379	99/2753	0.999721091476447	PFKFB3_461/VIM_10/SHOC2_71/CLDN7_204
MAPK8	1/379	67/2753	0.999956994826531	APLP2_736
CDK2	16/379	249/2753	0.999959544673177	DDX3X_204/SF3B1_354/SF3B1_426/EIF4G1_647/NPM1_70/XRCC6_455/EEF2_435/EEF2_595/MCM7_121/MCM4_32/CRMP1_509/NCAPH_49/PPP1CA_320/BTG1_159/SNAPIN_133/TSPYL2_20
CDK1	24/379	333/2753	0.999976071460785	DDX3X_204/DDX3X_323/LMNA_390/LMNA_392/EIF4EBP1_70/EIF4EBP1_83/NPM1_70/NPM1_237/RAB5B_123/MCM7_121/DLGAP5_839/NUSAP1_338/PPP1CA_320/APLP2_736/KAT5_86/NDEL1_242/NDEL1_245/VIM_55/VIM_56/UBE2I_71/NUP50_221/NME1_120/KAT5_90/LMNA_19
MAPK1	9/379	180/2753	0.999977340917291	PGK1_203/EIF4EBP1_37/EIF4EBP1_46/EIF4EBP1_65/EIF4EBP1_70/CDK2_160/NDEL1_245/NUP50_315/NUP50_221
MAPK3	4/379	149/2753	0.999999600269499	EIF4EBP1_65/CDK2_160/NUP50_315/NUP50_221
ALK	0/379	3/2753	1
BRSK1	0/379	3/2753	1
CAMK1	0/379	7/2753	1
CAMK2A	0/379	27/2753	1
CDK8	0/379	2/2753	1
CSNK1A1	0/379	37/2753	1
IKBKB	0/379	17/2753	1
INSR	0/379	13/2753	1
LATS2	0/379	5/2753	1
LRRK2	0/379	6/2753	1
LYN	0/379	21/2753	1
MAP2K1	0/379	8/2753	1
MAP2K2	0/379	2/2753	1
MAP3K5	0/379	9/2753	1
MAP3K7	0/379	14/2753	1
NUAK1	0/379	6/2753	1
PAK2	0/379	9/2753	1
PBK	0/379	3/2753	1
PDGFRB	0/379	4/2753	1
PIM1	0/379	9/2753	1
PRKCE	0/379	19/2753	1
PRKCI	0/379	13/2753	1
PRKCZ	0/379	17/2753	1
PRKD1	0/379	23/2753	1
PRKD3	0/379	3/2753	1
SGK1	0/379	18/2753	1
SIK2	0/379	3/2753	1
YES1	0/379	2/2753	1
