# Supplementary material for: Towards a structurally resolved human protein interaction network
Source: Nat Struct Mol Biol. 2023 Jan 23;30(2):216–25. doi: 10.1038/s41594-022-00910-8 (PMC9935395; doi:10.1038/s41594-022-00910-8)
Supplement: Source Data Fig. 5 — Source data. [file 41594_2022_910_MOESM10_ESM.zip › table_AF2_HURI_HuMap_phospho.csv]

id1 id2 Dataset phosphosite functional_score
O00303 O15372 HuMap O00303_255 0.27716351
O00303 O15372 HuMap O00303_258 0.65584676
O00303 O15372 HuMap O00303_255 0.27716351
O00303 O15372 HuMap O00303_258 0.65584676
O00303 Q14152 HuMap Q14152_492 0.46471890
O00303 Q14152 HuMap Q14152_495 0.07861014
O00303 Q14152 HuMap Q14152_574 0.40736287
O00303 Q14152 HuMap O00303_258 0.65584676
O14744 Q9BQA1 HuMap Q9BQA1_48 0.14453438
O14818 P28066 HuMap P28066_8 0.59376909
O14818 P28066 HuMap P28066_26 0.51424774
O14818 P28066 HuMap P28066_55 0.51303667
O14818 P28066 HuMap P28066_56 0.80088976
O14818 P28066 HuMap P28066_62 0.28235452
O14818 P28066 HuMap P28066_63 0.29448956
O14818 P28066 HuMap O14818_2 0.45796421
O14818 P28066 HuMap O14818_11 0.63341222
O14818 P28066 HuMap O14818_150 0.30628914
O14818 P28066 HuMap O14818_152 0.30561652
O14818 P28066 HuMap O14818_153 0.38465827
O14818 P28066 HuMap P28066_8 0.59376909
O14818 P28066 HuMap P28066_26 0.51424774
O14818 P28066 HuMap P28066_55 0.51303667
O14818 P28066 HuMap P28066_56 0.80088976
O14818 P28066 HuMap P28066_62 0.28235452
O14818 P28066 HuMap P28066_63 0.29448956
O14818 P28066 HuMap O14818_2 0.45796421
O14818 P28066 HuMap O14818_11 0.63341222
O14818 P28066 HuMap O14818_150 0.30628914
O14818 P28066 HuMap O14818_152 0.30561652
O14818 P28066 HuMap O14818_153 0.38465827
O15143 P59998 HuMap P59998_43 0.55347691
O15143 P59998 HuMap O15143_328 0.36707697
O15145 P61158 HuMap O15145_47 0.71186324
O15145 P61158 HuMap O15145_48 0.38382846
O15145 P61158 HuMap P61158_202 0.46020866
O15145 P61158 HuMap O15145_47 0.71186324
O15145 P61158 HuMap O15145_48 0.38382846
O15145 P61158 HuMap P61158_202 0.46020866
O15212 Q99471 HuMap Q99471_90 0.46049133
O15212 Q99471 HuMap Q99471_91 0.40017907
O15511 P59998 HuMap O15511_140 0.27405747
O15511 P59998 HuMap P59998_4 0.20725950
O15511 P59998 HuMap P59998_42 0.37231918
O15511 P59998 HuMap P59998_43 0.55347691
O43172 O43395 HuMap O43172_185 0.17152003
O43242 P48556 HuMap O43242_430 0.59021372
O43402 Q8N4V1 HuMap O43402_103 0.37405489
O43482 Q9NYP9 HuMap O43482_218 0.29360920
O43482 Q9NYP9 HuMap O43482_221 0.45711304
O43678 P28331 HuMap O43678_27 0.29221426
O60216 Q8N3U4 HuMap O60216_153 0.32837637
O60216 Q8N3U4 HuMap O60216_185 0.26192055
O60216 Q8N3U4 HuMap O60216_186 0.24505709
O60216 Q8N3U4 HuMap O60216_394 0.49223959
O60341 Q9P2K3 HuMap Q9P2K3_234 0.30088427
O60341 Q9UKL0 HuMap Q9UKL0_260 0.59764129
O60825 Q16875 HuMap O60825_466 0.79502616
O60825 Q16875 HuMap O60825_468 0.64561156
O60825 Q16875 HuMap O60825_471 0.31527660
O60825 Q16875 HuMap O60825_475 0.26754650
O60825 Q16875 HuMap O60825_483 0.78028876
O60825 Q16875 HuMap Q16875_461 0.78249972
O60825 Q16875 HuMap Q16875_463 0.58857303
O75323 Q9BPW8 HuMap Q9BPW8_261 0.42157706
O75461 Q14186 HuMap Q14186_30 0.11226911
O75496 Q9H211 HuMap Q9H211_318 0.30748725
O75787 Q15904 HuMap O75787_291 0.48953949
O75817 Q9BUL9 HuMap Q9BUL9_151 0.37661196
O75817 Q9BUL9 HuMap Q9BUL9_151 0.37661196
O75934 Q99459 HuMap O75934_207 0.37143791
O95777 Q9Y333 HuMap O95777_2 0.10968146
O95777 Q9Y333 HuMap O95777_3 0.13512209
O95777 Q9Y333 HuMap Q9Y333_65 0.57701606
O95777 Q9Y333 HuMap O95777_2 0.10968146
O95777 Q9Y333 HuMap O95777_3 0.13512209
O95777 Q9Y333 HuMap Q9Y333_65 0.57701606
O95926 Q9HCS7 HuMap Q9HCS7_315 0.15883689
O96000 Q9NX14 HuMap O96000_56 0.34365779
O96000 Q9NX14 HuMap O96000_145 0.32363416
P00492 Q9NRG1 HuMap P00492_5 0.60212501
P04406 O14556 HuMap P04406_176 0.45189500
P04406 O14556 HuMap P04406_177 0.35206761
P04406 O14556 HuMap P04406_229 0.32247460
P04406 O14556 HuMap P04406_237 0.45921366
P04406 O14556 HuMap P04406_241 0.39324283
P04406 O14556 HuMap P04406_246 0.33639671
P04406 O14556 HuMap P04406_294 0.09406087
P04406 O14556 HuMap P04406_312 0.33001220
P04406 O14556 HuMap P04406_314 0.50568955
P04908 P62805 HuMap P62805_31 0.12501218
P04908 P62805 HuMap P62805_48 0.72014491
P04908 P62805 HuMap P62805_52 0.72185371
P04908 P62805 HuMap P62805_72 0.16155802
P04908 P62805 HuMap P62805_81 0.31562224
P04908 P62805 HuMap P62805_89 0.44318054
P04908 P68431 HuMap P68431_58 0.26379165
P04908 P68431 HuMap P68431_59 0.15073405
P04908 P84243 HuMap P84243_58 0.28123133
P04908 P84243 HuMap P84243_59 0.15239512
P04908 Q71DI3 HuMap Q71DI3_58 0.39610428
P04908 Q71DI3 HuMap Q71DI3_59 0.29121766
P05423 Q9NVU0 HuMap P05423_386 0.53467215
P05423 Q9NVU0 HuMap Q9NVU0_26 0.39044517
P05423 Q9NVU0 HuMap Q9NVU0_30 0.35522234
P05423 Q9NVU0 HuMap Q9NVU0_36 0.14833601
P05423 Q9NVU0 HuMap Q9NVU0_38 0.09924163
P05423 Q9NVU0 HuMap Q9NVU0_39 0.38071878
P07195 P00338 HuMap P07195_44 0.47113495
P07195 P00338 HuMap P07195_168 0.35590571
P07195 P00338 HuMap P07195_238 0.28384285
P07195 P00338 HuMap P07195_240 0.61132358
P07195 P00338 HuMap P00338_10 0.83866872
P07195 P00338 HuMap P00338_18 0.43679434
P07195 P00338 HuMap P00338_69 0.10314337
P07195 P00338 HuMap P00338_167 0.36225354
P07195 P00338 HuMap P00338_213 0.11645945
P07195 P00338 HuMap P00338_237 0.26702322
P07195 P00338 HuMap P00338_239 0.69760363
P07814 Q13155 HuMap P07814_1336 0.27306761
P07814 Q13155 HuMap Q13155_82 0.52307926
P08559 P11177 HuMap P08559_366 0.38466976
P08559 P11177 HuMap P08559_369 0.34827165
P08559 P11177 HuMap P08559_366 0.38466976
P08559 P11177 HuMap P08559_369 0.34827165
P08574 P07919 HuMap P07919_58 0.21884406
P08574 P07919 HuMap P07919_59 0.25424569
P08574 P07919 HuMap P07919_68 0.10459410
P08754 P62873 HuMap P08754_206 0.55473124
P08754 P62873 HuMap P62873_145 0.39691767
P08865 P63220 HuMap P08865_2 0.41621125
P08865 P63220 HuMap P08865_75 0.17007543
P08865 P63220 HuMap P08865_135 0.25297729
P08865 P63220 HuMap P08865_138 0.29642465
P08865 P63220 HuMap P08865_139 0.71300229
P08865 P63220 HuMap P63220_52 0.27031366
P08865 P63220 HuMap P63220_53 0.39020734
P08865 P63220 HuMap P63220_65 0.49552858
P08865 P63220 HuMap P63220_68 0.26954106
P09012 P09661 HuMap P09661_117 0.38537955
P09467 O00757 HuMap O00757_216 0.49217011
P09467 O00757 HuMap O00757_219 0.55542312
P09661 P08579 HuMap P09661_117 0.38537955
P0C0S8 P62805 HuMap P0C0S8_19 0.28204849
P0C0S8 P62805 HuMap P0C0S8_102 0.09953381
P0C0S8 P62805 HuMap P62805_31 0.12501218
P0C0S8 P62805 HuMap P62805_48 0.72014491
P0C0S8 P62805 HuMap P62805_52 0.72185371
P0C0S8 P62805 HuMap P62805_72 0.16155802
P0C0S8 P62805 HuMap P62805_81 0.31562224
P0C0S8 P62805 HuMap P62805_89 0.44318054
P0CG13 Q9BVC3 HuMap Q9BVC3_100 0.28148072
P12956 P13010 HuMap P12956_2 0.37094959
P12956 P13010 HuMap P12956_6 0.35040129
P12956 P13010 HuMap P12956_10 0.17994725
P12956 P13010 HuMap P12956_27 0.37898408
P12956 P13010 HuMap P12956_33 0.26074921
P12956 P13010 HuMap P12956_302 0.26482921
P12956 P13010 HuMap P12956_305 0.12154371
P12956 P13010 HuMap P12956_306 0.30511020
P12956 P13010 HuMap P12956_307 0.12196256
P12956 P13010 HuMap P12956_314 0.29482703
P12956 P13010 HuMap P12956_455 0.40537317
P12956 P13010 HuMap P12956_472 0.24592467
P12956 P13010 HuMap P12956_475 0.45091309
P12956 P13010 HuMap P12956_477 0.63776342
P12956 P13010 HuMap P13010_244 0.35003727
P12956 P13010 HuMap P13010_255 0.39356221
P12956 P13010 HuMap P13010_258 0.36581851
P12956 P13010 HuMap P13010_318 0.43098285
P12956 P13010 HuMap P13010_472 0.19679522
P12956 P13010 HuMap P13010_585 0.33221477
P13804 P38117 HuMap P38117_226 0.29059643
P13984 P35269 HuMap P35269_8 0.24794438
P13984 P35269 HuMap P35269_65 0.14551896
P14678 P62318 HuMap P62318_66 0.32199542
P14678 P62318 HuMap P62318_66 0.32199542
P17980 P43686 HuMap P17980_376 0.52481910
P17980 P43686 HuMap P17980_376 0.52481910
P17980 P62195 HuMap P17980_376 0.52481910
P17980 P62195 HuMap P62195_109 0.44941920
P17980 P62195 HuMap P62195_121 0.34732279
P17980 P62333 HuMap P17980_37 0.23686997
P17980 P62333 HuMap P62333_207 0.42775807
P17980 P62333 HuMap P62333_244 0.42677604
P17980 P62333 HuMap P17980_37 0.23686997
P17980 P62333 HuMap P62333_207 0.42775807
P17980 P62333 HuMap P62333_244 0.42677604
P17987 P49368 HuMap P49368_11 0.41214683
P17987 P49368 HuMap P49368_243 0.33699698
P17987 P49368 HuMap P49368_252 0.78158512
P17987 P49368 HuMap P49368_333 0.35253868
P17987 P50991 HuMap P17987_6 0.25600898
P17987 P50991 HuMap P50991_236 0.40228754
P17987 Q99832 HuMap Q99832_263 0.42213101
P17987 Q99832 HuMap P17987_6 0.25600898
P18754 P62826 HuMap P18754_103 0.24700352
P18754 P62826 HuMap P62826_39 0.59699409
P18754 P62826 HuMap P62826_135 0.61405404
P19447 Q92759 HuMap P19447_686 0.14951308
P20618 P28070 HuMap P20618_65 0.52557363
P20618 P28070 HuMap P20618_68 0.55871858
P20618 Q99436 HuMap Q99436_42 0.29714127
P20618 Q99436 HuMap Q99436_44 0.60405460
P20618 Q99436 HuMap P20618_65 0.52557363
P20671 P62805 HuMap P20671_19 0.18546478
P20671 P62805 HuMap P20671_102 0.28283448
P20671 P62805 HuMap P62805_31 0.12501218
P20671 P62805 HuMap P62805_48 0.72014491
P20671 P62805 HuMap P62805_52 0.72185371
P20671 P62805 HuMap P62805_72 0.16155802
P20671 P62805 HuMap P62805_81 0.31562224
P20671 P62805 HuMap P62805_89 0.44318054
P20839 P12268 HuMap P20839_416 0.46608212
P20839 P12268 HuMap P20839_432 0.51505447
P20839 P12268 HuMap P12268_494 0.24781858
P20839 P12268 HuMap P12268_495 0.24404195
P20839 P12268 HuMap P12268_496 0.28097147
P20839 P12268 HuMap P12268_505 0.41916218
P20839 P12268 HuMap P12268_508 0.21633735
P24928 P61218 HuMap P24928_1903 0.23557893
P24928 P61218 HuMap P24928_1905 0.23980651
P24941 O96020 HuMap P24941_158 0.37481663
P24941 O96020 HuMap P24941_159 0.41762771
P24941 O96020 HuMap P24941_160 0.93078517
P24941 O96020 HuMap O96020_67 0.52388522
P24941 P20248 HuMap P24941_14 0.60917429
P24941 P20248 HuMap P24941_15 0.83681710
P24941 P20248 HuMap P24941_158 0.37481663
P24941 P20248 HuMap P24941_159 0.41762771
P24941 P20248 HuMap P24941_160 0.93078517
P24941 P20248 HuMap P20248_24 0.12450244
P24941 P20248 HuMap P24941_14 0.60917429
P24941 P20248 HuMap P24941_15 0.83681710
P24941 P20248 HuMap P24941_158 0.37481663
P24941 P20248 HuMap P24941_159 0.41762771
P24941 P20248 HuMap P24941_160 0.93078517
P24941 P20248 HuMap P20248_24 0.12450244
P24941 P24864 HuMap P24941_158 0.37481663
P24941 P24864 HuMap P24941_159 0.41762771
P24941 P24864 HuMap P24941_160 0.93078517
P24941 P24864 HuMap P24941_158 0.37481663
P24941 P24864 HuMap P24941_159 0.41762771
P24941 P24864 HuMap P24941_160 0.93078517
P25205 P33992 HuMap P33992_605 0.63891829
P25205 P33992 HuMap P25205_160 0.59845162
P25205 P33992 HuMap P25205_163 0.56939571
P25205 P33993 HuMap P33993_121 0.51848060
P25205 P33993 HuMap P33993_156 0.42186751
P25205 P33993 HuMap P25205_159 0.61977213
P25205 P33993 HuMap P25205_160 0.59845162
P25205 P33993 HuMap P25205_163 0.56939571
P25205 P33993 HuMap P25205_164 0.33571626
P25205 P33993 HuMap P25205_611 0.37793315
P25786 O14818 HuMap P25786_14 0.41528708
P25786 O14818 HuMap P25786_110 0.64039629
P25786 O14818 HuMap P25786_114 0.36152188
P25786 O14818 HuMap P25786_177 0.18158960
P25786 O14818 HuMap O14818_2 0.45796421
P25786 O14818 HuMap P25786_14 0.41528708
P25786 O14818 HuMap P25786_110 0.64039629
P25786 O14818 HuMap P25786_114 0.36152188
P25786 O14818 HuMap P25786_177 0.18158960
P25786 O14818 HuMap O14818_2 0.45796421
P25786 P25787 HuMap P25786_14 0.41528708
P25786 P25787 HuMap P25786_114 0.36152188
P25786 P25787 HuMap P25786_177 0.18158960
P25786 P25787 HuMap P25787_7 0.70713245
P25786 P25787 HuMap P25787_9 0.37602233
P25786 P25787 HuMap P25787_57 0.62643289
P25786 P25787 HuMap P25786_14 0.41528708
P25786 P25787 HuMap P25786_114 0.36152188
P25786 P25787 HuMap P25786_177 0.18158960
P25786 P25787 HuMap P25787_7 0.70713245
P25786 P25787 HuMap P25787_9 0.37602233
P25786 P25787 HuMap P25787_57 0.62643289
P25786 P25788 HuMap P25786_14 0.41528708
P25786 P25788 HuMap P25786_114 0.36152188
P25786 P25788 HuMap P25786_177 0.18158960
P25786 P25788 HuMap P25788_2 0.14896144
P25786 P25788 HuMap P25788_3 0.23866844
P25786 P25788 HuMap P25788_34 0.10311267
P25786 P25789 HuMap P25786_54 0.52237451
P25786 P25789 HuMap P25789_13 0.48428445
P25786 P25789 HuMap P25789_173 0.39597374
P25786 P25789 HuMap P25786_54 0.52237451
P25786 P25789 HuMap P25789_13 0.48428445
P25786 P25789 HuMap P25789_173 0.39597374
P25786 P28066 HuMap P28066_8 0.59376909
P25786 P28066 HuMap P28066_14 0.30469196
P25786 P28066 HuMap P28066_16 0.95379139
P25786 P28066 HuMap P28066_179 0.06804036
P25786 P28066 HuMap P28066_180 0.11193723
P25786 P28066 HuMap P25786_54 0.52237451
P25786 P28066 HuMap P28066_8 0.59376909
P25786 P28066 HuMap P28066_14 0.30469196
P25786 P28066 HuMap P28066_16 0.95379139
P25786 P28066 HuMap P28066_179 0.06804036
P25786 P28066 HuMap P28066_180 0.11193723
P25786 P28066 HuMap P25786_54 0.52237451
P25786 P60900 HuMap P25786_54 0.52237451
P25786 P60900 HuMap P60900_5 0.54090408
P25786 P60900 HuMap P60900_6 0.46621917
P25786 P60900 HuMap P60900_17 0.64709506
P25786 P60900 HuMap P60900_160 0.36418044
P25786 P60900 HuMap P60900_173 0.12452695
P25786 P60900 HuMap P60900_176 0.15221830
P25786 P60900 HuMap P60900_177 0.21742266
P25787 O14818 HuMap P25787_7 0.70713245
P25787 O14818 HuMap P25787_9 0.37602233
P25787 O14818 HuMap P25787_11 0.23008497
P25787 O14818 HuMap P25787_14 0.60269223
P25787 O14818 HuMap O14818_2 0.45796421
P25787 O14818 HuMap P25787_7 0.70713245
P25787 O14818 HuMap P25787_9 0.37602233
P25787 O14818 HuMap P25787_11 0.23008497
P25787 O14818 HuMap P25787_14 0.60269223
P25787 O14818 HuMap O14818_2 0.45796421
P25787 P25788 HuMap P25787_7 0.70713245
P25787 P25788 HuMap P25787_9 0.37602233
P25787 P25788 HuMap P25787_11 0.23008497
P25787 P25788 HuMap P25787_14 0.60269223
P25787 P25788 HuMap P25788_2 0.14896144
P25787 P25788 HuMap P25788_3 0.23866844
P25787 P25788 HuMap P25788_34 0.10311267
P25787 P25789 HuMap P25789_13 0.48428445
P25787 P25789 HuMap P25789_173 0.39597374
P25787 P25789 HuMap P25787_7 0.70713245
P25787 P25789 HuMap P25787_9 0.37602233
P25787 P25789 HuMap P25787_57 0.62643289
P25787 P25789 HuMap P25789_13 0.48428445
P25787 P25789 HuMap P25789_173 0.39597374
P25787 P25789 HuMap P25787_7 0.70713245
P25787 P25789 HuMap P25787_9 0.37602233
P25787 P25789 HuMap P25787_57 0.62643289
P25787 P28066 HuMap P25787_7 0.70713245
P25787 P28066 HuMap P25787_9 0.37602233
P25787 P28066 HuMap P25787_11 0.23008497
P25787 P28066 HuMap P25787_14 0.60269223
P25787 P28066 HuMap P28066_8 0.59376909
P25787 P28066 HuMap P28066_26 0.51424774
P25787 P28066 HuMap P28066_55 0.51303667
P25787 P28066 HuMap P28066_56 0.80088976
P25787 P28066 HuMap P28066_62 0.28235452
P25787 P28066 HuMap P28066_63 0.29448956
P25787 P28066 HuMap P25787_7 0.70713245
P25787 P28066 HuMap P25787_9 0.37602233
P25787 P28066 HuMap P25787_11 0.23008497
P25787 P28066 HuMap P25787_14 0.60269223
P25787 P28066 HuMap P28066_8 0.59376909
P25787 P28066 HuMap P28066_26 0.51424774
P25787 P28066 HuMap P28066_55 0.51303667
P25787 P28066 HuMap P28066_56 0.80088976
P25787 P28066 HuMap P28066_62 0.28235452
P25787 P28066 HuMap P28066_63 0.29448956
P25787 P60900 HuMap P60900_5 0.54090408
P25787 P60900 HuMap P60900_6 0.46621917
P25787 P60900 HuMap P60900_17 0.64709506
P25787 P60900 HuMap P60900_160 0.36418044
P25787 P60900 HuMap P60900_176 0.15221830
P25787 P60900 HuMap P60900_177 0.21742266
P25787 P60900 HuMap P25787_7 0.70713245
P25787 P60900 HuMap P25787_9 0.37602233
P25787 P60900 HuMap P25787_11 0.23008497
P25787 P60900 HuMap P25787_57 0.62643289
P25788 O14818 HuMap P25788_3 0.23866844
P25788 O14818 HuMap P25788_13 0.23726865
P25788 O14818 HuMap P25788_14 0.14887789
P25788 O14818 HuMap P25788_16 0.64322732
P25788 P25789 HuMap P25788_2 0.14896144
P25788 P25789 HuMap P25788_3 0.23866844
P25788 P25789 HuMap P25788_34 0.10311267
P25788 P25789 HuMap P25789_13 0.48428445
P25788 P25789 HuMap P25789_173 0.39597374
P25788 P28066 HuMap P25788_13 0.23726865
P25788 P28066 HuMap P25788_14 0.14887789
P25788 P28066 HuMap P25788_16 0.64322732
P25788 P28066 HuMap P28066_8 0.59376909
P25788 P28066 HuMap P28066_26 0.51424774
P25788 P28066 HuMap P28066_55 0.51303667
P25788 P28066 HuMap P28066_56 0.80088976
P25788 P28066 HuMap P28066_62 0.28235452
P25788 P28066 HuMap P28066_63 0.29448956
P25788 P60900 HuMap P60900_5 0.54090408
P25788 P60900 HuMap P60900_6 0.46621917
P25788 P60900 HuMap P60900_64 0.26355590
P25788 P60900 HuMap P25788_3 0.23866844
P25788 P60900 HuMap P25788_13 0.23726865
P25788 P60900 HuMap P25788_14 0.14887789
P25788 P60900 HuMap P25788_16 0.64322732
P25789 O14818 HuMap P25789_13 0.48428445
P25789 O14818 HuMap P25789_173 0.39597374
P25789 O14818 HuMap O14818_2 0.45796421
P25789 O14818 HuMap P25789_13 0.48428445
P25789 O14818 HuMap P25789_173 0.39597374
P25789 O14818 HuMap O14818_2 0.45796421
P25789 P25787 HuMap P25789_13 0.48428445
P25789 P25787 HuMap P25789_173 0.39597374
P25789 P25787 HuMap P25787_7 0.70713245
P25789 P25787 HuMap P25787_9 0.37602233
P25789 P25787 HuMap P25787_57 0.62643289
P25789 P25787 HuMap P25789_13 0.48428445
P25789 P25787 HuMap P25789_173 0.39597374
P25789 P25787 HuMap P25787_7 0.70713245
P25789 P25787 HuMap P25787_9 0.37602233
P25789 P25787 HuMap P25787_57 0.62643289
P25789 P60900 HuMap P25789_13 0.48428445
P25789 P60900 HuMap P25789_173 0.39597374
P25789 P60900 HuMap P60900_5 0.54090408
P25789 P60900 HuMap P60900_6 0.46621917
P25789 P60900 HuMap P60900_64 0.26355590
P26373 P46776 HuMap P46776_68 0.43791155
P26373 P46776 HuMap P46776_106 0.12243567
P26373 P46776 HuMap P46776_139 0.13559802
P27694 P15927 HuMap P27694_581 0.37910897
P27707 Q16854 HuMap P27707_63 0.38281296
P27707 Q16854 HuMap P27707_72 0.34327851
P27707 Q16854 HuMap P27707_74 0.65478946
P28066 O14818 HuMap P28066_8 0.59376909
P28066 O14818 HuMap P28066_26 0.51424774
P28066 O14818 HuMap P28066_55 0.51303667
P28066 O14818 HuMap P28066_56 0.80088976
P28066 O14818 HuMap P28066_62 0.28235452
P28066 O14818 HuMap P28066_63 0.29448956
P28066 O14818 HuMap O14818_2 0.45796421
P28066 O14818 HuMap O14818_11 0.63341222
P28066 O14818 HuMap O14818_150 0.30628914
P28066 O14818 HuMap O14818_152 0.30561652
P28066 O14818 HuMap O14818_153 0.38465827
P28066 O14818 HuMap P28066_8 0.59376909
P28066 O14818 HuMap P28066_26 0.51424774
P28066 O14818 HuMap P28066_55 0.51303667
P28066 O14818 HuMap P28066_56 0.80088976
P28066 O14818 HuMap P28066_62 0.28235452
P28066 O14818 HuMap P28066_63 0.29448956
P28066 O14818 HuMap O14818_2 0.45796421
P28066 O14818 HuMap O14818_11 0.63341222
P28066 O14818 HuMap O14818_150 0.30628914
P28066 O14818 HuMap O14818_152 0.30561652
P28066 O14818 HuMap O14818_153 0.38465827
P28066 P25786 HuMap P28066_8 0.59376909
P28066 P25786 HuMap P28066_14 0.30469196
P28066 P25786 HuMap P28066_16 0.95379139
P28066 P25786 HuMap P28066_179 0.06804036
P28066 P25786 HuMap P28066_180 0.11193723
P28066 P25786 HuMap P25786_54 0.52237451
P28066 P25786 HuMap P28066_8 0.59376909
P28066 P25786 HuMap P28066_14 0.30469196
P28066 P25786 HuMap P28066_16 0.95379139
P28066 P25786 HuMap P28066_179 0.06804036
P28066 P25786 HuMap P28066_180 0.11193723
P28066 P25786 HuMap P25786_54 0.52237451
P28066 P60900 HuMap P28066_8 0.59376909
P28066 P60900 HuMap P28066_26 0.51424774
P28066 P60900 HuMap P28066_55 0.51303667
P28066 P60900 HuMap P28066_56 0.80088976
P28066 P60900 HuMap P28066_62 0.28235452
P28066 P60900 HuMap P28066_63 0.29448956
P28066 P60900 HuMap P60900_5 0.54090408
P28066 P60900 HuMap P60900_6 0.46621917
P28066 P60900 HuMap P60900_17 0.64709506
P28066 P60900 HuMap P60900_160 0.36418044
P28066 P60900 HuMap P60900_176 0.15221830
P28066 P60900 HuMap P60900_177 0.21742266
P28070 P28072 HuMap P28070_102 0.47288076
P28074 P49721 HuMap P28074_220 0.45939899
P28074 P49721 HuMap P28074_262 0.64664263
P28074 P49721 HuMap P49721_76 0.50356693
P28340 P49005 HuMap P49005_252 0.25082048
P28340 P49005 HuMap P49005_254 0.13380276
P28340 P49005 HuMap P49005_257 0.45845981
P29083 P29084 HuMap P29083_188 0.42594917
P29083 P29084 HuMap P29084_227 0.27276216
P31946 P61981 HuMap P31946_6 0.34648945
P31946 P61981 HuMap P61981_70 0.21700556
P31946 P62258 HuMap P31946_6 0.34648945
P31946 P62258 HuMap P62258_9 0.50155316
P31946 P62258 HuMap P62258_64 0.49664217
P31946 P62258 HuMap P62258_65 0.33748514
P31946 P63104 HuMap P31946_6 0.34648945
P31946 P63104 HuMap P63104_63 0.53391415
P31946 P63104 HuMap P63104_64 0.37662000
P31946 P63104 HuMap P63104_88 0.32165567
P31946 Q04917 HuMap P31946_6 0.34648945
P32119 P30048 HuMap P32119_142 0.39994809
P32119 P30048 HuMap P30048_199 0.40346784
P32119 P30048 HuMap P30048_239 0.11718800
P32119 P30048 HuMap P30048_243 0.23314380
P32780 Q13888 HuMap P32780_158 0.16064773
P33991 P33993 HuMap P33991_26 0.29211406
P33991 P33993 HuMap P33991_31 0.37878506
P33991 P33993 HuMap P33991_32 0.38659994
P33991 P33993 HuMap P33991_34 0.39360666
P33991 P33993 HuMap P33991_131 0.40464423
P33991 Q14566 HuMap Q14566_219 0.43897923
P33991 Q14566 HuMap Q14566_413 0.34237829
P33992 P25205 HuMap P33992_605 0.63891829
P33992 P25205 HuMap P25205_160 0.59845162
P33992 P25205 HuMap P25205_163 0.56939571
P33992 P33993 HuMap P33992_605 0.63891829
P33992 P33993 HuMap P33993_156 0.42186751
P33993 P25205 HuMap P33993_121 0.51848060
P33993 P25205 HuMap P33993_156 0.42186751
P33993 P25205 HuMap P25205_159 0.61977213
P33993 P25205 HuMap P25205_160 0.59845162
P33993 P25205 HuMap P25205_163 0.56939571
P33993 P25205 HuMap P25205_164 0.33571626
P33993 P25205 HuMap P25205_611 0.37793315
P33993 P33991 HuMap P33991_26 0.29211406
P33993 P33991 HuMap P33991_31 0.37878506
P33993 P33991 HuMap P33991_32 0.38659994
P33993 P33991 HuMap P33991_34 0.39360666
P33993 P33991 HuMap P33991_131 0.40464423
P35249 P40937 HuMap P40937_236 0.40818860
P35249 P40937 HuMap P40937_236 0.40818860
P35250 P35249 HuMap P35250_34 0.47322566
P35250 P35249 HuMap P35250_34 0.47322566
P35250 P40937 HuMap P35250_34 0.47322566
P35250 P40937 HuMap P35250_34 0.47322566
P35251 P40938 HuMap P35251_12 0.23656076
P35251 P40938 HuMap P35251_1073 0.37988233
P35251 P40938 HuMap P35251_1076 0.21222274
P35251 P40938 HuMap P40938_2 0.10699834
P35269 P13984 HuMap P35269_8 0.24794438
P35269 P13984 HuMap P35269_65 0.14551896
P35998 P62191 HuMap P62191_53 0.59572566
P35998 P62191 HuMap P62191_53 0.59572566
P35998 P62195 HuMap P62195_109 0.44941920
P35998 P62195 HuMap P62195_121 0.34732279
P35998 P62195 HuMap P62195_109 0.44941920
P35998 P62195 HuMap P62195_121 0.34732279
P35998 P62333 HuMap P62333_207 0.42775807
P35998 P62333 HuMap P62333_244 0.42677604
P35998 P62333 HuMap P62333_207 0.42775807
P35998 P62333 HuMap P62333_244 0.42677604
P36543 O75348 HuMap O75348_3 0.38276943
P36543 O75348 HuMap O75348_65 0.14427220
P36543 O75348 HuMap O75348_68 0.29102694
P36543 O75348 HuMap O75348_70 0.13655993
P36543 O75348 HuMap O75348_71 0.10395376
P37198 Q7Z3B4 HuMap P37198_408 0.86812317
P37198 Q7Z3B4 HuMap P37198_418 0.47243272
P37198 Q7Z3B4 HuMap P37198_420 0.14286378
P37198 Q7Z3B4 HuMap P37198_422 0.39799765
P37198 Q7Z3B4 HuMap P37198_461 0.14878121
P37198 Q7Z3B4 HuMap P37198_467 0.11309420
P38606 P21281 HuMap P38606_411 0.36185822
P38936 O96020 HuMap P38936_31 0.19741645
P38936 P30281 HuMap P38936_31 0.19741645
P39656 P04844 HuMap P04844_516 0.22928373
P40227 P50990 HuMap P50990_269 0.42441318
P40227 P50990 HuMap P40227_200 0.22071212
P40227 P50990 HuMap P40227_202 0.08118827
P40227 P50990 HuMap P40227_246 0.42813509
P40227 P50990 HuMap P40227_250 0.40364995
P40227 P50990 HuMap P40227_383 0.34130612
P41091 P20042 HuMap P20042_283 0.36558411
P41091 P20042 HuMap P20042_298 0.34889436
P41227 Q9BXJ9 HuMap P41227_216 0.34122189
P41227 Q9BXJ9 HuMap P41227_218 0.10561586
P41227 Q9BXJ9 HuMap P41227_221 0.10561869
P41227 Q9BXJ9 HuMap P41227_222 0.28330076
P41227 Q9BXJ9 HuMap P41227_227 0.34667450
P43487 P62826 HuMap P62826_150 0.39298822
P43487 P62826 HuMap P62826_155 0.43799213
P43487 P62826 HuMap P43487_32 0.21422054
P43487 P62826 HuMap P43487_60 0.64503240
P43487 P62826 HuMap P43487_103 0.52246141
P43686 P62195 HuMap P43686_19 0.13946369
P43686 P62195 HuMap P43686_21 0.39920186
P43686 P62195 HuMap P43686_19 0.13946369
P43686 P62195 HuMap P43686_21 0.39920186
P43686 P62333 HuMap P62333_207 0.42775807
P43686 P62333 HuMap P62333_244 0.42677604
P43686 P62333 HuMap P62333_207 0.42775807
P43686 P62333 HuMap P62333_244 0.42677604
P46779 P62910 HuMap P46779_115 0.59614564
P46779 P62910 HuMap P62910_94 0.25189726
P47755 P47756 HuMap P47755_9 0.72252775
P47755 P47756 HuMap P47756_2 0.21656981
P47755 P47756 HuMap P47756_182 0.36160526
P47755 P47756 HuMap P47756_184 0.37138628
P47755 P47756 HuMap P47756_186 0.34822746
P47755 P47756 HuMap P47756_207 0.13615092
P47755 P47756 HuMap P47756_232 0.43336507
P47755 P47756 HuMap P47756_245 0.12016705
P48643 P40227 HuMap P48643_270 0.41366442
P48643 P40227 HuMap P40227_246 0.42813509
P48643 P40227 HuMap P40227_250 0.40364995
P48643 P78371 HuMap P78371_5 0.34268116
P48643 P78371 HuMap P78371_246 0.30876833
P48643 P78371 HuMap P78371_254 0.60300069
P48643 P78371 HuMap P48643_270 0.41366442
P48643 Q99832 HuMap Q99832_221 0.39123820
P48643 Q99832 HuMap Q99832_263 0.42213101
P48643 Q99832 HuMap P48643_26 0.62784186
P48643 Q99832 HuMap P48643_346 0.22138305
P49368 P17987 HuMap P49368_11 0.41214683
P49368 P17987 HuMap P49368_243 0.33699698
P49368 P17987 HuMap P49368_252 0.78158512
P49368 P17987 HuMap P49368_333 0.35253868
P49368 P40227 HuMap P49368_252 0.78158512
P49368 P40227 HuMap P49368_380 0.29595094
P49368 P40227 HuMap P40227_246 0.42813509
P49368 P40227 HuMap P40227_250 0.40364995
P49368 P50990 HuMap P49368_380 0.29595094
P49368 P50991 HuMap P50991_36 0.45110729
P49368 P50991 HuMap P50991_538 0.20767029
P49642 P49643 HuMap P49643_170 0.51463286
P49721 P28074 HuMap P28074_220 0.45939899
P49721 P28074 HuMap P28074_262 0.64664263
P49721 P28074 HuMap P49721_76 0.50356693
P49736 P33992 HuMap P49736_4 0.27082900
P49736 P33992 HuMap P49736_5 0.33973604
P49736 P33992 HuMap P49736_7 0.38326022
P49736 P33992 HuMap P49736_229 0.55672089
P49736 P33992 HuMap P33992_11 0.38080735
P49736 P33992 HuMap P33992_12 0.28629187
P49736 Q14566 HuMap P49736_381 0.51173458
P50213 O43837 HuMap O43837_173 0.36086344
P50213 O43837 HuMap O43837_173 0.36086344
P50616 Q9UIV1 HuMap P50616_268 0.89997016
P50750 O60563 HuMap P50750_185 0.40862743
P50750 O60563 HuMap P50750_347 0.60096180
P50750 O60563 HuMap P50750_350 0.37362985
P50990 P40227 HuMap P50990_269 0.42441318
P50990 P40227 HuMap P40227_200 0.22071212
P50990 P40227 HuMap P40227_202 0.08118827
P50990 P40227 HuMap P40227_246 0.42813509
P50990 P40227 HuMap P40227_250 0.40364995
P50990 P40227 HuMap P40227_383 0.34130612
P50990 P49368 HuMap P49368_380 0.29595094
P50991 P48643 HuMap P48643_26 0.62784186
P50991 P48643 HuMap P48643_346 0.22138305
P50991 P48643 HuMap P48643_539 0.36355859
P50991 P78371 HuMap P50991_36 0.45110729
P50991 P78371 HuMap P50991_201 0.26783125
P50991 P78371 HuMap P50991_202 0.32640662
P50991 P78371 HuMap P50991_381 0.64082145
P50991 P78371 HuMap P50991_538 0.20767029
P50991 P78371 HuMap P78371_60 0.29602108
P50991 P78371 HuMap P78371_246 0.30876833
P50991 P78371 HuMap P78371_254 0.60300069
P50991 P78371 HuMap P78371_260 0.90489232
P50991 P78371 HuMap P78371_261 0.39442076
P50991 P78371 HuMap P78371_297 0.55596133
P50991 P78371 HuMap P78371_379 0.35468387
P51946 P50613 HuMap P50613_161 0.53799852
P52655 P52657 HuMap P52657_61 0.26358770
P53597 Q9P2R7 HuMap P53597_69 0.30754428
P53597 Q9P2R7 HuMap Q9P2R7_279 0.32889086
P53621 O14579 HuMap P53621_914 0.15526598
P53621 O14579 HuMap P53621_915 0.25970397
P53621 O14579 HuMap P53621_917 0.18630522
P54136 Q12904 HuMap P54136_21 0.22360036
P54136 Q12904 HuMap P54136_38 0.25773064
P54136 Q12904 HuMap Q12904_82 0.16413764
P54136 Q12904 HuMap Q12904_232 0.20715207
P55209 Q99733 HuMap P55209_62 0.74552725
P55209 Q99733 HuMap P55209_64 0.27732176
P55209 Q99733 HuMap P55209_69 0.33192001
P55209 Q99733 HuMap P55209_96 0.38831125
P55209 Q99733 HuMap Q99733_51 0.58706606
P55209 Q99733 HuMap Q99733_53 0.30846620
P55209 Q99733 HuMap Q99733_54 0.36311943
P55209 Q99733 HuMap Q99733_55 0.37284422
P55209 Q99733 HuMap Q99733_58 0.30757173
P55209 Q99733 HuMap Q99733_85 0.37274965
P55209 Q99733 HuMap Q99733_111 0.22950197
P55209 Q99733 HuMap Q99733_117 0.47211441
P55209 Q99733 HuMap Q99733_121 0.48635521
P55209 Q99733 HuMap Q99733_125 0.67923721
P57086 P17028 HuMap P17028_63 0.24218947
P57086 P17028 HuMap P17028_125 0.21917516
P57086 P17028 HuMap P17028_132 0.40312752
P57086 P17028 HuMap P17028_167 0.14704442
P59998 O15143 HuMap P59998_43 0.55347691
P59998 O15143 HuMap O15143_328 0.36707697
P59998 O15144 HuMap O15144_192 0.30282292
P59998 O15144 HuMap O15144_194 0.42115636
P59998 Q9BPX5 HuMap Q9BPX5_142 0.11309633
P59998 Q9BPX5 HuMap P59998_4 0.20725950
P59998 Q9BPX5 HuMap P59998_42 0.37231918
P59998 Q9BPX5 HuMap P59998_43 0.55347691
P60842 Q04637 HuMap P60842_48 0.43856478
P60842 Q04637 HuMap P60842_50 0.38164990
P60842 Q04637 HuMap P60842_250 0.37569083
P60842 Q04637 HuMap P60842_320 0.12914772
P60842 Q04637 HuMap P60842_322 0.17994685
P60842 Q04637 HuMap P60842_323 0.15926122
P60842 Q04637 HuMap P60842_393 0.14209425
P60842 Q04637 HuMap P60842_394 0.12465254
P60900 O14818 HuMap P60900_5 0.54090408
P60900 O14818 HuMap P60900_6 0.46621917
P60900 O14818 HuMap P60900_17 0.64709506
P60900 O14818 HuMap P60900_160 0.36418044
P60900 O14818 HuMap P60900_176 0.15221830
P60900 O14818 HuMap P60900_177 0.21742266
P60900 P25787 HuMap P60900_5 0.54090408
P60900 P25787 HuMap P60900_6 0.46621917
P60900 P25787 HuMap P60900_17 0.64709506
P60900 P25787 HuMap P60900_160 0.36418044
P60900 P25787 HuMap P60900_176 0.15221830
P60900 P25787 HuMap P60900_177 0.21742266
P60900 P25787 HuMap P25787_7 0.70713245
P60900 P25787 HuMap P25787_9 0.37602233
P60900 P25787 HuMap P25787_11 0.23008497
P60900 P25787 HuMap P25787_57 0.62643289
P60900 P25788 HuMap P60900_5 0.54090408
P60900 P25788 HuMap P60900_6 0.46621917
P60900 P25788 HuMap P60900_64 0.26355590
P60900 P25788 HuMap P25788_3 0.23866844
P60900 P25788 HuMap P25788_13 0.23726865
P60900 P25788 HuMap P25788_14 0.14887789
P60900 P25788 HuMap P25788_16 0.64322732
P61026 P31150 HuMap P61026_5 0.30581246
P61026 P31150 HuMap P61026_6 0.57331095
P61026 P31150 HuMap P61026_73 0.68229482
P61026 P31150 HuMap P61026_75 0.25362046
P61026 P31150 HuMap P61026_76 0.16143511
P61026 P31150 HuMap P61026_77 0.34570242
P61026 P31150 HuMap P61026_174 0.61504284
P61026 P31150 HuMap P61026_181 0.31830587
P61026 P31150 HuMap P61026_187 0.28087394
P61026 P31150 HuMap P61026_188 0.33682769
P61026 P31150 HuMap P31150_93 0.35616111
P61026 P31150 HuMap P31150_226 0.33214927
P61201 Q13098 HuMap P61201_422 0.19578005
P61247 P62263 HuMap P62263_133 0.54848337
P61326 Q9Y5S9 HuMap Q9Y5S9_24 0.47608283
P61326 Q9Y5S9 HuMap Q9Y5S9_42 0.47887689
P61326 Q9Y5S9 HuMap Q9Y5S9_46 0.33834092
P61326 Q9Y5S9 HuMap Q9Y5S9_54 0.49363055
P61326 Q9Y5S9 HuMap Q9Y5S9_56 0.37146307
P61326 Q9Y5S9 HuMap Q9Y5S9_24 0.47608283
P61326 Q9Y5S9 HuMap Q9Y5S9_42 0.47887689
P61326 Q9Y5S9 HuMap Q9Y5S9_46 0.33834092
P61326 Q9Y5S9 HuMap Q9Y5S9_54 0.49363055
P61326 Q9Y5S9 HuMap Q9Y5S9_56 0.37146307
P61956 P63279 HuMap P61956_28 0.38393202
P61981 P62258 HuMap P62258_9 0.50155316
P61981 P62258 HuMap P62258_64 0.49664217
P61981 P62258 HuMap P62258_65 0.33748514
P61981 P62258 HuMap P61981_70 0.21700556
P61981 P62258 HuMap P61981_71 0.45953376
P61981 P63104 HuMap P63104_63 0.53391415
P61981 P63104 HuMap P63104_64 0.37662000
P61981 P63104 HuMap P63104_88 0.32165567
P61981 P63104 HuMap P61981_70 0.21700556
P61981 Q04917 HuMap P61981_70 0.21700556
P62068 Q8TBZ3 HuMap Q8TBZ3_432 0.36792907
P62136 Q12972 HuMap P62136_4 0.18168782
P62136 Q12972 HuMap P62136_48 0.24132270
P62136 Q12972 HuMap P62136_129 0.33839805
P62136 Q12972 HuMap P62136_177 0.34602368
P62136 Q12972 HuMap P62136_182 0.14593141
P62136 Q12972 HuMap Q12972_178 0.57312576
P62136 Q12972 HuMap Q12972_199 0.99384017
P62136 Q12972 HuMap Q12972_202 0.87510333
P62136 Q12972 HuMap Q12972_204 0.57068514
P62136 Q15435 HuMap P62136_2 0.45999125
P62136 Q15435 HuMap P62136_129 0.33839805
P62136 Q15435 HuMap P62136_306 0.81135712
P62136 Q15435 HuMap Q15435_12 0.51501239
P62136 Q15435 HuMap Q15435_24 0.59948710
P62136 Q15435 HuMap Q15435_27 0.69188801
P62136 Q15435 HuMap Q15435_44 0.35645313
P62191 P17980 HuMap P17980_376 0.52481910
P62191 P17980 HuMap P17980_376 0.52481910
P62191 P35998 HuMap P62191_53 0.59572566
P62191 P35998 HuMap P62191_53 0.59572566
P62191 P43686 HuMap P43686_355 0.21616146
P62191 P43686 HuMap P43686_355 0.21616146
P62191 P62195 HuMap P62191_369 0.13653993
P62191 P62195 HuMap P62195_109 0.44941920
P62191 P62195 HuMap P62195_121 0.34732279
P62191 P62195 HuMap P62191_369 0.13653993
P62191 P62195 HuMap P62195_109 0.44941920
P62191 P62195 HuMap P62195_121 0.34732279
P62191 P62333 HuMap P62333_207 0.42775807
P62191 P62333 HuMap P62333_244 0.42677604
P62191 P62333 HuMap P62333_207 0.42775807
P62191 P62333 HuMap P62333_244 0.42677604
P62195 P35998 HuMap P62195_109 0.44941920
P62195 P35998 HuMap P62195_121 0.34732279
P62195 P35998 HuMap P62195_109 0.44941920
P62195 P35998 HuMap P62195_121 0.34732279
P62195 P43686 HuMap P43686_19 0.13946369
P62195 P43686 HuMap P43686_21 0.39920186
P62195 P43686 HuMap P43686_19 0.13946369
P62195 P43686 HuMap P43686_21 0.39920186
P62195 P62191 HuMap P62191_369 0.13653993
P62195 P62191 HuMap P62195_109 0.44941920
P62195 P62191 HuMap P62195_121 0.34732279
P62195 P62191 HuMap P62191_369 0.13653993
P62195 P62191 HuMap P62195_109 0.44941920
P62195 P62191 HuMap P62195_121 0.34732279
P62195 P62333 HuMap P62333_207 0.42775807
P62195 P62333 HuMap P62333_244 0.42677604
P62241 P62280 HuMap P62241_83 0.42313423
P62241 P62280 HuMap P62241_117 0.50838339
P62241 P62280 HuMap P62241_159 0.33057515
P62241 P62280 HuMap P62241_160 0.34589644
P62241 P62280 HuMap P62280_135 0.28712348
P62258 P61981 HuMap P62258_9 0.50155316
P62258 P61981 HuMap P62258_64 0.49664217
P62258 P61981 HuMap P62258_65 0.33748514
P62258 P61981 HuMap P61981_70 0.21700556
P62258 P61981 HuMap P61981_71 0.45953376
P62258 P63104 HuMap P62258_9 0.50155316
P62258 P63104 HuMap P62258_64 0.49664217
P62258 P63104 HuMap P62258_65 0.33748514
P62258 P63104 HuMap P63104_63 0.53391415
P62258 P63104 HuMap P63104_64 0.37662000
P62258 P63104 HuMap P63104_88 0.32165567
P62258 Q04917 HuMap P62258_9 0.50155316
P62258 Q04917 HuMap P62258_64 0.49664217
P62258 Q04917 HuMap P62258_65 0.33748514
P62304 P62308 HuMap P62304_89 0.17952423
P62304 P62308 HuMap P62304_89 0.17952423
P62310 O95777 HuMap O95777_3 0.13512209
P62310 Q9UK45 HuMap P62310_10 0.11694007
P62310 Q9UK45 HuMap P62310_11 0.11131917
P62310 Q9Y333 HuMap P62310_10 0.11694007
P62310 Q9Y333 HuMap P62310_11 0.11131917
P62310 Q9Y333 HuMap Q9Y333_65 0.57701606
P62310 Q9Y333 HuMap P62310_10 0.11694007
P62310 Q9Y333 HuMap P62310_11 0.11131917
P62310 Q9Y333 HuMap Q9Y333_65 0.57701606
P62314 P62304 HuMap P62314_73 0.37212409
P62314 P62304 HuMap P62314_73 0.37212409
P62314 P62308 HuMap P62314_73 0.37212409
P62314 P62316 HuMap P62314_73 0.37212409
P62314 P62316 HuMap P62314_73 0.37212409
P62316 P62304 HuMap P62304_89 0.17952423
P62316 P62318 HuMap P62318_66 0.32199542
P62316 P62318 HuMap P62318_66 0.32199542
P62318 P62304 HuMap P62318_66 0.32199542
P62333 P62195 HuMap P62333_207 0.42775807
P62333 P62195 HuMap P62333_244 0.42677604
P62750 P42766 HuMap P42766_29 0.41484458
P62750 P42766 HuMap P42766_59 0.23618051
P62750 P42766 HuMap P42766_64 0.33315201
P62805 P84243 HuMap P62805_31 0.12501218
P62805 P84243 HuMap P62805_48 0.72014491
P62805 P84243 HuMap P62805_52 0.72185371
P62805 P84243 HuMap P62805_72 0.16155802
P62805 P84243 HuMap P62805_73 0.36623521
P62805 P84243 HuMap P62805_81 0.31562224
P62805 P84243 HuMap P84243_46 0.42429920
P62805 P84243 HuMap P84243_58 0.28123133
P62805 P84243 HuMap P84243_59 0.15239512
P62805 P84243 HuMap P84243_81 0.39684223
P62826 P43487 HuMap P62826_150 0.39298822
P62826 P43487 HuMap P62826_155 0.43799213
P62826 P43487 HuMap P43487_32 0.21422054
P62826 P43487 HuMap P43487_60 0.64503240
P62826 P43487 HuMap P43487_103 0.52246141
P62826 Q14974 HuMap P62826_24 0.42297887
P62826 Q14974 HuMap P62826_39 0.59699409
P62826 Q14974 HuMap P62826_135 0.61405404
P62826 Q14974 HuMap P62826_146 0.38479971
P62826 Q14974 HuMap P62826_147 0.50442880
P62826 Q14974 HuMap P62826_150 0.39298822
P62826 Q14974 HuMap P62826_155 0.43799213
P63104 P61981 HuMap P63104_63 0.53391415
P63104 P61981 HuMap P63104_64 0.37662000
P63104 P61981 HuMap P63104_88 0.32165567
P63104 P61981 HuMap P61981_70 0.21700556
P63104 Q04917 HuMap P63104_63 0.53391415
P63104 Q04917 HuMap P63104_64 0.37662000
P63104 Q04917 HuMap P63104_88 0.32165567
P68371 P07437 HuMap P68371_95 0.26722769
P68371 P07437 HuMap P68371_107 0.24934420
P68371 P07437 HuMap P68371_172 0.52789641
P68371 P07437 HuMap P68371_218 0.24520332
P68371 P07437 HuMap P68371_219 0.44068968
P68371 Q9BQE3 HuMap P68371_322 0.53241112
P68371 Q9BQE3 HuMap Q9BQE3_73 0.31222000
P68371 Q9BQE3 HuMap Q9BQE3_103 0.37068941
P68371 Q9BQE3 HuMap Q9BQE3_223 0.37394819
P68371 Q9BQE3 HuMap Q9BQE3_224 0.46828132
P68371 Q9BQE3 HuMap Q9BQE3_225 0.22565118
P68371 Q9BQE3 HuMap Q9BQE3_399 0.35444015
P68431 Q96QV6 HuMap P68431_58 0.26379165
P68431 Q96QV6 HuMap P68431_59 0.15073405
P78371 P40227 HuMap P78371_5 0.34268116
P78371 P40227 HuMap P78371_254 0.60300069
P78371 P40227 HuMap P40227_200 0.22071212
P78371 P40227 HuMap P40227_383 0.34130612
P78371 P48643 HuMap P78371_5 0.34268116
P78371 P48643 HuMap P78371_246 0.30876833
P78371 P48643 HuMap P78371_254 0.60300069
P78371 P48643 HuMap P48643_270 0.41366442
P81877 Q9BWW4 HuMap P81877_360 0.20316578
P81877 Q9BWW4 HuMap Q9BWW4_383 0.14397334
P81877 Q9BWW4 HuMap Q9BWW4_385 0.29186134
P81877 Q9BWW4 HuMap Q9BWW4_387 0.50165506
P82921 P82912 HuMap P82912_71 0.15482275
P82921 P82912 HuMap P82912_72 0.13375976
P83916 Q13185 HuMap P83916_128 0.53290986
P83916 Q13185 HuMap P83916_175 0.58696555
P83916 Q13185 HuMap Q13185_132 0.28825683
P83916 Q13185 HuMap Q13185_173 0.48044438
Q00266 P31153 HuMap P31153_114 0.46341239
Q00266 P31153 HuMap P31153_242 0.38356663
Q00535 Q15078 HuMap Q00535_14 0.43531604
Q00535 Q15078 HuMap Q15078_11 0.34439806
Q00535 Q15078 HuMap Q00535_14 0.43531604
Q00535 Q15078 HuMap Q15078_11 0.34439806
Q02080 Q02080 HuMap Q02080_73 0.29891680
Q02080 Q02080 HuMap Q02080_73 0.29891680
Q02080 Q06413 HuMap Q02080_73 0.29891680
Q02108 Q02153 HuMap Q02108_265 0.11946680
Q02108 Q02153 HuMap Q02108_267 0.36946306
Q02878 P18077 HuMap Q02878_143 0.41348709
Q02878 P18077 HuMap Q02878_282 0.34324777
Q02878 P18077 HuMap P18077_34 0.50950637
Q04917 P63104 HuMap P63104_63 0.53391415
Q04917 P63104 HuMap P63104_64 0.37662000
Q04917 P63104 HuMap P63104_88 0.32165567
Q06265 Q9NPD3 HuMap Q9NPD3_61 0.29729131
Q06265 Q9NPD3 HuMap Q9NPD3_83 0.17646009
Q06265 Q9NPD3 HuMap Q9NPD3_61 0.29729131
Q06265 Q9NPD3 HuMap Q9NPD3_83 0.17646009
Q06265 Q9NQT4 HuMap Q06265_287 0.19882407
Q06265 Q9NQT4 HuMap Q06265_287 0.19882407
Q08945 Q9Y5B9 HuMap Q08945_120 0.13471350
Q09028 Q13330 HuMap Q09028_110 0.38545267
Q09028 Q13330 HuMap Q09028_112 0.33784017
Q09028 Q13330 HuMap Q09028_348 0.47325253
Q09028 Q13330 HuMap Q09028_355 0.59976949
Q09028 Q13330 HuMap Q13330_675 0.38493915
Q13098 P61201 HuMap P61201_422 0.19578005
Q13098 Q9UNS2 HuMap Q13098_468 0.74377031
Q13098 Q9UNS2 HuMap Q13098_485 0.27028709
Q13098 Q9UNS2 HuMap Q13098_488 0.46252716
Q13098 Q9UNS2 HuMap Q13098_489 0.15838487
Q13283 Q9UN86 HuMap Q13283_38 0.18754475
Q13283 Q9UN86 HuMap Q13283_39 0.12977182
Q13283 Q9UN86 HuMap Q13283_56 0.56206422
Q13283 Q9UN86 HuMap Q13283_125 0.42589137
Q13283 Q9UN86 HuMap Q13283_143 0.30995780
Q13283 Q9UN86 HuMap Q9UN86_56 0.54990362
Q13283 Q9UN86 HuMap Q9UN86_141 0.54952353
Q13435 Q15393 HuMap Q13435_61 0.15823538
Q13435 Q15393 HuMap Q13435_747 0.39408436
Q13765 P20290 HuMap P20290_82 0.60765814
Q13765 P20290 HuMap P20290_101 0.48775954
Q13765 P20290 HuMap P20290_149 0.24053153
Q13765 P20290 HuMap P20290_158 0.40224634
Q13765 P20290 HuMap P20290_160 0.34150679
Q13868 Q9NPD3 HuMap Q13868_175 0.46462968
Q14141 Q16181 HuMap Q14141_27 0.23107488
Q14141 Q16181 HuMap Q14141_319 0.38199690
Q14141 Q16181 HuMap Q14141_323 0.12064405
Q14141 Q16181 HuMap Q14141_324 0.39684210
Q14141 Q16181 HuMap Q14141_388 0.47702106
Q14141 Q16181 HuMap Q14141_408 0.55244695
Q14141 Q16181 HuMap Q16181_30 0.41375717
Q14141 Q16181 HuMap Q16181_41 0.45954101
Q14141 Q16181 HuMap Q16181_77 0.57163017
Q14141 Q16181 HuMap Q16181_318 0.24634701
Q14141 Q16181 HuMap Q16181_319 0.40485736
Q14141 Q16181 HuMap Q16181_332 0.35366937
Q14141 Q16181 HuMap Q16181_334 0.58801312
Q14152 O00303 HuMap Q14152_492 0.46471890
Q14152 O00303 HuMap Q14152_495 0.07861014
Q14152 O00303 HuMap Q14152_574 0.40736287
Q14152 O00303 HuMap O00303_258 0.65584676
Q14181 P09884 HuMap Q14181_114 0.14157012
Q14181 P09884 HuMap Q14181_115 0.55020017
Q14181 P09884 HuMap Q14181_130 0.55615590
Q14181 P09884 HuMap Q14181_136 0.29393774
Q14194 Q14195 HuMap Q14194_504 0.46121952
Q14194 Q14195 HuMap Q14194_509 0.62420241
Q14566 P33991 HuMap Q14566_219 0.43897923
Q14566 P33991 HuMap Q14566_413 0.34237829
Q14691 Q9BRX5 HuMap Q14691_196 0.16822864
Q14691 Q9BRX5 HuMap Q14691_196 0.16822864
Q14974 P62826 HuMap P62826_24 0.42297887
Q14974 P62826 HuMap P62826_39 0.59699409
Q14974 P62826 HuMap P62826_135 0.61405404
Q14974 P62826 HuMap P62826_146 0.38479971
Q14974 P62826 HuMap P62826_147 0.50442880
Q14974 P62826 HuMap P62826_150 0.39298822
Q14974 P62826 HuMap P62826_155 0.43799213
Q15006 Q8N4V1 HuMap Q15006_121 0.27447980
Q15018 P46736 HuMap Q15018_339 0.31890478
Q15018 P46736 HuMap Q15018_340 0.30499082
Q15018 P46736 HuMap Q15018_342 0.45685655
Q15018 P46736 HuMap P46736_314 0.26105220
Q15019 Q14141 HuMap Q15019_14 0.54292696
Q15019 Q14141 HuMap Q15019_17 0.52842455
Q15019 Q14141 HuMap Q15019_31 0.39316359
Q15019 Q14141 HuMap Q15019_218 0.87060089
Q15019 Q14141 HuMap Q14141_27 0.23107488
Q15019 Q14141 HuMap Q14141_319 0.38199690
Q15019 Q14141 HuMap Q14141_323 0.12064405
Q15019 Q14141 HuMap Q14141_324 0.39684210
Q15024 Q06265 HuMap Q06265_4 0.46814053
Q15024 Q06265 HuMap Q06265_4 0.46814053
Q15369 Q15370 HuMap Q15369_38 0.38796713
Q15369 Q15370 HuMap Q15369_38 0.38796713
Q15435 P62136 HuMap P62136_2 0.45999125
Q15435 P62136 HuMap P62136_129 0.33839805
Q15435 P62136 HuMap P62136_306 0.81135712
Q15435 P62136 HuMap Q15435_12 0.51501239
Q15435 P62136 HuMap Q15435_24 0.59948710
Q15435 P62136 HuMap Q15435_27 0.69188801
Q15435 P62136 HuMap Q15435_44 0.35645313
Q15542 P49848 HuMap P49848_532 0.48852179
Q15631 Q99598 HuMap Q15631_190 0.43756969
Q15631 Q99598 HuMap Q99598_31 0.28121970
Q15631 Q99598 HuMap Q99598_32 0.17023726
Q15631 Q99598 HuMap Q99598_33 0.51798333
Q15910 O75530 HuMap O75530_24 0.40236275
Q15910 O75530 HuMap O75530_25 0.37290261
Q15910 Q15022 HuMap Q15910_302 0.34231418
Q15910 Q15022 HuMap Q15022_568 0.18306145
Q15910 Q15022 HuMap Q15022_570 0.21681790
Q15910 Q15022 HuMap Q15022_583 0.36053925
Q16531 Q13619 HuMap Q13619_40 0.32634360
Q16531 Q13620 HuMap Q16531_116 0.19086831
Q16531 Q13620 HuMap Q16531_118 0.11520058
Q16531 Q13620 HuMap Q16531_720 0.38461057
Q16531 Q13620 HuMap Q13620_28 0.14767589
Q16531 Q13620 HuMap Q13620_46 0.20260946
Q16531 Q13620 HuMap Q13620_47 0.20600472
Q16531 Q13620 HuMap Q13620_48 0.29094626
Q16531 Q13620 HuMap Q13620_49 0.46028449
Q16531 Q13620 HuMap Q13620_193 0.28947101
Q16531 Q9BW61 HuMap Q16531_645 0.43031820
Q16531 Q9BW61 HuMap Q16531_1101 0.11612887
Q16531 Q9BW61 HuMap Q9BW61_33 0.81439123
Q16555 Q14195 HuMap Q16555_292 0.07651580
Q16555 Q14195 HuMap Q16555_499 0.64048407
Q16555 Q14195 HuMap Q16555_507 0.24057338
Q16555 Q9BPU6 HuMap Q16555_292 0.07651580
Q16555 Q9BPU6 HuMap Q16555_499 0.64048407
Q16555 Q9BPU6 HuMap Q16555_507 0.24057338
Q16778 P62805 HuMap Q16778_37 0.50291770
Q16778 P62805 HuMap Q16778_38 0.37741583
Q16778 P62805 HuMap Q16778_39 0.29511358
Q16778 P62805 HuMap Q16778_41 0.42958530
Q16778 P62805 HuMap Q16778_43 0.35294581
Q16778 P62805 HuMap Q16778_56 0.29717815
Q16778 P62805 HuMap Q16778_57 0.34394070
Q16778 P62805 HuMap Q16778_65 0.29056304
Q16778 P62805 HuMap Q16778_89 0.47100111
Q16778 P62805 HuMap Q16778_91 0.27219246
Q16778 P62805 HuMap Q16778_92 0.36360039
Q16778 P62805 HuMap Q16778_113 0.23772591
Q16778 P62805 HuMap Q16778_116 0.23926373
Q16778 P62805 HuMap P62805_31 0.12501218
Q16778 P62805 HuMap P62805_48 0.72014491
Q16778 P62805 HuMap P62805_52 0.72185371
Q16778 P62805 HuMap P62805_72 0.16155802
Q16778 P62805 HuMap P62805_73 0.36623521
Q16778 P62805 HuMap P62805_81 0.31562224
Q16778 P62805 HuMap P62805_89 0.44318054
Q16778 P62805 HuMap Q16778_37 0.50291770
Q16778 P62805 HuMap Q16778_38 0.37741583
Q16778 P62805 HuMap Q16778_39 0.29511358
Q16778 P62805 HuMap Q16778_41 0.42958530
Q16778 P62805 HuMap Q16778_43 0.35294581
Q16778 P62805 HuMap Q16778_56 0.29717815
Q16778 P62805 HuMap Q16778_57 0.34394070
Q16778 P62805 HuMap Q16778_65 0.29056304
Q16778 P62805 HuMap Q16778_89 0.47100111
Q16778 P62805 HuMap Q16778_91 0.27219246
Q16778 P62805 HuMap Q16778_92 0.36360039
Q16778 P62805 HuMap Q16778_113 0.23772591
Q16778 P62805 HuMap Q16778_116 0.23926373
Q16778 P62805 HuMap P62805_31 0.12501218
Q16778 P62805 HuMap P62805_48 0.72014491
Q16778 P62805 HuMap P62805_52 0.72185371
Q16778 P62805 HuMap P62805_72 0.16155802
Q16778 P62805 HuMap P62805_73 0.36623521
Q16778 P62805 HuMap P62805_81 0.31562224
Q16778 P62805 HuMap P62805_89 0.44318054
Q5TA45 Q96HW7 HuMap Q5TA45_206 0.40016066
Q5TBB1 Q8TDP1 HuMap Q8TDP1_3 0.27859030
Q6P1J9 Q6PD62 HuMap Q6P1J9_178 0.34720913
Q6P1K2 Q9H410 HuMap Q9H410_77 0.40429573
Q6P1K2 Q9H410 HuMap Q9H410_109 0.73814238
Q6P4R8 Q9Y5K5 HuMap Q6P4R8_774 0.18845189
Q7L523 Q9HB90 HuMap Q9HB90_15 0.41566313
Q7L523 Q9HB90 HuMap Q9HB90_16 0.44705227
Q7L523 Q9HB90 HuMap Q9HB90_21 0.30495853
Q7L5N1 Q92905 HuMap Q7L5N1_211 0.19349106
Q7L5N1 Q9H9Q2 HuMap Q7L5N1_211 0.19349106
Q7L5N1 Q9UBW8 HuMap Q7L5N1_211 0.19349106
Q7L5N1 Q9UBW8 HuMap Q7L5N1_211 0.19349106
Q7Z3B4 Q9BVL2 HuMap Q9BVL2_328 0.21259091
Q7Z3B4 Q9BVL2 HuMap Q9BVL2_331 0.50459443
Q7Z6K3 P53611 HuMap P53611_3 0.56526196
Q7Z7C8 P49848 HuMap Q7Z7C8_19 0.16765014
Q7Z7C8 P49848 HuMap Q7Z7C8_125 0.11053956
Q7Z7C8 P49848 HuMap Q7Z7C8_162 0.57531743
Q7Z7C8 P49848 HuMap P49848_120 0.25924230
Q8IXH7 Q9H3P2 HuMap Q9H3P2_150 0.13676087
Q8IXH7 Q9H3P2 HuMap Q9H3P2_151 0.16990109
Q8IXH7 Q9H3P2 HuMap Q9H3P2_157 0.53238507
Q8N4V1 Q15006 HuMap Q15006_121 0.27447980
Q8N7H5 Q6PD62 HuMap Q8N7H5_386 0.32561573
Q8N7H5 Q6PD62 HuMap Q6PD62_1068 0.33356843
Q8NI27 Q96J01 HuMap Q8NI27_407 0.23674363
Q8TAQ2 Q96GM5 HuMap Q8TAQ2_347 0.33554202
Q8TAQ2 Q96GM5 HuMap Q8TAQ2_387 0.25783885
Q8TAQ2 Q96GM5 HuMap Q8TAQ2_390 0.20586810
Q8TAQ2 Q96GM5 HuMap Q8TAQ2_391 0.09499412
Q8WUM0 P57740 HuMap Q8WUM0_1021 0.30939972
Q8WVC0 Q8N7H5 HuMap Q8WVC0_495 0.27618972
Q8WVM7 O60216 HuMap Q8WVM7_753 0.06162204
Q8WVM7 O60216 HuMap O60216_153 0.32837637
Q8WVM7 O60216 HuMap O60216_394 0.49223959
Q92665 Q96EY7 HuMap Q96EY7_671 0.13755618
Q92665 Q96EY7 HuMap Q96EY7_673 0.12476591
Q92665 Q96EY7 HuMap Q96EY7_675 0.34140414
Q96B26 Q9NPD3 HuMap Q9NPD3_83 0.17646009
Q96B26 Q9NPD3 HuMap Q9NPD3_83 0.17646009
Q96C36 P32322 HuMap P32322_232 0.20320176
Q96C36 P32322 HuMap P32322_233 0.63185554
Q96CW5 Q9BSJ2 HuMap Q96CW5_112 0.09542735
Q96FW1 P62837 HuMap Q96FW1_26 0.40778465
Q96FW1 P62837 HuMap P62837_80 0.13815905
Q96FW1 P62837 HuMap P62837_83 0.21593316
Q96IY1 Q9H081 HuMap Q9H081_180 0.13807393
Q96IY1 Q9H081 HuMap Q9H081_185 0.18275061
Q96IY1 Q9H410 HuMap Q9H410_123 0.26988900
Q96IY1 Q9H410 HuMap Q9H410_125 0.60037826
Q96K17 Q13765 HuMap Q96K17_109 0.12570123
Q99436 P20618 HuMap Q99436_42 0.29714127
Q99436 P20618 HuMap Q99436_44 0.60405460
Q99436 P20618 HuMap P20618_65 0.52557363
Q99459 O75934 HuMap O75934_207 0.37143791
Q99460 Q13200 HuMap Q13200_436 0.24740283
Q99471 O15212 HuMap Q99471_90 0.46049133
Q99471 O15212 HuMap Q99471_91 0.40017907
Q99471 P61758 HuMap Q99471_90 0.46049133
Q99471 P61758 HuMap Q99471_91 0.40017907
Q99471 P61758 HuMap P61758_112 0.34928843
Q99613 O15371 HuMap O15371_34 0.41147317
Q99613 O15371 HuMap O15371_50 0.38202278
Q99613 O15371 HuMap O15371_529 0.46939085
Q99627 Q9UNS2 HuMap Q99627_175 0.39191193
Q99627 Q9UNS2 HuMap Q99627_203 0.44689161
Q99832 P17987 HuMap Q99832_263 0.42213101
Q99832 P17987 HuMap P17987_6 0.25600898
Q99832 P40227 HuMap Q99832_221 0.39123820
Q99832 P40227 HuMap Q99832_263 0.42213101
Q99832 P40227 HuMap P40227_246 0.42813509
Q99832 P40227 HuMap P40227_250 0.40364995
Q99832 P48643 HuMap Q99832_221 0.39123820
Q99832 P48643 HuMap Q99832_263 0.42213101
Q99832 P48643 HuMap P48643_26 0.62784186
Q99832 P48643 HuMap P48643_346 0.22138305
Q99832 P50990 HuMap Q99832_263 0.42213101
Q99832 P50990 HuMap P50990_30 0.59245035
Q99832 P50990 HuMap P50990_233 0.37785220
Q99832 P50990 HuMap P50990_269 0.42441318
Q99832 P50990 HuMap P50990_380 0.36206126
Q99832 P50990 HuMap P50990_381 0.27235116
Q9BPX5 P59998 HuMap Q9BPX5_142 0.11309633
Q9BPX5 P59998 HuMap P59998_4 0.20725950
Q9BPX5 P59998 HuMap P59998_42 0.37231918
Q9BPX5 P59998 HuMap P59998_43 0.55347691
Q9BQE3 P07437 HuMap Q9BQE3_73 0.31222000
Q9BQE3 P07437 HuMap Q9BQE3_103 0.37068941
Q9BQE3 P07437 HuMap Q9BQE3_223 0.37394819
Q9BQE3 P07437 HuMap Q9BQE3_224 0.46828132
Q9BQE3 P07437 HuMap Q9BQE3_225 0.22565118
Q9BQE3 P07437 HuMap Q9BQE3_399 0.35444015
Q9BQE3 P07437 HuMap P07437_322 0.60272464
Q9BRT9 Q14691 HuMap Q9BRT9_123 0.42586665
Q9BRT9 Q14691 HuMap Q9BRT9_123 0.42586665
Q9BRX5 Q14691 HuMap Q14691_196 0.16822864
Q9BRX5 Q14691 HuMap Q14691_196 0.16822864
Q9BSJ2 Q6P582 HuMap Q6P582_35 0.30456532
Q9BUF5 Q9BQE3 HuMap Q9BQE3_73 0.31222000
Q9BUF5 Q9BQE3 HuMap Q9BQE3_94 0.30580530
Q9BUF5 Q9BQE3 HuMap Q9BQE3_103 0.37068941
Q9BUF5 Q9BQE3 HuMap Q9BQE3_223 0.37394819
Q9BUF5 Q9BQE3 HuMap Q9BQE3_224 0.46828132
Q9BUF5 Q9BQE3 HuMap Q9BQE3_225 0.22565118
Q9BUF5 Q9BQE3 HuMap Q9BQE3_399 0.35444015
Q9BUL8 Q9P289 HuMap Q9P289_178 0.96266113
Q9BXJ9 P41227 HuMap P41227_216 0.34122189
Q9BXJ9 P41227 HuMap P41227_218 0.10561586
Q9BXJ9 P41227 HuMap P41227_221 0.10561869
Q9BXJ9 P41227 HuMap P41227_222 0.28330076
Q9BXJ9 P41227 HuMap P41227_227 0.34667450
Q9BXJ9 Q9GZZ1 HuMap Q9GZZ1_12 0.48557151
Q9BYD2 Q9BYD6 HuMap Q9BYD6_297 0.10023280
Q9BYD2 Q9BYD6 HuMap Q9BYD6_298 0.17816046
Q9BZJ0 Q99459 HuMap Q99459_225 0.50601877
Q9BZJ0 Q99459 HuMap Q99459_227 0.50720864
Q9BZJ0 Q99459 HuMap Q99459_228 0.38739506
Q9BZJ0 Q99459 HuMap Q99459_232 0.49018566
Q9BZJ0 Q99459 HuMap Q99459_293 0.20570380
Q9BZJ0 Q99459 HuMap Q99459_334 0.20004731
Q9BZJ0 Q99459 HuMap Q99459_339 0.13302923
Q9BZJ0 Q99459 HuMap Q99459_410 0.35515487
Q9BZJ0 Q99459 HuMap Q99459_411 0.69465774
Q9BZJ0 Q99459 HuMap Q99459_415 0.63655660
Q9BZJ0 Q99459 HuMap Q99459_442 0.64258459
Q9BZJ0 Q99459 HuMap Q99459_459 0.44718139
Q9BZJ0 Q99459 HuMap Q99459_460 0.29808892
Q9BZJ0 Q99459 HuMap Q99459_510 0.40360816
Q9BZJ0 Q99459 HuMap Q99459_511 0.46188817
Q9H009 P20290 HuMap P20290_82 0.60765814
Q9H009 P20290 HuMap P20290_101 0.48775954
Q9H009 P20290 HuMap P20290_149 0.24053153
Q9H009 P20290 HuMap P20290_158 0.40224634
Q9H009 P20290 HuMap P20290_160 0.34150679
Q9H009 Q96K17 HuMap Q96K17_109 0.12570123
Q9H2W6 Q9NQ50 HuMap Q9H2W6_85 0.32657524
Q9NPD3 Q06265 HuMap Q9NPD3_61 0.29729131
Q9NPD3 Q06265 HuMap Q9NPD3_83 0.17646009
Q9NPD3 Q06265 HuMap Q9NPD3_61 0.29729131
Q9NPD3 Q06265 HuMap Q9NPD3_83 0.17646009
Q9NQP4 P61758 HuMap P61758_112 0.34928843
Q9NSD9 Q9Y285 HuMap Q9Y285_490 0.46991451
Q9NX18 P31040 HuMap P31040_509 0.24127875
Q9NX18 P31040 HuMap P31040_514 0.16641730
Q9NX55 Q9BXJ9 HuMap Q9NX55_49 0.41420971
Q9NX55 Q9BXJ9 HuMap Q9NX55_65 0.17700394
Q9NYB9 Q8WUW1 HuMap Q9NYB9_88 0.28971394
Q9NYB9 Q8WUW1 HuMap Q8WUW1_63 0.47869256
Q9NYB9 Q92558 HuMap Q9NYB9_88 0.28971394
Q9NYB9 Q9Y2A7 HuMap Q9NYB9_191 0.27689973
Q9NYB9 Q9Y2A7 HuMap Q9NYB9_196 0.69269520
Q9NYB9 Q9Y2A7 HuMap Q9NYB9_198 0.40253818
Q9NYB9 Q9Y2A7 HuMap Q9NYB9_200 0.31816655
Q9P000 Q9H0A8 HuMap Q9H0A8_115 0.38644472
Q9P000 Q9NX08 HuMap Q9P000_197 0.12881770
Q9P015 Q13405 HuMap Q13405_41 0.21979903
Q9P0I2 Q15006 HuMap Q15006_121 0.27447980
Q9UBQ5 Q9Y262 HuMap Q9UBQ5_216 0.13714617
Q9UBQ5 Q9Y262 HuMap Q9UBQ5_217 0.95288158
Q9UBT2 Q9UBE0 HuMap Q9UBE0_12 0.33889233
Q9UBT2 Q9UBE0 HuMap Q9UBE0_84 0.15246890
Q9UBT2 Q9UBE0 HuMap Q9UBE0_201 0.30237945
Q9UBU9 Q9UKK6 HuMap Q9UBU9_62 0.28310562
Q9UHV9 Q99471 HuMap Q99471_8 0.11228214
Q9UHV9 Q99471 HuMap Q99471_90 0.46049133
Q9UHV9 Q99471 HuMap Q99471_91 0.40017907
Q9UIV1 P62324 HuMap P62324_158 0.17250747
Q9UIV1 P62324 HuMap P62324_159 0.42636158
Q9UIV1 P62324 HuMap P62324_161 0.13176365
Q9UK45 Q9Y333 HuMap Q9Y333_65 0.57701606
Q9UKF6 Q9P2I0 HuMap Q9UKF6_482 0.57140552
Q9UKF6 Q9P2I0 HuMap Q9UKF6_496 0.40587716
Q9Y265 Q9Y230 HuMap Q9Y230_342 0.48873961
Q9Y285 Q9NSD9 HuMap Q9Y285_490 0.46991451
Q9Y2Q9 Q9Y399 HuMap Q9Y2Q9_82 0.30945384
Q9Y2Q9 Q9Y399 HuMap Q9Y2Q9_87 0.52250120
Q9Y3B2 Q5RKV6 HuMap Q9Y3B2_24 0.10094056
Q9Y3B2 Q5RKV6 HuMap Q9Y3B2_98 0.26099385
Q9Y3B2 Q9NPD3 HuMap Q9Y3B2_98 0.26099385
Q9Y3B2 Q9NPD3 HuMap Q9Y3B2_98 0.26099385
Q9Y4Z0 O95777 HuMap O95777_3 0.13512209
Q9Y4Z0 O95777 HuMap O95777_3 0.13512209
Q9Y5B9 Q08945 HuMap Q08945_120 0.13471350
Q9Y5J7 P62072 HuMap Q9Y5J7_8 0.10041643
Q9Y6G5 Q9NX08 HuMap Q9Y6G5_155 0.44338504
O00506 Q9BUL8 HuMap O00506_174 0.94096041
O14579 P53621 HuMap P53621_914 0.15526598
O14579 P53621 HuMap P53621_915 0.25970397
O14579 P53621 HuMap P53621_917 0.18630522
P62805 Q9UER7 HuMap P62805_31 0.12501218
P62805 Q9UER7 HuMap P62805_48 0.72014491
P62805 Q9UER7 HuMap P62805_52 0.72185371
P62805 Q9UER7 HuMap P62805_72 0.16155802
P62805 Q9UER7 HuMap P62805_73 0.36623521
P62805 Q9UER7 HuMap P62805_81 0.31562224
P62805 Q9UER7 HuMap P62805_89 0.44318054
P62805 Q9UER7 HuMap Q9UER7_213 0.52193800
P63272 O00267 HuMap O00267_158 0.27597105
Q8WUF5 P62136 HuMap Q8WUF5_259 0.38864536
Q8WUF5 P62136 HuMap P62136_48 0.24132270
Q8WUF5 P62136 HuMap P62136_306 0.81135712
Q8WUF5 P62136 HuMap P62136_320 0.77996263
Q8WUF5 P62136 HuMap P62136_325 0.46394609
Q9Y580 Q6NZY4 HuMap Q6NZY4_658 0.52344693
O95155 Q96S82 HuMap O95155_22 0.18035060
O95155 Q96S82 HuMap O95155_26 0.26564902
O95155 Q96S82 HuMap O95155_27 0.41455061
O95155 Q96S82 HuMap Q96S82_123 0.13682551
O95155 Q96S82 HuMap Q96S82_230 0.38512283
O00478 P78410 HuMap O00478_219 0.11667528
O00478 P78410 HuMap P78410_286 0.36431225
O75947 P24539 HuMap O75947_132 0.16450991
O75947 P24539 HuMap P24539_155 0.19313957
O75947 P24539 HuMap P24539_165 0.36814560
O00567 Q9Y2X3 HuMap O00567_151 0.17731488
O00567 Q9Y2X3 HuMap O00567_563 0.45739834
O00567 Q9Y2X3 HuMap O00567_569 0.35737018
O00567 Q9Y2X3 HuMap Q9Y2X3_483 0.20104037
Q13561 O75935 HuMap Q13561_313 0.50303525
Q13561 O75935 HuMap Q13561_320 0.37902474
Q99832 P78371 HuMap Q99832_221 0.39123820
Q99832 P78371 HuMap Q99832_263 0.42213101
Q99832 P78371 HuMap P78371_5 0.34268116
Q99832 P78371 HuMap P78371_246 0.30876833
Q99832 P78371 HuMap P78371_254 0.60300069
Q99832 P78371 HuMap P78371_260 0.90489232
Q99832 Q92526 HuMap Q92526_250 0.46960283
P50991 Q92526 HuMap Q92526_246 0.44591665
P50991 Q92526 HuMap Q92526_250 0.46960283
P50991 P50990 HuMap P50991_36 0.45110729
P50991 P50990 HuMap P50991_201 0.26783125
P50991 P50990 HuMap P50991_202 0.32640662
P50991 P50990 HuMap P50991_538 0.20767029
P50991 P50990 HuMap P50990_269 0.42441318
P50991 P50990 HuMap P50990_380 0.36206126
P50991 P50990 HuMap P50990_381 0.27235116
P50991 P40227 HuMap P40227_246 0.42813509
P50991 P40227 HuMap P40227_250 0.40364995
P78371 Q92526 HuMap P78371_60 0.29602108
P78371 Q92526 HuMap P78371_246 0.30876833
P78371 Q92526 HuMap P78371_260 0.90489232
P78371 Q92526 HuMap P78371_261 0.39442076
P78371 Q92526 HuMap P78371_379 0.35468387
P78371 Q92526 HuMap Q92526_246 0.44591665
P78371 Q92526 HuMap Q92526_250 0.46960283
P78371 P50990 HuMap P78371_5 0.34268116
P78371 P50990 HuMap P78371_254 0.60300069
P78371 P50990 HuMap P50990_30 0.59245035
P78371 P50990 HuMap P50990_269 0.42441318
P78371 P50990 HuMap P50990_380 0.36206126
P78371 P50990 HuMap P50990_381 0.27235116
O95361 Q309B1 HuMap O95361_341 0.40181312
Q92526 P50990 HuMap Q92526_246 0.44591665
Q92526 P50990 HuMap Q92526_250 0.46960283
Q92526 P50990 HuMap P50990_269 0.42441318
Q92526 P48643 HuMap Q92526_246 0.44591665
Q92526 P48643 HuMap Q92526_250 0.46960283
Q92526 P48643 HuMap P48643_270 0.41366442
P50990 P48643 HuMap P50990_269 0.42441318
P50990 P48643 HuMap P48643_270 0.41366442
P50990 P48643 HuMap P48643_539 0.36355859
Q9UHD8 Q9NVA2 HuMap Q9UHD8_278 0.48800181
Q9UHD8 Q9NVA2 HuMap Q9UHD8_327 0.49714148
Q9UHD8 Q9NVA2 HuMap Q9NVA2_17 0.31193985
Q9UHD8 Q9NVA2 HuMap Q9NVA2_19 0.14982344
Q9UHD8 Q9NVA2 HuMap Q9NVA2_318 0.29737887
Q9UHD8 Q9NVA2 HuMap Q9NVA2_322 0.10230175
Q9UHD8 Q9NVA2 HuMap Q9NVA2_323 0.37791384
Q9UHD8 Q16181 HuMap Q9UHD8_111 0.15423836
Q9UHD8 Q16181 HuMap Q9UHD8_278 0.48800181
Q9UHD8 Q16181 HuMap Q9UHD8_482 0.37397642
Q9UHD8 Q16181 HuMap Q16181_30 0.41375717
Q9UHD8 Q16181 HuMap Q16181_41 0.45954101
Q9UHD8 Q16181 HuMap Q16181_228 0.88302410
Q9UHD8 Q16181 HuMap Q16181_318 0.24634701
Q9UHD8 Q16181 HuMap Q16181_319 0.40485736
Q9BSJ2 Q6NZ67 HuMap Q6NZ67_35 0.31018449
Q15311 Q96D71 HuMap Q96D71_433 0.16459560
Q15311 Q96D71 HuMap Q96D71_435 0.26516739
Q15311 Q96D71 HuMap Q96D71_439 0.10471569
Q15311 Q96D71 HuMap Q96D71_751 0.32775825
Q15311 Q96D71 HuMap Q96D71_767 0.61084465
P78410 O00481 HuMap P78410_282 0.32820224
P62312 O95777 HuMap P62312_2 0.18334052
P62312 O95777 HuMap O95777_2 0.10968146
P62312 O95777 HuMap O95777_3 0.13512209
Q8NHQ8 Q8TEW0 HuMap Q8TEW0_143 0.49291249
Q8NHQ8 Q8TEW0 HuMap Q8TEW0_144 0.53857634
Q99623 P35232 HuMap Q99623_91 0.71924404
Q99623 P35232 HuMap Q99623_92 0.63437680
Q99623 P35232 HuMap Q99623_121 0.39038983
Q99623 P35232 HuMap Q99623_248 0.42408838
Q99623 P35232 HuMap Q99623_266 0.09857446
Q99623 P35232 HuMap Q99623_267 0.25384602
Q99623 P35232 HuMap P35232_213 0.33203474
Q99623 P35232 HuMap P35232_249 0.38940574
Q96E14 Q9H9A7 HuMap Q96E14_20 0.52941188
P09496 Q00610 HuMap P09496_105 0.61492493
P09496 Q00610 HuMap P09496_209 0.13307190
P09496 Q00610 HuMap P09496_236 0.79286781
P09496 Q00610 HuMap Q00610_1477 0.43946137
Q9P0V9 Q15019 HuMap Q9P0V9_347 0.10715572
Q9P0V9 Q15019 HuMap Q15019_7 0.39345278
Q9P0V9 Q15019 HuMap Q15019_14 0.54292696
Q9P0V9 Q15019 HuMap Q15019_17 0.52842455
Q9P0V9 Q15019 HuMap Q15019_31 0.39316359
Q9P0V9 Q15019 HuMap Q15019_218 0.87060089
Q9P0V9 Q16181 HuMap Q9P0V9_347 0.10715572
Q9P0V9 Q16181 HuMap Q9P0V9_348 0.36878249
Q9P0V9 Q16181 HuMap Q9P0V9_427 0.14271082
Q9P0V9 Q16181 HuMap Q9P0V9_432 0.50823784
Q9P0V9 Q16181 HuMap Q16181_30 0.41375717
Q9P0V9 Q16181 HuMap Q16181_41 0.45954101
Q9P0V9 Q16181 HuMap Q16181_77 0.57163017
Q9P0V9 Q16181 HuMap Q16181_228 0.88302410
Q9P0V9 Q16181 HuMap Q16181_318 0.24634701
Q9P0V9 Q16181 HuMap Q16181_319 0.40485736
Q9P0V9 Q16181 HuMap Q16181_332 0.35366937
Q9P0V9 Q16181 HuMap Q16181_334 0.58801312
P68104 P26641 HuMap P68104_6 0.11807946
P68104 P26641 HuMap P68104_29 0.57737055
P68104 P26641 HuMap P68104_82 0.56472850
P68104 P26641 HuMap P68104_83 0.10935663
P68104 P26641 HuMap P68104_85 0.52001776
P68104 P26641 HuMap P68104_86 0.44045001
P68104 P26641 HuMap P26641_298 0.60136081
P68104 P26641 HuMap P26641_387 0.28112449
P26641 P26640 HuMap P26641_230 0.45466343
P26641 P26640 HuMap P26641_387 0.28112449
P26641 P26640 HuMap P26640_1227 0.33737135
P22087 O00567 HuMap O00567_151 0.17731488
P48643 P17987 HuMap P48643_270 0.41366442
P48643 P17987 HuMap P48643_539 0.36355859
P48643 P17987 HuMap P17987_6 0.25600898
Q15050 Q9H7B2 HuMap Q15050_56 0.23809608
Q5VT52 Q9NQG5 HuMap Q5VT52_1021 0.32078256
Q5VT52 Q9NQG5 HuMap Q5VT52_1183 0.16021260
Q5VT52 Q9NQG5 HuMap Q5VT52_1185 0.33707099
Q5VT52 Q9NQG5 HuMap Q5VT52_1189 0.06992085
Q5VT52 Q9NQG5 HuMap Q9NQG5_164 0.32965049
Q5VT52 Q9NQG5 HuMap Q9NQG5_165 0.46291972
Q5VT52 Q9NQG5 HuMap Q9NQG5_166 0.57584867
Q5VT52 Q9NQG5 HuMap Q9NQG5_212 0.19283483
Q9Y4E1 Q9Y3C0 HuMap Q9Y4E1_888 0.12612017
Q9UHL0 Q9NUU7 HuMap Q9NUU7_85 0.88133979
Q9UHL0 Q9NUU7 HuMap Q9NUU7_92 0.46496699
P07900 P08238 HuMap P08238_104 0.45861569
P07900 P08238 HuMap P08238_110 0.35552001
P07900 P08238 HuMap P08238_164 0.25288343
P07900 P08238 HuMap P08238_166 0.10567245
P07900 P08238 HuMap P08238_490 0.37130303
P07900 P08238 HuMap P08238_497 0.43578861
P07900 P08238 HuMap P08238_586 0.30093832
P07900 P08238 HuMap P08238_587 0.44433645
P07900 P08238 HuMap P08238_615 0.40255483
P07900 P08238 HuMap P08238_637 0.28244107
P07900 P08238 HuMap P07900_109 0.49024651
P07900 P08238 HuMap P07900_115 0.38901977
P07900 P08238 HuMap P07900_169 0.17351971
P07900 P08238 HuMap P07900_171 0.05808614
P07900 P08238 HuMap P07900_505 0.39013482
P07900 P08238 HuMap P07900_594 0.21306141
P07900 P08238 HuMap P07900_595 0.47181548
P07900 P08238 HuMap P07900_623 0.41974238
P07900 P08238 HuMap P07900_641 0.30615847
P07900 P08238 HuMap P07900_708 0.21875163
P07900 P08238 HuMap P07900_709 0.28710294
Q12905 Q12906 HuMap Q12906_362 0.23863046
Q12905 Q12906 HuMap Q12906_363 0.24055185
Q12905 Q12906 HuMap Q12906_364 0.21890960
Q12905 Q12906 HuMap Q12906_365 0.37008118
Q12905 Q12906 HuMap Q12906_792 0.56143432
Q12905 Q96KR1 HuMap Q12905_51 0.36814852
Q12905 Q96KR1 HuMap Q12905_52 0.40780940
Q12905 Q96KR1 HuMap Q12905_218 0.10809788
Q12905 Q96KR1 HuMap Q96KR1_960 0.31368883
Q13418 Q9NVD7 HuMap Q9NVD7_28 0.47460748
Q15019 Q92599 HuMap Q15019_14 0.54292696
Q15019 Q92599 HuMap Q15019_17 0.52842455
Q15019 Q92599 HuMap Q15019_31 0.39316359
Q15019 Q92599 HuMap Q15019_218 0.87060089
Q15019 Q92599 HuMap Q92599_18 0.12639986
Q15019 Q92599 HuMap Q92599_20 0.55921938
Q15019 Q92599 HuMap Q92599_141 0.30359350
Q15019 Q9NVA2 HuMap Q9NVA2_17 0.31193985
Q15019 Q9NVA2 HuMap Q9NVA2_19 0.14982344
Q15019 Q9NVA2 HuMap Q9NVA2_318 0.29737887
Q15019 Q9NVA2 HuMap Q9NVA2_323 0.37791384
Q15019 Q9NVA2 HuMap Q15019_14 0.54292696
Q15019 Q9NVA2 HuMap Q15019_17 0.52842455
Q15019 Q9NVA2 HuMap Q15019_31 0.39316359
Q15019 Q9NVA2 HuMap Q15019_218 0.87060089
Q9NZN8 O75175 HuMap Q9NZN8_111 0.40718751
Q9NZN8 O75175 HuMap Q9NZN8_405 0.30854997
Q9NZN8 O75175 HuMap Q9NZN8_406 0.34247600
P25705 P06576 HuMap P25705_184 0.52524604
P25705 P06576 HuMap P25705_337 0.35203559
P25705 P06576 HuMap P06576_316 0.35962120
P25705 P06576 HuMap P06576_319 0.31650674
P24539 P48047 HuMap P24539_226 0.36310288
P24539 P48047 HuMap P24539_228 0.18607989
P24539 P48047 HuMap P48047_163 0.28841085
Q7L5D6 P46379 HuMap Q7L5D6_317 0.19218780
Q7L5D6 P46379 HuMap P46379_1053 0.51231517
Q7L5D6 P46379 HuMap P46379_1116 0.52228294
Q7L5D6 P46379 HuMap P46379_1117 0.54362866
P36873 P41236 HuMap P36873_48 0.20014368
P36873 P41236 HuMap P36873_129 0.31211374
P36873 P41236 HuMap P41236_19 0.12292294
P36873 P41236 HuMap P41236_56 0.34941695
P36873 P41236 HuMap P41236_148 0.41355891
P36873 Q12972 HuMap P36873_129 0.31211374
P36873 Q12972 HuMap Q12972_178 0.57312576
P36873 Q12972 HuMap Q12972_199 0.99384017
P36873 Q12972 HuMap Q12972_202 0.87510333
P36873 Q12972 HuMap Q12972_204 0.57068514
Q96QC0 O94842 HuMap Q96QC0_382 0.33979691
Q9NUP9 Q5T2T1 HuMap Q5T2T1_64 0.36988175
Q8TAT6 Q92890 HuMap Q92890_261 0.38745320
P17612 P13861 HuMap P17612_52 0.52247501
P17612 P13861 HuMap P17612_196 0.81293385
P17612 P13861 HuMap P17612_198 0.89948110
P17612 P13861 HuMap P17612_202 0.79273413
P17612 P13861 HuMap P17612_331 0.51088667
P17612 P13861 HuMap P13861_99 0.75430071
P17612 P13861 HuMap P13861_104 0.29826919
P17612 P13861 HuMap P13861_105 0.33008441
P22694 P10644 HuMap P22694_196 0.53675495
P22694 P10644 HuMap P22694_198 0.98079933
P22694 P10644 HuMap P22694_202 0.69325824
P22694 P10644 HuMap P22694_331 0.60492461
P22694 P10644 HuMap P10644_101 0.26524260
P22694 P10644 HuMap P10644_238 0.32079760
Q9NVA2 Q16181 HuMap Q9NVA2_17 0.31193985
Q9NVA2 Q16181 HuMap Q9NVA2_19 0.14982344
Q9NVA2 Q16181 HuMap Q9NVA2_318 0.29737887
Q9NVA2 Q16181 HuMap Q9NVA2_322 0.10230175
Q9NVA2 Q16181 HuMap Q9NVA2_323 0.37791384
Q9NVA2 Q16181 HuMap Q16181_30 0.41375717
Q9NVA2 Q16181 HuMap Q16181_41 0.45954101
Q9NVA2 Q16181 HuMap Q16181_77 0.57163017
Q9NVA2 Q16181 HuMap Q16181_318 0.24634701
Q9NVA2 Q16181 HuMap Q16181_319 0.40485736
Q9NVA2 Q16181 HuMap Q16181_332 0.35366937
Q9NVA2 Q16181 HuMap Q16181_334 0.58801312
P25786 Q8TAA3 HuMap P25786_54 0.52237451
P25786 Q8TAA3 HuMap Q8TAA3_13 0.48051334
P25786 Q8TAA3 HuMap Q8TAA3_158 0.29840172
P25786 Q8TAA3 HuMap Q8TAA3_160 0.29771828
P25786 Q8TAA3 HuMap Q8TAA3_161 0.38122772
P25787 Q8TAA3 HuMap P25787_7 0.70713245
P25787 Q8TAA3 HuMap P25787_9 0.37602233
P25787 Q8TAA3 HuMap P25787_11 0.23008497
P25787 Q8TAA3 HuMap P25787_14 0.60269223
P25788 Q8TAA3 HuMap P25788_3 0.23866844
P25788 Q8TAA3 HuMap P25788_13 0.23726865
P25788 Q8TAA3 HuMap P25788_14 0.14887789
P25788 Q8TAA3 HuMap P25788_16 0.64322732
P25789 Q8TAA3 HuMap P25789_13 0.48428445
P25789 Q8TAA3 HuMap P25789_173 0.39597374
P28066 Q8TAA3 HuMap P28066_8 0.59376909
P28066 Q8TAA3 HuMap P28066_26 0.51424774
P28066 Q8TAA3 HuMap P28066_55 0.51303667
P28066 Q8TAA3 HuMap P28066_56 0.80088976
P28066 Q8TAA3 HuMap P28066_62 0.28235452
P28066 Q8TAA3 HuMap P28066_63 0.29448956
P28066 Q8TAA3 HuMap Q8TAA3_13 0.48051334
P28066 Q8TAA3 HuMap Q8TAA3_158 0.29840172
P28066 Q8TAA3 HuMap Q8TAA3_160 0.29771828
P28066 Q8TAA3 HuMap Q8TAA3_161 0.38122772
P60900 Q8TAA3 HuMap P60900_6 0.46621917
P60900 Q8TAA3 HuMap P60900_17 0.64709506
P60900 Q8TAA3 HuMap P60900_160 0.36418044
P60900 Q8TAA3 HuMap P60900_176 0.15221830
P60900 Q8TAA3 HuMap P60900_177 0.21742266
P60900 P28070 HuMap P60900_64 0.26355590
Q969U7 O95456 HuMap O95456_18 0.43474767
Q9HBM1 Q8NBT2 HuMap Q9HBM1_12 0.25130892
Q9HBM1 Q8NBT2 HuMap Q8NBT2_129 0.16881624
Q12824 Q92922 HuMap Q92922_310 0.38630897
Q92922 Q96GM5 HuMap Q92922_368 0.37654373
Q92922 Q92925 HuMap Q92922_310 0.38630897
Q92922 Q92925 HuMap Q92922_368 0.37654373
P42229 P51692 HuMap P42229_694 0.96233000
P42229 P51692 HuMap P51692_682 0.42116938
P42229 P51692 HuMap P51692_683 0.35872841
P42229 P51692 HuMap P51692_699 0.83428786
P42229 P51692 HuMap P51692_731 0.40199437
P17987 P78371 HuMap P78371_5 0.34268116
P17987 P78371 HuMap P78371_254 0.60300069
P17987 Q92526 HuMap Q92526_246 0.44591665
P17987 P40227 HuMap P40227_246 0.42813509
P17987 P40227 HuMap P40227_250 0.40364995
P09493 P06753 HuMap P06753_54 0.14986811
P09493 P06753 HuMap P06753_61 0.43408950
P09493 P06753 HuMap P06753_62 0.32346995
P09493 P06753 HuMap P06753_88 0.16006546
P09493 P06753 HuMap P06753_163 0.57979648
P09493 P06753 HuMap P06753_189 0.35103668
P09493 P06753 HuMap P06753_192 0.56089900
P09493 P06753 HuMap P06753_207 0.31591752
P09493 P06753 HuMap P06753_216 0.47445151
P09493 P06753 HuMap P06753_222 0.51583174
P09493 P06753 HuMap P06753_238 0.28916006
P09493 P06753 HuMap P06753_246 0.41368017
P09493 P67936 HuMap P67936_6 0.33522835
P09493 P67936 HuMap P67936_126 0.61503338
P09493 P67936 HuMap P67936_170 0.54687448
P09493 P67936 HuMap P67936_179 0.54149268
P09493 P67936 HuMap P67936_185 0.49814864
P09493 P67936 HuMap P67936_201 0.12645800
P09493 P67936 HuMap P67936_216 0.36965839
P09493 P67936 HuMap P67936_241 0.26137344
P49368 Q99832 HuMap P49368_11 0.41214683
P49368 Q99832 HuMap P49368_243 0.33699698
P49368 Q99832 HuMap P49368_252 0.78158512
P49368 Q99832 HuMap P49368_333 0.35253868
P49368 Q99832 HuMap Q99832_221 0.39123820
P49368 Q99832 HuMap Q99832_263 0.42213101
P49368 P78371 HuMap P49368_380 0.29595094
P49368 P78371 HuMap P49368_459 0.33334941
P49368 Q92526 HuMap P49368_252 0.78158512
P49368 Q92526 HuMap P49368_380 0.29595094
P49368 Q92526 HuMap Q92526_246 0.44591665
P49368 Q92526 HuMap Q92526_250 0.46960283
P49368 P48643 HuMap P49368_380 0.29595094
P49368 P48643 HuMap P49368_459 0.33334941
P49368 P48643 HuMap P48643_26 0.62784186
P49368 P48643 HuMap P48643_346 0.22138305
P49368 P48643 HuMap P48643_539 0.36355859
P62258 P27348 HuMap P62258_9 0.50155316
P62258 P27348 HuMap P62258_64 0.49664217
P62258 P27348 HuMap P62258_65 0.33748514
P61981 P27348 HuMap P61981_70 0.21700556
P63104 P27348 HuMap P63104_63 0.53391415
P63104 P27348 HuMap P63104_64 0.37662000
P63104 P27348 HuMap P63104_88 0.32165567
P46379 P11441 HuMap P46379_1080 0.75154640
P46379 P11441 HuMap P46379_1081 0.61964840
P46379 P11441 HuMap P46379_1084 0.31763547
P46379 P11441 HuMap P46379_1086 0.12939275
P46379 P11441 HuMap P46379_1116 0.52228294
P46379 P11441 HuMap P46379_1117 0.54362866
Q9Y5Q8 Q9Y5Q9 HuMap Q9Y5Q8_347 0.42616368
Q9NSC5 Q86YM7 HuMap Q9NSC5_243 0.24966482
Q9NSC5 Q86YM7 HuMap Q9NSC5_256 0.24265885
O75528 Q96ES7 HuMap Q96ES7_52 0.50895062
Q92526 P40227 HuMap Q92526_250 0.46960283
Q92526 P40227 HuMap P40227_246 0.42813509
Q92526 P40227 HuMap P40227_250 0.40364995
Q9UHD8 Q14141 HuMap Q9UHD8_278 0.48800181
Q9UHD8 Q14141 HuMap Q9UHD8_327 0.49714148
Q9UHD8 Q14141 HuMap Q14141_27 0.23107488
Q9UHD8 Q14141 HuMap Q14141_319 0.38199690
Q9UHD8 Q14141 HuMap Q14141_323 0.12064405
Q9UHD8 Q14141 HuMap Q14141_324 0.39684210
Q96G25 Q9NVC6 HuMap Q96G25_82 0.42081348
P09497 Q00610 HuMap Q00610_1477 0.43946137
Q13363 P56545 HuMap Q13363_158 0.29798686
Q13363 P56545 HuMap P56545_164 0.32062328
O95782 P63010 HuMap O95782_649 0.06440582
O95782 P63010 HuMap O95782_650 0.06988098
O95782 P63010 HuMap O95782_652 0.31398328
O95782 P63010 HuMap O95782_653 0.48306621
O95782 P63010 HuMap O95782_655 0.47932272
O95782 P63010 HuMap O95782_657 0.21486516
O95782 P63010 HuMap P63010_682 0.16005363
O00571 O15523 HuMap O00571_90 0.59152016
O00571 O15523 HuMap O00571_92 0.35333366
O00571 O15523 HuMap O00571_102 0.42584411
O00571 O15523 HuMap O00571_131 0.40916922
O00571 O15523 HuMap O00571_152 0.28794948
O00571 O15523 HuMap O00571_204 0.66083075
O00571 O15523 HuMap O00571_266 0.35383430
O00571 O15523 HuMap O00571_301 0.39562517
O00571 O15523 HuMap O00571_323 0.52694089
O00571 O15523 HuMap O00571_410 0.28700177
O00571 O15523 HuMap O00571_411 0.11824977
O00571 O15523 HuMap O00571_489 0.30881556
O00571 O15523 HuMap O00571_520 0.38523591
O00571 O15523 HuMap O00571_543 0.11639815
O00571 O15523 HuMap O00571_583 0.15468535
O00571 O15523 HuMap O00571_584 0.22364332
O00571 O15523 HuMap O00571_590 0.66418761
O00571 O15523 HuMap O00571_591 0.31072316
O00571 O15523 HuMap O00571_594 0.82330269
O00571 O15523 HuMap O00571_605 0.55535221
O00571 O15523 HuMap O00571_606 0.52908386
O00571 O15523 HuMap O00571_609 0.15175539
O00571 O15523 HuMap O00571_610 0.14480542
O00571 O15523 HuMap O15523_69 0.51887638
O00571 O15523 HuMap O15523_70 0.31130573
O00571 O15523 HuMap O15523_71 0.27900932
O00571 O15523 HuMap O15523_74 0.26194797
O00571 O15523 HuMap O15523_101 0.31128725
O00571 O15523 HuMap O15523_103 0.41871553
O00571 O15523 HuMap O15523_150 0.09851228
O00571 O15523 HuMap O15523_202 0.44575468
O00571 O15523 HuMap O15523_264 0.33891696
O00571 O15523 HuMap O15523_299 0.38102784
O00571 O15523 HuMap O15523_321 0.61593080
O00571 O15523 HuMap O15523_408 0.15363035
O00571 O15523 HuMap O15523_409 0.11735100
O00571 O15523 HuMap O15523_487 0.24435482
O00571 O15523 HuMap O15523_490 0.33761952
O00571 O15523 HuMap O15523_518 0.25271559
O00571 O15523 HuMap O15523_592 0.50853201
Q8WYJ6 Q8NEP4 HuMap Q8WYJ6_247 0.40232253
Q8WYJ6 Q8NEP4 HuMap Q8WYJ6_286 0.45361484
Q92599 Q16181 HuMap Q92599_18 0.12639986
Q92599 Q16181 HuMap Q92599_20 0.55921938
Q92599 Q16181 HuMap Q92599_141 0.30359350
Q92599 Q16181 HuMap Q16181_30 0.41375717
Q92599 Q16181 HuMap Q16181_41 0.45954101
Q92599 Q16181 HuMap Q16181_77 0.57163017
Q92599 Q16181 HuMap Q16181_318 0.24634701
Q92599 Q16181 HuMap Q16181_319 0.40485736
Q92599 Q16181 HuMap Q16181_332 0.35366937
Q92599 Q16181 HuMap Q16181_334 0.58801312
Q6IBW4 Q86XI2 HuMap Q6IBW4_325 0.32231564
Q6IBW4 Q86XI2 HuMap Q6IBW4_328 0.25793040
P38646 Q9HAV7 HuMap P38646_87 0.39420677
Q9NQT5 Q9NPD3 HuMap Q9NPD3_61 0.29729131
P54750 Q14123 HuMap P54750_403 0.60991035
P54750 Q14123 HuMap Q14123_3 0.22626860
P54750 Q14123 HuMap Q14123_5 0.12396399
P54750 Q14123 HuMap Q14123_413 0.72304034
Q9Y3D0 Q96T76 HuMap Q96T76_1027 0.47650767
Q9Y3D0 Q96T76 HuMap Q96T76_1030 0.28171021
P09493 P07951 HuMap P07951_61 0.34896183
P09493 P07951 HuMap P07951_63 0.32953422
P09493 P07951 HuMap P07951_79 0.30908026
P09493 P07951 HuMap P07951_87 0.29963915
P09493 P07951 HuMap P07951_158 0.38354221
P09493 P07951 HuMap P07951_162 0.58327960
P09493 P07951 HuMap P07951_179 0.21186970
P09493 P07951 HuMap P07951_188 0.13253270
P09493 P07951 HuMap P07951_206 0.27970562
P09493 P07951 HuMap P07951_215 0.17345373
P09493 P07951 HuMap P07951_216 0.14375150
P09493 P07951 HuMap P07951_221 0.53442994
P09493 P07951 HuMap P07951_237 0.26897774
P09493 P07951 HuMap P07951_245 0.34391012
P09493 P07951 HuMap P07951_252 0.38475002
P09493 P07951 HuMap P07951_271 0.11003452
P09493 P07951 HuMap P07951_282 0.26498928
Q14722 Q13303 HuMap Q14722_163 0.34779031
Q14722 Q13303 HuMap Q14722_164 0.44060067
P46937 Q15561 HuMap P46937_61 0.83671091
P46937 Q15561 HuMap P46937_63 0.70230966
P46937 Q15561 HuMap P46937_83 0.22851129
P46937 Q15561 HuMap P46937_103 0.28910724
P46937 Q15561 HuMap P46937_105 0.63143127
P46937 Q15561 HuMap Q15561_69 0.28790289
Q14141 Q9NVA2 HuMap Q14141_27 0.23107488
Q14141 Q9NVA2 HuMap Q14141_319 0.38199690
Q14141 Q9NVA2 HuMap Q14141_323 0.12064405
Q14141 Q9NVA2 HuMap Q14141_324 0.39684210
Q14141 Q9NVA2 HuMap Q14141_388 0.47702106
Q14141 Q9NVA2 HuMap Q9NVA2_9 0.40970542
Q14141 Q9NVA2 HuMap Q9NVA2_17 0.31193985
Q14141 Q9NVA2 HuMap Q9NVA2_19 0.14982344
Q14141 Q9NVA2 HuMap Q9NVA2_318 0.29737887
Q14141 Q9NVA2 HuMap Q9NVA2_322 0.10230175
Q14141 Q9NVA2 HuMap Q9NVA2_323 0.37791384
Q9HCS7 Q9ULR0 HuMap Q9ULR0_247 0.19430177
Q7L5Y9 Q9H871 HuMap Q7L5Y9_308 0.21649949
Q7L5Y9 Q9H871 HuMap Q7L5Y9_311 0.43184844
P53621 P35606 HuMap P53621_756 0.13004241
P53621 P35606 HuMap P35606_787 0.32642221
P53621 P35606 HuMap P35606_794 0.64006692
P24534 P26640 HuMap P24534_106 0.90240346
P24534 P26640 HuMap P24534_174 0.31515243
P24534 P26640 HuMap P24534_175 0.09305177
Q96BD8 Q8IX90 HuMap Q96BD8_3 0.16267553
Q96BD8 Q8IX90 HuMap Q96BD8_4 0.45131159
Q96BD8 Q8IX90 HuMap Q96BD8_25 0.20630740
Q96BD8 Q8IX90 HuMap Q96BD8_76 0.25835760
Q96BD8 Q8IX90 HuMap Q8IX90_334 0.14660962
Q15003 Q9BPX3 HuMap Q9BPX3_390 0.27845321
Q15003 Q9BPX3 HuMap Q15003_49 0.60201440
Q15003 Q9BPX3 HuMap Q15003_70 0.74677119
Q15003 Q9BPX3 HuMap Q15003_78 0.40066401
Q15003 Q9BPX3 HuMap Q15003_79 0.30296329
Q15003 Q9BPX3 HuMap Q15003_81 0.47201112
Q15003 Q9BPX3 HuMap Q15003_87 0.57789134
Q15003 Q9BPX3 HuMap Q15003_89 0.25880822
Q15003 Q9BPX3 HuMap Q15003_432 0.61468878
Q15003 Q9BPX3 HuMap Q15003_496 0.31577884
Q15003 Q9BPX3 HuMap Q15003_497 0.10055349
Q9H8T0 Q8N612 HuMap Q8N612_497 0.15888876
Q9H8T0 Q8N612 HuMap Q8N612_498 0.19045483
Q9H8T0 Q8N612 HuMap Q8N612_500 0.09446593
Q9H8T0 Q8N612 HuMap Q8N612_510 0.32767110
Q9H8T0 Q8N612 HuMap Q8N612_582 0.36880387
P52907 P47756 HuMap P52907_9 0.61915283
P52907 P47756 HuMap P47756_2 0.21656981
P52907 P47756 HuMap P47756_182 0.36160526
P52907 P47756 HuMap P47756_184 0.37138628
P52907 P47756 HuMap P47756_186 0.34822746
P52907 P47756 HuMap P47756_207 0.13615092
P52907 P47756 HuMap P47756_232 0.43336507
P52907 P47756 HuMap P47756_245 0.12016705
Q9BUL8 Q9Y6E0 HuMap Q9Y6E0_190 0.99242805
Q9BUL8 Q9Y6E0 HuMap Q9Y6E0_400 0.36012794
Q12769 Q9BW27 HuMap Q9BW27_652 0.21363331
Q9Y3A3 O43815 HuMap Q9Y3A3_147 0.48838478
P49720 P28070 HuMap P28070_102 0.47288076
Q9Y5M8 P08240 HuMap Q9Y5M8_209 0.18236831
Q9Y5M8 P08240 HuMap Q9Y5M8_213 0.15577957
Q9Y5M8 P08240 HuMap Q9Y5M8_214 0.52858992
Q9Y5M8 P08240 HuMap Q9Y5M8_217 0.32258521
Q9Y5M8 P08240 HuMap Q9Y5M8_218 0.38964974
Q9BVW5 Q9UNS1 HuMap Q9UNS1_115 0.07603569
O75400 P49756 HuMap O75400_42 0.08307122
O75400 P49756 HuMap O75400_194 0.30579095
O00506 Q9P289 HuMap O00506_174 0.94096041
O00506 Q9P289 HuMap Q9P289_178 0.96266113
O00506 Q9P289 HuMap Q9P289_304 0.60569275
O00506 Q9P289 HuMap Q9P289_306 0.53696898
P40938 P40937 HuMap P40937_236 0.40818860
P06730 O43432 HuMap P06730_34 0.47033529
P06730 O43432 HuMap P06730_207 0.36821161
P06730 O43432 HuMap P06730_209 0.53052793
P06730 O43432 HuMap P06730_210 0.46658879
P49736 P33993 HuMap P49736_229 0.55672089
P49736 P33993 HuMap P33993_156 0.42186751
Q14123 Q01064 HuMap Q14123_3 0.22626860
Q14123 Q01064 HuMap Q14123_5 0.12396399
Q14123 Q01064 HuMap Q14123_413 0.72304034
Q9NZW5 Q9NUP9 HuMap Q9NZW5_106 0.48333854
P60891 O60256 HuMap P60891_225 0.33762298
P60891 O60256 HuMap O60256_52 0.38267458
P60891 O60256 HuMap O60256_219 0.34658724
O15400 O95721 HuMap O15400_126 0.86080792
O15400 O95721 HuMap O15400_173 0.22067231
O15400 O95721 HuMap O15400_174 0.15615952
O15400 O95721 HuMap O15400_205 0.19711063
O15400 O95721 HuMap O95721_44 0.34523056
O15400 O95721 HuMap O95721_68 0.40518178
O15400 O95721 HuMap O95721_77 0.57056247
O15400 O95721 HuMap O95721_78 0.30754087
O15400 O95721 HuMap O95721_114 0.36813240
P32780 Q6P1K8 HuMap P32780_158 0.16064773
Q9BVA0 O75449 HuMap Q9BVA0_395 0.78836421
Q9BVA0 O75449 HuMap O75449_80 0.40701853
Q9BVA0 O75449 HuMap O75449_81 0.66163940
Q14141 Q99719 HuMap Q14141_27 0.23107488
Q14141 Q99719 HuMap Q14141_319 0.38199690
Q14141 Q99719 HuMap Q14141_323 0.12064405
Q14141 Q99719 HuMap Q99719_29 0.30497710
Q14141 Q99719 HuMap Q99719_225 0.49891455
Q15003 Q15021 HuMap Q15003_81 0.47201112
Q15003 Q15021 HuMap Q15003_233 0.15049208
Q15003 Q15021 HuMap Q15003_256 0.08221593
Q15003 Q15021 HuMap Q15003_408 0.28191482
Q15003 Q15021 HuMap Q15003_429 0.54238003
Q15003 Q15021 HuMap Q15003_432 0.61468878
Q15003 Q15021 HuMap Q15003_496 0.31577884
Q15003 Q15021 HuMap Q15003_614 0.28136185
O60826 Q567U6 HuMap O60826_347 0.15823792
Q6IPU0 Q9BU64 HuMap Q9BU64_40 0.28261422
P17544 P15408 HuMap P15408_194 0.44045384
Q8TAQ2 Q92925 HuMap Q8TAQ2_347 0.33554202
Q8TAQ2 Q92925 HuMap Q8TAQ2_387 0.25783885
Q9BQ39 Q9NR30 HuMap Q9NR30_592 0.08241039
Q9BQ39 Q9NR30 HuMap Q9NR30_597 0.21705384
P53618 Q9Y678 HuMap P53618_638 0.33369292
P53618 Q9Y678 HuMap Q9Y678_554 0.19235479
P42695 Q6IBW4 HuMap P42695_1350 0.29071529
P42695 Q6IBW4 HuMap P42695_1437 0.29454540
P42695 Q6IBW4 HuMap P42695_1458 0.23223739
P42695 Q6IBW4 HuMap Q6IBW4_120 0.28730679
P42695 Q6IBW4 HuMap Q6IBW4_127 0.28106500
P42695 Q6IBW4 HuMap Q6IBW4_200 0.49896493
P42695 Q6IBW4 HuMap Q6IBW4_232 0.35174243
P42695 Q6IBW4 HuMap Q6IBW4_308 0.16399122
P42695 Q6IBW4 HuMap Q6IBW4_328 0.25793040
P42695 Q6IBW4 HuMap Q6IBW4_466 0.30480030
P36873 Q15435 HuMap Q15435_12 0.51501239
P36873 Q15435 HuMap Q15435_24 0.59948710
P36873 Q15435 HuMap Q15435_44 0.35645313
O75030 P19484 HuMap P19484_330 0.32685621
O75030 P19484 HuMap P19484_331 0.32721995
O75030 P19484 HuMap P19484_332 0.49554563
O75030 P19484 HuMap P19484_334 0.31296917
Q09028 O94776 HuMap Q09028_110 0.38545267
Q09028 O94776 HuMap Q09028_112 0.33784017
Q09028 O94776 HuMap Q09028_348 0.47325253
Q09028 O94776 HuMap Q09028_355 0.59976949
Q09028 O94776 HuMap O94776_437 0.36160340
Q09028 O94776 HuMap O94776_438 0.21844666
Q09028 O94776 HuMap O94776_439 0.23530967
Q09028 O94776 HuMap O94776_440 0.23228617
Q16875 Q16877 HuMap Q16875_461 0.78249972
Q16875 Q16877 HuMap Q16875_463 0.58857303
Q92783 O14964 HuMap O14964_216 0.61863892
Q9Y3A3 Q13033 HuMap Q13033_527 0.34636773
Q9Y3A3 Q13033 HuMap Q13033_528 0.10348429
P62312 Q9UK45 HuMap P62312_2 0.18334052
P11021 P11142 HuMap P11021_354 0.36785639
P11021 P11142 HuMap P11142_2 0.58182435
P11021 P11142 HuMap P11142_40 0.30247947
P11021 P11142 HuMap P11142_41 0.44609197
P11021 P11142 HuMap P11142_45 0.54774120
P11021 P11142 HuMap P11142_107 0.49593364
P11021 P11142 HuMap P11142_111 0.40668517
P11021 P11142 HuMap P11142_153 0.60618170
P11021 P11142 HuMap P11142_158 0.76033371
Q9H270 Q8WUH2 HuMap Q9H270_813 0.17065101
Q9H270 Q8WUH2 HuMap Q8WUH2_798 0.35397868
Q9H270 Q8WUH2 HuMap Q8WUH2_799 0.09962222
Q9H270 Q8WUH2 HuMap Q8WUH2_800 0.33521010
P80217 Q13287 HuMap P80217_2 0.13977729
Q8WYJ6 Q99719 HuMap Q8WYJ6_247 0.40232253
Q8WYJ6 Q99719 HuMap Q8WYJ6_248 0.68119207
Q8WYJ6 Q99719 HuMap Q8WYJ6_286 0.45361484
Q8WYJ6 Q99719 HuMap Q8WYJ6_364 0.14166433
Q8WYJ6 Q99719 HuMap Q99719_29 0.30497710
Q8WYJ6 Q99719 HuMap Q99719_225 0.49891455
Q8WYJ6 Q99719 HuMap Q99719_336 0.24313787
Q9UL63 Q96S59 HuMap Q96S59_176 0.08831029
Q8IU60 Q9NPI6 HuMap Q9NPI6_225 0.12626859
Q8IU60 Q9NPI6 HuMap Q9NPI6_226 0.16903804
Q8TBN0 Q96QF0 HuMap Q8TBN0_25 0.13066335
Q8TBN0 Q96QF0 HuMap Q8TBN0_26 0.11575742
Q8TBN0 Q96QF0 HuMap Q8TBN0_163 0.23013150
Q8TBN0 Q96QF0 HuMap Q8TBN0_164 0.36946966
Q8TBN0 Q96QF0 HuMap Q8TBN0_165 0.52227539
Q8TBN0 Q96QF0 HuMap Q8TBN0_212 0.24481470
Q8TBN0 Q96QF0 HuMap Q96QF0_261 0.23800175
Q8TBN0 Q96QF0 HuMap Q96QF0_262 0.45651923
Q8TBN0 Q96QF0 HuMap Q96QF0_263 0.70168255
Q8TBN0 Q96QF0 HuMap Q96QF0_294 0.15478083
Q8TBN0 Q96QF0 HuMap Q96QF0_296 0.30668870
Q9UP83 Q96JB2 HuMap Q9UP83_197 0.31011415
Q10713 O75439 HuMap O75439_45 0.49470004
P56192 Q9P2J5 HuMap Q9P2J5_720 0.33045734
P56192 Q9P2J5 HuMap Q9P2J5_721 0.24448329
P10644 P31321 HuMap P10644_101 0.26524260
P10644 P31321 HuMap P31321_14 0.27421809
P36873 O60927 HuMap P36873_129 0.31211374
P36873 O60927 HuMap O60927_45 0.12483566
P36873 O60927 HuMap O60927_57 0.47229754
P36873 O60927 HuMap O60927_58 0.73316333
P36873 O60927 HuMap O60927_64 0.60797929
Q15437 Q15436 HuMap Q15437_674 0.38677816
Q15437 Q15436 HuMap Q15437_680 0.47462959
Q15437 Q15436 HuMap Q15436_587 0.28969693
Q15437 Q15436 HuMap Q15436_588 0.19914465
Q6NUQ1 O43264 HuMap O43264_3 0.36911281
Q6NUQ1 O43264 HuMap O43264_89 0.21967464
Q6NUQ1 O43264 HuMap O43264_103 0.30683473
Q04725 Q04727 HuMap Q04727_245 0.63587210
Q04725 Q04727 HuMap Q04727_250 0.49934431
P59998 Q92747 HuMap P59998_43 0.55347691
P59998 Q92747 HuMap Q92747_26 0.17436244
P15408 P17535 HuMap P15408_194 0.44045384
P49754 Q9P253 HuMap Q9P253_829 0.08490924
Q9P0V9 Q14141 HuMap Q9P0V9_347 0.10715572
Q9P0V9 Q14141 HuMap Q9P0V9_348 0.36878249
Q9P0V9 Q14141 HuMap Q14141_27 0.23107488
Q9P0V9 Q14141 HuMap Q14141_319 0.38199690
Q9P0V9 Q14141 HuMap Q14141_323 0.12064405
Q9P0V9 Q14141 HuMap Q14141_324 0.39684210
Q9P0V9 Q14141 HuMap Q14141_388 0.47702106
Q8WVZ9 Q86V97 HuMap Q8WVZ9_26 0.34441528
Q8WVZ9 Q86V97 HuMap Q8WVZ9_29 0.29890272
Q13547 Q96ST3 HuMap Q96ST3_938 0.32659229
Q13547 Q96ST3 HuMap Q96ST3_940 0.49000588
Q8IX90 Q8WVK7 HuMap Q8WVK7_101 0.53026587
Q9NZI6 Q12800 HuMap Q12800_353 0.46770095
Q99871 Q9BT25 HuMap Q9BT25_139 0.47589025
Q9UK41 Q99816 HuMap Q9UK41_21 0.46411887
Q9UK41 Q99816 HuMap Q9UK41_62 0.27054022
Q9UK41 Q99816 HuMap Q99816_390 0.39049391
Q99816 Q9H9H4 HuMap Q99816_222 0.29644873
Q99816 Q9H9H4 HuMap Q99816_390 0.39049391
Q99816 Q9H9H4 HuMap Q9H9H4_54 0.16841741
Q99816 Q9H9H4 HuMap Q9H9H4_68 0.14904427
Q99816 Q9H9H4 HuMap Q9H9H4_98 0.46143598
Q99816 Q9H9H4 HuMap Q9H9H4_99 0.46882085
Q99816 Q9H9H4 HuMap Q9H9H4_102 0.15176154
Q8WYA0 Q96LB3 HuMap Q8WYA0_371 0.19570573
Q8WYA0 Q96LB3 HuMap Q96LB3_32 0.14179438
Q8WYA0 Q96LB3 HuMap Q96LB3_282 0.37538598
Q8WYA0 Q96LB3 HuMap Q96LB3_300 0.24838591
Q9NX70 Q6P2C8 HuMap Q9NX70_133 0.13499566
Q9NX70 Q6P2C8 HuMap Q9NX70_137 0.22743799
Q9NX70 Q6P2C8 HuMap Q9NX70_139 0.11928309
Q9NX70 Q6P2C8 HuMap Q9NX70_143 0.10008209
P25205 Q14566 HuMap P25205_611 0.37793315
P25205 Q14566 HuMap Q14566_219 0.43897923
P06730 Q9NRA8 HuMap P06730_34 0.47033529
P06730 Q9NRA8 HuMap Q9NRA8_71 0.35169727
Q6N069 P41227 HuMap P41227_205 0.48159425
Q6N069 P41227 HuMap P41227_209 0.34973870
Q6N069 P41227 HuMap P41227_213 0.30001031
Q6N069 P41227 HuMap P41227_216 0.34122189
Q6N069 P41227 HuMap P41227_218 0.10561586
Q6N069 P41227 HuMap P41227_221 0.10561869
Q6N069 P41227 HuMap P41227_222 0.28330076
Q6N069 P41227 HuMap P41227_227 0.34667450
P60891 P11908 HuMap P60891_225 0.33762298
P60891 P11908 HuMap P11908_225 0.13008327
Q86YS3 O75154 HuMap Q86YS3_253 0.10576264
Q86YS3 O75154 HuMap O75154_538 0.19494294
P06746 P18887 HuMap P18887_488 0.52243509
Q92499 Q9Y3I0 HuMap Q92499_700 0.25132587
O14770 P40425 HuMap P40425_101 0.17002568
O14770 P40425 HuMap P40425_159 0.30848060
Q8IZP0 Q9Y2A7 HuMap Q8IZP0_187 0.29461093
Q8IZP0 Q9Y2A7 HuMap Q8IZP0_191 0.47113108
Q8IZP0 Q9Y2A7 HuMap Q8IZP0_196 0.67009904
Q8IZP0 Q9Y2A7 HuMap Q8IZP0_198 0.47450733
Q8IZP0 Q9Y2A7 HuMap Q8IZP0_231 0.60065019
P05187 P10696 HuMap P05187_114 0.46693039
[truncated: 5,150 more rows]
